# Supplementary material for: Mutant CHCHD10 disrupts cytochrome c oxidation and activates mitochondrial retrograde signaling
Source: EMBO Mol Med. 2025 Dec 19;18(2):542–74. doi: 10.1038/s44321-025-00358-5 (PMC12905356; doi:10.1038/s44321-025-00358-5)
Supplement: Supplementary file 3 — Dataset EV1 [file 44321_2025_358_MOESM3_ESM.xlsx]

## Sheet: EV Dataset 1 Legend
Dataset EV1 - RNAseq
Bulk RNAseq complete datasets for WT, Chchd10, Oma1, and double mutant mice (left ventricles). Differential gene expression analyses were performed in sex-matched male (M) or female (F) mice. Pairwise comparisons were made using Log2FC =1 or -1 and padj <0.01 thresholds

## Sheet: comparisons
alternative	reference
Chchd10_M	WT_M
Oma1_M	WT_M
Chchd10_Oma1_M	WT_M
Chchd10_Oma1_M	Chchd10_M
Oma1_M	Chchd10_M
Chchd10_F	WT_F
Oma1_F	WT_F
Chchd10_Oma1_F	WT_F
Chchd10_Oma1_F	Chchd10_F
Oma1_F	Chchd10_F
WT_F	WT_M
Chchd10_F	Chchd10_M
Oma1_F	Oma1_M
Chchd10_Oma1_F	Chchd10_Oma1_M

## Sheet: Chchd10_M_vs_WT_M
	gene_name	gene_biotype	gene_source	baseMean	log2FoldChange	lfcSE	stat	pvalue	padj	log2FoldChangeNotShrinked	lfcSENotShrinked
ENSMUSG00000082674	Gm11914	processed_pseudogene;	havana	5.62282	-4.02184	2.17484	-4.23971	2.2381e-05	0.000141093	-6.64207	1.56663
ENSMUSG00000025727	A930017K11Rik	protein_coding;	ensembl_havana	4.14145	-3.03421	2.03427	-3.90656	9.36204e-05	0.000507949	-6.04399	1.54714
ENSMUSG00000029597	Sds	protein_coding;	ensembl_havana	3.19693	-3.01938	1.92475	-3.93025	8.48581e-05	0.000466485	-5.79418	1.47425
ENSMUSG00000037263	Aldh3b3	protein_coding;	ensembl_havana	2.55577	-1.45863	1.61675	-3.15061	0.00162929	0.00638805	-5.58651	1.77315
ENSMUSG00000112701	2310002D06Rik	lincRNA;	havana	10.8099	-3.77941	1.4016	-4.66117	3.14412e-06	2.39215e-05	-5.1945	1.11442
ENSMUSG00000087242	C78197	antisense;	havana	5.51386	-2.34648	1.63897	-3.66055	0.000251676	0.00123123	-5.07115	1.38535
ENSMUSG00000097762	4732463B04Rik	antisense;	havana	6.70722	-2.39278	1.58954	-3.69963	0.000215914	0.00107238	-4.95294	1.33877
ENSMUSG00000047171	Helt	protein_coding;	ensembl_havana	14.4163	-3.91217	1.16872	-5.11484	3.14001e-07	2.94901e-06	-4.94827	0.967434
ENSMUSG00000028307	Aldob	protein_coding;	ensembl_havana	101.31	-4.70147	0.401725	-12.4115	2.26454e-35	4.05579e-33	-4.80799	0.387383
ENSMUSG00000067242	Lgi1	protein_coding;	ensembl_havana	77.8712	-4.43183	0.451179	-10.7453	6.23842e-27	7.02705e-25	-4.58858	0.427033
ENSMUSG00000087344	Gm15627	lincRNA;	havana	4.3078	-1.93023	1.44918	-3.43356	0.000595719	0.00264419	-4.57908	1.33362
ENSMUSG00000085025	Gm13715	lincRNA;	havana	7.43651	-2.53343	1.3624	-3.87446	0.000106863	0.000570637	-4.48763	1.15826
ENSMUSG00000103476	Gm34302	protein_coding;	havana	454.763	-4.34777	0.291757	-15.5675	1.21129e-54	6.02617e-52	-4.4196	0.2839
ENSMUSG00000053719	Klk1b26	protein_coding;	ensembl_havana	10.6892	-3.24393	1.03932	-4.77889	1.76267e-06	1.42269e-05	-4.34059	0.908284
ENSMUSG00000085182	Gm13596	antisense;	havana	4.7168	-1.61621	1.34998	-3.21822	0.00128988	0.00520499	-4.33698	1.34763
ENSMUSG00000103366	C630004L07Rik	TEC;	ensembl_havana	3.41049	-1.365	1.30029	-3.02725	0.0024679	0.00909655	-4.31156	1.42425
ENSMUSG00000078815	Cacng6	protein_coding;	ensembl_havana	32.4781	-3.69446	0.774536	-6.17555	6.59346e-10	1.00748e-08	-4.28815	0.694375
ENSMUSG00000099512	Gm28703	lincRNA;	havana	4.7005	-1.43234	1.29447	-3.07697	0.00209119	0.00788158	-4.22805	1.3741
ENSMUSG00000113717	Gm40658	lincRNA;	havana	14.9716	-3.60786	0.739729	-6.23075	4.64209e-10	7.26747e-09	-4.18054	0.670953
ENSMUSG00000089718	2310075C17Rik	lincRNA;	havana	4.38397	-1.67349	1.25106	-3.26456	0.00109633	0.00451802	-3.97463	1.21751
ENSMUSG00000029343	Crybb1	protein_coding;	ensembl_havana	26.6755	-3.49173	0.572324	-7.21028	5.58369e-13	1.32807e-11	-3.88618	0.538978
ENSMUSG00000073375	Lrrc30	protein_coding;	ensembl	12.8334	-2.36523	1.11173	-3.89507	9.81717e-05	0.000529276	-3.87775	0.995553
ENSMUSG00000101860	Mindy4b-ps	protein_coding;	havana	7.01728	-2.40234	1.09038	-3.94369	8.02357e-05	0.000443525	-3.85826	0.978336
ENSMUSG00000078137	Ankrd63	protein_coding;	ensembl_havana	22.9983	-3.43161	0.585717	-6.969	3.19198e-12	6.83015e-11	-3.85193	0.552724
ENSMUSG00000100410	2310020H05Rik	lincRNA;	havana	45.3191	-3.56311	0.455914	-8.76586	1.85349e-18	8.85227e-17	-3.82138	0.435938
ENSMUSG00000051111	Sv2c	protein_coding;	ensembl_havana	10.7652	-2.45849	1.04696	-4.03184	5.5341e-05	0.000319213	-3.81067	0.945144
ENSMUSG00000101941	Gm28979	lincRNA;	havana	93.5197	-3.62393	0.338703	-11.457	2.16802e-30	2.87625e-28	-3.77092	0.329136
ENSMUSG00000058925	1700011I03Rik	protein_coding;	ensembl_havana	9.15783	-2.09885	1.12055	-3.66035	0.000251872	0.00123185	-3.7307	1.01922
ENSMUSG00000051067	Lingo3	protein_coding;	ensembl_havana	162.635	-3.56285	0.280234	-13.3384	1.38327e-40	3.44088e-38	-3.66872	0.275049
ENSMUSG00000108324	Gm44608	TEC;	havana	15.9719	-2.84494	0.767464	-4.95422	7.262e-07	6.34451e-06	-3.6288	0.732467
ENSMUSG00000114005	Gm24474	lincRNA;	havana	403.147	-3.5098	0.290543	-12.7104	5.17376e-37	1.04905e-34	-3.62548	0.285236
ENSMUSG00000064308	2410137M14Rik	protein_coding;	ensembl_havana	10.7962	-1.87631	1.10774	-3.47091	0.000518696	0.00233766	-3.57551	1.03014
ENSMUSG00000101257	2310015K22Rik	lincRNA;	havana	12.5304	-2.74484	0.780029	-4.78248	1.73148e-06	1.39878e-05	-3.56426	0.745275
ENSMUSG00000037129	Tmprss13	protein_coding;	ensembl_havana	22.0159	-3.04195	0.60508	-6.04048	1.53661e-09	2.22659e-08	-3.54766	0.587315
ENSMUSG00000029862	Clcn1	protein_coding;	ensembl_havana	184.765	-3.33668	0.366467	-9.8238	8.89239e-23	7.25735e-21	-3.52591	0.358915
ENSMUSG00000054422	Fabp1	protein_coding;	ensembl_havana	3.82119	-1.65471	1.10307	-3.27141	0.00107014	0.00442024	-3.47235	1.06142
ENSMUSG00000097740	E030044B06Rik	lincRNA;	ensembl	8.45046	-2.00714	1.03536	-3.62888	0.000284659	0.00136755	-3.45925	0.953258
ENSMUSG00000061762	Tac1	protein_coding;	ensembl_havana	26.8466	-2.92891	0.612289	-5.77751	7.58126e-09	9.71943e-08	-3.45913	0.598723
ENSMUSG00000110179	Gm39168	lincRNA;	havana	10.6857	-2.52682	0.819371	-4.42137	9.80778e-06	6.66884e-05	-3.43926	0.777873
ENSMUSG00000089656	Gm16271	antisense;	havana	6.21605	-1.57082	1.09759	-3.19484	0.00139906	0.00558266	-3.43343	1.07468
ENSMUSG00000022595	Lypd2	protein_coding;	ensembl_havana	25.9693	-2.98875	0.520238	-6.60246	4.04388e-11	7.42069e-10	-3.3812	0.512112
ENSMUSG00000024411	Aqp4	protein_coding;	ensembl	74.859	-2.73538	0.642644	-5.26901	1.37159e-07	1.37697e-06	-3.33138	0.632259
ENSMUSG00000025271	Pfkfb1	protein_coding;	ensembl_havana	378.583	-3.21551	0.26441	-12.6545	1.05668e-36	2.03033e-34	-3.32051	0.262398
ENSMUSG00000097644	Gm26862	sense_overlapping;	havana	106.359	-3.19792	0.278937	-11.9796	4.54487e-33	6.89819e-31	-3.31474	0.276698
ENSMUSG00000010492	Uckl1os	antisense;	havana	47.4365	-2.99696	0.417163	-7.87435	3.42518e-15	1.10134e-13	-3.2576	0.413698
ENSMUSG00000030433	Sbk2	protein_coding;	ensembl_havana	100.652	-2.51685	0.700765	-4.71134	2.46088e-06	1.91628e-05	-3.22141	0.683755
ENSMUSG00000109532	Gm42397	lincRNA;	havana	6.71612	-2.08385	0.891395	-3.83285	0.000126667	0.000661207	-3.17723	0.828946
ENSMUSG00000055978	Fut2	protein_coding;	ensembl_havana	23.664	-2.737	0.538026	-5.90832	3.45613e-09	4.68224e-08	-3.17086	0.536676
ENSMUSG00000104887	Gm43158	unprocessed_pseudogene;	havana	7.01682	-1.48412	1.02498	-3.12682	0.00176705	0.00682656	-3.15436	1.0088
ENSMUSG00000032083	Apoa1	protein_coding;	ensembl_havana	5.18701	-1.3658	1.02719	-3.00577	0.00264909	0.00965119	-3.14512	1.04636
ENSMUSG00000033633	Clec18a	protein_coding;	ensembl_havana	43.1659	-2.81323	0.455588	-6.87307	6.28335e-12	1.28464e-10	-3.1286	0.455197
ENSMUSG00000108994	Gm31663	transcribed_unprocessed_pseudogene;	havana	153.73	-2.97046	0.317314	-9.87878	5.14531e-23	4.28616e-21	-3.12535	0.31637
ENSMUSG00000030292	Smco2	protein_coding;	ensembl_havana	9.39279	-2.05829	0.866904	-3.83627	0.000124919	0.00065418	-3.09954	0.807958
ENSMUSG00000104263	9430062P05Rik	TEC;	havana	61.51	-2.86549	0.370381	-8.31135	9.46213e-17	3.70824e-15	-3.07649	0.370155
ENSMUSG00000021228	Acot3	protein_coding;	ensembl_havana	10.6972	-1.92513	0.903748	-3.65603	0.000256154	0.00125108	-3.06723	0.838951
ENSMUSG00000116029	AC124490.1	lincRNA;	havana	13.5098	-2.42558	0.659082	-4.7254	2.29665e-06	1.80329e-05	-3.05991	0.647546
ENSMUSG00000096936	Gm3510	lincRNA;	havana	15.6815	-2.34884	0.696318	-4.50188	6.73546e-06	4.76242e-05	-3.04746	0.676931
ENSMUSG00000018822	Sfrp5	protein_coding;	ensembl_havana	14.0426	-2.02048	0.83912	-3.83293	0.000126625	0.000661207	-3.003	0.783474
ENSMUSG00000034623	Prss55	protein_coding;	ensembl_havana	13.7356	-2.20171	0.750223	-4.18773	2.81763e-05	0.000174736	-2.99812	0.71593
ENSMUSG00000090889	Gm17428	protein_coding;	ensembl	11.152	-2.044	0.825401	-3.87774	0.00010543	0.000563995	-2.99537	0.772453
ENSMUSG00000000889	Dbh	protein_coding;	ensembl_havana	62.7307	-2.76289	0.383935	-7.76592	8.10577e-15	2.4944e-13	-2.99056	0.385088
ENSMUSG00000078307	AI593442	protein_coding;	ensembl_havana	25.5054	-2.58142	0.515164	-5.76826	8.00956e-09	1.02173e-07	-2.98507	0.517499
ENSMUSG00000043795	Prr33	lincRNA;	havana	161.766	-2.8852	0.244667	-12.1729	4.33589e-34	7.05962e-32	-2.97873	0.244702
ENSMUSG00000111353	Gm19324	unprocessed_pseudogene;	havana	16.645	-2.46378	0.586046	-5.09807	3.43135e-07	3.20247e-06	-2.97711	0.583967
ENSMUSG00000050640	Tmem150c	protein_coding;	ensembl_havana	121.129	-2.80547	0.327836	-9.05015	1.42768e-19	7.67858e-18	-2.97236	0.328432
ENSMUSG00000114618	Gm41183	lincRNA;	havana	4.27877	-1.39864	0.979039	-3.05077	0.00228256	0.0084991	-2.96488	0.971846
ENSMUSG00000047129	1700113H08Rik	protein_coding;	ensembl_havana	12.23	-2.14484	0.758528	-4.10483	4.04604e-05	0.000240746	-2.95702	0.720374
ENSMUSG00000031654	Cbln1	protein_coding;	ensembl_havana	5.80395	-1.69515	0.928267	-3.39464	0.000687189	0.00300258	-2.95133	0.86941
ENSMUSG00000111765	Gm10635	lincRNA;	havana	89.8081	-2.75701	0.345449	-8.48942	2.07666e-17	8.89783e-16	-2.9422	0.346573
ENSMUSG00000085411	Gm14319	lincRNA;	havana	10.6856	-1.40552	0.953534	-3.0673	0.00216005	0.00810696	-2.87455	0.93716
ENSMUSG00000030125	Lrrc23	protein_coding;	ensembl_havana	9.80374	-2.03804	0.769159	-3.96309	7.39852e-05	0.000411689	-2.87144	0.724544
ENSMUSG00000085682	Gm14267	transcribed_processed_pseudogene;	havana	46.3532	-2.56832	0.427616	-6.60711	3.91886e-11	7.21344e-10	-2.85009	0.431367
ENSMUSG00000087404	Gm11752	lincRNA;	havana	10.1681	-1.64969	0.89292	-3.37416	0.0007404	0.00320072	-2.81946	0.835603
ENSMUSG00000107143	Gm6598	antisense;	havana	8.72872	-2.02559	0.747117	-3.99054	6.59237e-05	0.000374111	-2.81438	0.705262
ENSMUSG00000038216	Pnmt	protein_coding;	ensembl_havana	12.7879	-1.81647	0.827278	-3.62727	0.000286432	0.00137509	-2.78782	0.768571
ENSMUSG00000022546	Gpt	protein_coding;	ensembl_havana	378.726	-2.71105	0.195804	-14.1241	2.69936e-45	9.12179e-43	-2.77102	0.196191
ENSMUSG00000105401	Gm42949	lincRNA;	havana	6.17126	-1.42629	0.919405	-3.10671	0.00189184	0.00722912	-2.76529	0.890102
ENSMUSG00000037989	Wnk2	protein_coding;	ensembl_havana	935.605	-2.64023	0.250316	-10.8932	1.24137e-27	1.47238e-25	-2.73777	0.251327
ENSMUSG00000006587	Snai3	protein_coding;	ensembl_havana	45.9661	-2.40684	0.451182	-5.96547	2.43926e-09	3.42376e-08	-2.71756	0.455547
ENSMUSG00000074206	Adh6b	protein_coding;	ensembl_havana	17.5608	-1.53437	0.880943	-3.25561	0.00113148	0.00464174	-2.70556	0.831044
ENSMUSG00000028488	Sh3gl2	protein_coding;	ensembl_havana	33.1182	-2.30593	0.505906	-5.3042	1.1317e-07	1.15425e-06	-2.691	0.507334
ENSMUSG00000018554	Ybx2	protein_coding;	ensembl_havana	440.056	-2.61808	0.177505	-14.9907	8.45094e-51	3.78391e-48	-2.66707	0.177916
ENSMUSG00000002500	Rpl3l	protein_coding;	ensembl_havana	3260.08	-2.59055	0.219101	-12.1186	8.42086e-34	1.32296e-31	-2.66503	0.219913
ENSMUSG00000087541	Hopxos	antisense;	havana	13.9889	-2.00797	0.668112	-4.15147	3.30344e-05	0.000200558	-2.64489	0.637098
ENSMUSG00000003934	Efnb3	protein_coding;	ensembl_havana	1091.86	-2.53708	0.259616	-10.1159	4.69598e-24	4.29107e-22	-2.64124	0.261097
ENSMUSG00000025900	Rp1	protein_coding;	ensembl_havana	34.1922	-1.50633	0.861306	-3.23992	0.00119563	0.0048712	-2.63003	0.811759
ENSMUSG00000112794	Gm48878	TEC;	havana	9.26406	-1.73118	0.786922	-3.58603	0.000335754	0.00158615	-2.6166	0.729667
ENSMUSG00000114800	Gm31600	lincRNA;	havana	30.875	-2.27048	0.465195	-5.54935	2.86729e-08	3.28135e-07	-2.59614	0.467828
ENSMUSG00000025537	Phkg1	protein_coding;	ensembl_havana	337.683	-2.49836	0.241803	-10.6464	1.81332e-26	1.98028e-24	-2.58835	0.243121
ENSMUSG00000037143	Cfap61	protein_coding;	ensembl_havana	43.7729	-2.24926	0.473487	-5.43935	5.34755e-08	5.86135e-07	-2.58559	0.47535
ENSMUSG00000032363	Adamts7	protein_coding;	ensembl_havana	372.195	-2.52128	0.186258	-13.7792	3.40009e-43	9.82187e-41	-2.57474	0.186857
ENSMUSG00000041653	Pnpla3	protein_coding;	ensembl_havana	21.8301	-2.21883	0.476869	-5.35464	8.57284e-08	8.96843e-07	-2.55863	0.477834
ENSMUSG00000000183	Fgf6	protein_coding;	ensembl_havana	11.1818	-1.5777	0.811334	-3.3749	0.000738438	0.00319455	-2.54599	0.754391
ENSMUSG00000114902	Gm4118	processed_pseudogene;	havana	6.03868	-1.35672	0.853531	-3.06762	0.0021577	0.00810156	-2.51828	0.820921
ENSMUSG00000024471	Myot	protein_coding;	ensembl_havana	968.27	-2.24055	0.424322	-5.87246	4.29375e-09	5.73033e-08	-2.51098	0.427585
ENSMUSG00000064369	mt-Te	Mt_tRNA;	insdc	23.6089	-2.18531	0.466308	-5.37359	7.7183e-08	8.15544e-07	-2.50905	0.466922
ENSMUSG00000032338	Hcn4	protein_coding;	ensembl_havana	125.179	-2.32595	0.347022	-7.15234	8.53085e-13	1.96638e-11	-2.50852	0.350727
ENSMUSG00000106515	Gm30382	lincRNA;	havana	50.2222	-2.36641	0.302639	-8.20341	2.33663e-16	8.73676e-15	-2.50565	0.305441
ENSMUSG00000074235	Gm10649	bidirectional_promoter_lncRNA;	havana	9.47103	-1.61954	0.778337	-3.46727	0.000525766	0.00236654	-2.49875	0.720668
ENSMUSG00000115231	AC130823.1	antisense;	havana	18.2766	-2.14072	0.491809	-5.10497	3.30853e-07	3.09429e-06	-2.49809	0.489345
ENSMUSG00000046345	Smco1	protein_coding;	ensembl_havana	256.129	-2.33224	0.329993	-7.49066	6.85293e-14	1.84565e-12	-2.49734	0.333393
ENSMUSG00000068452	Duox2	protein_coding;	ensembl_havana	17.4253	-2.0119	0.575187	-4.46501	8.00654e-06	5.55588e-05	-2.48924	0.557499
ENSMUSG00000079620	Muc4	protein_coding;	ensembl_havana	14.5014	-1.75798	0.716738	-3.73595	0.000187006	0.000942929	-2.48817	0.666006
ENSMUSG00000064342	mt-Ti	Mt_tRNA;	insdc	2589.99	-2.43125	0.176725	-13.979	2.09548e-44	6.58423e-42	-2.47884	0.177327
ENSMUSG00000115610	CT025533.2	antisense;	havana	1082.73	-2.41178	0.199032	-12.366	3.99055e-35	7.00694e-33	-2.47204	0.199906
ENSMUSG00000074652	Myh7b	protein_coding;	ensembl_havana	1480.74	-2.36625	0.255275	-9.58747	9.02755e-22	6.2668e-20	-2.46506	0.257113
ENSMUSG00000098708	Gm27252	processed_transcript;	havana	45.3411	-2.14382	0.451886	-5.4116	6.24641e-08	6.71105e-07	-2.44634	0.452055
ENSMUSG00000070574	2310016G11Rik	antisense;	ensembl_havana	13.531	-1.80516	0.665494	-3.90631	9.37158e-05	0.000507983	-2.43345	0.622954
ENSMUSG00000010066	Cacna2d2	protein_coding;	ensembl_havana	30.8338	-2.07959	0.488716	-5.01946	5.18179e-07	4.64959e-06	-2.42968	0.484053
ENSMUSG00000066975	Cryba4	protein_coding;	ensembl_havana	78.725	-2.32756	0.254463	-9.4608	3.05599e-21	1.96175e-19	-2.42522	0.256344
ENSMUSG00000085888	Gm12224	antisense;	havana	44.4929	-2.21388	0.358899	-6.6423	3.08823e-11	5.73757e-10	-2.40638	0.362282
ENSMUSG00000037145	2210407C18Rik	protein_coding;	ensembl_havana	71.2924	-2.05347	0.488918	-4.97347	6.57644e-07	5.81937e-06	-2.40264	0.483091
ENSMUSG00000081209	Gm14890	processed_pseudogene;	havana	10.1857	-1.4888	0.773113	-3.31468	0.000917478	0.00386636	-2.38008	0.718043
ENSMUSG00000085055	Gm15958	processed_transcript;	havana	16.0478	-1.678	0.698688	-3.67369	0.00023907	0.00117501	-2.37542	0.646604
ENSMUSG00000044067	Gpr22	protein_coding;	ensembl_havana	737.316	-2.20338	0.338778	-6.94371	3.81938e-12	8.06665e-11	-2.37443	0.341954
ENSMUSG00000043122	A530016L24Rik	protein_coding;	ensembl_havana	502.187	-2.26405	0.263132	-8.9265	4.39702e-19	2.23723e-17	-2.36756	0.265229
ENSMUSG00000035486	Plk5	protein_coding;	ensembl_havana	24.0419	-2.05823	0.457907	-5.2007	1.98544e-07	1.93678e-06	-2.36512	0.45477
ENSMUSG00000030088	Aldh1l1	protein_coding;	ensembl_havana	86.422	-2.23195	0.298475	-7.85123	4.11982e-15	1.31292e-13	-2.36487	0.301211
ENSMUSG00000038236	Hoxa7	protein_coding;	ensembl_havana	6.93663	-1.54592	0.745869	-3.42516	0.000614448	0.00271924	-2.36051	0.689168
ENSMUSG00000003476	Crhr2	protein_coding;	ensembl_havana	472.896	-2.29171	0.182388	-12.783	2.03979e-37	4.24799e-35	-2.34137	0.183162
ENSMUSG00000024210	Ip6k3	protein_coding;	ensembl_havana	141.705	-2.24091	0.258534	-8.9829	2.63721e-19	1.39329e-17	-2.34045	0.260545
ENSMUSG00000020676	Ccl11	protein_coding;	ensembl_havana	46.7613	-2.07796	0.422108	-5.54687	2.90834e-08	3.32621e-07	-2.33956	0.421781
ENSMUSG00000052135	Foxo6	protein_coding;	ensembl_havana	38.4523	-2.07939	0.419593	-5.57413	2.48774e-08	2.87454e-07	-2.33793	0.419426
ENSMUSG00000106019	Gm43672	lincRNA;	havana	320.438	-2.2395	0.242751	-9.51886	1.75094e-21	1.17893e-19	-2.32712	0.244474
ENSMUSG00000078722	Gm12394	protein_coding;	havana	16.5883	-1.51222	0.738355	-3.39427	0.000688117	0.0030059	-2.31526	0.682108
ENSMUSG00000072902	Gm10435	antisense;	ensembl_havana	557.683	-2.19979	0.26841	-8.5245	1.53469e-17	6.62319e-16	-2.30646	0.270568
ENSMUSG00000115234	CT025533.1	antisense;	havana	213.659	-1.96402	0.482762	-4.86195	1.16235e-06	9.72331e-06	-2.30076	0.473217
ENSMUSG00000089959	Gm16268	antisense;	havana	12.0299	-1.60786	0.693388	-3.59583	0.000323365	0.0015362	-2.29998	0.639626
ENSMUSG00000089235	Gm23119	scaRNA;	ensembl	19.5743	-1.89224	0.53369	-4.47281	7.71967e-06	5.38812e-05	-2.2999	0.514195
ENSMUSG00000022376	Adcy8	protein_coding;	ensembl_havana	20.9761	-2.01219	0.442751	-5.23463	1.6532e-07	1.63675e-06	-2.29739	0.438883
ENSMUSG00000110626	Gm45805	lincRNA;	havana	18.9352	-1.63705	0.676105	-3.66915	0.000243363	0.00119385	-2.29186	0.624632
ENSMUSG00000063415	Cyp26b1	protein_coding;	ensembl_havana	297.036	-1.40079	0.753139	-3.22857	0.00124411	0.00503774	-2.26452	0.701401
ENSMUSG00000029864	Gstk1	protein_coding;	ensembl_havana	1315.89	-2.222	0.166588	-13.5331	9.97943e-42	2.55331e-39	-2.26289	0.167212
ENSMUSG00000033590	Myo5c	protein_coding;	ensembl_havana	226.951	-2.17841	0.228912	-9.78972	1.24636e-22	9.83364e-21	-2.25543	0.230388
ENSMUSG00000035852	Misp	protein_coding;	ensembl_havana	15.5538	-1.35857	0.761031	-3.1625	0.00156423	0.00616535	-2.255	0.713045
ENSMUSG00000059325	Hopx	protein_coding;	ensembl_havana	5076.2	-2.21738	0.158911	-14.1388	2.19114e-45	7.69478e-43	-2.25454	0.159458
ENSMUSG00000105960	6330410L21Rik	antisense;	havana	18.0605	-1.74834	0.596737	-4.02587	5.67647e-05	0.000326794	-2.25416	0.559919
ENSMUSG00000110922	Gm35177	lincRNA;	havana	23.3552	-1.88289	0.507628	-4.58767	4.48212e-06	3.2886e-05	-2.25186	0.490849
ENSMUSG00000097652	Mhrt	antisense;	ensembl_havana	1132.13	-2.19013	0.18369	-12.1377	6.67091e-34	1.05731e-31	-2.23963	0.184519
ENSMUSG00000027316	Gfra4	protein_coding;	ensembl_havana	91.3532	-2.10792	0.29784	-7.45804	8.78179e-14	2.34335e-12	-2.23771	0.300039
ENSMUSG00000034209	Rasl10a	protein_coding;	ensembl_havana	26.4325	-1.74202	0.584869	-4.05629	4.98592e-05	0.000291157	-2.22804	0.549282
ENSMUSG00000000632	Sez6	protein_coding;	ensembl_havana	6.92711	-1.26193	0.772513	-3.01881	0.00253774	0.00930798	-2.22582	0.737317
ENSMUSG00000033998	Kcnk1	protein_coding;	ensembl_havana	8.66608	-1.48189	0.709337	-3.40276	0.000667086	0.00292115	-2.22473	0.653802
ENSMUSG00000030972	Acsm5	protein_coding;	ensembl_havana	105.862	-2.0031	0.387887	-5.74159	9.3794e-09	1.17719e-07	-2.22144	0.386904
ENSMUSG00000056973	Ces1d	protein_coding;	ensembl_havana	1680.14	-2.11825	0.26326	-8.37067	5.72903e-17	2.3006e-15	-2.21944	0.265145
ENSMUSG00000112857	Gm35041	lincRNA;	havana	48.6415	-1.86237	0.498688	-4.60344	4.15572e-06	3.07685e-05	-2.218	0.481814
ENSMUSG00000074521	Gm14327	protein_coding;	ensembl_havana	91.0067	-2.00502	0.377201	-5.87022	4.35226e-09	5.79115e-08	-2.21143	0.37672
ENSMUSG00000029499	Pxmp2	protein_coding;	ensembl_havana	1130.57	-2.16435	0.178939	-12.3035	8.66966e-35	1.4788e-32	-2.21108	0.179711
ENSMUSG00000026011	Ctla4	protein_coding;	ensembl_havana	131.011	-2.06861	0.297675	-7.33548	2.20927e-13	5.57495e-12	-2.19744	0.299563
ENSMUSG00000106429	Gm10685	lincRNA;	havana	19.8123	-1.68094	0.601606	-3.919	8.89161e-05	0.000486404	-2.19621	0.5604
ENSMUSG00000023336	Wfdc1	protein_coding;	ensembl_havana	257.699	-2.14968	0.172434	-12.6663	9.08923e-37	1.76944e-34	-2.19293	0.173131
ENSMUSG00000043085	Tmem82	protein_coding;	ensembl_havana	415.513	-1.97626	0.368385	-5.91136	3.39298e-09	4.60714e-08	-2.17225	0.367471
ENSMUSG00000026605	Cenpf	protein_coding;	ensembl_havana	375.503	-2.05407	0.282057	-7.64453	2.09706e-14	6.08725e-13	-2.16926	0.283766
ENSMUSG00000078963	Hsbp1l1	protein_coding;	ensembl	35.1459	-1.93932	0.386117	-5.6208	1.90078e-08	2.2545e-07	-2.15389	0.383201
ENSMUSG00000050821	Fam131a	protein_coding;	ensembl_havana	454.659	-2.12307	0.145894	-14.7188	4.87944e-49	1.8998e-46	-2.1538	0.14633
ENSMUSG00000089901	Gm8113	protein_coding;	havana	36.4782	-2.01007	0.31082	-6.88942	5.60215e-12	1.1586e-10	-2.14948	0.311997
ENSMUSG00000003949	Hlf	protein_coding;	ensembl_havana	332.361	-1.87601	0.435683	-5.03743	4.7182e-07	4.27214e-06	-2.14791	0.426391
ENSMUSG00000041193	Pla2g5	protein_coding;	ensembl_havana	544.068	-2.06266	0.228506	-9.30357	1.35811e-20	7.975e-19	-2.13786	0.229789
ENSMUSG00000007877	Tcap	protein_coding;	ensembl_havana	18556.6	-1.99415	0.309869	-6.86035	6.8692e-12	1.39804e-10	-2.13237	0.310825
ENSMUSG00000015957	Wnt11	protein_coding;	ensembl_havana	78.8246	-2.02286	0.274977	-7.71206	1.23805e-14	3.71416e-13	-2.13169	0.276411
ENSMUSG00000058159	T2	processed_transcript;	ensembl_havana	12.1201	-1.58475	0.616053	-3.74551	0.000180026	0.000911583	-2.13005	0.568695
ENSMUSG00000055489	Ano5	protein_coding;	ensembl_havana	71.6025	-1.80897	0.46283	-4.72783	2.2693e-06	1.78416e-05	-2.11447	0.447239
ENSMUSG00000053930	Shisa6	protein_coding;	ensembl_havana	20.0457	-1.41867	0.678924	-3.3724	0.000745174	0.0032198	-2.10716	0.624826
ENSMUSG00000107605	Gm44117	lincRNA;	havana	14.3358	-1.54144	0.62503	-3.66186	0.000250386	0.00122525	-2.10656	0.57527
ENSMUSG00000053964	Lgals4	protein_coding;	ensembl_havana	884.963	-1.90224	0.373166	-5.6841	1.315e-08	1.5978e-07	-2.10167	0.369744
ENSMUSG00000002769	Gnmt	protein_coding;	ensembl_havana	32.2598	-1.78521	0.470456	-4.64048	3.47598e-06	2.62457e-05	-2.10055	0.452659
ENSMUSG00000020264	Slc36a2	protein_coding;	ensembl_havana	474.506	-2.02742	0.206233	-10.0785	6.87734e-24	6.12801e-22	-2.08813	0.207186
ENSMUSG00000030317	Timp4	protein_coding;	ensembl_havana	1568.48	-1.65635	0.5487	-4.06409	4.82211e-05	0.000282235	-2.08567	0.513195
ENSMUSG00000035606	Ky	protein_coding;	ensembl_havana	202.904	-1.94325	0.300294	-6.89317	5.45622e-12	1.12972e-10	-2.07199	0.300586
ENSMUSG00000097060	Gm26759	antisense;	havana	16.9663	-1.54109	0.598714	-3.73246	0.000189616	0.000954743	-2.0591	0.551674
ENSMUSG00000055114	Anxa13	processed_transcript;	ensembl_havana	21.2196	-1.79385	0.431426	-4.91951	8.67627e-07	7.47796e-06	-2.05907	0.418551
ENSMUSG00000044707	Ccnjl	protein_coding;	ensembl_havana	41.2989	-1.7782	0.443321	-4.80491	1.54823e-06	1.26212e-05	-2.05815	0.428344
ENSMUSG00000060600	Eno3	protein_coding;	ensembl_havana	18660.2	-2.02586	0.148441	-13.8183	1.97599e-43	5.80164e-41	-2.05709	0.148867
ENSMUSG00000109635	Gm45670	antisense;	havana	771.683	-1.98486	0.213433	-9.56275	1.14664e-21	7.86832e-20	-2.04947	0.214318
ENSMUSG00000086935	Gm15956	antisense;	havana	11.8602	-1.40449	0.656468	-3.39686	0.000681639	0.00298051	-2.04891	0.603178
ENSMUSG00000023153	Tmem52	protein_coding;	ensembl_havana	22.4181	-1.63382	0.534514	-4.08597	4.38928e-05	0.000259531	-2.04198	0.499754
ENSMUSG00000022215	Fitm1	protein_coding;	ensembl_havana	1514.78	-1.9921	0.166668	-12.1485	5.83977e-34	9.42254e-32	-2.0313	0.167205
ENSMUSG00000028125	Abca4	protein_coding;	ensembl_havana	73.3912	-1.88611	0.313538	-6.48487	8.88103e-11	1.56094e-09	-2.02579	0.312387
ENSMUSG00000097837	Gm26794	lincRNA;	ensembl	8.67929	-1.28871	0.686178	-3.17417	0.00150268	0.00595156	-2.02396	0.637634
ENSMUSG00000023828	Slc22a3	protein_coding;	ensembl	133.751	-1.86673	0.321952	-6.29296	3.11467e-10	5.0301e-09	-2.0139	0.320024
ENSMUSG00000043088	Il17re	protein_coding;	ensembl_havana	16.8165	-1.36846	0.651387	-3.35538	0.000792561	0.00340484	-2.00942	0.598865
ENSMUSG00000097410	Gm26668	lincRNA;	ensembl	62.4245	-1.84053	0.341994	-5.93059	3.01854e-09	4.14904e-08	-2.00666	0.338357
ENSMUSG00000031111	Igsf1	protein_coding;	ensembl_havana	406.389	-1.94601	0.206465	-9.68383	3.53234e-22	2.61422e-20	-2.00603	0.207153
ENSMUSG00000073608	Gal3st2c	protein_coding;	ensembl_havana	184.303	-1.94409	0.200093	-9.96497	2.16931e-23	1.83266e-21	-2.00039	0.200742
ENSMUSG00000047658	Gal3st3	protein_coding;	ensembl	223.716	-1.90758	0.24974	-7.97744	1.49402e-15	5.02968e-14	-1.99555	0.25015
ENSMUSG00000034648	Lrrn1	protein_coding;	ensembl_havana	22.4916	-1.63867	0.497214	-4.25769	2.06549e-05	0.00013132	-1.99196	0.467851
ENSMUSG00000008658	Rbfox1	protein_coding;	ensembl_havana	567.273	-1.93556	0.191589	-10.3403	4.63195e-25	4.5086e-23	-1.98704	0.192165
ENSMUSG00000090778	Gm3235	antisense;	havana	40.8035	-1.71254	0.436898	-4.73264	2.21613e-06	1.74619e-05	-1.9844	0.4193
ENSMUSG00000029603	Dtx1	protein_coding;	ensembl_havana	28.9637	-1.6778	0.463034	-4.50454	6.65175e-06	4.71067e-05	-1.98357	0.440349
ENSMUSG00000110279	Gm45552	antisense;	havana	68.9469	-1.86235	0.287596	-6.90238	5.11401e-12	1.06255e-10	-1.97918	0.286739
ENSMUSG00000044595	Dnd1	protein_coding;	ensembl_havana	28.4116	-1.77286	0.380027	-5.329	9.87544e-08	1.01942e-06	-1.97807	0.37119
ENSMUSG00000056494	Cngb3	protein_coding;	ensembl_havana	74.6853	-1.7376	0.410966	-4.97531	6.51447e-07	5.77309e-06	-1.97791	0.397546
ENSMUSG00000046814	Gchfr	protein_coding;	ensembl_havana	44.4954	-1.8368	0.314942	-6.32596	2.51668e-10	4.12763e-09	-1.97719	0.312551
ENSMUSG00000106783	Chaer1	lincRNA;	havana	20.5759	-1.51518	0.562353	-3.80615	0.000141147	0.000729777	-1.97398	0.518629
ENSMUSG00000038239	Hrc	protein_coding;	ensembl_havana	17241.3	-1.91599	0.196838	-9.98286	1.81169e-23	1.54511e-21	-1.97022	0.197361
ENSMUSG00000056966	Gjc3	protein_coding;	ensembl_havana	9.15695	-1.25431	0.672986	-3.1454	0.00165862	0.00647893	-1.96975	0.626233
ENSMUSG00000074218	Cox7a1	protein_coding;	ensembl_havana	11054.7	-1.9375	0.151961	-12.9312	3.00245e-38	6.63875e-36	-1.96972	0.152324
ENSMUSG00000031980	Agt	protein_coding;	ensembl_havana	72.1517	-1.77895	0.364964	-5.503	3.73377e-08	4.19522e-07	-1.96803	0.357628
ENSMUSG00000044461	Shisa2	protein_coding;	ensembl_havana	12.3437	-1.34083	0.640973	-3.33634	0.000848901	0.00361565	-1.96633	0.589369
ENSMUSG00000028445	Enho	protein_coding;	ensembl_havana	122.503	-1.90504	0.204937	-9.55968	1.18121e-21	8.04392e-20	-1.96381	0.205427
ENSMUSG00000073154	9330158H04Rik	lincRNA;	ensembl_havana	344.177	-1.92693	0.158843	-12.3228	6.8268e-35	1.18707e-32	-1.96211	0.159226
ENSMUSG00000100862	Gm10925	unprocessed_pseudogene;	havana	1575.36	-1.81741	0.318963	-6.20928	5.32284e-10	8.24672e-09	-1.96132	0.315869
ENSMUSG00000057880	Abat	protein_coding;	ensembl_havana	326.159	-1.88708	0.225198	-8.68161	3.90201e-18	1.79192e-16	-1.95814	0.225551
ENSMUSG00000113737	BB123696	lincRNA;	havana	12.5218	-1.17683	0.688743	-3.00194	0.00268262	0.00975745	-1.95551	0.651413
ENSMUSG00000097305	Gm17276	lincRNA;	ensembl	214.153	-1.86046	0.257704	-7.5887	3.23142e-14	9.11414e-13	-1.95379	0.257461
ENSMUSG00000051811	Cox6b2	protein_coding;	ensembl_havana	26.4173	-1.66108	0.450329	-4.55294	5.29023e-06	3.8344e-05	-1.95062	0.42843
ENSMUSG00000064115	Cadm2	protein_coding;	ensembl_havana	20.3638	-1.59912	0.486898	-4.24408	2.19495e-05	0.000138714	-1.93931	0.456944
ENSMUSG00000020431	Adcy1	protein_coding;	ensembl_havana	75.9831	-1.65711	0.439093	-4.61835	3.86813e-06	2.88418e-05	-1.93248	0.418435
ENSMUSG00000109052	Gm45012	antisense;	havana	130.424	-1.85739	0.227283	-8.48649	2.12966e-17	9.08147e-16	-1.92957	0.22737
ENSMUSG00000026398	Nr5a2	protein_coding;	ensembl_havana	19.0705	-1.51804	0.532023	-3.91797	8.92974e-05	0.000488192	-1.92864	0.492255
ENSMUSG00000002910	Arrdc2	protein_coding;	ensembl_havana	377.387	-1.66529	0.427556	-4.71257	2.44609e-06	1.90725e-05	-1.92621	0.408739
ENSMUSG00000009210	Prr29	protein_coding;	ensembl_havana	71.9493	-1.83041	0.253085	-7.60433	2.86384e-14	8.14083e-13	-1.92014	0.252506
ENSMUSG00000028782	Adgrb2	protein_coding;	ensembl_havana	26.473	-1.5485	0.506907	-4.06859	4.72976e-05	0.000277283	-1.91958	0.471805
ENSMUSG00000039114	Nrn1	protein_coding;	ensembl_havana	174.391	-1.78434	0.307137	-6.31254	2.74497e-10	4.48153e-09	-1.9174	0.303745
ENSMUSG00000074783	AU019990	lincRNA;	havana	18.1565	-1.35693	0.608577	-3.43436	0.000593946	0.00263698	-1.91646	0.558024
ENSMUSG00000047298	Kcnv2	protein_coding;	ensembl_havana	267.158	-1.82931	0.248295	-7.73063	1.07017e-14	3.23216e-13	-1.91559	0.247792
ENSMUSG00000008999	Bmp7	protein_coding;	ensembl_havana	23.4468	-1.60637	0.459665	-4.40188	1.07317e-05	7.22843e-05	-1.90953	0.433798
ENSMUSG00000085171	D830026I12Rik	lincRNA;	havana	71.5506	-1.79488	0.283925	-6.77094	1.27947e-11	2.49351e-10	-1.90822	0.281825
ENSMUSG00000112129	Pbld1	protein_coding;	ensembl_havana	35.3804	-1.59509	0.466411	-4.3445	1.39591e-05	9.19144e-05	-1.90758	0.43908
ENSMUSG00000086327	Slfn5os	antisense;	havana	12.8977	-1.34106	0.608933	-3.4091	0.000651767	0.00286317	-1.90415	0.558548
ENSMUSG00000040485	Lrrc52	protein_coding;	ensembl_havana	15.1606	-1.20849	0.657104	-3.10262	0.00191816	0.00731875	-1.90249	0.61319
ENSMUSG00000086686	F630206G17Rik	processed_transcript;	havana	10.4365	-1.41765	0.56509	-3.64778	0.000264516	0.00128631	-1.89116	0.518442
ENSMUSG00000064372	mt-Tp	Mt_tRNA;	insdc	76.1008	-1.71934	0.343792	-5.61682	1.94501e-08	2.29481e-07	-1.88687	0.335932
ENSMUSG00000064346	mt-Tw	Mt_tRNA;	insdc	1379.56	-1.84854	0.158677	-11.8537	2.0597e-32	3.0741e-30	-1.88326	0.158876
ENSMUSG00000021265	Slc25a29	protein_coding;	ensembl_havana	91.2068	-1.79907	0.243324	-7.75953	8.52474e-15	2.61435e-13	-1.88172	0.242505
ENSMUSG00000084839	Gm14097	antisense;	havana	19.1469	-1.44504	0.540669	-3.77106	0.000162559	0.000830886	-1.87567	0.497386
ENSMUSG00000092356	Gm20532	protein_coding;	havana	223.776	-1.58138	0.450342	-4.41267	1.02103e-05	6.89901e-05	-1.87339	0.424548
ENSMUSG00000074623	Gm826	protein_coding;	ensembl_havana	143.207	-1.79695	0.232013	-8.08994	5.96956e-16	2.12133e-14	-1.87193	0.23139
ENSMUSG00000029591	Ung	protein_coding;	ensembl_havana	242.587	-1.80659	0.212445	-8.80854	1.26781e-18	6.13689e-17	-1.86924	0.212207
ENSMUSG00000022658	Tagln3	protein_coding;	ensembl_havana	24.4374	-1.5049	0.498618	-4.03369	5.49073e-05	0.000317018	-1.8669	0.462827
ENSMUSG00000037095	Lrg1	protein_coding;	ensembl	471.534	-1.77891	0.246265	-7.60393	2.8727e-14	8.14083e-13	-1.86357	0.24508
ENSMUSG00000103114	Gm32200	lincRNA;	havana	21.3121	-1.55428	0.46025	-4.30796	1.64769e-05	0.000107037	-1.86046	0.431866
ENSMUSG00000031712	Il15	protein_coding;	ensembl_havana	827.574	-1.83339	0.125775	-14.7355	3.81196e-49	1.55164e-46	-1.85506	0.12589
ENSMUSG00000087341	0610040F04Rik	antisense;	havana	25.989	-1.63041	0.393787	-4.90843	9.18071e-07	7.8673e-06	-1.85237	0.377385
ENSMUSG00000108655	Gm44949	antisense;	havana	27.9288	-1.3533	0.569551	-3.53252	0.000411619	0.00190155	-1.84351	0.521868
ENSMUSG00000085632	Gm12381	lincRNA;	havana	187.813	-1.67415	0.338117	-5.58043	2.39929e-08	2.77951e-07	-1.83658	0.329111
ENSMUSG00000021057	Akap5	protein_coding;	ensembl_havana	89.8248	-1.67596	0.334012	-5.637	1.73039e-08	2.07162e-07	-1.83439	0.32542
ENSMUSG00000115289	AC131029.2	lincRNA;	havana	15.5051	-1.46592	0.49791	-3.97156	7.1403e-05	0.00040029	-1.83001	0.460778
ENSMUSG00000060716	Plekhh1	protein_coding;	ensembl_havana	30.8768	-1.50233	0.472053	-4.15481	3.25553e-05	0.000198254	-1.82742	0.439832
ENSMUSG00000054204	Alkal2	protein_coding;	ensembl_havana	47.1095	-1.56498	0.423176	-4.55622	5.20834e-06	3.78424e-05	-1.8237	0.400266
ENSMUSG00000027525	Phactr3	protein_coding;	ensembl_havana	12.0471	-1.23183	0.609978	-3.23352	0.00122275	0.00496247	-1.82077	0.563092
ENSMUSG00000040797	Iqsec3	protein_coding;	ensembl_havana	22.6897	-1.55724	0.424784	-4.53064	5.88063e-06	4.22302e-05	-1.81827	0.401328
ENSMUSG00000002032	Tmem25	protein_coding;	ensembl_havana	174.834	-1.76834	0.182925	-9.93239	3.00958e-23	2.51876e-21	-1.81445	0.182681
ENSMUSG00000031840	Rab3a	protein_coding;	ensembl_havana	701.377	-1.79816	0.107943	-16.7978	2.53087e-63	1.81311e-60	-1.81403	0.107992
ENSMUSG00000075027	4631405J19Rik	antisense;	ensembl_havana	191.582	-1.74511	0.220616	-8.25512	1.51744e-16	5.75792e-15	-1.81271	0.219586
ENSMUSG00000075270	Pde11a	protein_coding;	ensembl_havana	25.6249	-1.24355	0.600739	-3.27365	0.00106169	0.00439041	-1.81171	0.553422
ENSMUSG00000004791	Pgf	protein_coding;	ensembl_havana	149.687	-1.71562	0.254038	-7.18066	6.93737e-13	1.62842e-11	-1.80596	0.251503
ENSMUSG00000112800	Gm40604	lincRNA;	havana	36.6147	-1.61665	0.362026	-5.17667	2.25886e-07	2.17272e-06	-1.80442	0.348568
ENSMUSG00000107451	Gm44421	lincRNA;	havana	40.7602	-1.49336	0.46075	-4.19757	2.6979e-05	0.000167717	-1.8039	0.429748
ENSMUSG00000045008	9030612E09Rik	protein_coding;	ensembl	48.1448	-1.68111	0.28643	-6.38417	1.72333e-10	2.90084e-09	-1.79689	0.28146
ENSMUSG00000001027	Scn4a	protein_coding;	ensembl_havana	225.524	-1.51761	0.435688	-4.38573	1.15599e-05	7.74843e-05	-1.79424	0.409109
ENSMUSG00000050211	Pla2g4e	protein_coding;	ensembl_havana	293.359	-1.72048	0.2299	-7.8587	3.88144e-15	1.23916e-13	-1.7941	0.228295
ENSMUSG00000116307	AL590144.3	antisense;	havana	79.4633	-1.65333	0.313662	-5.86023	4.62229e-09	6.12316e-08	-1.79309	0.305975
ENSMUSG00000029093	Sorcs2	protein_coding;	ensembl_havana	260.922	-1.72984	0.213423	-8.44299	3.09324e-17	1.2824e-15	-1.79304	0.212371
ENSMUSG00000026824	Kcnj3	protein_coding;	ensembl_havana	1456.41	-1.64407	0.322803	-5.70702	1.14974e-08	1.41622e-07	-1.7924	0.31407
ENSMUSG00000078648	Gm17546	antisense;	ensembl_havana	35.4032	-1.58023	0.382938	-4.89933	9.61652e-07	8.21325e-06	-1.79166	0.365695
ENSMUSG00000047793	Sned1	protein_coding;	ensembl_havana	452.955	-1.7377	0.193258	-9.28731	1.58242e-20	9.20169e-19	-1.78929	0.19266
ENSMUSG00000052133	Sema5b	protein_coding;	ensembl_havana	17.9895	-1.41962	0.496693	-3.89778	9.70794e-05	0.00052386	-1.78635	0.458299
ENSMUSG00000048371	Pdp2	protein_coding;	ensembl_havana	458.45	-1.7	0.246735	-7.3103	2.66537e-13	6.61174e-12	-1.7852	0.244203
ENSMUSG00000032946	Rasgrp2	protein_coding;	ensembl_havana	796.29	-1.6805	0.268529	-6.73529	1.63608e-11	3.14739e-10	-1.78198	0.264574
ENSMUSG00000085881	Gm15912	processed_transcript;	havana	25.3292	-1.44511	0.473818	-4.04554	5.22037e-05	0.000303561	-1.77713	0.439281
ENSMUSG00000035112	Wnk4	protein_coding;	ensembl_havana	116.133	-1.68089	0.259025	-6.94602	3.75746e-12	7.94524e-11	-1.77517	0.255566
ENSMUSG00000042873	Lhfpl4	protein_coding;	ensembl_havana	12.308	-1.20134	0.598217	-3.20949	0.00132969	0.00534201	-1.7751	0.553076
ENSMUSG00000048458	Fam212b	protein_coding;	ensembl_havana	448.789	-1.71153	0.211408	-8.4382	3.22253e-17	1.33292e-15	-1.77358	0.210185
ENSMUSG00000110580	D830024N08Rik	antisense;	havana	452.032	-1.73326	0.15617	-11.329	9.4284e-30	1.19761e-27	-1.76669	0.155944
ENSMUSG00000022286	Grhl2	protein_coding;	ensembl_havana	37.6919	-1.34299	0.526719	-3.65122	0.000260998	0.00127024	-1.76437	0.483226
ENSMUSG00000047085	Lrrc4b	protein_coding;	ensembl_havana	146.535	-1.62275	0.313608	-5.78134	7.41098e-09	9.51475e-08	-1.76308	0.304961
ENSMUSG00000101939	Gm28438	unprocessed_pseudogene;	havana	2078.45	-1.69653	0.218217	-8.13782	4.02471e-16	1.45621e-14	-1.76282	0.216621
ENSMUSG00000005373	Mlxipl	protein_coding;	ensembl_havana	387.947	-1.70174	0.205619	-8.61162	7.20324e-18	3.23333e-16	-1.76041	0.204422
ENSMUSG00000074346	Kcnd3os	antisense;	ensembl_havana	54.0831	-1.64382	0.277794	-6.43556	1.23018e-10	2.10464e-09	-1.7531	0.272408
ENSMUSG00000086938	4930481A15Rik	antisense;	havana	717.649	-1.70175	0.190943	-9.219	2.9989e-20	1.68371e-18	-1.75218	0.190062
ENSMUSG00000046607	Hrk	protein_coding;	ensembl_havana	17.5951	-1.32431	0.528156	-3.61425	0.000301222	0.0014394	-1.75071	0.48439
ENSMUSG00000113101	Gm33424	lincRNA;	havana	22.6692	-1.39652	0.481737	-3.92219	8.77461e-05	0.000480738	-1.74432	0.44473
ENSMUSG00000059974	Ntm	protein_coding;	ensembl_havana	38.9211	-1.58052	0.33387	-5.40743	6.3934e-08	6.85253e-07	-1.74105	0.321974
ENSMUSG00000045102	Poln	protein_coding;	ensembl_havana	69.1417	-1.59118	0.322015	-5.58417	2.34825e-08	2.72568e-07	-1.74009	0.311611
ENSMUSG00000107538	Gm44127	lincRNA;	havana	61.1463	-1.38204	0.487714	-3.87013	0.000108778	0.000579342	-1.73993	0.449579
ENSMUSG00000101067	Gm29007	lincRNA;	havana	15.8192	-1.19228	0.582869	-3.23002	0.00123784	0.00501575	-1.73903	0.538397
ENSMUSG00000097357	Gm16793	bidirectional_promoter_lncRNA;	havana	159.561	-1.6401	0.262686	-6.73155	1.67862e-11	3.21885e-10	-1.73766	0.258136
ENSMUSG00000027446	9230104L09Rik	protein_coding;	ensembl_havana	24.5068	-1.3054	0.525709	-3.58981	0.000330916	0.00156916	-1.73086	0.482158
ENSMUSG00000036062	Phf24	protein_coding;	ensembl_havana	136.668	-1.63598	0.251915	-6.96144	3.36802e-12	7.1678e-11	-1.72561	0.247881
ENSMUSG00000041930	Fam222a	protein_coding;	ensembl_havana	41.2977	-1.40707	0.461204	-4.03854	5.37851e-05	0.000311745	-1.72551	0.427261
ENSMUSG00000109696	Gm36670	lincRNA;	havana	219.376	-1.61222	0.270581	-6.47979	9.18505e-11	1.60963e-09	-1.71638	0.264882
ENSMUSG00000036502	Tmem255a	protein_coding;	ensembl_havana	28.5157	-1.37464	0.470853	-3.93213	8.4196e-05	0.000463272	-1.70966	0.434793
ENSMUSG00000036885	Arhgef26	protein_coding;	ensembl_havana	48.7053	-1.58153	0.298295	-5.90065	3.6208e-09	4.89054e-08	-1.70935	0.289689
ENSMUSG00000068740	Celsr2	protein_coding;	ensembl_havana	81.7117	-1.56674	0.310578	-5.67774	1.36485e-08	1.65613e-07	-1.70592	0.300458
ENSMUSG00000040350	Trim7	protein_coding;	ensembl_havana	627.659	-1.65175	0.196871	-8.7325	2.49101e-18	1.16182e-16	-1.70576	0.195335
ENSMUSG00000035189	Ano4	protein_coding;	ensembl_havana	153.567	-1.6044	0.266766	-6.53215	6.48302e-11	1.16344e-09	-1.70575	0.261132
ENSMUSG00000062257	Opcml	protein_coding;	ensembl_havana	41.3177	-1.43812	0.423869	-4.30696	1.65512e-05	0.000107481	-1.70566	0.396024
ENSMUSG00000000805	Car4	protein_coding;	ensembl_havana	559.644	-1.57123	0.300591	-5.83677	5.32222e-09	6.98835e-08	-1.70137	0.291492
ENSMUSG00000085336	Gm11732	processed_transcript;	havana	173.469	-1.57302	0.297926	-5.88289	4.03155e-09	5.39649e-08	-1.70079	0.289107
ENSMUSG00000070867	Trabd2b	protein_coding;	ensembl_havana	2059.96	-1.67907	0.119529	-14.2323	5.77802e-46	2.06969e-43	-1.69859	0.119348
ENSMUSG00000086881	Gm13594	antisense;	ensembl_havana	48.9897	-1.48441	0.380989	-4.71274	2.44413e-06	1.90655e-05	-1.69843	0.360392
ENSMUSG00000020926	Adam11	protein_coding;	ensembl_havana	160.846	-1.63357	0.209294	-8.18304	2.76766e-16	1.01993e-14	-1.69498	0.207133
ENSMUSG00000059741	Myl3	protein_coding;	ensembl_havana	74762.2	-1.66092	0.153773	-11.0542	2.09113e-28	2.54777e-26	-1.69353	0.153201
ENSMUSG00000026235	Epha4	protein_coding;	ensembl_havana	892.9	-1.60872	0.240856	-7.13868	9.42294e-13	2.15812e-11	-1.69095	0.236871
ENSMUSG00000064371	mt-Tt	Mt_tRNA;	insdc	145.885	-1.45267	0.396874	-4.52043	6.17154e-06	4.41008e-05	-1.68683	0.373157
ENSMUSG00000028919	Arhgef19	protein_coding;	ensembl_havana	554.007	-1.65115	0.155569	-10.8743	1.52851e-27	1.78926e-25	-1.68458	0.154915
ENSMUSG00000064340	mt-Tl1	Mt_tRNA;	insdc	3031.57	-1.58981	0.248042	-6.89572	5.35913e-12	1.11219e-10	-1.67751	0.243268
ENSMUSG00000028777	Gnat3	protein_coding;	ensembl_havana	20.8372	-1.20012	0.544579	-3.34453	0.000824212	0.00352721	-1.6763	0.501207
ENSMUSG00000099411	2310015D24Rik	lincRNA;	havana	32.8194	-1.4059	0.421691	-4.25637	2.07775e-05	0.000131848	-1.67353	0.393182
ENSMUSG00000097591	A330032B11Rik	lincRNA;	ensembl	49.1757	-1.4358	0.398446	-4.47356	7.69263e-06	5.37686e-05	-1.67305	0.373987
ENSMUSG00000042793	Lgr6	protein_coding;	ensembl_havana	847.007	-1.62252	0.188209	-8.96061	3.22895e-19	1.6714e-17	-1.67208	0.186604
ENSMUSG00000037826	Ppm1k	protein_coding;	ensembl_havana	1709.18	-1.60659	0.211895	-7.9805	1.45746e-15	4.92511e-14	-1.66994	0.209252
ENSMUSG00000064344	mt-Tm	Mt_tRNA;	insdc	2086.67	-1.58051	0.24975	-6.82392	8.85905e-12	1.76491e-10	-1.66966	0.244678
ENSMUSG00000006638	Abhd1	processed_transcript;	ensembl_havana	125.804	-1.20874	0.535854	-3.38567	0.000710035	0.00308733	-1.66831	0.492755
ENSMUSG00000050914	Ankrd37	protein_coding;	ensembl_havana	131.431	-1.2003	0.534563	-3.37422	0.000740255	0.00320072	-1.65946	0.491807
ENSMUSG00000097178	2310002F09Rik	processed_transcript;	havana	40.4186	-1.3722	0.43452	-4.11335	3.89961e-05	0.000233039	-1.6592	0.403369
ENSMUSG00000101249	Gm29216	unprocessed_pseudogene;	havana	2421.71	-1.4846	0.342308	-5.07914	3.79157e-07	3.50217e-06	-1.65773	0.32638
ENSMUSG00000046318	Ccbe1	protein_coding;	ensembl_havana	205.266	-1.55037	0.271159	-6.27723	3.4465e-10	5.51625e-09	-1.65663	0.263911
ENSMUSG00000113977	Gm34276	lincRNA;	havana	14.2764	-1.17954	0.541938	-3.31482	0.000917031	0.0038663	-1.65573	0.499493
ENSMUSG00000022442	Ttll1	protein_coding;	ensembl_havana	1006.07	-1.61699	0.160844	-10.3396	4.66544e-25	4.51665e-23	-1.65302	0.159873
ENSMUSG00000108435	Gm45051	antisense;	havana	18.4745	-1.18449	0.538063	-3.33502	0.000852923	0.00363192	-1.65295	0.495634
ENSMUSG00000099624	Gm7889	unprocessed_pseudogene;	havana	22.9083	-1.18038	0.538596	-3.32596	0.000881133	0.0037334	-1.65066	0.496296
ENSMUSG00000100131	Gm28439	unprocessed_pseudogene;	havana	429.473	-1.52408	0.293567	-5.81388	6.10397e-09	7.95649e-08	-1.64982	0.283773
ENSMUSG00000064354	mt-Co2	protein_coding;	insdc	1838.78	-1.56808	0.234984	-7.14417	9.05442e-13	2.08438e-11	-1.64712	0.230555
ENSMUSG00000033152	Podxl2	protein_coding;	ensembl_havana	190.761	-1.57765	0.217769	-7.67253	1.68634e-14	4.95932e-13	-1.64516	0.214422
ENSMUSG00000030137	Tuba8	protein_coding;	ensembl_havana	3250.04	-1.5732	0.22259	-7.50873	5.97051e-14	1.61528e-12	-1.64388	0.218929
ENSMUSG00000094686	Ccl21a	protein_coding;	ensembl_havana	453.223	-1.49504	0.305149	-5.56176	2.67072e-08	3.06816e-07	-1.63226	0.293479
ENSMUSG00000065947	mt-Nd4l	protein_coding;	insdc	141.85	-1.1672	0.533486	-3.31653	0.000911442	0.00384635	-1.63173	0.492
ENSMUSG00000053646	Plxnb1	protein_coding;	ensembl_havana	693.685	-1.59009	0.163498	-10.0305	1.11927e-23	9.73114e-22	-1.62762	0.162267
ENSMUSG00000111368	Gm47889	lincRNA;	havana	14.8285	-1.09185	0.558155	-3.10984	0.00187189	0.00716206	-1.61928	0.520695
ENSMUSG00000054793	Cadm4	protein_coding;	ensembl_havana	177.082	-1.4821	0.302667	-5.56115	2.68005e-08	3.07691e-07	-1.61773	0.290899
ENSMUSG00000021799	Opn4	protein_coding;	ensembl_havana	46.0936	-1.43025	0.346798	-4.90105	9.53255e-07	8.14542e-06	-1.61137	0.328781
ENSMUSG00000036492	Rnf39	protein_coding;	ensembl_havana	14.9871	-1.07141	0.56072	-3.06522	0.00217508	0.00815824	-1.60962	0.525123
ENSMUSG00000097317	Gm17281	lincRNA;	ensembl	185.003	-1.50269	0.265866	-6.22848	4.70972e-10	7.34766e-09	-1.60647	0.257923
ENSMUSG00000039652	Cpeb3	protein_coding;	ensembl_havana	2347.48	-1.56196	0.174494	-9.29449	1.47919e-20	8.6294e-19	-1.6052	0.172704
ENSMUSG00000037904	Ankrd9	protein_coding;	ensembl_havana	596.221	-1.54057	0.207991	-7.8353	4.67722e-15	1.48002e-13	-1.60283	0.204565
ENSMUSG00000062785	Kcnc3	protein_coding;	ensembl_havana	35.475	-1.26522	0.458547	-3.77916	0.000157356	0.00080729	-1.59735	0.422672
ENSMUSG00000028943	Espn	protein_coding;	ensembl_havana	80.1742	-1.41299	0.345397	-4.87285	1.09999e-06	9.26224e-06	-1.59392	0.327101
ENSMUSG00000059149	Mfsd4a	protein_coding;	ensembl_havana	52.4714	-1.43416	0.323056	-5.16869	2.3574e-07	2.25419e-06	-1.59145	0.307901
ENSMUSG00000100826	Snhg14	processed_transcript;	havana	161.262	-1.52527	0.21115	-7.66805	1.7463e-14	5.12724e-13	-1.58985	0.207334
ENSMUSG00000085853	Gm12167	antisense;	havana	159.585	-1.52489	0.211467	-7.65633	1.91322e-14	5.59899e-13	-1.58968	0.207629
ENSMUSG00000110489	Gm31659	lincRNA;	havana	158.842	-1.50375	0.241805	-6.7431	1.55045e-11	2.99231e-10	-1.58944	0.235714
ENSMUSG00000086863	Gm15543	antisense;	havana	1073.79	-1.54156	0.165424	-9.65332	4.75887e-22	3.43675e-20	-1.58066	0.163742
ENSMUSG00000028427	Aqp7	protein_coding;	ensembl_havana	602.597	-1.49283	0.240364	-6.73824	1.6032e-11	3.08746e-10	-1.57789	0.234169
ENSMUSG00000102091	Olfr1034	protein_coding;	ensembl_havana	53.2321	-1.35599	0.37682	-4.46061	8.17274e-06	5.65368e-05	-1.57543	0.353187
ENSMUSG00000083219	Gm11410	processed_pseudogene;	havana	28.9674	-1.27088	0.437729	-3.89086	9.98876e-05	0.00053788	-1.57414	0.404573
ENSMUSG00000031147	Magix	protein_coding;	ensembl_havana	439.991	-1.52567	0.182201	-8.75366	2.06545e-18	9.70924e-17	-1.57355	0.179759
ENSMUSG00000040794	C1qtnf4	protein_coding;	ensembl_havana	60.9666	-1.34473	0.383416	-4.38487	1.16054e-05	7.77307e-05	-1.57273	0.358672
ENSMUSG00000071648	Rom1	protein_coding;	ensembl	249.971	-1.52728	0.177549	-8.97097	2.93904e-19	1.54232e-17	-1.57268	0.175308
ENSMUSG00000085022	Gm5860	lincRNA;	havana	201.61	-1.52106	0.185401	-8.59404	8.39674e-18	3.74094e-16	-1.57076	0.182774
ENSMUSG00000024112	Cacna1h	protein_coding;	ensembl_havana	135.092	-1.4059	0.325871	-5.06214	4.14571e-07	3.79988e-06	-1.56783	0.309716
ENSMUSG00000026930	Gpsm1	protein_coding;	ensembl_havana	2390.38	-1.54234	0.130813	-12.05	1.93922e-33	3.02012e-31	-1.56663	0.130011
ENSMUSG00000113975	Gm36372	lincRNA;	havana	130.645	-1.51797	0.182971	-8.68245	3.87318e-18	1.78326e-16	-1.56642	0.180413
ENSMUSG00000020623	Map2k6	protein_coding;	ensembl_havana	117.632	-1.45912	0.267213	-6.06432	1.32511e-09	1.94212e-08	-1.56589	0.258213
ENSMUSG00000064363	mt-Nd4	protein_coding;	insdc	818465	-1.5379	0.138454	-11.3856	4.93143e-30	6.35409e-28	-1.5652	0.137472
ENSMUSG00000073485	H3f3aos	antisense;	ensembl_havana	15.2697	-1.03097	0.550932	-3.01062	0.00260716	0.00951973	-1.56292	0.519135
ENSMUSG00000091712	Sec14l5	protein_coding;	ensembl_havana	83.3569	-1.46703	0.249385	-6.44435	1.16101e-10	1.99747e-09	-1.55969	0.242024
ENSMUSG00000064357	mt-Atp6	protein_coding;	insdc	1352.31	-1.33118	0.381849	-4.36551	1.26829e-05	8.42861e-05	-1.55875	0.35706
ENSMUSG00000003469	Phyhip	protein_coding;	ensembl_havana	330.112	-1.51267	0.17467	-9.03086	1.70326e-19	9.07896e-18	-1.55688	0.172395
ENSMUSG00000087236	Kif28	protein_coding;	havana	21.2192	-1.16793	0.486355	-3.47195	0.000516701	0.00232925	-1.55663	0.448345
ENSMUSG00000105095	8430422M14Rik	TEC;	havana	37.3612	-1.29667	0.405432	-4.12794	3.66032e-05	0.000219988	-1.55581	0.376897
ENSMUSG00000030889	Vwa3a	protein_coding;	ensembl_havana	375.667	-1.40393	0.313475	-5.20337	1.95702e-07	1.91009e-06	-1.55414	0.298679
ENSMUSG00000042589	Cux2	protein_coding;	ensembl_havana	219.741	-1.50747	0.178419	-8.83102	1.03724e-18	5.10358e-17	-1.55373	0.175941
ENSMUSG00000043488	Frmd8os	antisense;	havana	25.149	-1.24823	0.43663	-3.84919	0.000118508	0.000624995	-1.55317	0.403505
ENSMUSG00000111867	Gm31013	lincRNA;	havana	264.205	-1.51107	0.168852	-9.30767	1.3067e-20	7.74932e-19	-1.55238	0.166785
ENSMUSG00000064179	Tnnt1	protein_coding;	ensembl_havana	313.216	-1.51207	0.166781	-9.41965	4.52606e-21	2.83433e-19	-1.55235	0.164799
ENSMUSG00000115124	AC154738.2	lincRNA;	havana	14.0741	-1.06585	0.53121	-3.1289	0.00175462	0.00678726	-1.5515	0.49586
ENSMUSG00000017737	Mmp9	protein_coding;	ensembl_havana	29.2701	-1.1512	0.491526	-3.4201	0.000625973	0.00276273	-1.55113	0.453534
ENSMUSG00000032523	Hhatl	protein_coding;	ensembl_havana	1443.21	-1.52486	0.132938	-11.7427	7.69451e-32	1.10247e-29	-1.55016	0.13201
ENSMUSG00000037664	Cdkn1c	protein_coding;	ensembl_havana	504.925	-1.4967	0.188215	-8.36212	6.16018e-17	2.4627e-15	-1.54851	0.185182
ENSMUSG00000037010	Apln	protein_coding;	ensembl_havana	217.023	-1.35737	0.349929	-4.69198	2.70577e-06	2.08971e-05	-1.54749	0.329816
ENSMUSG00000002266	Zim1	protein_coding;	ensembl_havana	55.5655	-1.31536	0.384008	-4.31342	1.60747e-05	0.000104652	-1.54705	0.35866
ENSMUSG00000028475	Spaar	protein_coding;	ensembl_havana	303.029	-1.46269	0.236725	-6.71582	1.87015e-11	3.57082e-10	-1.54632	0.23025
ENSMUSG00000033024	Klra9	protein_coding;	ensembl_havana	39.6218	-1.21782	0.449167	-3.72552	0.000194914	0.000978393	-1.54416	0.414483
ENSMUSG00000040648	Ppip5k2	protein_coding;	ensembl_havana	4791.15	-1.4676	0.222978	-7.08602	1.38022e-12	3.09383e-11	-1.54159	0.217553
ENSMUSG00000035407	Kank4	protein_coding;	ensembl_havana	44.6003	-1.38001	0.323273	-5.02295	5.08825e-07	4.57253e-06	-1.54132	0.306856
ENSMUSG00000027332	Ivd	protein_coding;	ensembl_havana	5668.68	-1.48311	0.197061	-7.96384	1.66784e-15	5.58337e-14	-1.54035	0.193418
ENSMUSG00000007122	Casq1	protein_coding;	ensembl_havana	155.794	-1.10621	0.506725	-3.27996	0.00103821	0.00430426	-1.54005	0.469534
ENSMUSG00000017344	Vtn	protein_coding;	ensembl_havana	431.183	-1.49679	0.170464	-9.15082	5.65015e-20	3.11367e-18	-1.5392	0.168204
ENSMUSG00000035458	Tnni3	protein_coding;	ensembl_havana	82225.2	-1.51717	0.122437	-12.6445	1.19972e-36	2.26179e-34	-1.53867	0.121687
ENSMUSG00000068874	Selenbp1	protein_coding;	ensembl_havana	1025.91	-1.51221	0.13109	-11.8099	3.46889e-32	5.09245e-30	-1.53695	0.13014
ENSMUSG00000024743	Syt7	protein_coding;	ensembl_havana	685.67	-1.49739	0.162497	-9.56673	1.10341e-21	7.607e-20	-1.53588	0.160544
ENSMUSG00000102070	Gm28661	unprocessed_pseudogene;	havana	562.462	-1.48087	0.192386	-8.12589	4.44086e-16	1.59711e-14	-1.53547	0.18896
ENSMUSG00000086058	Unc45bos	processed_transcript;	ensembl_havana	27.4711	-1.17823	0.46339	-3.58174	0.000341313	0.00160951	-1.53109	0.427472
ENSMUSG00000023267	Gabrr2	protein_coding;	ensembl_havana	54.9705	-1.32617	0.358624	-4.53779	5.68479e-06	4.09387e-05	-1.52843	0.336824
ENSMUSG00000097970	Gm27028	lincRNA;	havana	24.4103	-1.1208	0.491828	-3.35785	0.000785499	0.00337693	-1.52751	0.454906
ENSMUSG00000085591	Gm13479	lincRNA;	havana	97.1114	-1.41186	0.271428	-5.83874	5.25972e-09	6.91641e-08	-1.52453	0.261106
ENSMUSG00000028017	Egf	protein_coding;	ensembl_havana	120.893	-1.30994	0.368017	-4.42126	9.81287e-06	6.66977e-05	-1.52412	0.344725
ENSMUSG00000034987	Hrh2	protein_coding;	ensembl_havana	37.2094	-1.25882	0.406179	-4.03946	5.35733e-05	0.000310718	-1.5235	0.377155
ENSMUSG00000056073	Grik2	protein_coding;	ensembl_havana	30.6413	-1.2573	0.406349	-4.03504	5.45921e-05	0.000315707	-1.52239	0.377292
ENSMUSG00000036880	Acaa2	protein_coding;	ensembl	13786.8	-1.4823	0.164494	-9.37583	6.86366e-21	4.16706e-19	-1.52206	0.162339
ENSMUSG00000003809	Gcdh	protein_coding;	ensembl_havana	1264.53	-1.48386	0.159453	-9.65824	4.53586e-22	3.3158e-20	-1.52117	0.1575
ENSMUSG00000102544	Gm5103	lincRNA;	havana	33.3665	-1.11939	0.488101	-3.36773	0.000757884	0.00326527	-1.52056	0.451509
ENSMUSG00000027820	Mme	protein_coding;	ensembl_havana	241.269	-1.40891	0.268812	-5.87448	4.24182e-09	5.66947e-08	-1.51961	0.258681
ENSMUSG00000052305	Hbb-bs	protein_coding;	ensembl_havana	14006.7	-1.01433	0.532934	-3.02145	0.00251567	0.0092432	-1.51774	0.50232
ENSMUSG00000055676	Gm5069	transcribed_processed_pseudogene;	ensembl_havana	71.9292	-1.37081	0.302354	-5.25143	1.50926e-07	1.50487e-06	-1.51305	0.288122
ENSMUSG00000033006	Sox10	protein_coding;	ensembl_havana	27.1167	-1.1253	0.477747	-3.41663	0.000634009	0.00279476	-1.50933	0.44176
ENSMUSG00000038295	Atg9b	protein_coding;	ensembl_havana	26.975	-1.24627	0.403378	-4.02808	5.62341e-05	0.000323947	-1.50913	0.374651
ENSMUSG00000068854	Hist2h2be	protein_coding;	ensembl_havana	188.066	-1.46782	0.165385	-9.24962	2.25298e-20	1.28506e-18	-1.50835	0.163071
ENSMUSG00000026986	Hnmt	protein_coding;	ensembl_havana	236.013	-1.44152	0.209306	-7.37579	1.63378e-13	4.19814e-12	-1.50759	0.204397
ENSMUSG00000057967	Fgf18	protein_coding;	ensembl_havana	60.9919	-1.34751	0.318327	-4.99079	6.01315e-07	5.34469e-06	-1.50661	0.301877
ENSMUSG00000065460	Mir133a-2	miRNA;	mirbase	43.9123	-1.16286	0.454433	-3.58698	0.000334527	0.00158251	-1.50564	0.419751
ENSMUSG00000020439	Smtn	protein_coding;	ensembl_havana	4087.22	-1.46347	0.16751	-9.11832	7.62969e-20	4.19062e-18	-1.50516	0.16507
ENSMUSG00000067199	Frat1	protein_coding;	havana	39.8012	-1.26117	0.387812	-4.16137	3.1635e-05	0.000193373	-1.50345	0.361287
ENSMUSG00000048706	Lurap1l	protein_coding;	ensembl_havana	62.7851	-1.4044	0.251881	-6.17603	6.57315e-10	1.00534e-08	-1.50197	0.243193
ENSMUSG00000045087	S1pr5	protein_coding;	ensembl_havana	15.2891	-1.0267	0.514517	-3.09549	0.00196486	0.00746355	-1.49365	0.482525
ENSMUSG00000020123	Avpr1a	protein_coding;	ensembl_havana	31.4254	-1.10215	0.479347	-3.36267	0.000771937	0.00332233	-1.4934	0.444112
ENSMUSG00000061322	Dnaic1	protein_coding;	ensembl_havana	38.0255	-1.31697	0.330997	-4.77124	1.83096e-06	1.47183e-05	-1.49124	0.312547
ENSMUSG00000087440	4930577N17Rik	TEC;	havana	23.4129	-1.23654	0.395606	-4.05354	5.04481e-05	0.000294212	-1.4912	0.367875
ENSMUSG00000069917	Hba-a2	protein_coding;	ensembl_havana	939.594	-1.0584	0.497102	-3.21243	0.00131619	0.00529848	-1.48776	0.463128
ENSMUSG00000097727	F630040K05Rik	lincRNA;	ensembl	21.6691	-1.08701	0.48261	-3.31959	0.000901484	0.00380792	-1.48658	0.447821
ENSMUSG00000032503	Arpp21	protein_coding;	ensembl_havana	29.385	-1.05689	0.493414	-3.22085	0.00127812	0.00516146	-1.48059	0.45969
ENSMUSG00000039137	Whrn	protein_coding;	ensembl_havana	512.333	-1.42047	0.19131	-7.88454	3.15705e-15	1.01696e-13	-1.47635	0.187247
ENSMUSG00000017692	Rhbdl3	protein_coding;	ensembl_havana	272.019	-1.40796	0.206274	-7.3256	2.37829e-13	5.98248e-12	-1.47343	0.201134
ENSMUSG00000048489	8430408G22Rik	protein_coding;	ensembl_havana	1183.1	-1.35406	0.27452	-5.60219	2.11663e-08	2.48257e-07	-1.47296	0.262926
ENSMUSG00000093482	Gm20619	lincRNA;	havana	300.785	-1.4178	0.189735	-7.92994	2.19255e-15	7.19205e-14	-1.47287	0.185735
ENSMUSG00000030731	Syt3	protein_coding;	ensembl_havana	40.8887	-1.28676	0.339522	-4.60757	4.07402e-06	3.02386e-05	-1.47266	0.319617
ENSMUSG00000032968	Inha	protein_coding;	ensembl_havana	165.701	-1.3714	0.253289	-6.03335	1.60594e-09	2.32141e-08	-1.47193	0.243966
ENSMUSG00000042428	Mgat3	protein_coding;	ensembl_havana	78.5748	-1.35963	0.262928	-5.81508	6.06064e-09	7.90576e-08	-1.46856	0.252544
ENSMUSG00000116272	AC157554.3	antisense;	havana	398.013	-1.31474	0.308257	-5.01552	5.28891e-07	4.74334e-06	-1.46695	0.292481
ENSMUSG00000064023	Klk8	protein_coding;	ensembl_havana	117.613	-1.31534	0.307272	-5.02907	4.92871e-07	4.44477e-06	-1.46656	0.291617
ENSMUSG00000030672	Mylpf	protein_coding;	ensembl_havana	26.9504	-1.26207	0.354375	-4.41264	1.02118e-05	6.89901e-05	-1.46636	0.33231
ENSMUSG00000064360	mt-Nd3	protein_coding;	insdc	311.239	-1.33533	0.281937	-5.42822	5.69174e-08	6.20445e-07	-1.46194	0.269322
ENSMUSG00000107283	Mpv17	protein_coding;	ensembl_havana	734.229	-1.44271	0.104144	-14.097	3.96114e-45	1.31378e-42	-1.45895	0.103493
ENSMUSG00000087222	E030042O20Rik	processed_transcript;	havana	33.8535	-1.23751	0.366752	-4.25316	2.10773e-05	0.000133532	-1.45833	0.342882
ENSMUSG00000002661	Alkbh7	protein_coding;	ensembl_havana	643.51	-1.43177	0.129591	-11.3577	6.79352e-30	8.69085e-28	-1.45716	0.128298
ENSMUSG00000085408	C530005A16Rik	processed_transcript;	havana	52.1032	-1.29605	0.312896	-4.90752	9.22347e-07	7.89638e-06	-1.45434	0.29635
ENSMUSG00000069011	Gm10254	processed_pseudogene;	havana	3.9264	-7.61496e-05	0.460656	-0.000354419	0.999717	1	-0.000350042	0.98765
ENSMUSG00000110353	Gm33543	protein_coding;	havana	41.4151	-1.15445	0.421118	-3.72207	0.000197599	0.000990206	-1.45312	0.390407
ENSMUSG00000022758	P2rx6	protein_coding;	ensembl	99.0026	-1.35249	0.24782	-6.07354	1.25119e-09	1.8383e-08	-1.44994	0.23873
ENSMUSG00000060380	C030014I23Rik	lincRNA;	ensembl_havana	29.8969	-1.13986	0.427095	-3.65972	0.00025249	0.0012342	-1.44887	0.395895
ENSMUSG00000054978	Kbtbd13	protein_coding;	ensembl_havana	50.4748	-1.15355	0.418286	-3.73431	0.000188234	0.000948052	-1.44865	0.387929
ENSMUSG00000031842	Pde4c	protein_coding;	ensembl_havana	157.798	-1.31595	0.283762	-5.34021	9.2838e-08	9.65019e-07	-1.44564	0.270707
ENSMUSG00000031312	Itgb1bp2	protein_coding;	ensembl_havana	3858.34	-1.42605	0.109798	-13.2524	4.37096e-40	1.04379e-37	-1.44433	0.108987
ENSMUSG00000029177	Cenpa	protein_coding;	ensembl_havana	685.349	-1.42273	0.118809	-12.2625	1.43941e-34	2.38701e-32	-1.4442	0.117773
ENSMUSG00000071347	C1qtnf9	protein_coding;	ensembl_havana	1244.11	-1.3933	0.178101	-8.26631	1.38168e-16	5.31028e-15	-1.44263	0.174519
ENSMUSG00000030747	Dgat2	protein_coding;	ensembl_havana	3915.08	-1.36786	0.214583	-6.91267	4.75613e-12	9.9396e-11	-1.44054	0.208391
ENSMUSG00000074207	Adh1	protein_coding;	ensembl_havana	356.585	-1.02353	0.48424	-3.17886	0.00147856	0.00586642	-1.44038	0.453112
ENSMUSG00000041012	Cmtm8	protein_coding;	ensembl_havana	211.836	-1.3957	0.168532	-8.7012	3.28389e-18	1.52369e-16	-1.43981	0.165473
ENSMUSG00000046480	Scn4b	protein_coding;	ensembl_havana	492.536	-1.27155	0.320266	-4.75683	1.96658e-06	1.57098e-05	-1.43936	0.302589
ENSMUSG00000030357	Fkbp4	protein_coding;	ensembl_havana	6428.28	-1.40829	0.14036	-10.3798	3.06559e-25	3.05026e-23	-1.4386	0.138597
ENSMUSG00000024044	Epb41l3	protein_coding;	ensembl_havana	207.104	-1.31869	0.271923	-5.52779	3.24281e-08	3.67546e-07	-1.43792	0.260126
ENSMUSG00000107689	Gm44386	lincRNA;	havana	848.962	-1.40277	0.149372	-9.76178	1.64253e-22	1.27903e-20	-1.43724	0.147232
ENSMUSG00000057719	Sh3rf2	protein_coding;	ensembl_havana	369.848	-1.34149	0.242833	-6.13456	8.53933e-10	1.28275e-08	-1.4358	0.23405
ENSMUSG00000026650	Meig1	protein_coding;	ensembl_havana	38.7959	-1.21971	0.359215	-4.26511	1.99803e-05	0.000127438	-1.43419	0.336261
ENSMUSG00000089652	Gm16025	lincRNA;	havana	1.1313	0	0.596833	0	1	1	0	1.93748
ENSMUSG00000064343	mt-Tq	Mt_tRNA;	insdc	118.08	-1.35366	0.224877	-6.58654	4.50198e-11	8.2276e-10	-1.43413	0.217737
ENSMUSG00000057897	Camk2b	protein_coding;	ensembl_havana	270.364	-1.39703	0.147938	-9.81336	9.8632e-23	7.9572e-21	-1.43099	0.145821
ENSMUSG00000004748	Mtfp1	protein_coding;	ensembl_havana	1866.5	-1.38669	0.166143	-8.76484	1.87045e-18	8.90951e-17	-1.42984	0.163134
ENSMUSG00000031790	Mmp15	protein_coding;	ensembl_havana	1703.8	-1.40972	0.114321	-12.6137	1.77472e-36	3.31096e-34	-1.42979	0.113352
ENSMUSG00000034258	Flvcr2	protein_coding;	ensembl_havana	70.3152	-1.28011	0.29897	-5.02554	5.02027e-07	4.52052e-06	-1.42659	0.283869
ENSMUSG00000054556	Gm4876	antisense;	ensembl_havana	37.7204	-1.15309	0.399439	-3.83417	0.000125989	0.00065882	-1.4241	0.371424
ENSMUSG00000031958	Ldhd	protein_coding;	ensembl_havana	819.544	-1.37878	0.167917	-8.63753	5.74404e-18	2.59133e-16	-1.42311	0.164759
ENSMUSG00000030401	Rtn2	protein_coding;	ensembl_havana	1338.12	-1.38136	0.151685	-9.49322	2.23997e-21	1.47492e-19	-1.41749	0.149316
ENSMUSG00000043811	Rtn4r	protein_coding;	ensembl_havana	98.1743	-1.10788	0.423384	-3.6041	0.000313239	0.00149165	-1.41731	0.39325
ENSMUSG00000048442	Smim5	protein_coding;	havana	202.454	-1.3202	0.244559	-6.0205	1.7388e-09	2.49135e-08	-1.41717	0.235391
ENSMUSG00000097863	1010001B22Rik	lincRNA;	havana	3.02392	0	0.587696	0	1	1	0	1.84022
ENSMUSG00000111318	Gm48483	lincRNA;	havana	46.2933	-1.20215	0.356269	-4.24218	2.21356e-05	0.000139742	-1.41547	0.333666
ENSMUSG00000038777	Sema6c	protein_coding;	ensembl_havana	85.2009	-1.30607	0.25792	-5.71853	1.07452e-08	1.33297e-07	-1.41458	0.247369
ENSMUSG00000044819	Oxgr1	protein_coding;	ensembl_havana	0.92613	0	0.63079	0	1	1	0	2.38371
ENSMUSG00000042115	Klhdc8a	protein_coding;	ensembl_havana	401.86	-1.29786	0.266166	-5.5502	2.85346e-08	3.26761e-07	-1.41379	0.254728
ENSMUSG00000015568	Lpl	protein_coding;	ensembl_havana	98042.8	-1.37854	0.140825	-10.1504	3.30093e-24	3.0632e-22	-1.40976	0.138887
ENSMUSG00000025014	Dntt	protein_coding;	ensembl	1.0079	0	0.731573	0	1	1	0	5.88968
ENSMUSG00000060969	Irx1	protein_coding;	ensembl_havana	84.3742	-1.18033	0.367414	-4.10348	4.06975e-05	0.000241916	-1.40902	0.343372
ENSMUSG00000026941	Mamdc4	protein_coding;	ensembl_havana	49.1027	-1.12389	0.405955	-3.7288	0.000192394	0.000967102	-1.40769	0.377519
ENSMUSG00000048895	Cdk5r1	protein_coding;	ensembl_havana	16.0038	5.28593e-06	0.305886	2.63384e-05	0.999979	1	1.22794e-05	0.466216
ENSMUSG00000021573	Tppp	protein_coding;	ensembl_havana	438.37	-1.32745	0.220966	-6.57705	4.79867e-11	8.75195e-10	-1.40662	0.213868
ENSMUSG00000065999	Zfp985	protein_coding;	ensembl_havana	51.326	-1.26123	0.295285	-5.01332	5.35e-07	4.79572e-06	-1.40598	0.280448
ENSMUSG00000079110	Capn3	protein_coding;	ensembl_havana	77.861	-1.25751	0.297455	-4.97479	6.53191e-07	5.78568e-06	-1.40461	0.282347
ENSMUSG00000109587	Gm31105	antisense;	havana	41.6331	-1.19095	0.354699	-4.22479	2.39165e-05	0.000150086	-1.40389	0.332299
ENSMUSG00000101111	Gm28437	unprocessed_pseudogene;	havana	1041.46	-1.3527	0.178252	-8.05157	8.17417e-16	2.8372e-14	-1.40361	0.174328
ENSMUSG00000042797	Aqp11	protein_coding;	ensembl_havana	33.6331	-1.0258	0.459109	-3.26902	0.0010792	0.00445562	-1.40255	0.429042
ENSMUSG00000020928	Higd1b	protein_coding;	ensembl_havana	151.05	-1.27773	0.273804	-5.36216	8.22312e-08	8.6379e-07	-1.40175	0.261416
ENSMUSG00000037490	Slc2a12	protein_coding;	ensembl_havana	116.754	-1.285	0.265222	-5.52131	3.36488e-08	3.8046e-07	-1.40112	0.253765
ENSMUSG00000001604	Tcea3	protein_coding;	ensembl_havana	1750.12	-1.35371	0.171686	-8.33184	7.95986e-17	3.15401e-15	-1.40094	0.168143
ENSMUSG00000083179	Gm12693	processed_pseudogene;	havana	11.8614	5.91472e-05	0.335639	0.000285438	0.999772	1	0.00015518	0.543654
ENSMUSG00000085218	BB218582	processed_transcript;	havana	376.779	-1.34384	0.18516	-7.74052	9.90132e-15	3.01586e-13	-1.3991	0.18075
ENSMUSG00000053358	Gm9905	TEC;	ensembl_havana	100.266	-1.32659	0.209176	-6.88614	5.73256e-12	1.18284e-10	-1.39774	0.202979
ENSMUSG00000033595	Lgi3	protein_coding;	ensembl_havana	30.2913	-1.09389	0.416205	-3.60563	0.000311394	0.00148366	-1.39609	0.387198
ENSMUSG00000050556	Kcnb1	protein_coding;	ensembl_havana	910.336	-1.35272	0.161585	-8.79494	1.4313e-18	6.90958e-17	-1.39463	0.158572
ENSMUSG00000061068	Mcpt4	protein_coding;	ensembl_havana	43.6101	-1.16158	0.36877	-4.04589	5.21256e-05	0.000303205	-1.39432	0.344627
ENSMUSG00000053214	Gm9899	processed_transcript;	ensembl_havana	250.029	-1.34266	0.178245	-7.99996	1.24456e-15	4.22962e-14	-1.39397	0.174247
ENSMUSG00000085779	Atcayos	antisense;	havana	910.078	-1.29524	0.244003	-5.9382	2.88174e-09	3.98549e-08	-1.39344	0.234657
ENSMUSG00000079710	Gm3448	protein_coding;	ensembl	13.5267	-0.000101136	0.321795	-0.000494703	0.999605	0.999996	-0.000250577	0.50652
ENSMUSG00000036218	Pdzrn4	protein_coding;	ensembl_havana	56.1383	-1.21227	0.327363	-4.51708	6.26975e-06	4.47197e-05	-1.3934	0.308474
ENSMUSG00000020333	Acsl6	protein_coding;	ensembl_havana	252.724	-1.27764	0.262587	-5.53885	3.0446e-08	3.46876e-07	-1.39211	0.251336
ENSMUSG00000064280	Ccdc146	protein_coding;	ensembl_havana	117.576	-1.30409	0.229975	-6.26814	3.65381e-10	5.81687e-09	-1.3911	0.221932
ENSMUSG00000040247	Tbc1d10c	protein_coding;	ensembl	123.658	-1.27868	0.258168	-5.61697	1.9434e-08	2.29481e-07	-1.38941	0.247359
ENSMUSG00000026489	Coq8a	protein_coding;	ensembl_havana	9411.05	-1.35457	0.143801	-9.79904	1.13658e-22	9.0472e-21	-1.38776	0.141622
ENSMUSG00000026304	Rab17	protein_coding;	ensembl_havana	25.3698	-0.987534	0.467828	-3.15232	0.0016198	0.00635779	-1.3867	0.4399
ENSMUSG00000054477	Kcnn2	protein_coding;	ensembl_havana	380.979	-1.33352	0.180487	-7.86484	3.69582e-15	1.18412e-13	-1.38648	0.176289
ENSMUSG00000101693	Gm19461	antisense;	havana	216.636	-1.31402	0.20993	-6.81006	9.75582e-12	1.92642e-10	-1.38635	0.203574
ENSMUSG00000064370	mt-Cytb	protein_coding;	insdc	1.53075e+06	-1.33782	0.167212	-8.44403	3.06575e-17	1.27396e-15	-1.38321	0.163809
ENSMUSG00000032050	Rdx	protein_coding;	ensembl_havana	3213.55	5.779e-05	0.0982736	0.000631114	0.999496	0.999943	6.65635e-05	0.10547
ENSMUSG00000030351	Tspan11	protein_coding;	ensembl_havana	28.8488	-1.11878	0.389303	-3.80831	0.000139922	0.000724071	-1.38231	0.362971
ENSMUSG00000036437	Npy1r	protein_coding;	ensembl_havana	41.4212	-1.04221	0.436384	-3.39413	0.00068846	0.00300666	-1.38187	0.407135
ENSMUSG00000093805	Gal3st2b	protein_coding;	ensembl_havana	59.6893	-1.16489	0.355111	-4.15235	3.29075e-05	0.000200059	-1.38157	0.332719
ENSMUSG00000034936	Arl4d	protein_coding;	ensembl_havana	214.389	-1.28744	0.236291	-6.065	1.31957e-09	1.93559e-08	-1.38024	0.227575
ENSMUSG00000057963	Itpk1	protein_coding;	ensembl_havana	232.226	0.000149321	0.140144	0.00121422	0.999031	0.999533	0.00019392	0.159707
ENSMUSG00000040705	A930016O22Rik	antisense;	ensembl_havana	67.458	-1.1878	0.334923	-4.37884	1.19315e-05	7.97062e-05	-1.37961	0.315063
ENSMUSG00000085733	Arhgap27os1	antisense;	havana	2.79816	-0.000300719	0.463989	-0.00140095	0.998882	0.99944	-0.00140507	1.00294
ENSMUSG00000037014	Sstr4	protein_coding;	ensembl_havana	17.1499	-0.941525	0.483618	-2.99896	0.00270903	0.00983553	-1.37857	0.459682
ENSMUSG00000030630	Fah	protein_coding;	ensembl_havana	329.551	-1.33042	0.169055	-8.32053	8.75723e-17	3.44707e-15	-1.37709	0.165505
ENSMUSG00000043126	D830039M14Rik	antisense;	ensembl_havana	91.9178	-1.27783	0.240006	-5.95134	2.65957e-09	3.70396e-08	-1.37412	0.230893
ENSMUSG00000056476	Med12l	protein_coding;	ensembl_havana	152.737	-1.31671	0.186231	-7.56676	3.82657e-14	1.0675e-12	-1.3738	0.181557
ENSMUSG00000116066	AC162693.1	lincRNA;	havana	451.958	-1.29415	0.217145	-6.53342	6.42832e-11	1.15478e-09	-1.37256	0.210082
ENSMUSG00000085151	1110018N20Rik	processed_transcript;	havana	177.297	-1.31675	0.183864	-7.65251	1.97097e-14	5.74919e-13	-1.37242	0.179343
ENSMUSG00000110148	5830408C22Rik	processed_transcript;	havana	23.7067	-0.988488	0.457039	-3.19117	0.001417	0.00564594	-1.37045	0.429451
ENSMUSG00000038155	Gstp2	protein_coding;	ensembl_havana	32.7832	-1.00801	0.444499	-3.28219	0.00103003	0.00427231	-1.36656	0.416356
ENSMUSG00000098076	Gm6981	processed_pseudogene;	havana	11.0083	-0.000328118	0.359441	-0.00155503	0.998759	0.999373	-0.000952142	0.612299
ENSMUSG00000106795	Gm43050	lincRNA;	havana	53.6008	-1.17734	0.329264	-4.39937	1.08564e-05	7.30696e-05	-1.36437	0.310128
ENSMUSG00000029659	Medag	protein_coding;	ensembl_havana	307.358	-0.00024839	0.184455	-0.0016472	0.998686	0.999355	-0.000371653	0.225628
ENSMUSG00000048731	Ggnbp1	protein_coding;	ensembl_havana	596.981	-1.30321	0.179844	-7.733	1.05041e-14	3.18861e-13	-1.3571	0.175495
ENSMUSG00000036995	Asap3	protein_coding;	ensembl_havana	227.231	-1.2909	0.195247	-7.13799	9.47082e-13	2.16631e-11	-1.35482	0.189804
ENSMUSG00000019235	Rps6kl1	protein_coding;	ensembl_havana	97.2629	-1.16974	0.324579	-4.42011	9.86504e-06	6.69507e-05	-1.35274	0.306042
ENSMUSG00000027346	Gpcpd1	protein_coding;	ensembl_havana	4126.48	-1.25819	0.234806	-5.98041	2.2258e-09	3.14634e-08	-1.35185	0.226046
ENSMUSG00000042099	Kank3	protein_coding;	ensembl_havana	1437.94	-1.26598	0.224842	-6.22937	4.68324e-10	7.31739e-09	-1.35164	0.216979
ENSMUSG00000100967	Gm29666	protein_coding;	havana	19.7167	-0.963908	0.456938	-3.13437	0.00172226	0.00668669	-1.35146	0.431174
ENSMUSG00000042460	C1galt1	protein_coding;	ensembl_havana	775.239	0.000160428	0.0959586	0.00178892	0.998573	0.999298	0.000183683	0.102678
ENSMUSG00000025815	Dhtkd1	protein_coding;	ensembl_havana	123.705	-1.24397	0.250731	-5.61978	1.91202e-08	2.26376e-07	-1.35125	0.240445
ENSMUSG00000044676	Zfp612	protein_coding;	ensembl_havana	385.97	-1.30054	0.170243	-8.10437	5.30193e-16	1.89536e-14	-1.34904	0.166459
ENSMUSG00000074219	Gm10644	protein_coding;	ensembl	44.4866	-1.17629	0.314869	-4.53291	5.81768e-06	4.18116e-05	-1.34857	0.297507
ENSMUSG00000036882	Arhgap33	protein_coding;	ensembl_havana	26.9759	0.000350177	0.282745	0.00180382	0.998561	0.999298	0.000742827	0.411808
ENSMUSG00000037736	Limch1	protein_coding;	ensembl_havana	3439.26	-1.30985	0.151738	-9.04916	1.44066e-19	7.72521e-18	-1.34822	0.148988
ENSMUSG00000032224	Fam81a	protein_coding;	ensembl_havana	230.479	-1.23888	0.251323	-5.59026	2.26728e-08	2.64541e-07	-1.34704	0.240961
ENSMUSG00000084166	Gm6451	processed_pseudogene;	havana	8.53563	-0.00041125	0.371105	-0.0019359	0.998455	0.999292	-0.00125503	0.648291
ENSMUSG00000044499	Hs3st5	protein_coding;	ensembl_havana	260.285	-1.26577	0.217649	-6.39915	1.56247e-10	2.64497e-09	-1.34624	0.210378
ENSMUSG00000047115	Fam221a	protein_coding;	ensembl_havana	19.0531	0.00039697	0.302621	0.00198636	0.998415	0.999292	0.000910241	0.458246
ENSMUSG00000063765	Chadl	protein_coding;	ensembl_havana	31.6941	-1.06511	0.394866	-3.64315	0.000269317	0.00130399	-1.34415	0.368951
ENSMUSG00000038526	Car14	protein_coding;	ensembl_havana	2379.55	-1.28244	0.190829	-7.2395	4.50349e-13	1.08997e-11	-1.34399	0.185647
ENSMUSG00000092412	Gm20507	processed_transcript;	havana	4.32519	-0.00045586	0.466222	-0.00212517	0.998304	0.999278	-0.00215347	1.01332
ENSMUSG00000097867	Lppos	lincRNA;	ensembl	292.683	-1.31598	0.129352	-10.5319	6.15974e-26	6.34028e-24	-1.34381	0.127595
ENSMUSG00000049303	Syt12	protein_coding;	ensembl_havana	44.8398	-1.10631	0.365443	-3.92338	8.73145e-05	0.000478959	-1.34276	0.342244
ENSMUSG00000040543	Pitpnm3	protein_coding;	ensembl_havana	88.4547	-1.27021	0.20644	-6.71073	1.93652e-11	3.68578e-10	-1.34261	0.20007
ENSMUSG00000049555	Tmie	protein_coding;	ensembl_havana	39.7525	-1.14453	0.333923	-4.2643	2.0053e-05	0.000127766	-1.3404	0.31433
ENSMUSG00000002007	Srpk3	protein_coding;	ensembl_havana	550.715	-1.28056	0.183978	-7.46438	8.36904e-14	2.23716e-12	-1.33796	0.179246
ENSMUSG00000047485	Klhl34	protein_coding;	ensembl_havana	53.1108	-1.17946	0.300267	-4.69688	2.6417e-06	2.04199e-05	-1.33689	0.284634
ENSMUSG00000025175	Fn3k	protein_coding;	ensembl_havana	347.252	-1.29478	0.155039	-8.78162	1.61137e-18	7.71648e-17	-1.33534	0.152061
ENSMUSG00000055485	Soga1	protein_coding;	ensembl_havana	374.967	0.000301077	0.172433	0.00209416	0.998329	0.999278	0.000433096	0.206811
ENSMUSG00000071001	Hrct1	protein_coding;	ensembl_havana	102.698	-1.22274	0.253581	-5.49081	4.00096e-08	4.47298e-07	-1.33403	0.242957
ENSMUSG00000030222	Rerg	protein_coding;	ensembl_havana	92.0998	-1.19897	0.276208	-5.05958	4.20179e-07	3.84341e-06	-1.33193	0.263249
ENSMUSG00000001034	Mapk7	protein_coding;	ensembl_havana	172.399	0.000316434	0.158151	0.00234527	0.998129	0.999189	0.000434756	0.185376
ENSMUSG00000045534	Kcna5	protein_coding;	ensembl_havana	782.106	-1.27479	0.182276	-7.49558	6.60067e-14	1.78039e-12	-1.33144	0.17763
ENSMUSG00000112593	Gm48882	antisense;	havana	126.595	-1.22828	0.243362	-5.694	1.24096e-08	1.51814e-07	-1.3308	0.23372
ENSMUSG00000100550	2310039L15Rik	lincRNA;	havana	115.545	-1.24286	0.220624	-6.22927	4.68624e-10	7.31739e-09	-1.32694	0.213017
ENSMUSG00000032313	Tmem266	protein_coding;	ensembl_havana	69.7059	-1.18291	0.284476	-4.89585	9.78809e-07	8.3399e-06	-1.32496	0.270628
ENSMUSG00000021646	Mccc2	protein_coding;	ensembl_havana	1248.59	-1.28824	0.143312	-9.3924	5.8651e-21	3.62221e-19	-1.32319	0.140879
ENSMUSG00000033715	Akr1c14	protein_coding;	ensembl_havana	317.569	-1.27864	0.160133	-8.43289	3.37243e-17	1.39171e-15	-1.32248	0.156824
ENSMUSG00000064030	Pym1	protein_coding;	ensembl_havana	171.499	-0.000339358	0.145582	-0.00267884	0.997863	0.998985	-0.000448181	0.167304
ENSMUSG00000026674	Ddr2	protein_coding;	ensembl_havana	1140.71	0.000296527	0.12236	0.00268907	0.997854	0.998985	0.000365102	0.135773
ENSMUSG00000046603	Tcaim	protein_coding;	ensembl_havana	898.184	-1.24089	0.216049	-6.33006	2.45058e-10	4.03029e-09	-1.32178	0.20881
ENSMUSG00000031204	Asb12	protein_coding;	ensembl_havana	158.731	-1.23872	0.21803	-6.27269	3.54868e-10	5.66461e-09	-1.32118	0.210624
ENSMUSG00000087361	0610043K17Rik	lincRNA;	havana	44.4285	-1.0873	0.360807	-3.90288	9.50537e-05	0.000514324	-1.32096	0.338458
ENSMUSG00000036863	Syde2	protein_coding;	ensembl_havana	807.471	-1.27235	0.168041	-8.04075	8.92926e-16	3.08732e-14	-1.3208	0.164263
ENSMUSG00000048406	B330016D10Rik	pseudogene;	ensembl	81.4695	-1.22484	0.233786	-5.86685	4.44164e-09	5.89694e-08	-1.32007	0.225005
ENSMUSG00000085419	Gm11734	lincRNA;	havana	120.257	-1.21762	0.241304	-5.69077	1.26464e-08	1.53975e-07	-1.3193	0.231832
ENSMUSG00000107682	Gm33024	antisense;	havana	5.35836	0.000573416	0.398069	0.00267041	0.997869	0.998985	0.00197061	0.737945
ENSMUSG00000068079	Tcf15	protein_coding;	ensembl_havana	341.489	-0.926439	0.454176	-3.05482	0.00225198	0.00840447	-1.31865	0.431664
ENSMUSG00000043068	Fam89a	protein_coding;	ensembl_havana	36.2108	-1.0605	0.37765	-3.72662	0.000194063	0.000975145	-1.31849	0.353804
ENSMUSG00000003526	Prodh	protein_coding;	ensembl_havana	467.155	-1.16979	0.289489	-4.79021	1.66609e-06	1.35021e-05	-1.31783	0.275109
ENSMUSG00000004035	Gstm7	protein_coding;	ensembl_havana	607.528	-1.28319	0.141581	-9.46384	2.96827e-21	1.91229e-19	-1.31748	0.139212
ENSMUSG00000054083	Capn12	protein_coding;	ensembl_havana	21.1129	-0.930981	0.45082	-3.07689	0.00209172	0.00788189	-1.31673	0.427942
ENSMUSG00000086584	Gm12002	antisense;	havana	458.518	-1.24125	0.208388	-6.52619	6.74627e-11	1.20585e-09	-1.3167	0.201756
ENSMUSG00000002504	Slc9a3r2	protein_coding;	ensembl	2500.28	-1.22326	0.225688	-6.03108	1.62865e-09	2.35046e-08	-1.31241	0.217608
ENSMUSG00000074826	Gm10767	protein_coding;	ensembl_havana	23.7017	-0.99715	0.412769	-3.38608	0.000708994	0.00308356	-1.31215	0.387515
ENSMUSG00000000948	Gm38393	protein_coding;	havana	142.118	-1.25382	0.183279	-7.35118	1.96461e-13	4.99803e-12	-1.3121	0.178488
ENSMUSG00000027335	Adra1d	protein_coding;	ensembl_havana	25.4982	-0.929751	0.447864	-3.08393	0.00204288	0.00772548	-1.31111	0.425144
ENSMUSG00000046415	B430212C06Rik	processed_transcript;	havana	52.2831	-1.06013	0.370962	-3.76526	0.000166378	0.000848227	-1.30994	0.347901
ENSMUSG00000039670	Oxld1	protein_coding;	ensembl_havana	388.052	-1.26576	0.15794	-8.46074	2.65684e-17	1.11178e-15	-1.30893	0.154706
ENSMUSG00000031910	Has3	protein_coding;	ensembl_havana	41.1198	-1.08983	0.347853	-3.99966	6.34332e-05	0.000360892	-1.30812	0.327058
ENSMUSG00000005681	Apoa2	protein_coding;	ensembl_havana	27.763	-1.05752	0.370006	-3.76405	0.000167182	0.000851844	-1.30655	0.347113
ENSMUSG00000001865	Cpa3	protein_coding;	ensembl_havana	30.567	-0.9569	0.430138	-3.21446	0.00130689	0.00526486	-1.30499	0.405974
ENSMUSG00000021741	Gm5457	processed_pseudogene;	havana	8.34649	-0.000618367	0.361517	-0.00292678	0.997665	0.998983	-0.00181047	0.618587
ENSMUSG00000057176	Ccdc189	protein_coding;	ensembl_havana	124.373	-1.22358	0.214792	-6.28409	3.29784e-10	5.2925e-09	-1.30467	0.207615
ENSMUSG00000020826	Nos2	protein_coding;	ensembl_havana	233.348	-1.21734	0.220914	-6.11239	9.81488e-10	1.46487e-08	-1.30333	0.213227
ENSMUSG00000056763	Cspp1	protein_coding;	ensembl_havana	232.511	0.000356908	0.141392	0.00288213	0.9977	0.998983	0.000465289	0.16144
ENSMUSG00000048070	Pirt	protein_coding;	ensembl_havana	143.484	-1.1033	0.331456	-4.16481	3.11607e-05	0.00019093	-1.30156	0.312514
ENSMUSG00000030711	Sult1a1	protein_coding;	ensembl_havana	1068.38	-1.1791	0.262063	-5.19278	2.07183e-07	2.01141e-06	-1.30128	0.250594
ENSMUSG00000027952	Pmvk	protein_coding;	ensembl_havana	159.796	-1.24433	0.178322	-7.47895	7.49166e-14	2.00862e-12	-1.30004	0.173827
ENSMUSG00000026726	Cubn	protein_coding;	ensembl_havana	62.826	-0.937947	0.436149	-3.14525	0.00165943	0.00648068	-1.29923	0.413077
ENSMUSG00000085414	Sspnos	antisense;	havana	35.6676	-1.10329	0.329041	-4.18475	2.85483e-05	0.000176737	-1.29892	0.310395
ENSMUSG00000051502	Ufsp1	protein_coding;	ensembl_havana	96.9415	-1.22671	0.20193	-6.63364	3.27505e-11	6.05951e-10	-1.29858	0.195757
ENSMUSG00000046721	Rpl14-ps1	processed_pseudogene;	havana	169.886	0.000486859	0.19994	0.00305644	0.997561	0.998956	0.000767059	0.250965
ENSMUSG00000070271	Gm13268	processed_pseudogene;	havana	1.60337	-0.000702038	0.561886	-0.00356433	0.997156	0.998773	-0.00571335	1.60292
ENSMUSG00000003477	Inmt	protein_coding;	ensembl_havana	315.429	-0.930673	0.438618	-3.11844	0.00181809	0.00698306	-1.29739	0.416037
ENSMUSG00000037818	Abhd18	protein_coding;	ensembl_havana	995.795	-1.23514	0.187345	-7.11687	1.10403e-12	2.5093e-11	-1.29692	0.182231
ENSMUSG00000111809	AC112680.2	lincRNA;	havana	20.9862	-0.98715	0.406046	-3.39098	0.000696435	0.00303557	-1.29471	0.381811
ENSMUSG00000047419	Cmya5	protein_coding;	ensembl_havana	12056.8	-1.16953	0.263996	-5.12871	2.91731e-07	2.75139e-06	-1.29425	0.252354
ENSMUSG00000030879	Mrpl17	protein_coding;	ensembl_havana	890.854	0.000298384	0.0872492	0.00361998	0.997112	0.998773	0.000334318	0.0923535
ENSMUSG00000002274	Metrn	protein_coding;	ensembl	308.144	-1.23548	0.181687	-7.31094	2.65277e-13	6.59327e-12	-1.29369	0.176952
ENSMUSG00000021892	Sh3bp5	protein_coding;	ensembl_havana	1605.77	0.00036473	0.119901	0.00336337	0.997316	0.998773	0.000445884	0.13257
ENSMUSG00000034295	Fhod3	protein_coding;	ensembl	4952.34	-1.23154	0.18527	-7.16732	7.64828e-13	1.77897e-11	-1.29219	0.18029
ENSMUSG00000055204	Ankrd17	protein_coding;	ensembl_havana	2119.26	0.000376739	0.125111	0.00335484	0.997323	0.998773	0.000467617	0.139386
ENSMUSG00000021456	Fbp2	protein_coding;	ensembl_havana	514.098	-1.2113	0.213216	-6.26748	3.6694e-10	5.83133e-09	-1.29205	0.206151
ENSMUSG00000031792	Usb1	protein_coding;	ensembl_havana	261.418	0.000419677	0.128334	0.00366074	0.997079	0.998773	0.000525905	0.143661
ENSMUSG00000029162	Khk	protein_coding;	ensembl_havana	229.296	-1.22725	0.190674	-6.96965	3.17732e-12	6.82324e-11	-1.29159	0.185316
ENSMUSG00000025352	Gdf11	protein_coding;	ensembl_havana	66.3374	-1.09227	0.330843	-4.13724	3.51502e-05	0.000212038	-1.29124	0.312101
ENSMUSG00000020178	Adora2a	protein_coding;	ensembl_havana	256.932	-1.08782	0.325855	-4.1651	3.1121e-05	0.000190817	-1.28191	0.307773
ENSMUSG00000000957	Mmp14	protein_coding;	ensembl_havana	768.258	0.000550446	0.20922	0.0033547	0.997323	0.998773	0.000894949	0.266775
ENSMUSG00000110298	Gm8189	transcribed_unprocessed_pseudogene;	havana	77.9634	-1.0505	0.354268	-3.8446	0.00012075	0.000635508	-1.28166	0.333367
ENSMUSG00000034872	Gipc3	protein_coding;	ensembl_havana	168.199	-1.15668	0.262633	-5.10146	3.37049e-07	3.14896e-06	-1.28134	0.251172
ENSMUSG00000102590	Mannr	lincRNA;	havana	24.1589	-0.895202	0.445463	-3.00743	0.00263468	0.0096065	-1.28109	0.425976
ENSMUSG00000116056	AC123870.1	lincRNA;	havana	50.5069	-1.04654	0.354562	-3.83153	0.000127351	0.000664587	-1.27861	0.333708
ENSMUSG00000048856	Slc25a47	protein_coding;	ensembl_havana	175.032	-1.18928	0.221185	-5.98384	2.1794e-09	3.0905e-08	-1.27739	0.213473
ENSMUSG00000104279	Gm38300	TEC;	havana	55.1402	-1.10871	0.303633	-4.43458	9.22517e-06	6.32311e-05	-1.27707	0.287979
ENSMUSG00000049265	Kcnk3	protein_coding;	ensembl_havana	4203.24	-1.23915	0.145066	-8.96328	3.15175e-19	1.64093e-17	-1.27662	0.142428
ENSMUSG00000116121	Pick1	protein_coding;	havana	37.9527	-1.02865	0.36345	-3.72528	0.000195099	0.000978957	-1.27401	0.34199
ENSMUSG00000058809	Hspd1-ps3	processed_pseudogene;	havana	301.276	0.000699055	0.569381	0.00359414	0.997132	0.998773	0.0059908	1.66682
ENSMUSG00000049588	Ccdc69	protein_coding;	ensembl_havana	177.508	-1.18885	0.21454	-6.13406	8.56641e-10	1.28496e-08	-1.27204	0.207373
ENSMUSG00000064358	mt-Co3	protein_coding;	insdc	4103.41	-1.22655	0.147543	-8.74337	2.26254e-18	1.06079e-16	-1.26573	0.144765
ENSMUSG00000042918	Mamstr	protein_coding;	ensembl_havana	80.2789	-1.1802	0.216388	-6.0518	1.43235e-09	2.08734e-08	-1.26533	0.209084
ENSMUSG00000020253	Ppm1m	protein_coding;	ensembl_havana	210.486	0.000487087	0.142129	0.00391742	0.996874	0.998715	0.000636442	0.162465
ENSMUSG00000075569	Rsph10b	protein_coding;	ensembl_havana	21.8972	-0.919895	0.422966	-3.14934	0.00163637	0.00641019	-1.2652	0.401735
ENSMUSG00000032537	Ephb1	protein_coding;	ensembl_havana	128.032	-1.18508	0.208349	-6.26754	3.66785e-10	5.83133e-09	-1.26401	0.201676
ENSMUSG00000028744	Pqlc2	protein_coding;	ensembl_havana	166.314	0.000503905	0.139972	0.00410151	0.996727	0.998623	0.000654062	0.159469
ENSMUSG00000115220	AC154760.1	lincRNA;	havana	30.4855	-1.01171	0.366881	-3.65802	0.000254168	0.00124172	-1.26386	0.345504
ENSMUSG00000044337	Ackr3	protein_coding;	ensembl_havana	1702.06	-1.2313	0.132816	-9.66228	4.36052e-22	3.2007e-20	-1.26307	0.130722
ENSMUSG00000015647	Lama5	protein_coding;	ensembl_havana	2198.17	-1.22785	0.137036	-9.36325	7.73179e-21	4.67826e-19	-1.26174	0.134754
ENSMUSG00000074912	Gm14207	processed_transcript;	havana	27.4884	-1.00435	0.368925	-3.62588	0.000287974	0.001382	-1.26018	0.347551
ENSMUSG00000084929	Foxo6os	antisense;	havana	89.302	-1.02091	0.356174	-3.74889	0.000177621	0.000899914	-1.25859	0.335724
ENSMUSG00000004187	Kifc2	protein_coding;	ensembl_havana	156.712	-1.18728	0.196148	-6.60515	3.97106e-11	7.30201e-10	-1.25752	0.190385
ENSMUSG00000006715	Gmnn	protein_coding;	ensembl_havana	757.105	-1.20596	0.167575	-7.67971	1.59449e-14	4.70465e-13	-1.25707	0.163687
ENSMUSG00000054206	Gzmm	protein_coding;	ensembl_havana	213.108	-1.18181	0.198357	-6.51573	7.23376e-11	1.28912e-09	-1.25389	0.19244
ENSMUSG00000067736	Gm10222	unprocessed_pseudogene;	ensembl_havana	160.385	-1.0765	0.308678	-4.28204	1.85191e-05	0.00011918	-1.25368	0.292776
ENSMUSG00000087413	Gm11266	antisense;	havana	131.483	-1.17662	0.204314	-6.33045	2.44454e-10	4.02406e-09	-1.2532	0.197963
ENSMUSG00000060376	Bckdha	protein_coding;	ensembl_havana	4455.65	-1.21511	0.142245	-8.96129	3.20906e-19	1.66592e-17	-1.252	0.139712
ENSMUSG00000058498	Rnf207	protein_coding;	ensembl_havana	1227.93	-1.15727	0.22393	-5.78417	7.28726e-09	9.36261e-08	-1.24975	0.216064
ENSMUSG00000019828	Grm1	protein_coding;	ensembl_havana	811.789	-1.20453	0.156669	-8.1452	3.7866e-16	1.37284e-14	-1.24946	0.153398
ENSMUSG00000022897	Dyrk1a	protein_coding;	ensembl_havana	1462.85	-0.000380919	0.0917529	-0.00441875	0.996474	0.998425	-0.000431525	0.0976577
ENSMUSG00000020732	Rab37	protein_coding;	ensembl_havana	36.6589	-0.99621	0.364292	-3.63015	0.000283258	0.00136265	-1.24752	0.343654
ENSMUSG00000037032	Apbb1	protein_coding;	ensembl_havana	1632.99	-1.19443	0.160674	-7.90192	2.74638e-15	8.92698e-14	-1.24204	0.157182
ENSMUSG00000087221	BC037032	processed_transcript;	havana	68.2902	-1.03526	0.331234	-3.96364	7.38142e-05	0.000411329	-1.24192	0.313328
ENSMUSG00000014164	Klhl3	protein_coding;	ensembl_havana	172.202	-1.15323	0.217574	-5.90304	3.56871e-09	4.82382e-08	-1.24111	0.210249
ENSMUSG00000039914	Coq10a	protein_coding;	ensembl_havana	3880.64	-1.21008	0.129677	-9.71859	2.51228e-22	1.91468e-20	-1.24103	0.127697
ENSMUSG00000021286	Zfyve21	protein_coding;	ensembl_havana	609.043	-1.21274	0.122928	-10.2342	1.39395e-24	1.32093e-22	-1.24054	0.121216
ENSMUSG00000101583	Gm20753	lincRNA;	havana	29.1251	-0.88236	0.425392	-3.04419	0.00233311	0.00866928	-1.23962	0.407208
ENSMUSG00000060981	Hist1h4h	protein_coding;	ensembl_havana	172.338	-1.1477	0.220226	-5.82018	5.8784e-09	7.69044e-08	-1.23799	0.212707
ENSMUSG00000040850	Psme4	protein_coding;	ensembl_havana	8025.25	-0.000640473	0.165982	-0.00457997	0.996346	0.998352	-0.000902293	0.197009
ENSMUSG00000091472	Gm3739	protein_coding;	havana	26.5944	-0.884353	0.421571	-3.06325	0.00218946	0.00820531	-1.23529	0.40326
ENSMUSG00000027942	4933434E20Rik	protein_coding;	ensembl_havana	1544.9	-0.000382643	0.0860574	-0.00469978	0.99625	0.998313	-0.000427501	0.090962
ENSMUSG00000045776	Lrtm1	protein_coding;	ensembl_havana	6024	-0.995643	0.354708	-3.6862	0.000227624	0.00112369	-1.23524	0.335099
ENSMUSG00000087523	Gm12319	lincRNA;	havana	96.9194	-1.15093	0.209337	-6.08268	1.18191e-09	1.74222e-08	-1.2328	0.202674
ENSMUSG00000027524	Edn3	protein_coding;	ensembl_havana	97.1841	-1.10658	0.254898	-5.02566	5.01703e-07	4.51987e-06	-1.22885	0.244515
ENSMUSG00000040111	Gramd1b	protein_coding;	ensembl_havana	674.531	-1.15419	0.194489	-6.48568	8.83319e-11	1.55405e-09	-1.22524	0.188914
ENSMUSG00000086417	Gm12996	antisense;	havana	25.0741	-0.927752	0.390653	-3.30547	0.000948162	0.00398117	-1.22503	0.370608
ENSMUSG00000021221	Dpf3	protein_coding;	ensembl_havana	210.856	-1.14682	0.203687	-6.20261	5.55348e-10	8.567e-09	-1.22482	0.197469
ENSMUSG00000021182	Ccdc88c	protein_coding;	ensembl_havana	279.313	-1.13338	0.219383	-5.77369	7.7556e-09	9.91088e-08	-1.22403	0.212002
ENSMUSG00000102234	Gm37885	antisense;	havana	6.12951	-0.00103635	0.42135	-0.00480621	0.996165	0.99829	-0.00395715	0.823341
ENSMUSG00000109695	Gm31166	transcribed_processed_pseudogene;	havana	182.25	-1.17656	0.156869	-7.96095	1.70726e-15	5.70466e-14	-1.22277	0.153596
ENSMUSG00000070802	Pnmal2	protein_coding;	ensembl_havana	95.3973	-1.09788	0.256832	-4.96332	6.92984e-07	6.09295e-06	-1.22263	0.246334
ENSMUSG00000006205	Htra1	protein_coding;	ensembl_havana	1141.46	-1.19378	0.12352	-10.0376	1.04151e-23	9.09926e-22	-1.22237	0.121779
ENSMUSG00000042978	Sbk1	protein_coding;	ensembl_havana	1476.66	-1.11818	0.234085	-5.41659	6.07471e-08	6.54165e-07	-1.22171	0.225549
ENSMUSG00000032105	Pdzd3	protein_coding;	ensembl_havana	74.0284	-1.09948	0.252836	-5.02874	4.93723e-07	4.45022e-06	-1.22054	0.242714
ENSMUSG00000060002	Chpt1	protein_coding;	ensembl_havana	11158.6	0.000526709	0.12168	0.0047984	0.996171	0.99829	0.000647233	0.134885
ENSMUSG00000063919	Srrm4	protein_coding;	ensembl_havana	247.967	-1.11221	0.236676	-5.34478	9.05276e-08	9.44107e-07	-1.21835	0.227952
ENSMUSG00000000317	Bcl6b	protein_coding;	ensembl_havana	521.519	-1.07331	0.275724	-4.62117	3.81585e-06	2.85032e-05	-1.21787	0.263541
ENSMUSG00000064356	mt-Atp8	protein_coding;	insdc	422.269	-1.07107	0.27658	-4.60281	4.16819e-06	3.08481e-05	-1.21667	0.264332
ENSMUSG00000044365	Cxxc4	protein_coding;	ensembl_havana	96.6568	-1.11637	0.229037	-5.50306	3.73259e-08	4.19522e-07	-1.21591	0.220952
ENSMUSG00000024948	Map4k2	protein_coding;	ensembl_havana	1006.13	-1.12902	0.212068	-5.9153	3.31267e-09	4.50835e-08	-1.21438	0.205294
ENSMUSG00000025885	Myo5b	protein_coding;	ensembl_havana	805.871	0.000666452	0.157013	0.00496626	0.996038	0.998267	0.000912351	0.18371
ENSMUSG00000033044	Dhrs7c	protein_coding;	ensembl_havana	2226.86	-1.15107	0.182295	-6.83757	8.05459e-12	1.61905e-10	-1.21406	0.177557
ENSMUSG00000092201	A530058N18Rik	processed_transcript;	havana	424.357	-1.11428	0.228839	-5.49774	3.84689e-08	4.3115e-07	-1.21382	0.220785
ENSMUSG00000037949	Ano10	protein_coding;	ensembl_havana	950.714	-1.15889	0.166756	-7.43561	1.04083e-13	2.7454e-12	-1.21167	0.162955
ENSMUSG00000064345	mt-Nd2	protein_coding;	insdc	798271	-1.15197	0.175667	-7.06531	1.60252e-12	3.5698e-11	-1.21063	0.171348
ENSMUSG00000043557	Mdga1	protein_coding;	ensembl_havana	217.386	-1.11748	0.218481	-5.72054	1.06188e-08	1.32072e-07	-1.20856	0.211267
ENSMUSG00000027384	Ndufaf5	protein_coding;	ensembl_havana	552.035	-0.000505349	0.108595	-0.00506377	0.99596	0.998245	-0.000598384	0.11817
ENSMUSG00000025893	Kbtbd3	protein_coding;	ensembl_havana	464.467	-1.18226	0.115543	-10.5848	3.5068e-26	3.71638e-24	-1.20765	0.114093
ENSMUSG00000078866	Zfp970	protein_coding;	ensembl_havana	863.652	-1.095	0.239934	-5.21629	1.82544e-07	1.7889e-06	-1.20525	0.231056
ENSMUSG00000021913	Ogdhl	protein_coding;	ensembl_havana	3180.35	-1.14822	0.172453	-7.15827	8.17011e-13	1.8907e-11	-1.20503	0.168341
ENSMUSG00000086341	Gm15932	antisense;	havana	34.5906	-0.903385	0.388473	-3.24906	0.00115787	0.00473565	-1.20209	0.369981
ENSMUSG00000085322	Gm14261	processed_transcript;	havana	52.7549	-1.01132	0.314162	-4.02471	5.7046e-05	0.000328308	-1.20202	0.29866
ENSMUSG00000086638	4930405A21Rik	processed_transcript;	havana	15.1599	0.00104669	0.295612	0.00528778	0.995781	0.998122	0.00233437	0.441466
ENSMUSG00000042155	Klhl23	protein_coding;	ensembl_havana	766.646	-1.13757	0.183406	-6.72863	1.71269e-11	3.28068e-10	-1.20202	0.178643
ENSMUSG00000007279	Scube2	protein_coding;	ensembl_havana	266.401	-0.994586	0.325866	-3.87956	0.000104645	0.000560573	-1.20041	0.309418
ENSMUSG00000040540	Gm9770	processed_pseudogene;	havana	4.58857	0.00119282	0.445509	0.005535	0.995584	0.99798	0.00509769	0.920991
ENSMUSG00000087598	Zfp111	protein_coding;	ensembl_havana	107.261	-0.000824707	0.16368	-0.00595827	0.995246	0.997726	-0.00115328	0.193559
ENSMUSG00000038152	5033430I15Rik	lincRNA;	ensembl_havana	49.6374	-0.9834	0.330962	-3.80778	0.000140222	0.000725413	-1.19651	0.314228
ENSMUSG00000045613	Chrm2	protein_coding;	ensembl_havana	2118.92	-1.10572	0.216487	-5.7088	1.13775e-08	1.40339e-07	-1.19606	0.209512
ENSMUSG00000001334	Fndc5	protein_coding;	ensembl_havana	6890.17	-1.13381	0.177377	-6.9041	5.05239e-12	1.05219e-10	-1.19449	0.173011
ENSMUSG00000078247	Airn	antisense;	havana	1726.2	-1.07735	0.245196	-5.05752	4.24749e-07	3.88125e-06	-1.19359	0.236002
ENSMUSG00000012819	Cdh23	protein_coding;	ensembl_havana	263.949	-1.07563	0.24579	-5.04117	4.627e-07	4.19805e-06	-1.19253	0.236559
ENSMUSG00000059895	Ptp4a3	protein_coding;	ensembl_havana	5426.73	-1.14075	0.163578	-7.45263	9.14972e-14	2.43133e-12	-1.19245	0.160003
ENSMUSG00000080242	Gm15487	processed_pseudogene;	havana	3.71127	0.00127258	0.460242	0.00592222	0.995275	0.997726	0.00583787	0.985756
ENSMUSG00000092241	Gm20522	antisense;	havana	74.5225	-1.07646	0.244655	-5.06243	4.13953e-07	3.79616e-06	-1.1923	0.23552
ENSMUSG00000050541	Adra1b	protein_coding;	ensembl_havana	421.852	-1.06226	0.25476	-4.85368	1.21193e-06	1.01051e-05	-1.1883	0.244824
ENSMUSG00000061959	Ces1e	protein_coding;	ensembl_havana	46.9118	-0.992398	0.316232	-3.94721	7.90674e-05	0.000437472	-1.18766	0.300887
ENSMUSG00000027716	Trpc3	protein_coding;	ensembl_havana	352.097	-1.11278	0.19524	-6.25293	4.02812e-10	6.35626e-09	-1.18681	0.1898
ENSMUSG00000081695	Rpsa-ps5	processed_pseudogene;	havana	2.61577	-0.0014187	0.482458	-0.00665715	0.994688	0.997376	-0.00727112	1.09223
ENSMUSG00000032179	Bmp5	protein_coding;	ensembl_havana	23.7117	-0.905384	0.375855	-3.31379	0.000920395	0.00387774	-1.1864	0.358017
ENSMUSG00000086149	Gm15598	antisense;	havana	30.5559	-0.886274	0.387	-3.20846	0.00133446	0.00535757	-1.18606	0.369666
ENSMUSG00000029158	Yipf7	protein_coding;	ensembl_havana	2433.15	-1.13547	0.160795	-7.53366	4.93364e-14	1.35316e-12	-1.18572	0.15739
ENSMUSG00000030110	Ret	protein_coding;	ensembl_havana	188.981	-1.09144	0.219248	-5.58513	2.33525e-08	2.71234e-07	-1.18496	0.212164
ENSMUSG00000029861	Fam131b	protein_coding;	ensembl_havana	25.2583	-0.00122907	0.248211	-0.00676148	0.994605	0.997376	-0.00229163	0.338924
ENSMUSG00000046909	Tefm	protein_coding;	ensembl_havana	513.812	-0.000835269	0.14735	-0.00653234	0.994788	0.997376	-0.00110921	0.169802
ENSMUSG00000053898	Ech1	protein_coding;	ensembl_havana	24725.7	-1.14624	0.13952	-8.634	5.92405e-18	2.66582e-16	-1.18413	0.137148
ENSMUSG00000043831	Lysmd4	protein_coding;	ensembl_havana	341.404	-1.11935	0.182034	-6.67195	2.52435e-11	4.73415e-10	-1.18386	0.177438
ENSMUSG00000082884	Gm13339	unprocessed_pseudogene;	havana	64.746	-0.891319	0.382453	-3.2431	0.00118237	0.00482375	-1.18383	0.365031
ENSMUSG00000066319	Rtp3	protein_coding;	ensembl_havana	87.92	-0.961263	0.336465	-3.70212	0.000213803	0.00106337	-1.18378	0.319758
ENSMUSG00000020811	Wscd1	protein_coding;	ensembl_havana	173.297	-1.08443	0.224975	-5.4397	5.33697e-08	5.85335e-07	-1.18305	0.217485
ENSMUSG00000097047	1110020A21Rik	lincRNA;	ensembl	26.1925	-0.85909	0.399542	-3.08052	0.00206636	0.00780112	-1.1822	0.383767
ENSMUSG00000025478	Dpysl4	protein_coding;	ensembl_havana	110.596	-1.05891	0.249562	-4.91575	8.84427e-07	7.60446e-06	-1.18056	0.240159
ENSMUSG00000039349	C130074G19Rik	protein_coding;	ensembl_havana	585.507	-1.09973	0.200521	-6.04939	1.45394e-09	2.11708e-08	-1.17838	0.194792
ENSMUSG00000020132	Rab21	protein_coding;	ensembl_havana	2542.53	-0.000584855	0.0963321	-0.00649949	0.994814	0.997376	-0.000670274	0.103127
ENSMUSG00000009876	Cox4i2	protein_coding;	ensembl_havana	231.804	-1.12708	0.161667	-7.44577	9.63828e-14	2.55736e-12	-1.17823	0.158242
ENSMUSG00000045104	Gm5514	processed_pseudogene;	ensembl	38.2281	-0.964492	0.328669	-3.76566	0.000166113	0.000847118	-1.17741	0.312671
ENSMUSG00000097068	Gm26760	lincRNA;	havana	87.5574	-1.02751	0.274468	-4.46889	7.8626e-06	5.46658e-05	-1.17534	0.263006
ENSMUSG00000041891	Lman1	protein_coding;	ensembl_havana	1768.6	0.000674892	0.111708	0.00660266	0.994732	0.997376	0.000806067	0.122082
ENSMUSG00000059013	Sh2d3c	protein_coding;	ensembl_havana	684.558	-1.11877	0.168993	-7.11197	1.14394e-12	2.59342e-11	-1.17482	0.165189
ENSMUSG00000039063	Echdc3	protein_coding;	ensembl_havana	578.147	-1.13421	0.139828	-8.53071	1.4545e-17	6.30752e-16	-1.17269	0.137466
ENSMUSG00000049690	Nckap5	protein_coding;	ensembl_havana	212.836	-1.03004	0.269211	-4.54028	5.61786e-06	4.04893e-05	-1.17253	0.25825
ENSMUSG00000022018	Rgcc	protein_coding;	ensembl_havana	1132.38	-1.05207	0.246588	-4.93241	8.12194e-07	7.03744e-06	-1.17164	0.23754
ENSMUSG00000026211	Obsl1	protein_coding;	ensembl_havana	1489.95	-1.13708	0.127949	-9.27505	1.77541e-20	1.02905e-18	-1.16941	0.126081
ENSMUSG00000019817	Plagl1	protein_coding;	ensembl_havana	162.792	-0.882312	0.37698	-3.24319	0.00118199	0.0048233	-1.16885	0.3604
ENSMUSG00000035967	Ints6l	protein_coding;	ensembl_havana	700.969	-0.000856558	0.139684	-0.0069832	0.994428	0.997293	-0.00111082	0.15907
ENSMUSG00000039328	Rnf122	protein_coding;	ensembl_havana	156.731	-1.07061	0.222934	-5.41663	6.07342e-08	6.54165e-07	-1.16858	0.215739
ENSMUSG00000005628	Tmod4	protein_coding;	ensembl_havana	511.966	-1.11229	0.168047	-7.10815	1.17611e-12	2.66233e-11	-1.16805	0.164326
ENSMUSG00000044951	Mylk4	protein_coding;	ensembl_havana	2173.74	-1.03996	0.253273	-4.78611	1.70046e-06	1.37496e-05	-1.1666	0.243746
ENSMUSG00000074793	Hspa12b	protein_coding;	ensembl_havana	1005.57	-1.06708	0.224023	-5.37977	7.45804e-08	7.90376e-07	-1.16619	0.216774
ENSMUSG00000020153	Ndufs7	protein_coding;	ensembl_havana	5691.53	-1.12421	0.144732	-8.19918	2.4203e-16	9.01198e-15	-1.1657	0.142172
ENSMUSG00000040752	Myh6	protein_coding;	ensembl_havana	313829	-1.07519	0.213807	-5.62275	1.87946e-08	2.23365e-07	-1.16554	0.207289
ENSMUSG00000087466	A330041J22Rik	antisense;	ensembl_havana	21.2397	-0.860795	0.385414	-3.14426	0.00166505	0.00649697	-1.16304	0.369892
ENSMUSG00000056359	D830013O20Rik	lincRNA;	ensembl_havana	264.258	-1.09442	0.18598	-6.41562	1.40252e-10	2.38775e-09	-1.16298	0.181273
ENSMUSG00000106498	Gm43032	TEC;	havana	49.1376	-0.971782	0.308605	-3.94208	8.07779e-05	0.000446109	-1.16106	0.29453
ENSMUSG00000045968	Teddm2	protein_coding;	ensembl_havana	33.898	-0.879535	0.371316	-3.26225	0.0011053	0.00455184	-1.15878	0.355209
ENSMUSG00000086784	Isoc2a	protein_coding;	ensembl_havana	930.591	-1.1243	0.131422	-8.95197	3.49198e-19	1.79717e-17	-1.15874	0.12944
ENSMUSG00000038782	1700028J19Rik	protein_coding;	ensembl_havana	7.87999	0.00148771	0.387312	0.00695263	0.994453	0.997293	0.00487412	0.701047
ENSMUSG00000025269	Apex2	protein_coding;	ensembl_havana	175.607	-1.0965	0.17479	-6.77777	1.22048e-11	2.38632e-10	-1.15737	0.17076
ENSMUSG00000024353	Mzb1	protein_coding;	ensembl	39.6828	-0.862089	0.379389	-3.17461	0.00150036	0.00594368	-1.15555	0.363998
ENSMUSG00000108350	Gm44950	TEC;	havana	77.8512	-1.05718	0.22066	-5.39923	6.69272e-08	7.15622e-07	-1.15426	0.213782
ENSMUSG00000014773	Dll1	protein_coding;	ensembl_havana	133.499	-1.01673	0.262147	-4.57671	4.7234e-06	3.4529e-05	-1.15369	0.252078
ENSMUSG00000075289	Carns1	protein_coding;	ensembl	742.152	-1.09275	0.171655	-6.86268	6.7582e-12	1.37858e-10	-1.15175	0.167828
ENSMUSG00000025504	Eps8l2	protein_coding;	ensembl_havana	92.2081	-1.02195	0.251474	-4.73887	2.14908e-06	1.69859e-05	-1.14848	0.242352
ENSMUSG00000007655	Cav1	protein_coding;	ensembl_havana	6963.56	-1.11263	0.133416	-8.7414	2.30235e-18	1.07664e-16	-1.14846	0.131382
ENSMUSG00000070315	4930581F22Rik	processed_transcript;	ensembl_havana	117.728	-1.06887	0.198814	-5.9352	2.93496e-09	4.04582e-08	-1.14813	0.193445
ENSMUSG00000043719	Col6a6	protein_coding;	ensembl_havana	240.431	-0.986479	0.282145	-4.23607	2.27465e-05	0.000143145	-1.14605	0.270546
ENSMUSG00000020577	Tspan13	protein_coding;	ensembl_havana	1259.83	-1.10519	0.142161	-8.19837	2.43676e-16	9.05445e-15	-1.14594	0.139777
ENSMUSG00000097472	Gm26586	antisense;	havana	2.66477	0.00161938	0.494219	0.00764806	0.993898	0.996848	0.00882245	1.15355
ENSMUSG00000031987	Egln1	protein_coding;	ensembl_havana	6613.76	-1.10561	0.139334	-8.35183	6.7213e-17	2.68103e-15	-1.14481	0.137073
ENSMUSG00000030247	Kcnj8	protein_coding;	ensembl_havana	765.793	-1.10698	0.129011	-8.97037	2.95523e-19	1.5431e-17	-1.14073	0.127167
ENSMUSG00000031385	Plxnb3	protein_coding;	ensembl_havana	50.4799	-0.960184	0.299291	-3.98195	6.83514e-05	0.000385688	-1.14059	0.286439
ENSMUSG00000037139	Myom3	protein_coding;	ensembl_havana	54.8553	-0.98913	0.273487	-4.33808	1.43733e-05	9.43992e-05	-1.1397	0.26272
ENSMUSG00000022661	Cd200	protein_coding;	ensembl_havana	1285.67	-1.09794	0.137625	-8.38965	4.87592e-17	1.96242e-15	-1.13647	0.135461
ENSMUSG00000036611	Eepd1	protein_coding;	ensembl_havana	513.782	-1.098	0.136146	-8.47282	2.39515e-17	1.01173e-15	-1.13573	0.134044
ENSMUSG00000038188	Scarf1	protein_coding;	ensembl_havana	498.898	-1.06552	0.185953	-6.25844	3.88851e-10	6.14679e-09	-1.13563	0.181456
ENSMUSG00000029153	Ociad2	protein_coding;	ensembl_havana	102.338	-0.953298	0.29791	-3.97042	7.17464e-05	0.000401932	-1.13296	0.285349
ENSMUSG00000036923	Stox1	protein_coding;	ensembl_havana	31.259	-0.890595	0.344192	-3.43873	0.000584445	0.00259866	-1.13246	0.329325
ENSMUSG00000068706	Gm10250	processed_pseudogene;	havana	77.2272	-1.0173	0.237544	-4.92597	8.39444e-07	7.249e-06	-1.13166	0.229733
ENSMUSG00000024866	Acy3	protein_coding;	ensembl	350.448	-1.07565	0.164423	-7.01938	2.22851e-12	4.88526e-11	-1.13078	0.161094
ENSMUSG00000062300	Nectin2	protein_coding;	ensembl_havana	421.636	-1.08467	0.149762	-7.6844	1.53718e-14	4.55055e-13	-1.13048	0.147114
ENSMUSG00000038670	Mybpc2	protein_coding;	ensembl_havana	267.655	-0.976033	0.275733	-4.26515	1.99765e-05	0.000127438	-1.13012	0.264965
ENSMUSG00000007097	Atp1a2	protein_coding;	ensembl_havana	14323.3	-1.08979	0.138242	-8.29595	1.07722e-16	4.19413e-15	-1.12893	0.136082
ENSMUSG00000066842	Hmcn1	protein_coding;	ensembl_havana	1003.02	-1.04876	0.197996	-5.85186	4.86098e-09	6.42037e-08	-1.12861	0.192863
ENSMUSG00000055323	Gm9967	processed_transcript;	ensembl_havana	19.4944	0.00155497	0.300716	0.00780045	0.993776	0.996812	0.00353857	0.453636
ENSMUSG00000112662	Gm47922	lincRNA;	havana	4.5219	0.00167317	0.444348	0.00776284	0.993806	0.996812	0.00711122	0.916058
ENSMUSG00000028776	Tinagl1	protein_coding;	ensembl_havana	1171.69	-1.04167	0.205281	-5.64564	1.64567e-08	1.97546e-07	-1.12752	0.199716
ENSMUSG00000085945	2310014F06Rik	bidirectional_promoter_lncRNA;	havana	93.2069	-1.00809	0.241424	-4.82703	1.38587e-06	1.14435e-05	-1.12662	0.233398
ENSMUSG00000022332	Khdrbs3	protein_coding;	ensembl_havana	1154.74	-1.10695	0.0946798	-11.9864	4.18719e-33	6.40963e-31	-1.12544	0.0938932
ENSMUSG00000031230	Fgf16	protein_coding;	ensembl_havana	309.242	-1.0393	0.205396	-5.63124	1.78918e-08	2.13202e-07	-1.12539	0.199847
ENSMUSG00000031633	Slc25a4	protein_coding;	ensembl_havana	99152.7	-1.0856	0.138117	-8.27201	1.31716e-16	5.08413e-15	-1.12481	0.135977
ENSMUSG00000025823	Pdia4	protein_coding;	ensembl_havana	902.995	0.000954593	0.134859	0.00800183	0.993616	0.996732	0.00121988	0.15245
ENSMUSG00000021579	Lrrc14b	protein_coding;	ensembl_havana	1762.25	-1.05992	0.174975	-6.55885	5.42256e-11	9.84969e-10	-1.12271	0.171174
ENSMUSG00000001666	Ddt	protein_coding;	ensembl_havana	208.783	-1.02763	0.213171	-5.4088	6.34479e-08	6.8045e-07	-1.12063	0.207187
ENSMUSG00000052707	Tnrc6a	protein_coding;	ensembl_havana	1520.21	-0.00079673	0.106221	-0.00813549	0.993509	0.996702	-0.000937302	0.115211
ENSMUSG00000029695	Aass	protein_coding;	ensembl_havana	30.062	0.00155146	0.27408	0.00810911	0.99353	0.996702	0.00318389	0.392631
ENSMUSG00000044629	Cnrip1	protein_coding;	ensembl_havana	131.34	-0.00134419	0.206802	-0.00825392	0.993414	0.996698	-0.00216754	0.262607
ENSMUSG00000029501	Ankle2	protein_coding;	ensembl_havana	736.222	-0.000841149	0.107456	-0.00850465	0.993214	0.99658	-0.000992897	0.116748
ENSMUSG00000090248	Gm14027	processed_transcript;	havana	6.98073	0.00182035	0.401003	0.00847073	0.993241	0.99658	0.00633838	0.748268
ENSMUSG00000026470	Stx6	protein_coding;	ensembl_havana	443.125	0.000971649	0.116498	0.00917691	0.992678	0.996126	0.0011763	0.12818
ENSMUSG00000091537	Tma7	protein_coding;	ensembl_havana	894.929	0.000840083	0.0958833	0.00937415	0.992521	0.996089	0.000961671	0.102588
ENSMUSG00000091474	2610021A01Rik	protein_coding;	havana	263.828	0.00111899	0.136446	0.00929311	0.992585	0.996089	0.00143686	0.154616
ENSMUSG00000047342	Zfp286	protein_coding;	ensembl_havana	34.4507	0.00175798	0.264457	0.00935216	0.992538	0.996089	0.0034795	0.372053
ENSMUSG00000019461	Plscr3	protein_coding;	ensembl_havana	522.183	-0.00107581	0.120076	-0.00990864	0.992094	0.995764	-0.00131584	0.132798
ENSMUSG00000071267	Zfp942	protein_coding;	ensembl_havana	357.818	0.00110806	0.123474	0.00997399	0.992042	0.995764	0.00136875	0.137232
ENSMUSG00000026611	Spata17	protein_coding;	ensembl_havana	39.5384	-0.00175993	0.222274	-0.0103254	0.991762	0.995577	-0.0029929	0.289858
ENSMUSG00000063362	Alg11	protein_coding;	ensembl_havana	246.506	0.00112145	0.120763	0.0102805	0.991797	0.995577	0.00137441	0.13369
ENSMUSG00000113851	Gm48503	antisense;	havana	5.63652	-0.00225835	0.397406	-0.0105191	0.991607	0.995498	-0.00773794	0.73561
ENSMUSG00000041817	Fam169a	protein_coding;	ensembl_havana	30.01	-0.00201787	0.273909	-0.0105501	0.991582	0.995498	-0.00413834	0.392257
ENSMUSG00000007670	Khsrp	protein_coding;	ensembl	752.234	-0.00109269	0.111938	-0.0106716	0.991485	0.995487	-0.00130591	0.122372
ENSMUSG00000027935	Rab13	protein_coding;	ensembl_havana	114.225	0.00151232	0.162059	0.0110068	0.991218	0.995275	0.00210387	0.191144
ENSMUSG00000032589	Bsn	protein_coding;	ensembl_havana	2.7986	0.00240512	0.474438	0.0112456	0.991027	0.995139	0.0118353	1.05244
ENSMUSG00000044145	1810024B03Rik	protein_coding;	ensembl_havana	31.6932	-0.00203108	0.23772	-0.0114488	0.990865	0.995053	-0.00364687	0.318537
ENSMUSG00000019794	Katna1	protein_coding;	ensembl_havana	472.871	-0.00108817	0.102855	-0.0114231	0.990886	0.995053	-0.00126859	0.111055
ENSMUSG00000022867	Usp25	protein_coding;	ensembl	1535.97	0.00136177	0.13278	0.0115573	0.990779	0.995053	0.00172931	0.149629
ENSMUSG00000044502	Bod1	protein_coding;	ensembl_havana	2203.97	-0.000966771	0.087855	-0.0116564	0.9907	0.995033	-0.00108478	0.0930627
ENSMUSG00000078592	Gm4609	processed_pseudogene;	ensembl_havana	3.71581	0.00255141	0.451119	0.0118494	0.990546	0.994934	0.0111992	0.945125
ENSMUSG00000057342	Sphk2	protein_coding;	ensembl_havana	392.264	-0.00123961	0.111649	-0.0121329	0.99032	0.994763	-0.0014803	0.122007
ENSMUSG00000068205	Macrod2	protein_coding;	ensembl_havana	196.372	0.00153757	0.142546	0.0123378	0.990156	0.994655	0.00201162	0.163045
ENSMUSG00000094091	Gm21885	protein_coding;	ensembl_havana	3.28002	0.00267332	0.468266	0.012471	0.99005	0.994604	0.0127563	1.02288
ENSMUSG00000061414	Cracr2a	protein_coding;	ensembl_havana	87.1319	-0.00196796	0.19469	-0.0125765	0.989966	0.994575	-0.00304639	0.242229
ENSMUSG00000046572	Zfp518b	protein_coding;	ensembl_havana	151.81	-0.00163393	0.149445	-0.0126406	0.989915	0.994575	-0.00218403	0.172779
ENSMUSG00000026803	Ttf1	protein_coding;	ensembl_havana	295.906	-0.00144901	0.12407	-0.0129917	0.989634	0.994354	-0.00179305	0.138015
ENSMUSG00000085249	Gm12847	lincRNA;	havana	2.24331	-0.00282445	0.482751	-0.0132552	0.989424	0.994198	-0.0144968	1.09367
ENSMUSG00000062510	Nsl1	protein_coding;	ensembl_havana	18.6188	-0.00266946	0.303455	-0.0133428	0.989354	0.994184	-0.00614116	0.460259
ENSMUSG00000086877	A230072C01Rik	processed_transcript;	havana	69.7673	0.00202912	0.186369	0.0133602	0.98934	0.994184	0.00305531	0.228688
ENSMUSG00000032750	Gab3	protein_coding;	ensembl_havana	87.9119	0.00203037	0.186007	0.0133864	0.98932	0.994184	0.00305352	0.228107
ENSMUSG00000085636	Gm11769	processed_transcript;	havana	3.98031	0.00296239	0.442196	0.0137409	0.989037	0.994032	0.0124625	0.906961
ENSMUSG00000020886	Dlg4	protein_coding;	ensembl_havana	188.348	-0.00189516	0.159983	-0.0139259	0.988889	0.993939	-0.00261903	0.18807
ENSMUSG00000044125	9530080O11Rik	processed_transcript;	ensembl_havana	4.09984	-0.00308688	0.45578	-0.0143496	0.988551	0.993791	-0.0138566	0.965642
ENSMUSG00000114752	Gm35110	bidirectional_promoter_lncRNA;	havana	5.92934	-0.00301939	0.375753	-0.0141802	0.988686	0.993791	-0.00940232	0.66306
ENSMUSG00000028261	Ndufaf4	protein_coding;	ensembl_havana	1910.9	-0.00165224	0.129112	-0.0143418	0.988557	0.993791	-0.00207524	0.144699
ENSMUSG00000031622	Sin3b	protein_coding;	ensembl_havana	1240.9	-0.00133496	0.101155	-0.0142173	0.988657	0.993791	-0.00154929	0.108972
ENSMUSG00000099137	Gm10603	antisense;	havana	54.7468	0.00273404	0.278201	0.0141893	0.988679	0.993791	0.00569936	0.401665
ENSMUSG00000040327	Cul9	protein_coding;	ensembl_havana	592.231	0.00134663	0.0983497	0.0146964	0.988274	0.993705	0.00155137	0.105562
ENSMUSG00000028894	Inpp5b	protein_coding;	ensembl_havana	402.685	0.00160255	0.121319	0.0146352	0.988323	0.993705	0.00196718	0.134414
ENSMUSG00000030980	Knop1	protein_coding;	ensembl_havana	467.396	0.00135536	0.0984227	0.0147821	0.988206	0.993699	0.00156173	0.10565
ENSMUSG00000025024	Smndc1	protein_coding;	ensembl	570.081	0.00145568	0.10385	0.0151549	0.987909	0.993456	0.00170157	0.112279
ENSMUSG00000030201	Lrp6	protein_coding;	ensembl_havana	1380.78	-0.00134693	0.0938039	-0.0153224	0.987775	0.993377	-0.00153374	0.100098
ENSMUSG00000097388	Gm3200	processed_pseudogene;	havana	19.3945	0.00299799	0.281915	0.0154638	0.987662	0.993319	0.0063391	0.40993
ENSMUSG00000022905	Kpna1	protein_coding;	ensembl_havana	2857.71	0.00203409	0.151109	0.0156037	0.987551	0.993263	0.00273314	0.17516
ENSMUSG00000067344	Rps25-ps1	processed_pseudogene;	havana	22.2487	0.00300474	0.277384	0.0156157	0.987541	0.993263	0.0062441	0.399859
ENSMUSG00000045319	Proser2	protein_coding;	ensembl_havana	205.346	-0.00276609	0.233805	-0.0157433	0.987439	0.993262	-0.00489799	0.311117
ENSMUSG00000034171	Faah	protein_coding;	ensembl_havana	8.82071	-0.00340794	0.409091	-0.0158301	0.98737	0.99325	-0.0123054	0.777344
ENSMUSG00000028898	Trnau1ap	protein_coding;	ensembl_havana	545.625	-0.00153837	0.105281	-0.0158285	0.987371	0.99325	-0.00180518	0.114046
ENSMUSG00000089663	Gm15651	processed_transcript;	havana	20.9714	0.00312415	0.284171	0.0160562	0.98719	0.993179	0.00666351	0.415011
ENSMUSG00000001419	Mef2d	protein_coding;	ensembl_havana	3129.46	0.00155077	0.103127	0.0162424	0.987041	0.993085	0.00180922	0.111389
ENSMUSG00000074909	Ranbp6	protein_coding;	ensembl_havana	597.714	0.00179976	0.119035	0.0166964	0.986679	0.992776	0.00219471	0.131448
ENSMUSG00000041846	Ppp4r3a	protein_coding;	ensembl_havana	920.772	-0.00150434	0.0927711	-0.0172812	0.986212	0.99238	-0.00170854	0.0988669
ENSMUSG00000078480	Mrpl48-ps	processed_pseudogene;	ensembl_havana	10.3265	0.00363993	0.358648	0.017259	0.98623	0.99238	0.0105258	0.609873
ENSMUSG00000085595	Gm16090	antisense;	havana	3.0956	0.00367747	0.494575	0.0173714	0.98614	0.99238	0.0200708	1.15539
ENSMUSG00000047996	Prrg1	protein_coding;	ensembl_havana	348.399	0.00227819	0.144592	0.0180791	0.985576	0.991889	0.00299948	0.165909
ENSMUSG00000071414	Gm6736	processed_pseudogene;	havana	2.88453	-0.00386523	0.501063	-0.0183361	0.985371	0.99177	-0.0218375	1.19095
ENSMUSG00000024507	Hsd17b4	protein_coding;	ensembl_havana	1956.08	-0.0020376	0.123832	-0.0182977	0.985401	0.99177	-0.00251961	0.137701
ENSMUSG00000031788	Kifc3	protein_coding;	ensembl_havana	1938.38	-0.00145766	0.0832727	-0.0184416	0.985287	0.99177	-0.00161788	0.0877299
ENSMUSG00000078126	Rpl23a-ps3	processed_pseudogene;	havana	2.93411	0.003952	0.447254	0.0183423	0.985366	0.99177	0.0170284	0.928366
ENSMUSG00000081929	Rps11-ps2	processed_pseudogene;	havana	1.76271	-0.00384918	0.536112	-0.0188589	0.984954	0.991565	-0.0265553	1.40811
ENSMUSG00000036403	Cep135	protein_coding;	ensembl_havana	215.523	-0.00208763	0.123167	-0.0188299	0.984977	0.991565	-0.00257646	0.136828
ENSMUSG00000029440	Psmd9	protein_coding;	ensembl_havana	390.716	0.00175355	0.0980243	0.0191926	0.984687	0.991385	0.00201845	0.105168
ENSMUSG00000111866	E130101E03Rik	lincRNA;	havana	5.73713	0.00420708	0.432028	0.0195031	0.98444	0.991192	0.0168741	0.865203
ENSMUSG00000040759	Cmtm5	protein_coding;	ensembl_havana	4.31446	0.00422384	0.434017	0.0195815	0.984377	0.991184	0.017099	0.87322
ENSMUSG00000075408	6030408B16Rik	protein_coding;	ensembl_havana	61.9066	0.00364042	0.251721	0.019874	0.984144	0.991005	0.0068745	0.345904
ENSMUSG00000050677	Ccdc96	protein_coding;	ensembl_havana	10.627	0.00404853	0.316891	0.0199091	0.984116	0.991005	0.00983115	0.493802
ENSMUSG00000036411	9530077C05Rik	protein_coding;	ensembl_havana	13.3933	-0.00422779	0.356898	-0.0200692	0.983988	0.991002	-0.0121341	0.604614
ENSMUSG00000022094	Slc39a14	protein_coding;	ensembl_havana	1121.58	-0.00235517	0.132547	-0.0200165	0.98403	0.991002	-0.00298872	0.149313
ENSMUSG00000070610	Gm13127	processed_pseudogene;	ensembl_havana	5.32532	-0.00435812	0.415589	-0.0202229	0.983866	0.990948	-0.0162064	0.80139
ENSMUSG00000040972	Igsf21	protein_coding;	ensembl_havana	8.56417	-0.00434795	0.38774	-0.0203159	0.983791	0.990929	-0.0142705	0.702432
ENSMUSG00000031732	Phlpp2	protein_coding;	ensembl_havana	172.188	-0.00278601	0.160541	-0.0204189	0.983709	0.990902	-0.00385696	0.188891
ENSMUSG00000034509	Mad2l1bp	protein_coding;	ensembl	300.216	-0.00242299	0.133421	-0.0204849	0.983657	0.990902	-0.00308288	0.150495
ENSMUSG00000047250	Ptgs1	protein_coding;	ensembl_havana	329.23	0.00292907	0.171561	0.0204479	0.983686	0.990902	0.00420143	0.20547
ENSMUSG00000000600	Krit1	protein_coding;	ensembl_havana	1076.25	0.00151788	0.0769669	0.020629	0.983542	0.9909	0.00166083	0.0805096
ENSMUSG00000040356	Skiv2l	protein_coding;	ensembl_havana	636.532	0.00186853	0.0961069	0.0208076	0.983399	0.990831	0.00214019	0.102856
ENSMUSG00000058922	Gm10052	processed_pseudogene;	havana	5.5205	0.00447224	0.406497	0.0207841	0.983418	0.990831	0.0159596	0.767875
ENSMUSG00000038116	Phf20	protein_coding;	ensembl_havana	554.153	0.00192845	0.0984057	0.0210356	0.983217	0.99074	0.00222197	0.105629
ENSMUSG00000024457	Trim26	protein_coding;	ensembl_havana	501.953	-0.00232252	0.121184	-0.0212298	0.983062	0.99064	-0.00284984	0.134238
ENSMUSG00000028015	Ctso	protein_coding;	ensembl_havana	540.381	-0.00215565	0.107688	-0.0217553	0.982643	0.99041	-0.00254614	0.117035
ENSMUSG00000028675	Pnrc2	protein_coding;	ensembl_havana	1889.31	-0.00182253	0.0893231	-0.0216519	0.982726	0.99041	-0.00205231	0.0947866
ENSMUSG00000025153	Fasn	protein_coding;	ensembl_havana	386.575	0.00251821	0.131144	0.0215854	0.982779	0.99041	0.00318217	0.147422
ENSMUSG00000030598	Fbxo17	protein_coding;	ensembl_havana	36.3591	0.00377268	0.228645	0.0217581	0.982641	0.99041	0.00655985	0.301491
ENSMUSG00000025386	Pde6g	protein_coding;	ensembl_havana	15.9231	0.00443973	0.326098	0.0216201	0.982751	0.99041	0.0111951	0.51781
ENSMUSG00000029372	Ppbp	protein_coding;	ensembl_havana	64.1795	-0.0047711	0.368569	-0.0224891	0.982058	0.989962	-0.014399	0.640264
ENSMUSG00000047759	Hs3st3a1	protein_coding;	ensembl_havana	42.2372	-0.00430459	0.267661	-0.0227613	0.981841	0.989799	-0.00862204	0.378802
ENSMUSG00000039706	Ldb2	protein_coding;	ensembl_havana	263.807	0.00350854	0.188625	0.02291	0.981722	0.989749	0.00532242	0.232318
ENSMUSG00000109232	Gm44577	bidirectional_promoter_lncRNA;	havana	3.94877	0.00493818	0.427882	0.0228926	0.981736	0.989749	0.0194283	0.848669
ENSMUSG00000034462	Pkd2	protein_coding;	ensembl_havana	1337.72	0.00238177	0.112012	0.0232482	0.981452	0.989574	0.0028471	0.122465
ENSMUSG00000052949	Rnf157	protein_coding;	ensembl_havana	161.417	-0.00301104	0.148605	-0.0233953	0.981335	0.989567	-0.00401418	0.17158
ENSMUSG00000002679	Med6	protein_coding;	ensembl_havana	323.327	-0.00268035	0.128602	-0.0233407	0.981379	0.989567	-0.00336143	0.144016
ENSMUSG00000073889	Il11ra1	protein_coding;	ensembl_havana	1261.24	-0.00215496	0.0982861	-0.0235313	0.981226	0.989567	-0.00248219	0.105484
ENSMUSG00000024205	Rpl36-ps2	processed_pseudogene;	havana	2.8539	0.00499997	0.468583	0.0233263	0.98139	0.989567	0.0238922	1.02426
ENSMUSG00000041328	Pcf11	protein_coding;	ensembl_havana	830.412	0.00240398	0.110716	0.0236968	0.981094	0.989536	0.00286328	0.12083
ENSMUSG00000027430	Dtd1	protein_coding;	ensembl_havana	302.937	0.00265689	0.125222	0.0236424	0.981138	0.989536	0.00329883	0.13953
ENSMUSG00000028716	Pdzk1ip1	protein_coding;	ensembl_havana	2.63459	-0.00508922	0.511991	-0.0243433	0.980579	0.989247	-0.0305205	1.25375
ENSMUSG00000029817	Tra2a	protein_coding;	ensembl_havana	1776.16	-0.00253188	0.114132	-0.0243267	0.980592	0.989247	-0.00304462	0.125156
ENSMUSG00000024483	Ankhd1	protein_coding;	ensembl_havana	1409.27	0.00196072	0.0843333	0.0245245	0.980434	0.989247	0.00218164	0.0889576
ENSMUSG00000045482	Trrap	protein_coding;	ensembl_havana	1196.08	0.00246294	0.10942	0.0245214	0.980437	0.989247	0.002923	0.119202
ENSMUSG00000075273	Ttc30b	protein_coding;	ensembl_havana	332.991	0.00278311	0.127685	0.0243763	0.980552	0.989247	0.0034808	0.142794
ENSMUSG00000115664	CT010577.1	lincRNA;	havana	1.47368	0.00474751	0.564056	0.0241866	0.980704	0.989247	0.0392004	1.62075
ENSMUSG00000094634	Gm3468	protein_coding;	havana	13.8566	0.00496157	0.322977	0.0242387	0.980662	0.989247	0.0123511	0.509563
ENSMUSG00000112792	Gm38407	lincRNA;	havana	7.06005	0.00516738	0.472306	0.0241398	0.980741	0.989247	0.0251536	1.042
ENSMUSG00000092257	Gm2308	processed_pseudogene;	havana	10.7467	-0.00522003	0.357153	-0.0247749	0.980235	0.989213	-0.0149975	0.605352
ENSMUSG00000022677	Fopnl	protein_coding;	ensembl_havana	1468.46	-0.00250856	0.110064	-0.0248517	0.980173	0.989213	-0.00298244	0.12001
ENSMUSG00000032525	Nktr	protein_coding;	ensembl_havana	1447.72	-0.00249312	0.108735	-0.0249547	0.980091	0.989213	-0.00295322	0.118343
ENSMUSG00000029826	Zc3hav1	protein_coding;	ensembl_havana	753.846	0.00299117	0.13718	0.0247361	0.980265	0.989213	0.00384944	0.15562
ENSMUSG00000085741	5430405H02Rik	processed_transcript;	havana	89.5198	0.00356416	0.171602	0.0248773	0.980153	0.989213	0.00511303	0.20553
ENSMUSG00000073988	Ttpa	protein_coding;	ensembl_havana	36.0133	0.00446227	0.240054	0.0250123	0.980045	0.989213	0.00807871	0.32299
ENSMUSG00000022543	4930451G09Rik	transcribed_unitary_pseudogene;	havana	29.3075	-0.00455406	0.242434	-0.0253842	0.979749	0.989026	-0.00831545	0.327585
ENSMUSG00000028551	Cdkn2c	protein_coding;	ensembl_havana	243.222	-0.00291949	0.127969	-0.0255248	0.979636	0.988968	-0.00365444	0.143172
ENSMUSG00000098715	Gm28053	protein_coding;	havana	4.42507	-0.0054995	0.474734	-0.0257156	0.979484	0.98887	-0.0270971	1.05372
ENSMUSG00000043460	Elfn2	protein_coding;	ensembl_havana	10.8933	-0.00543739	0.343575	-0.0260636	0.979207	0.988685	-0.0147463	0.56578
ENSMUSG00000031819	Emc8	protein_coding;	ensembl_havana	17.2468	-0.00529243	0.317279	-0.0260146	0.979246	0.988685	-0.0128713	0.494773
ENSMUSG00000040506	Ambra1	protein_coding;	ensembl_havana	690.763	-0.00241585	0.0997103	-0.0260518	0.979216	0.988685	-0.00279306	0.107212
ENSMUSG00000021501	Caml	protein_coding;	ensembl_havana	342.178	0.00329497	0.143777	0.0262631	0.979047	0.988685	0.0043272	0.164763
ENSMUSG00000054381	Zfp747	protein_coding;	ensembl_havana	59.2627	0.00399108	0.18733	0.0261848	0.97911	0.988685	0.00602844	0.230227
ENSMUSG00000056851	Pcbp2	protein_coding;	ensembl_havana	6362.53	-0.00154254	0.0600183	-0.0264312	0.978913	0.988629	-0.00163142	0.0617232
ENSMUSG00000025359	Pmel	protein_coding;	ensembl_havana	4.32923	-0.00575658	0.431411	-0.0266853	0.978711	0.98848	-0.0230202	0.862657
ENSMUSG00000036120	Rfxank	protein_coding;	ensembl_havana	367.211	0.00293055	0.121602	0.0267119	0.97869	0.98848	0.00360027	0.134782
ENSMUSG00000037234	Hook3	protein_coding;	ensembl_havana	1622.41	-0.00215173	0.0838908	-0.0270416	0.978427	0.988304	-0.00239169	0.0884448
ENSMUSG00000086255	Gm11534	antisense;	havana	4.48067	-0.00585438	0.423594	-0.0271445	0.978344	0.988294	-0.0225804	0.831856
ENSMUSG00000078141	Gm2399	unprocessed_pseudogene;	havana	2.87635	-0.00583915	0.452408	-0.0271235	0.978361	0.988294	-0.0257838	0.95061
ENSMUSG00000046908	Ltb4r1	protein_coding;	ensembl_havana	5.61108	0.00587015	0.412816	0.0272491	0.978261	0.988294	0.0215534	0.790977
ENSMUSG00000025421	Hdhd2	protein_coding;	ensembl_havana	1103.16	0.00310916	0.126317	0.0274714	0.978084	0.988181	0.00387286	0.140978
ENSMUSG00000094463	Gm8546	processed_pseudogene;	havana	5.18803	0.00583626	0.492313	0.0275297	0.978037	0.988181	0.03147	1.14313
ENSMUSG00000098203	Gm9568	processed_pseudogene;	havana	2.53075	0.00590135	0.474325	0.0275898	0.977989	0.988181	0.0290163	1.0517
ENSMUSG00000029699	Ssc4d	protein_coding;	ensembl_havana	12.8044	-0.0057182	0.320235	-0.0280163	0.977649	0.987909	-0.0140752	0.502393
ENSMUSG00000071068	Treml2	protein_coding;	ensembl	11.4533	-0.00597254	0.365637	-0.0281981	0.977504	0.987872	-0.0177963	0.631116
ENSMUSG00000031666	Rbl2	protein_coding;	ensembl_havana	1001.22	-0.0030459	0.119675	-0.0281317	0.977557	0.987872	-0.00372114	0.132276
ENSMUSG00000032558	Nphp3	protein_coding;	ensembl_havana	82.4097	0.00409884	0.173619	0.0283697	0.977367	0.987791	0.00591866	0.208626
ENSMUSG00000029206	Nsun7	protein_coding;	ensembl_havana	3.56595	0.00614354	0.455732	0.0285567	0.977218	0.987696	0.0275651	0.965273
ENSMUSG00000037526	Atg14	protein_coding;	ensembl_havana	301.192	-0.00309121	0.116706	-0.0291521	0.976743	0.987272	-0.00374446	0.128446
ENSMUSG00000032184	Lysmd2	protein_coding;	ensembl_havana	299.083	0.00347829	0.134433	0.0292301	0.976681	0.987265	0.00443911	0.151868
ENSMUSG00000022993	4930415O20Rik	protein_coding;	ensembl_havana	2.89546	-0.00627586	0.488117	-0.0295323	0.97644	0.987077	-0.0331058	1.121
ENSMUSG00000073627	C130036L24Rik	processed_transcript;	ensembl_havana	20.8298	0.00576348	0.286006	0.029535	0.976438	0.987077	0.0123792	0.419138
ENSMUSG00000062075	Lmnb2	protein_coding;	ensembl_havana	174.329	-0.00376224	0.14511	-0.0297735	0.976248	0.986994	-0.00496127	0.166634
ENSMUSG00000035183	Slc24a5	protein_coding;	ensembl_havana	25.065	-0.0059107	0.289551	-0.0301251	0.975967	0.986953	-0.0128713	0.427261
ENSMUSG00000081094	Rpl19-ps11	processed_pseudogene;	havana	31.0462	-0.00558387	0.259397	-0.0300013	0.976066	0.986953	-0.0108451	0.361487
ENSMUSG00000044712	Slc38a6	protein_coding;	ensembl_havana	202.526	0.00438781	0.176789	0.0299798	0.976083	0.986953	0.00640171	0.213534
ENSMUSG00000082028	Gm1826	processed_pseudogene;	havana	2.52831	0.00634774	0.489576	0.0298946	0.976151	0.986953	0.0337396	1.12862
ENSMUSG00000093622	Gm20703	antisense;	havana	3.65485	0.00644344	0.444586	0.0298936	0.976152	0.986953	0.0274084	0.916866
ENSMUSG00000040272	Accs	protein_coding;	ensembl_havana	128.997	0.00431868	0.170438	0.0302924	0.975834	0.98691	0.006172	0.203748
ENSMUSG00000053094	Tmem248	protein_coding;	ensembl_havana	871.139	0.00273559	0.0952258	0.0307104	0.975501	0.98663	0.00312625	0.101798
ENSMUSG00000030878	Cdr2	protein_coding;	ensembl_havana	356.194	0.00390679	0.145923	0.0307841	0.975442	0.98663	0.0051649	0.167778
ENSMUSG00000096950	Gm9530	lincRNA;	havana	4.52213	0.0066211	0.441561	0.0307077	0.975503	0.98663	0.0277637	0.904127
ENSMUSG00000050550	Gm11868	processed_pseudogene;	havana	3.10432	-0.00673788	0.443027	-0.0312538	0.975067	0.986357	-0.0284493	0.910266
ENSMUSG00000082018	Gm6322	processed_pseudogene;	havana	3.22745	0.00671931	0.482048	0.0315202	0.974855	0.986198	0.0343528	1.08987
ENSMUSG00000050668	Gpatch11	protein_coding;	ensembl	481.057	0.00311227	0.106067	0.0318193	0.974616	0.986012	0.00365981	0.115018
ENSMUSG00000114828	AI463229	lincRNA;	havana	3.05939	-0.00678538	0.486095	-0.0318948	0.974556	0.986007	-0.0354188	1.11049
ENSMUSG00000024787	Snx15	protein_coding;	ensembl_havana	304.151	-0.00338617	0.116709	-0.0319331	0.974525	0.986007	-0.00410177	0.128449
ENSMUSG00000019494	Cops6	protein_coding;	ensembl_havana	2454.76	-0.00241398	0.0788753	-0.0320816	0.974407	0.986007	-0.00265252	0.0826804
ENSMUSG00000034673	Pbx2	protein_coding;	ensembl_havana	400.957	0.00305215	0.10336	0.0319051	0.974548	0.986007	0.003563	0.111675
ENSMUSG00000102095	C730036E19Rik	lincRNA;	havana	7.70462	0.00687227	0.395268	0.0320283	0.97445	0.986007	0.0233173	0.728023
ENSMUSG00000070443	Gm10291	processed_pseudogene;	havana	5.06882	-0.00694994	0.415672	-0.0322478	0.974274	0.986001	-0.0258492	0.801579
ENSMUSG00000044786	Zfp36	protein_coding;	ensembl_havana	660.737	0.00538773	0.215211	0.0322506	0.974272	0.986001	0.00894048	0.277219
ENSMUSG00000020272	Stk10	protein_coding;	ensembl_havana	416.681	0.0043841	0.156122	0.0328096	0.973826	0.985659	0.00598448	0.1824
ENSMUSG00000040028	Elavl1	protein_coding;	ensembl_havana	1036.29	0.00263263	0.0842514	0.0329576	0.973708	0.985595	0.00292869	0.0888623
ENSMUSG00000053574	4930563E22Rik	processed_transcript;	ensembl_havana	12.439	0.00664009	0.307188	0.0330306	0.97365	0.985592	0.0155028	0.469345
ENSMUSG00000082809	Gm14150	processed_pseudogene;	havana	1.02907	-0.00634863	0.578618	-0.0331962	0.973518	0.985514	-0.0581049	1.75035
ENSMUSG00000087129	Gm16316	antisense;	havana	37.2894	-0.00620764	0.25977	-0.0333277	0.973413	0.985495	-0.0120729	0.362247
ENSMUSG00000025215	Tlx1	protein_coding;	ensembl_havana	7.07361	0.00710979	0.38243	0.0332887	0.973444	0.985495	0.0227912	0.684652
ENSMUSG00000097775	4931440J10Rik	lincRNA;	ensembl	9.00594	-0.00702616	0.35054	-0.0334995	0.973276	0.985436	-0.019623	0.585769
ENSMUSG00000031493	Ggn	protein_coding;	ensembl_havana	12.4324	-0.00695268	0.335626	-0.0335519	0.973234	0.985436	-0.0182358	0.543509
ENSMUSG00000026659	Dusp12	protein_coding;	ensembl_havana	251.622	-0.00412497	0.140141	-0.0335432	0.973241	0.985436	-0.00535678	0.159698
ENSMUSG00000084771	A230072E10Rik	antisense;	havana	12.2553	0.00694624	0.332639	0.0336121	0.973187	0.985436	0.0179936	0.535332
ENSMUSG00000083774	Gm7180	processed_pseudogene;	ensembl_havana	8.07403	-0.00720556	0.364671	-0.034038	0.972847	0.985224	-0.0213791	0.628093
ENSMUSG00000055334	Snupn	protein_coding;	ensembl_havana	231.627	-0.00381892	0.124177	-0.0342162	0.972705	0.985136	-0.00472703	0.138152
ENSMUSG00000020140	Lgr5	protein_coding;	ensembl_havana	2.88459	-0.00736855	0.487155	-0.0346548	0.972355	0.984837	-0.0386714	1.1159
ENSMUSG00000015804	Med28	protein_coding;	ensembl_havana	810.724	0.00358141	0.113053	0.0346865	0.97233	0.984837	0.00429358	0.123782
ENSMUSG00000030235	Slco1c1	protein_coding;	ensembl_havana	6.90732	-0.00750894	0.398201	-0.0349652	0.972108	0.984698	-0.0258115	0.738206
ENSMUSG00000001665	Gstt3	protein_coding;	ensembl_havana	12.0304	0.00703357	0.305518	0.0350617	0.972031	0.984676	0.0163117	0.465227
ENSMUSG00000115680	AC122035.1	lincRNA;	havana	3.92885	-0.00749244	0.481771	-0.0351413	0.971967	0.984667	-0.0382475	1.08839
ENSMUSG00000110669	Gm10060	processed_pseudogene;	havana	5.30635	-0.00762526	0.405502	-0.0354427	0.971727	0.984479	-0.0270831	0.764137
ENSMUSG00000075470	Deaf1	protein_coding;	ensembl_havana	957.23	-0.00386846	0.120624	-0.0354966	0.971684	0.984479	-0.004739	0.133506
ENSMUSG00000026278	Bok	protein_coding;	ensembl_havana	112.495	0.00603816	0.220937	0.0355571	0.971635	0.984479	0.0102197	0.287416
ENSMUSG00000111871	Gm47557	lincRNA;	havana	1.7622	0.00724088	0.543438	0.035791	0.971449	0.984365	0.0522361	1.45948
ENSMUSG00000039556	Ppp1r3f	protein_coding;	ensembl_havana	2.77209	-0.00750495	0.511628	-0.0358844	0.971375	0.984345	-0.0449036	1.25134
ENSMUSG00000016559	H3f3b	protein_coding;	ensembl_havana	2321.82	-0.00317783	0.0942659	-0.0359944	0.971287	0.984312	-0.00362278	0.100648
ENSMUSG00000020660	Pomc	protein_coding;	ensembl_havana	2.95057	0.00776725	0.42178	0.0360167	0.971269	0.984312	0.0297044	0.824738
ENSMUSG00000022756	Slc7a4	protein_coding;	ensembl	27.3732	-0.00704464	0.280782	-0.0364034	0.970961	0.984229	-0.0148284	0.407336
ENSMUSG00000033208	S100b	protein_coding;	ensembl_havana	30.5343	-0.00695488	0.273651	-0.0363782	0.970981	0.984229	-0.0142469	0.391633
ENSMUSG00000036986	Pml	protein_coding;	ensembl_havana	355.809	-0.00452717	0.14136	-0.036565	0.970832	0.984229	-0.0059011	0.161387
ENSMUSG00000025019	Lcor	protein_coding;	ensembl	325.569	-0.00393407	0.119834	-0.0362951	0.971047	0.984229	-0.00480837	0.13248
ENSMUSG00000028187	Rpf1	protein_coding;	ensembl_havana	419.809	-0.00318339	0.0935655	-0.0362952	0.971047	0.984229	-0.0036227	0.0998123
ENSMUSG00000040731	Eif4h	protein_coding;	ensembl_havana	2814.93	-0.00210579	0.0597517	-0.0362348	0.971095	0.984229	-0.00222606	0.0614343
ENSMUSG00000032905	Atg12	protein_coding;	ensembl	777.478	0.00285355	0.0826281	0.0363563	0.970998	0.984229	0.00316246	0.0869853
ENSMUSG00000097971	Gm26917	lincRNA;	havana	1412.3	0.00794888	0.44327	0.0368708	0.970588	0.984105	0.0335966	0.9112
ENSMUSG00000054051	Ercc6	protein_coding;	ensembl_havana	267.586	0.00458745	0.141901	0.0369413	0.970532	0.984104	0.00598966	0.16214
ENSMUSG00000049387	Cox7b2	protein_coding;	ensembl_havana	3.18538	0.00775307	0.510569	0.0370383	0.970454	0.984081	0.0461148	1.24506
ENSMUSG00000066487	Gm5786	processed_pseudogene;	ensembl_havana	5.94002	-0.00810119	0.418263	-0.0375771	0.970025	0.983919	-0.0304856	0.811281
ENSMUSG00000112532	Gm36283	lincRNA;	havana	6.82879	-0.00807545	0.426608	-0.0374353	0.970138	0.983919	-0.0315758	0.843475
ENSMUSG00000037337	Map4k1	protein_coding;	ensembl_havana	31.9332	-0.00709179	0.270223	-0.0373224	0.970228	0.983919	-0.0143404	0.384231
ENSMUSG00000026927	Sdccag3	protein_coding;	ensembl_havana	1046.41	-0.00325723	0.0930811	-0.0373075	0.97024	0.983919	-0.00370221	0.099235
ENSMUSG00000099061	Gm28050	lincRNA;	havana	2.36009	0.00775585	0.51857	0.0373079	0.97024	0.983919	0.048249	1.29326
ENSMUSG00000091947	6530401F13Rik	processed_transcript;	havana	6.94945	0.00800177	0.378136	0.0375349	0.970059	0.983919	0.0251701	0.670579
ENSMUSG00000056836	Gm6851	processed_pseudogene;	havana	4.26184	-0.00815003	0.404864	-0.0378867	0.969778	0.983785	-0.0288624	0.761809
ENSMUSG00000005983	1700037C18Rik	protein_coding;	ensembl_havana	47.8535	-0.00598163	0.196341	-0.0380099	0.96968	0.983741	-0.00930995	0.244935
ENSMUSG00000097168	C230088H06Rik	lincRNA;	ensembl	6.6017	-0.0081837	0.395381	-0.0381378	0.969578	0.983716	-0.0277775	0.728346
ENSMUSG00000020477	Mrps24	protein_coding;	ensembl_havana	1424.56	0.00388925	0.110927	0.0382761	0.969468	0.983716	0.00463499	0.121094
ENSMUSG00000087153	Gm6483	unprocessed_pseudogene;	havana	39.1798	0.00656616	0.225844	0.0381507	0.969568	0.983716	0.0113046	0.296313
ENSMUSG00000027420	Bfsp1	protein_coding;	ensembl_havana	12.98	0.00790789	0.337156	0.0381093	0.969601	0.983716	0.0208726	0.547704
ENSMUSG00000090963	Gm17655	protein_coding;	ensembl_havana	23.5926	-0.00748941	0.28357	-0.038527	0.969267	0.983681	-0.0159341	0.413583
ENSMUSG00000054203	Ifi205	protein_coding;	ensembl_havana	437.56	-0.00648418	0.21832	-0.0384667	0.969316	0.983681	-0.0108754	0.282722
ENSMUSG00000031371	Haus7	protein_coding;	ensembl_havana	120.985	-0.00514668	0.156217	-0.038499	0.96929	0.983681	-0.00702745	0.182536
ENSMUSG00000076435	Acsf2	protein_coding;	ensembl_havana	581.865	-0.00474451	0.140853	-0.0384283	0.969346	0.983681	-0.00617475	0.160682
ENSMUSG00000100779	Gm29292	antisense;	havana	9.80131	0.00837532	0.395811	0.0390256	0.96887	0.983421	0.0284818	0.729825
ENSMUSG00000020544	Cox11	protein_coding;	ensembl_havana	397.312	-0.00416629	0.117298	-0.0391256	0.96879	0.983396	-0.00505521	0.129205
ENSMUSG00000042804	Gpr153	protein_coding;	ensembl_havana	549.242	0.00464958	0.133717	0.03924	0.968699	0.983359	0.00592101	0.150892
ENSMUSG00000109398	Gm3854	protein_coding;	havana	12.967	-0.0079522	0.311702	-0.0393398	0.968619	0.983334	-0.0189047	0.480549
ENSMUSG00000040464	Gtpbp10	protein_coding;	ensembl_havana	358.443	0.00438378	0.123182	0.0395366	0.968463	0.9833	0.0054104	0.136845
ENSMUSG00000022313	Utp23	protein_coding;	ensembl_havana	163.183	0.00461153	0.131472	0.03945	0.968532	0.9833	0.005833	0.147858
ENSMUSG00000051355	Commd1	protein_coding;	ensembl_havana	241.686	0.00477213	0.137012	0.0395026	0.96849	0.9833	0.00613811	0.155385
ENSMUSG00000054808	Actn4	protein_coding;	ensembl_havana	3017.08	0.00465149	0.129922	0.0401731	0.967955	0.982882	0.0058563	0.145776
ENSMUSG00000026409	Pfkfb2	protein_coding;	ensembl_havana	19.8157	0.00786926	0.28505	0.040386	0.967785	0.982766	0.0168378	0.416922
ENSMUSG00000047905	Gm8566	processed_pseudogene;	ensembl_havana	514.073	0.00845015	0.511332	0.0403921	0.96778	0.982766	0.0504684	1.24946
ENSMUSG00000005705	Agrp	protein_coding;	ensembl_havana	11.3039	0.0085828	0.364203	0.0405541	0.967651	0.982741	0.0254109	0.626594
ENSMUSG00000032192	Gnb5	protein_coding;	ensembl_havana	566.8	0.00452517	0.123266	0.0407891	0.967464	0.982606	0.00558624	0.136954
ENSMUSG00000031198	Fundc2	protein_coding;	ensembl_havana	3418.94	-0.00454298	0.123143	-0.0409831	0.967309	0.982505	-0.00560622	0.136794
ENSMUSG00000048988	Elfn1	protein_coding;	ensembl_havana	4.0424	-0.00885997	0.430125	-0.0410681	0.967242	0.982492	-0.0352083	0.857313
ENSMUSG00000027070	Lrp2	protein_coding;	ensembl_havana	32.7008	0.00895181	0.485253	0.0420561	0.966454	0.981748	0.046511	1.10593
ENSMUSG00000106391	Gm42690	TEC;	havana	5.71644	-0.00908951	0.40951	-0.0422135	0.966329	0.981676	-0.0328674	0.778598
ENSMUSG00000061650	Med9	protein_coding;	ensembl_havana	500.988	0.00367141	0.0925157	0.0422784	0.966277	0.981676	0.00416705	0.0985619
ENSMUSG00000054514	Atad3aos	antisense;	ensembl_havana	12.1784	0.00883979	0.342617	0.0424037	0.966177	0.981633	0.0238712	0.562951
ENSMUSG00000037992	Rara	protein_coding;	ensembl_havana	277.471	-0.0058791	0.16262	-0.0426793	0.965957	0.981527	-0.00819282	0.191962
ENSMUSG00000048930	Tada3	protein_coding;	ensembl_havana	423.498	-0.00426142	0.108889	-0.0426034	0.966018	0.981527	-0.00504992	0.118533
ENSMUSG00000082314	Gm13296	processed_pseudogene;	havana	1.73819	0.00901705	0.495309	0.0426058	0.966016	0.981527	0.0493735	1.15885
ENSMUSG00000092593	Gm20492	processed_transcript;	havana	3.07024	0.00913407	0.478647	0.0427764	0.96588	0.981527	0.0458818	1.0726
ENSMUSG00000110593	Gm45822	antisense;	havana	7.34266	0.00914341	0.382876	0.0428006	0.965861	0.981527	0.0293619	0.686016
ENSMUSG00000113036	Gm47021	processed_pseudogene;	havana	4.48064	0.0092283	0.462967	0.0429704	0.965725	0.981508	0.0428728	0.997729
ENSMUSG00000029454	Mapkapk5	protein_coding;	ensembl_havana	18.5436	-0.00866728	0.303562	-0.0433139	0.965451	0.981286	-0.0199418	0.460401
ENSMUSG00000032942	Ucp3	protein_coding;	ensembl_havana	1273.4	-0.00898266	0.332242	-0.0434809	0.965318	0.981206	-0.0232268	0.534184
ENSMUSG00000078451	Ppil6	protein_coding;	ensembl_havana	45.8388	0.00751006	0.226006	0.0436159	0.965211	0.981152	0.0129364	0.296598
ENSMUSG00000037872	Ackr1	protein_coding;	ensembl_havana	7.57668	-0.00944137	0.412684	-0.0438237	0.965045	0.98104	-0.0346325	0.790267
ENSMUSG00000114554	5430425K12Rik	lincRNA;	havana	1.93458	0.00891935	0.54	0.0438933	0.964989	0.981039	0.0629682	1.43457
ENSMUSG00000057421	Las1l	protein_coding;	ensembl_havana	1281.06	0.00474053	0.11729	0.0445207	0.964489	0.980586	0.0057518	0.129194
ENSMUSG00000035413	Tmem98	protein_coding;	ensembl_havana	278	0.00614034	0.162643	0.0445712	0.964449	0.980586	0.00855743	0.191995
ENSMUSG00000019952	Poc1b	protein_coding;	ensembl_havana	186.374	0.00509199	0.123074	0.0459569	0.963345	0.979533	0.0062824	0.136702
ENSMUSG00000031232	Magt1	protein_coding;	ensembl_havana	1193.08	0.00331056	0.0750535	0.0460437	0.963275	0.979519	0.00360725	0.0783441
ENSMUSG00000098006	Gm8565	processed_pseudogene;	havana	2.76734	-0.00983766	0.495683	-0.0464922	0.962918	0.979211	-0.0539658	1.16075
ENSMUSG00000069041	Slc25a31	protein_coding;	ensembl_havana	16.5173	-0.00967272	0.335465	-0.046683	0.962766	0.979112	-0.0253472	0.542966
ENSMUSG00000022453	Naga	protein_coding;	ensembl_havana	428.704	-0.00510363	0.12005	-0.0470153	0.962501	0.978898	-0.00624165	0.132758
ENSMUSG00000029869	Ephb6	protein_coding;	ensembl_havana	48.491	0.00837537	0.23851	0.0471197	0.962418	0.978869	0.0150771	0.319975
ENSMUSG00000060429	Sntb1	protein_coding;	ensembl_havana	122.284	-0.00709696	0.180754	-0.0477355	0.961927	0.978425	-0.0104888	0.219727
ENSMUSG00000084241	Gm13416	processed_pseudogene;	havana	1.86522	-0.0101813	0.491939	-0.048006	0.961711	0.97833	-0.0547572	1.14063
ENSMUSG00000091476	Gm16432	protein_coding;	ensembl_havana	95.5153	0.00708433	0.179303	0.0479219	0.961778	0.97833	0.0104204	0.217445
ENSMUSG00000085984	1700001G11Rik	processed_transcript;	havana	7.03292	0.0102703	0.390256	0.0479391	0.961765	0.97833	0.0340675	0.710641
ENSMUSG00000058905	Gm10051	processed_pseudogene;	havana	3.18826	0.0103437	0.448555	0.0480086	0.961709	0.97833	0.044815	0.933479
ENSMUSG00000056708	Ier5	protein_coding;	ensembl_havana	591.316	-0.00691465	0.170837	-0.0484195	0.961382	0.978188	-0.00989407	0.204341
ENSMUSG00000046658	Zfp316	protein_coding;	ensembl_havana	175.309	-0.00609018	0.144259	-0.0484167	0.961384	0.978188	-0.0080096	0.16543
ENSMUSG00000028443	Nudt2	protein_coding;	ensembl_havana	479.925	0.00513679	0.116916	0.0483707	0.961421	0.978188	0.0062259	0.128712
ENSMUSG00000083718	Ccnb2-ps	transcribed_processed_pseudogene;	havana	4.01599	-0.010547	0.440155	-0.0489032	0.960996	0.977923	-0.043912	0.897937
ENSMUSG00000047617	Paxx	protein_coding;	ensembl_havana	350.737	0.0067652	0.162952	0.0490382	0.960889	0.977869	0.00943741	0.19245
ENSMUSG00000064215	Ifi27	protein_coding;	ensembl_havana	695.095	0.0064444	0.152242	0.0491555	0.960795	0.97783	0.00868933	0.176772
ENSMUSG00000091586	Cyp4f17	protein_coding;	ensembl	74.8536	0.00752904	0.188454	0.0491939	0.960765	0.97783	0.0114136	0.232012
ENSMUSG00000082029	H3f3c	processed_pseudogene;	ensembl_havana	2.0174	-0.0102474	0.521949	-0.0494421	0.960567	0.977708	-0.0649628	1.31392
ENSMUSG00000026219	Trip12	protein_coding;	ensembl_havana	3618.55	0.00501511	0.110678	0.0494499	0.960561	0.977708	0.00597252	0.120779
ENSMUSG00000084925	1810062O18Rik	antisense;	havana	16.2102	0.0100027	0.30915	0.0496351	0.960413	0.977663	0.0235322	0.474105
ENSMUSG00000042446	Zmym4	protein_coding;	ensembl_havana	681.92	-0.00524946	0.114699	-0.0502288	0.95994	0.977237	-0.00632247	0.125873
ENSMUSG00000036136	Fam110c	protein_coding;	ensembl_havana	3.91431	-0.0104992	0.516479	-0.0504011	0.959803	0.977153	-0.0645136	1.28
ENSMUSG00000039478	Micu3	protein_coding;	ensembl_havana	234.29	0.00592476	0.131875	0.0505598	0.959676	0.977079	0.00750297	0.148398
ENSMUSG00000022840	Adcy5	protein_coding;	ensembl	1481.32	0.00642135	0.145439	0.0507283	0.959542	0.976998	0.00847604	0.167087
ENSMUSG00000036295	Lrrn3	protein_coding;	ensembl_havana	5.77294	-0.0109789	0.433403	-0.0508871	0.959415	0.976925	-0.0442848	0.870256
ENSMUSG00000057706	Mex3b	protein_coding;	ensembl_havana	47.077	0.00867068	0.221688	0.0509525	0.959363	0.976925	0.0147117	0.288733
ENSMUSG00000030443	Zfp583	protein_coding;	ensembl_havana	43.3715	-0.00880477	0.224996	-0.0512741	0.959107	0.976722	-0.0151121	0.294732
ENSMUSG00000111656	Gm47232	lincRNA;	havana	4.33358	0.0110828	0.407571	0.0514865	0.958938	0.976605	0.0397154	0.771375
ENSMUSG00000048602	Morc2b	protein_coding;	ensembl_havana	3.13047	0.0111108	0.45144	0.0515919	0.958854	0.976575	0.0488006	0.945897
ENSMUSG00000098056	Gm8100	processed_pseudogene;	havana	3.55714	-0.0111917	0.439736	-0.0518896	0.958617	0.97644	-0.0464998	0.89613
ENSMUSG00000066037	Hnrnpr	protein_coding;	ensembl_havana	974.499	0.0045125	0.0927929	0.0518269	0.958667	0.97644	0.00512521	0.0988909
ENSMUSG00000034105	Tldc1	protein_coding;	ensembl_havana	251.468	0.00690667	0.155044	0.0519589	0.958561	0.97644	0.00939518	0.18082
ENSMUSG00000032415	Ube2cbp	protein_coding;	ensembl_havana	28.345	0.00955937	0.253854	0.0519494	0.958569	0.97644	0.0181877	0.350104
ENSMUSG00000026077	Npas2	protein_coding;	ensembl_havana	243.271	0.0102422	0.29057	0.05212	0.958433	0.976424	0.0223859	0.429507
ENSMUSG00000086843	E030013I19Rik	antisense;	havana	5.31048	0.0112102	0.477213	0.0524611	0.958161	0.976203	0.0558835	1.06524
ENSMUSG00000097277	2900076A07Rik	lincRNA;	havana	112.476	0.00844233	0.202134	0.0526189	0.958036	0.976185	0.013397	0.254605
ENSMUSG00000098065	Gm5177	transcribed_processed_pseudogene;	havana	1.89572	0.0107991	0.5304	0.0525521	0.958089	0.976185	0.0719135	1.36842
ENSMUSG00000098100	Gm7572	processed_pseudogene;	havana	2.21618	0.0109806	0.512967	0.0525512	0.95809	0.976185	0.0661488	1.25875
ENSMUSG00000063142	Kcnma1	protein_coding;	ensembl_havana	7.56065	0.0112901	0.385685	0.0527866	0.957902	0.976161	0.0366967	0.69519
ENSMUSG00000027048	Abcb11	protein_coding;	ensembl_havana	1.58947	-0.0109177	0.530766	-0.0531501	0.957612	0.975921	-0.0728598	1.37083
ENSMUSG00000069117	Gm10260	protein_coding;	ensembl_havana	1.57603	-0.0108045	0.541317	-0.0532495	0.957533	0.975896	-0.0768668	1.44352
ENSMUSG00000104116	Gm37296	TEC;	havana	6.87142	0.0115116	0.404683	0.0535104	0.957325	0.97574	0.0407164	0.760907
ENSMUSG00000048175	Asb8	protein_coding;	ensembl_havana	1568.53	-0.00682409	0.144811	-0.054091	0.956863	0.975334	-0.00899001	0.166202
ENSMUSG00000071654	Uqcc3	protein_coding;	ensembl	783.286	0.0062806	0.130414	0.0540785	0.956873	0.975334	0.00791876	0.146431
ENSMUSG00000038305	Spats2l	protein_coding;	ensembl_havana	230.597	0.00657946	0.13791	0.0541831	0.956789	0.975334	0.00848565	0.156611
ENSMUSG00000027803	Wwtr1	protein_coding;	ensembl_havana	2285.54	-0.00422199	0.0817591	-0.0543086	0.956689	0.975313	-0.00466963	0.0859833
ENSMUSG00000031568	Rwdd4a	protein_coding;	ensembl_havana	863.945	-0.00642764	0.130884	-0.0551844	0.955992	0.974658	-0.00811556	0.147063
ENSMUSG00000085589	A430078I02Rik	antisense;	havana	6.3475	0.0118708	0.401954	0.055215	0.955967	0.974658	0.0414738	0.751134
ENSMUSG00000020647	Ncoa1	protein_coding;	ensembl_havana	788.675	0.00429153	0.0813877	0.0554313	0.955795	0.974568	0.00474249	0.0855563
ENSMUSG00000025377	Tepsin	protein_coding;	ensembl_havana	191.282	-0.00632744	0.12641	-0.0558736	0.955443	0.974264	-0.00788342	0.141094
ENSMUSG00000116305	AC162302.2	processed_transcript;	havana	92.334	0.00996537	0.237889	0.0561488	0.955223	0.974096	0.0178979	0.318759
ENSMUSG00000007880	Arid1a	protein_coding;	ensembl_havana	1160.17	0.00592646	0.115732	0.0562831	0.955116	0.974042	0.00715872	0.127191
ENSMUSG00000038250	Usp38	protein_coding;	ensembl_havana	528.636	-0.00595726	0.115678	-0.0565974	0.954866	0.973886	-0.00719482	0.127123
ENSMUSG00000029426	Scarb2	protein_coding;	ensembl_havana	4494.09	0.00568345	0.109517	0.0565434	0.954909	0.973886	0.00674663	0.119318
ENSMUSG00000028575	Eqtn	protein_coding;	ensembl_havana	6.67679	-0.0122445	0.397637	-0.0570176	0.954531	0.973612	-0.0419591	0.735898
ENSMUSG00000037280	Galnt6	protein_coding;	ensembl_havana	14.0932	-0.0116847	0.320052	-0.0572558	0.954341	0.973474	-0.028726	0.501713
ENSMUSG00000042308	Setd1a	protein_coding;	ensembl_havana	113.075	0.00842787	0.177697	0.0573746	0.954247	0.973433	0.012331	0.21492
ENSMUSG00000067424	Zfp563	protein_coding;	ensembl_havana	75.1894	-0.00884559	0.190119	-0.0574486	0.954188	0.973428	-0.0134829	0.234695
ENSMUSG00000078427	Sarnp	protein_coding;	ensembl_havana	753.957	0.00540336	0.100732	0.0577551	0.953944	0.973235	0.00626369	0.108453
ENSMUSG00000033016	Nfatc1	protein_coding;	ensembl	518.868	-0.0058161	0.107168	-0.0589407	0.952999	0.972326	-0.00685967	0.116383
ENSMUSG00000066007	Zfp600	protein_coding;	ensembl_havana	7.27967	-0.0127364	0.419763	-0.0590591	0.952905	0.972286	-0.0482263	0.816578
ENSMUSG00000060441	Trim5	protein_coding;	ensembl_havana	94.7184	0.00975176	0.210325	0.0592313	0.952768	0.972201	0.0159102	0.268611
ENSMUSG00000020193	Zpbp	protein_coding;	ensembl_havana	39.6162	-0.00993817	0.215797	-0.0593872	0.952644	0.972184	-0.0165211	0.278193
ENSMUSG00000071723	Gspt2	protein_coding;	ensembl_havana	17.1022	0.0127444	0.399068	0.0593205	0.952697	0.972184	0.0439484	0.740863
ENSMUSG00000075589	Gm11536	antisense;	havana	2.91178	0.0121403	0.54141	0.0598332	0.952289	0.971878	0.0863901	1.44385
ENSMUSG00000058392	Rrp1b	protein_coding;	ensembl_havana	186.059	0.00670438	0.124305	0.0600185	0.952141	0.971783	0.00830136	0.138313
ENSMUSG00000051228	Nyx	protein_coding;	ensembl_havana	17.7468	0.0123551	0.307067	0.0614647	0.950989	0.970663	0.0288178	0.468852
ENSMUSG00000044155	Lsm8	protein_coding;	ensembl_havana	356.636	-0.00663355	0.118775	-0.0616517	0.95084	0.970566	-0.00808276	0.131104
ENSMUSG00000078861	Zfp931	protein_coding;	ensembl_havana	210.751	-0.00800108	0.149483	-0.0618874	0.950652	0.970463	-0.0106947	0.17281
ENSMUSG00000009418	Nav1	protein_coding;	ensembl_havana	1329.87	0.00771953	0.142836	0.0618457	0.950686	0.970463	0.0101074	0.16343
ENSMUSG00000074283	Zfp109	protein_coding;	ensembl_havana	41.3716	0.0114915	0.258436	0.0618599	0.950674	0.970463	0.0222315	0.359385
ENSMUSG00000093697	Gm20686	antisense;	havana	6.50299	-0.0133625	0.406078	-0.0620911	0.95049	0.970436	-0.0475465	0.765754
ENSMUSG00000024897	Apba1	protein_coding;	ensembl	243.554	-0.00896051	0.172946	-0.0621931	0.950409	0.970436	-0.0129084	0.207554
ENSMUSG00000026662	Sephs1	protein_coding;	ensembl_havana	405.658	0.0064882	0.114682	0.0620895	0.950492	0.970436	0.00781389	0.125849
ENSMUSG00000029276	Glmn	protein_coding;	ensembl_havana	150.318	0.00788786	0.145461	0.0623067	0.950319	0.970436	0.010412	0.16711
ENSMUSG00000038351	Sgsm2	protein_coding;	ensembl_havana	219.109	0.00798071	0.147517	0.0623608	0.950276	0.970436	0.0106022	0.170014
ENSMUSG00000033721	Vav3	protein_coding;	ensembl_havana	272.156	0.00906237	0.176131	0.0620838	0.950496	0.970436	0.0131912	0.212474
ENSMUSG00000113061	Gm11361	protein_coding;	ensembl_havana	19.114	0.0121009	0.275059	0.0631369	0.949657	0.969911	0.0249115	0.394563
ENSMUSG00000039539	Sgcz	protein_coding;	ensembl_havana	0.952942	-0.0121658	0.576474	-0.0633174	0.949514	0.96987	-0.109451	1.72861
ENSMUSG00000033159	Cnppd1	protein_coding;	ensembl_havana	552.672	0.00667051	0.115938	0.0632553	0.949563	0.96987	0.00806209	0.127453
ENSMUSG00000001054	Rmnd5b	protein_coding;	ensembl_havana	325.839	0.00673093	0.116664	0.0634966	0.949371	0.969785	0.00815195	0.128384
ENSMUSG00000052794	1700030K09Rik	protein_coding;	ensembl_havana	172.144	-0.00797077	0.143245	-0.0637165	0.949196	0.969661	-0.0104495	0.164
ENSMUSG00000038141	Tmem181a	protein_coding;	ensembl_havana	264.128	0.00835839	0.152028	0.0638235	0.949111	0.969661	0.0112618	0.176452
ENSMUSG00000034324	Tmem132c	protein_coding;	ensembl_havana	2.49824	0.0131821	0.52485	0.0637676	0.949155	0.969661	0.0849187	1.33169
ENSMUSG00000040268	Plekha1	protein_coding;	ensembl_havana	1375.83	-0.00477034	0.077945	-0.0640879	0.9489	0.969525	-0.00523082	0.0816194
ENSMUSG00000000794	Kcnn3	protein_coding;	ensembl_havana	103.858	0.0109384	0.219895	0.0646011	0.948492	0.969163	0.0184416	0.285469
ENSMUSG00000038070	Cntln	protein_coding;	ensembl_havana	238.278	0.00858904	0.154459	0.0648002	0.948333	0.969056	0.0116615	0.179961
ENSMUSG00000091387	Gcnt4	protein_coding;	ensembl_havana	5.29313	-0.014037	0.417669	-0.0651005	0.948094	0.968867	-0.0526327	0.808484
ENSMUSG00000063884	Ptcd3	protein_coding;	ensembl_havana	2997.84	-0.00938866	0.173176	-0.0651026	0.948092	0.968867	-0.0135351	0.207904
ENSMUSG00000100480	Gm29156	lincRNA;	havana	1.98834	0.0138818	0.492335	0.0654539	0.947813	0.96869	0.0747541	1.14209
ENSMUSG00000108986	Gm32061	lincRNA;	havana	1.36819	0.0129272	0.561759	0.0655708	0.94772	0.96865	0.104891	1.59967
ENSMUSG00000097069	Gm16998	bidirectional_promoter_lncRNA;	havana	4.91042	0.0141131	0.405251	0.0655883	0.947706	0.96865	0.050024	0.762696
ENSMUSG00000021112	Mpp5	protein_coding;	ensembl_havana	787.522	0.00691346	0.115515	0.0657594	0.947569	0.968607	0.00834567	0.126912
ENSMUSG00000078190	Dnm3os	antisense;	ensembl_havana	171.488	-0.0113427	0.223186	-0.0663793	0.947076	0.968577	-0.0193424	0.291392
ENSMUSG00000029136	Rbks	protein_coding;	ensembl_havana	107.852	-0.010515	0.19924	-0.0661659	0.947246	0.968577	-0.0165222	0.249709
ENSMUSG00000030643	Rab30	protein_coding;	ensembl_havana	242.818	-0.00994763	0.184224	-0.0660258	0.947357	0.968577	-0.0148688	0.225196
ENSMUSG00000034473	Sec22a	protein_coding;	ensembl_havana	327.025	-0.0069711	0.115957	-0.0660965	0.947301	0.968577	-0.00842582	0.127478
ENSMUSG00000022561	Gpaa1	protein_coding;	ensembl_havana	383.925	0.006302	0.103308	0.0659058	0.947453	0.968577	0.00735552	0.111606
ENSMUSG00000098332	2310009A05Rik	processed_transcript;	havana	187.195	0.00837505	0.146202	0.0658955	0.947461	0.968577	0.0110805	0.168152
ENSMUSG00000087610	Gm16253	protein_coding;	havana	27.5384	0.012924	0.286185	0.0662061	0.947214	0.968577	0.0277631	0.419343
ENSMUSG00000103532	Gm4430	TEC;	havana	5.4712	0.0142038	0.403329	0.0660384	0.947347	0.968577	0.0499118	0.755801
ENSMUSG00000086324	Gm15564	antisense;	havana	421.029	0.0142079	0.439803	0.0658647	0.947486	0.968577	0.0590167	0.89603
ENSMUSG00000033917	Gde1	protein_coding;	ensembl_havana	803.908	-0.00636495	0.103373	-0.0665282	0.946957	0.968534	-0.00743028	0.111686
ENSMUSG00000043024	Gm16433	processed_pseudogene;	havana	3.62054	0.0143231	0.458363	0.0665948	0.946904	0.968534	0.0650036	0.976106
ENSMUSG00000004937	Sgta	protein_coding;	ensembl_havana	1841.28	0.00505461	0.0795025	0.0666929	0.946826	0.968511	0.00556186	0.0833952
ENSMUSG00000105509	C130013H08Rik	antisense;	havana	21.8603	0.0128489	0.277651	0.0667412	0.946788	0.968511	0.0267114	0.400224
ENSMUSG00000066178	6030445D17Rik	protein_coding;	ensembl	6.26616	0.0144065	0.388313	0.0672836	0.946356	0.96814	0.0473496	0.703731
ENSMUSG00000030588	Yif1b	protein_coding;	ensembl_havana	765.121	-0.00671596	0.10825	-0.0674798	0.9462	0.96813	-0.00794438	0.11773
ENSMUSG00000038848	Ythdf1	protein_coding;	ensembl_havana	823.355	-0.0054575	0.0853629	-0.0675212	0.946167	0.96813	-0.0060871	0.0901509
ENSMUSG00000021368	Tbc1d7	protein_coding;	ensembl_havana	432.109	0.0063696	0.101721	0.0675093	0.946176	0.96813	0.00740303	0.109659
ENSMUSG00000020576	Nbas	protein_coding;	ensembl_havana	633.541	0.00793435	0.132719	0.0673643	0.946292	0.96813	0.0100729	0.149529
ENSMUSG00000029279	Brdt	protein_coding;	ensembl_havana	41.2785	0.012634	0.263137	0.0673783	0.946281	0.96813	0.0248683	0.369085
ENSMUSG00000025857	Dnaaf5	protein_coding;	ensembl_havana	339.508	0.00800922	0.133039	0.067869	0.94589	0.967995	0.0101778	0.149962
ENSMUSG00000038965	Ube2l3	protein_coding;	ensembl	1884.14	0.00580381	0.0907611	0.0679781	0.945803	0.967962	0.00655852	0.0964798
ENSMUSG00000115480	AC132833.1	lincRNA;	havana	5.84722	-0.0147156	0.420012	-0.0682288	0.945603	0.967813	-0.0557634	0.8173
ENSMUSG00000032356	Rasgrf1	protein_coding;	ensembl_havana	3.25214	0.0134573	0.562782	0.0683677	0.945493	0.967755	0.109932	1.60796
ENSMUSG00000105852	Gm42890	processed_transcript;	havana	12.4044	0.0139758	0.320043	0.0684801	0.945403	0.967719	0.0343478	0.501573
ENSMUSG00000110618	Gm39822	lincRNA;	havana	15.8209	-0.0143004	0.340639	-0.0687019	0.945227	0.9676	-0.0382728	0.557086
ENSMUSG00000015290	Ubl4a	protein_coding;	ensembl_havana	1646.07	0.00662108	0.104081	0.0688002	0.945149	0.9676	0.00774394	0.112557
ENSMUSG00000114664	Gm48639	TEC;	havana	2.20734	0.0136662	0.555947	0.0686941	0.945233	0.9676	0.106647	1.55249
ENSMUSG00000003200	Sh3gl1	protein_coding;	ensembl	417.17	-0.00876284	0.144075	-0.0697341	0.944405	0.966939	-0.0115171	0.165158
ENSMUSG00000086513	9130208D14Rik	unprocessed_pseudogene;	havana	4.16485	0.0148716	0.481337	0.0697086	0.944426	0.966939	0.0756408	1.0851
ENSMUSG00000085526	Gm16083	antisense;	havana	10.4272	0.0149326	0.380771	0.0699499	0.944234	0.966894	0.0474723	0.678662
ENSMUSG00000075012	Fjx1	protein_coding;	ensembl_havana	9.48568	0.0149781	0.390426	0.0698988	0.944274	0.966894	0.0496852	0.710816
ENSMUSG00000043535	Setx	protein_coding;	ensembl_havana	1099.28	0.00665248	0.10239	0.070109	0.944107	0.966834	0.00774555	0.110479
ENSMUSG00000048100	Taf13	protein_coding;	ensembl_havana	346.629	-0.0075456	0.118571	-0.0702288	0.944012	0.966791	-0.00918847	0.130836
ENSMUSG00000101337	Dnah7c	protein_coding;	ensembl_havana	7.60082	0.0151689	0.432747	0.0702931	0.94396	0.966791	0.0609514	0.867104
ENSMUSG00000034765	Dusp5	protein_coding;	ensembl_havana	90.3416	0.0111322	0.197002	0.0705799	0.943732	0.966616	0.0173604	0.245968
ENSMUSG00000022787	Wdr53	protein_coding;	ensembl_havana	151.794	-0.00873855	0.140552	-0.0708975	0.943479	0.966462	-0.0113611	0.160247
ENSMUSG00000057788	Ddx49	protein_coding;	ensembl_havana	416.049	-0.00743022	0.114679	-0.0711058	0.943314	0.966462	-0.00894816	0.125843
ENSMUSG00000061455	Stx17	protein_coding;	ensembl_havana	760.76	-0.00705271	0.1083	-0.0708357	0.943529	0.966462	-0.00834384	0.117791
ENSMUSG00000107194	Gm43173	TEC;	havana	2.33862	0.0148426	0.511922	0.0709506	0.943437	0.966462	0.088808	1.25169
ENSMUSG00000087549	Gm13427	antisense;	havana	3.36549	0.0152262	0.469489	0.0710234	0.943379	0.966462	0.0729612	1.02728
ENSMUSG00000107071	Gm42420	protein_coding;	havana	5.50273	0.0153646	0.422472	0.0712208	0.943222	0.966425	0.0588743	0.826645
ENSMUSG00000023918	Adgrf4	protein_coding;	ensembl_havana	9.7629	0.0151845	0.374585	0.071333	0.943133	0.966389	0.0469837	0.658653
ENSMUSG00000040328	Olfr56	protein_coding;	ensembl_havana	17.6809	-0.0147682	0.331715	-0.0715131	0.942989	0.966297	-0.0380777	0.532457
ENSMUSG00000087128	Gm12655	processed_transcript;	havana	76.0832	0.0105371	0.178401	0.0715333	0.942973	0.966297	0.0154509	0.215996
ENSMUSG00000097574	C920006O11Rik	lincRNA;	havana	56.3696	-0.0110389	0.190108	-0.0716965	0.942843	0.966258	-0.0168234	0.234647
ENSMUSG00000035759	Bbs10	protein_coding;	ensembl_havana	70.2238	-0.0116777	0.204934	-0.0721303	0.942498	0.96596	-0.0187038	0.259306
ENSMUSG00000033364	Usp37	protein_coding;	ensembl_havana	268.905	-0.00750035	0.113065	-0.0726362	0.942096	0.965693	-0.00899161	0.12379
ENSMUSG00000029169	Dhx15	protein_coding;	ensembl_havana	1836.33	0.00581328	0.0844588	0.0726154	0.942112	0.965693	0.00647007	0.0891005
ENSMUSG00000021414	Fam217a	protein_coding;	ensembl_havana	15.1336	0.0142783	0.291778	0.0725249	0.942184	0.965693	0.0313418	0.432153
ENSMUSG00000083460	Gm12182	processed_pseudogene;	havana	8.09859	0.0155423	0.389984	0.0725412	0.942171	0.965693	0.0514506	0.70926
ENSMUSG00000097643	A130051J06Rik	antisense;	ensembl_havana	5.65816	0.0155785	0.39026	0.0727031	0.942042	0.965693	0.051633	0.710189
ENSMUSG00000098019	Gm2546	processed_pseudogene;	havana	5.68936	0.0156077	0.395107	0.0727232	0.942026	0.965693	0.0528536	0.726778
ENSMUSG00000073407	Gm6034	protein_coding;	ensembl_havana	9.33724	-0.015505	0.368517	-0.0730681	0.941752	0.965584	-0.0467253	0.639476
ENSMUSG00000031988	Vps26b	protein_coding;	ensembl_havana	761.838	0.0069071	0.101949	0.0730646	0.941755	0.965584	0.00803254	0.109938
ENSMUSG00000098286	Mir8091	miRNA;	mirbase	3.06375	-0.0155282	0.494087	-0.0732841	0.94158	0.965516	-0.084356	1.15108
ENSMUSG00000082284	H3f3a-ps1	processed_pseudogene;	havana	2.32345	-0.0153424	0.515199	-0.0735394	0.941377	0.965363	-0.0934791	1.27114
ENSMUSG00000021240	Abcd4	protein_coding;	ensembl_havana	199.932	-0.00864415	0.132122	-0.0736564	0.941284	0.965323	-0.0109541	0.148719
ENSMUSG00000002033	Cd3g	protein_coding;	ensembl_havana	14.0823	0.0158645	0.407507	0.0736869	0.94126	0.965323	0.0567865	0.770646
ENSMUSG00000045252	Zfp574	protein_coding;	ensembl_havana	192.704	-0.00840355	0.127112	-0.0738739	0.941111	0.965256	-0.0104913	0.142016
ENSMUSG00000051074	4930579K19Rik	processed_transcript;	ensembl_havana	3.50621	-0.0159054	0.466413	-0.0741117	0.940922	0.965117	-0.0750526	1.0127
ENSMUSG00000098105	Gm8825	processed_pseudogene;	havana	5.26429	-0.0158848	0.38253	-0.0743518	0.94073	0.964976	-0.0508816	0.684337
ENSMUSG00000022948	Setd4	protein_coding;	ensembl_havana	80.3626	-0.0121391	0.207531	-0.0743691	0.940717	0.964976	-0.0196142	0.263742
ENSMUSG00000045294	Insig1	protein_coding;	ensembl_havana	494.177	0.00877149	0.132782	0.0744439	0.940657	0.964976	0.0111375	0.14961
ENSMUSG00000028040	Efna4	protein_coding;	ensembl_havana	5.41971	-0.0161031	0.429171	-0.0746187	0.940518	0.964924	-0.0636276	0.852703
ENSMUSG00000106028	Gm8493	unprocessed_pseudogene;	havana	4.37609	-0.0160919	0.41266	-0.0746736	0.940474	0.964924	-0.0589545	0.789497
ENSMUSG00000071757	Zhx2	protein_coding;	ensembl_havana	615.615	0.00756962	0.110447	0.0747706	0.940397	0.964911	0.00900855	0.120483
ENSMUSG00000051639	Gm5812	processed_pseudogene;	ensembl_havana	6.43033	-0.0160732	0.392453	-0.0749541	0.940251	0.964822	-0.0537874	0.717604
ENSMUSG00000061535	C1qtnf7	protein_coding;	ensembl_havana	258.19	0.00956148	0.146919	0.0749474	0.940257	0.964822	0.0126778	0.169156
ENSMUSG00000028637	Ccdc30	protein_coding;	ensembl_havana	11.8724	0.0155761	0.333938	0.0752681	0.940001	0.96467	0.0405283	0.538453
ENSMUSG00000055313	Pgbd1	protein_coding;	ensembl_havana	32.0717	-0.0134196	0.237745	-0.0756367	0.939708	0.964425	-0.0240827	0.318399
ENSMUSG00000026014	Raph1	protein_coding;	ensembl_havana	2168.61	0.00785421	0.113624	0.0757487	0.939619	0.964425	0.00943056	0.124498
ENSMUSG00000020387	Jade2	protein_coding;	ensembl_havana	546.244	0.0107246	0.169025	0.0756814	0.939673	0.964425	0.0152533	0.201547
ENSMUSG00000022335	Zfat	protein_coding;	ensembl_havana	118.899	-0.0101186	0.15559	-0.0759213	0.939482	0.96441	-0.0137865	0.18159
ENSMUSG00000022761	Lztr1	protein_coding;	ensembl	813.763	-0.00670514	0.0943915	-0.0758588	0.939531	0.96441	-0.00764616	0.100795
ENSMUSG00000024072	Yipf4	protein_coding;	ensembl	932.045	-0.00613877	0.0854794	-0.0758571	0.939533	0.96441	-0.00684881	0.0902856
ENSMUSG00000031583	Wrn	protein_coding;	ensembl_havana	252.127	-0.00823571	0.119441	-0.0761887	0.939269	0.964305	-0.0100538	0.13196
ENSMUSG00000047434	Xxylt1	protein_coding;	ensembl_havana	313.838	-0.00940221	0.140396	-0.0763487	0.939142	0.964248	-0.0122178	0.160026
ENSMUSG00000062312	Erbb2	protein_coding;	ensembl_havana	193.844	0.00981927	0.148526	0.0763262	0.93916	0.964248	0.013085	0.171435
ENSMUSG00000034201	Gas2l1	protein_coding;	ensembl_havana	374.531	0.00922354	0.136572	0.076546	0.938985	0.964179	0.0118465	0.154763
ENSMUSG00000082848	Gm16066	processed_transcript;	havana	17.4584	-0.0161486	0.354242	-0.0767753	0.938802	0.964136	-0.0457655	0.596096
ENSMUSG00000060601	Nr1h2	protein_coding;	ensembl_havana	984.128	0.00612845	0.0842486	0.0767244	0.938843	0.964136	0.00681746	0.0888565
ENSMUSG00000029813	1600015I10Rik	protein_coding;	ensembl_havana	4.08736	0.016417	0.473313	0.0766793	0.938879	0.964136	0.0801546	1.04532
ENSMUSG00000044390	Tigd3	protein_coding;	ensembl	6.92606	0.0165367	0.419832	0.0766664	0.938889	0.964136	0.0625883	0.816373
ENSMUSG00000034968	Lbx2	protein_coding;	ensembl_havana	13.4775	-0.0160686	0.342138	-0.0770969	0.938546	0.964038	-0.0432649	0.561175
ENSMUSG00000025451	Paip1	protein_coding;	ensembl_havana	1996.37	-0.00676062	0.0935984	-0.0770573	0.938578	0.964038	-0.00769398	0.0998475
ENSMUSG00000037990	Sh3rf3	protein_coding;	ensembl_havana	47.5305	0.0137814	0.240832	0.0771036	0.938541	0.964038	0.025005	0.324304
ENSMUSG00000092539	Gm20468	lincRNA;	havana	54.3192	0.0120914	0.194599	0.0772964	0.938388	0.964008	0.018704	0.241977
ENSMUSG00000066721	Zfp575	protein_coding;	ensembl_havana	3.80762	0.0166011	0.473489	0.077543	0.938192	0.963862	0.0811201	1.04613
ENSMUSG00000113581	AL591207.1	bidirectional_promoter_lncRNA;	havana	9.79899	-0.0164737	0.362104	-0.07792	0.937892	0.963764	-0.0482819	0.619634
ENSMUSG00000056656	Apol8	protein_coding;	ensembl_havana	2.22558	-0.0163859	0.502258	-0.0777413	0.938034	0.963764	-0.0929504	1.19564
ENSMUSG00000030089	Slc41a3	protein_coding;	ensembl_havana	1484.3	-0.0141261	0.247932	-0.0777558	0.938022	0.963764	-0.0262929	0.338148
ENSMUSG00000035778	Ggta1	protein_coding;	ensembl_havana	790.472	-0.0109729	0.168139	-0.0777309	0.938042	0.963764	-0.0155618	0.200201
ENSMUSG00000034932	Mrpl54	protein_coding;	ensembl_havana	1131.15	0.00745879	0.103659	0.0777762	0.938006	0.963764	0.00871373	0.112036
ENSMUSG00000040667	Nup88	protein_coding;	ensembl_havana	1265.75	0.00775728	0.108521	0.0777771	0.938005	0.963764	0.00918285	0.118066
ENSMUSG00000024130	Abca3	protein_coding;	ensembl_havana	528.104	0.00655109	0.0888495	0.0781981	0.93767	0.963714	0.00736826	0.0942256
ENSMUSG00000031570	Plpp5	protein_coding;	ensembl_havana	349.649	0.0082199	0.115268	0.0783268	0.937568	0.96369	0.00991551	0.126591
ENSMUSG00000111088	9430081H08Rik	TEC;	havana	5.67878	0.0168867	0.418813	0.0782955	0.937593	0.96369	0.0636112	0.81245
ENSMUSG00000104028	Gm5851	processed_pseudogene;	havana	1.86719	0.0166861	0.492186	0.0786515	0.93731	0.963509	0.0897155	1.14067
ENSMUSG00000058624	Gda	protein_coding;	ensembl_havana	665.036	0.0107971	0.161446	0.0788045	0.937188	0.963439	0.014987	0.19018
ENSMUSG00000098238	Gm8756	processed_pseudogene;	havana	26.3887	-0.0151251	0.274017	-0.0790562	0.936988	0.963317	-0.0310043	0.39218
ENSMUSG00000024055	Cyp4f13	protein_coding;	ensembl_havana	376.453	-0.0109553	0.164039	-0.0790223	0.937015	0.963317	-0.0153332	0.194036
ENSMUSG00000032867	Fbxw8	protein_coding;	ensembl_havana	1187.04	-0.00681178	0.0915756	-0.0791546	0.93691	0.963317	-0.00771303	0.0974426
ENSMUSG00000037573	Tob1	protein_coding;	ensembl_havana	1171.08	-0.00978437	0.140673	-0.0793294	0.936771	0.963231	-0.012725	0.160408
ENSMUSG00000051234	Rnf7	protein_coding;	ensembl_havana	1438.44	-0.00643425	0.0856175	-0.0793933	0.93672	0.963231	-0.0071808	0.090446
ENSMUSG00000107211	Gm5864	processed_pseudogene;	havana	9.24606	0.0166075	0.346972	0.0793758	0.936734	0.963231	0.0456322	0.574888
ENSMUSG00000110331	Nudc-ps1	processed_pseudogene;	havana	4.98817	-0.0171944	0.419626	-0.0797142	0.936465	0.963082	-0.0650065	0.815495
ENSMUSG00000021431	Snrnp48	protein_coding;	ensembl_havana	546.062	-0.00831289	0.11408	-0.0799035	0.936314	0.962983	-0.00999403	0.125076
ENSMUSG00000039315	Clnk	protein_coding;	ensembl_havana	3.81966	-0.0170605	0.497067	-0.0806546	0.935717	0.962863	-0.0941079	1.1668
ENSMUSG00000040195	Nemp1	protein_coding;	ensembl_havana	132.435	-0.00995644	0.142001	-0.0801333	0.936131	0.962863	-0.0130017	0.162251
ENSMUSG00000060708	Bloc1s4	protein_coding;	ensembl_havana	177.48	-0.00931943	0.130348	-0.0802775	0.936017	0.962863	-0.011747	0.146329
ENSMUSG00000056608	Chd9	protein_coding;	ensembl_havana	1075.51	-0.00778461	0.105048	-0.0802505	0.936038	0.962863	-0.00912837	0.113749
ENSMUSG00000036966	Spryd3	protein_coding;	ensembl_havana	389.425	-0.00739971	0.0992107	-0.0801464	0.936121	0.962863	-0.00854348	0.106598
ENSMUSG00000037470	Uggt1	protein_coding;	ensembl_havana	1124.62	-0.00635661	0.0836227	-0.0801177	0.936144	0.962863	-0.0070609	0.0881315
ENSMUSG00000054814	Usp46	protein_coding;	ensembl_havana	735.744	0.00871989	0.120358	0.0801596	0.93611	0.962863	0.010673	0.133147
ENSMUSG00000003198	Zfp959	protein_coding;	ensembl_havana	141.699	0.0106437	0.15474	0.0801919	0.936085	0.962863	0.0144626	0.18035
ENSMUSG00000097148	Gm3839	protein_coding;	havana	3.73031	0.017359	0.43876	0.0804512	0.935878	0.962863	0.0717009	0.891234
ENSMUSG00000035476	Tab3	protein_coding;	ensembl_havana	309.246	0.00933853	0.129777	0.0807269	0.935659	0.962862	0.011751	0.145565
ENSMUSG00000060733	Ipmk	protein_coding;	ensembl_havana	440.52	-0.00820274	0.110667	-0.0808887	0.93553	0.962785	-0.00976785	0.120757
ENSMUSG00000084792	1700056N10Rik	lincRNA;	havana	4.91541	-0.0175422	0.427017	-0.0812847	0.935216	0.962549	-0.0686041	0.843999
ENSMUSG00000026828	Galnt5	protein_coding;	ensembl_havana	2.87655	-0.0174094	0.471828	-0.0812624	0.935233	0.962549	-0.0843484	1.03798
ENSMUSG00000027255	Arfgap2	protein_coding;	ensembl_havana	1170.17	-0.00876727	0.119195	-0.081245	0.935247	0.962549	-0.010695	0.131639
ENSMUSG00000020740	Gga3	protein_coding;	ensembl_havana	417.897	-0.00859212	0.115786	-0.0815673	0.934991	0.962451	-0.0103797	0.127253
ENSMUSG00000030321	Efcab12	protein_coding;	ensembl_havana	4.09118	0.0176706	0.426686	0.0818803	0.934742	0.96225	0.0689987	0.842678
ENSMUSG00000085956	4930481B07Rik	processed_transcript;	havana	7.65212	0.0172977	0.357205	0.0820703	0.934591	0.96215	0.0496357	0.604796
ENSMUSG00000067001	Serpinb7	protein_coding;	ensembl_havana	1.57393	-0.016785	0.537589	-0.0822997	0.934408	0.962017	-0.116497	1.41552
ENSMUSG00000109274	Gm45133	TEC;	havana	29.1208	-0.0155469	0.265209	-0.0825808	0.934185	0.961843	-0.0308294	0.373324
ENSMUSG00000025508	Rplp2	protein_coding;	ensembl_havana	4546.89	0.00927484	0.124646	0.0828447	0.933975	0.961827	0.0114949	0.138752
ENSMUSG00000039531	Zufsp	protein_coding;	ensembl_havana	309.166	0.0104428	0.144923	0.0827262	0.934069	0.961827	0.0137603	0.166335
ENSMUSG00000045180	Shroom2	protein_coding;	ensembl_havana	129.95	0.0121483	0.177806	0.0826672	0.934116	0.961827	0.0177772	0.215045
ENSMUSG00000108461	AV356131	bidirectional_promoter_lncRNA;	havana	10.1218	0.0170145	0.328108	0.0826719	0.934112	0.961827	0.0432044	0.522601
ENSMUSG00000101268	2010310C07Rik	antisense;	havana	2.57196	0.0176213	0.488775	0.0828918	0.933938	0.961827	0.093047	1.12251
ENSMUSG00000045757	Zfp764	protein_coding;	ensembl_havana	87.6739	-0.0120846	0.175305	-0.0830666	0.933799	0.961777	-0.0175401	0.211157
ENSMUSG00000027257	Pacsin3	protein_coding;	ensembl_havana	3309.69	-0.00798972	0.10396	-0.0831055	0.933768	0.961777	-0.00934142	0.112404
ENSMUSG00000024002	Brd4	protein_coding;	ensembl_havana	1034.75	-0.00918884	0.122504	-0.0832505	0.933652	0.961737	-0.0113171	0.135941
ENSMUSG00000040621	Gemin8	protein_coding;	ensembl_havana	70.1254	-0.0138042	0.211688	-0.0834992	0.933455	0.961588	-0.0226202	0.270903
ENSMUSG00000002845	Tmem39a	protein_coding;	ensembl_havana	354.112	0.00836457	0.108647	0.0837836	0.933229	0.961411	0.00990505	0.118222
ENSMUSG00000056268	Dennd1b	protein_coding;	ensembl_havana	642.749	0.00952489	0.126342	0.0841464	0.93294	0.961193	0.0118638	0.14099
ENSMUSG00000079317	Trappc2	protein_coding;	ensembl_havana	204.294	0.00989161	0.132454	0.0841171	0.932963	0.961193	0.0125469	0.14916
ENSMUSG00000051285	Pcmtd1	protein_coding;	ensembl_havana	2066.36	0.00803253	0.102612	0.0844952	0.932663	0.961035	0.00935767	0.110748
ENSMUSG00000020485	Supt4a	protein_coding;	ensembl_havana	479.704	0.00828615	0.106468	0.0844447	0.932703	0.961035	0.00975387	0.115506
ENSMUSG00000003161	Sri	protein_coding;	ensembl_havana	1239.08	0.00774433	0.0981277	0.0846852	0.932512	0.960948	0.00891612	0.105286
ENSMUSG00000056673	Kdm5d	protein_coding;	ensembl_havana	216.804	-0.0100647	0.13347	-0.0850678	0.932207	0.96069	-0.0128055	0.150533
ENSMUSG00000097999	Gm9061	processed_pseudogene;	havana	1.54562	0.0171733	0.546118	0.085102	0.93218	0.96069	0.125636	1.4763
ENSMUSG00000015709	Arnt2	protein_coding;	ensembl_havana	10.2941	-0.0181648	0.374564	-0.0853245	0.932003	0.960622	-0.0561681	0.658288
ENSMUSG00000029636	Wasf3	protein_coding;	ensembl_havana	57.3997	-0.0143194	0.216931	-0.0852862	0.932034	0.960622	-0.0238894	0.280109
ENSMUSG00000071650	Ganab	protein_coding;	ensembl	1479.34	-0.00575042	0.0699032	-0.0854073	0.931938	0.960622	-0.00619831	0.0725735
ENSMUSG00000015452	Ager	protein_coding;	ensembl_havana	7.13915	-0.0182861	0.377788	-0.0857619	0.931656	0.960398	-0.0573422	0.668621
ENSMUSG00000074981	Dcdc5	transcribed_unitary_pseudogene;	havana	1.69886	-0.0168313	0.56543	-0.0858409	0.931593	0.960388	-0.139817	1.62879
ENSMUSG00000091460	Gm7808	processed_pseudogene;	ensembl_havana	8.27575	-0.0183254	0.359405	-0.086819	0.930815	0.959642	-0.0530718	0.611292
ENSMUSG00000018983	E2f2	protein_coding;	ensembl_havana	26.0511	-0.0171099	0.29115	-0.0869841	0.930684	0.959581	-0.0374513	0.430554
ENSMUSG00000020109	Dnajb12	protein_coding;	ensembl_havana	849.189	-0.00772305	0.094903	-0.0869608	0.930703	0.959581	-0.00881824	0.101405
ENSMUSG00000099994	1700024B18Rik	antisense;	havana	2.54465	-0.0180371	0.523577	-0.0870999	0.930592	0.959578	-0.115159	1.32215
ENSMUSG00000087187	Gm13431	lincRNA;	havana	8.97727	0.0185448	0.374444	0.0871132	0.930582	0.959578	0.0573087	0.657865
ENSMUSG00000020251	Glt8d2	protein_coding;	ensembl_havana	72.1543	-0.0151637	0.228943	-0.0873822	0.930368	0.959457	-0.0263747	0.301831
ENSMUSG00000097015	Gm26705	lincRNA;	havana	8.7753	0.0184827	0.358122	0.0876361	0.930166	0.959304	0.0532323	0.607425
ENSMUSG00000107134	Gm42528	TEC;	havana	30.6105	-0.0166	0.266655	-0.0879322	0.929931	0.959116	-0.0330916	0.376331
ENSMUSG00000025785	Exosc7	protein_coding;	ensembl_havana	473.15	-0.00922336	0.115085	-0.0880059	0.929872	0.959111	-0.0111199	0.126354
ENSMUSG00000097055	Gm4419	antisense;	havana	7.67273	-0.0186257	0.361157	-0.0881431	0.929763	0.959054	-0.0543449	0.616553
ENSMUSG00000005442	Cic	protein_coding;	ensembl_havana	1145.76	0.00978135	0.123178	0.0882206	0.929701	0.959046	0.0120704	0.136821
ENSMUSG00000037638	Zbtb42	protein_coding;	ensembl_havana	113.856	0.0116771	0.154007	0.0882949	0.929642	0.95904	0.0158294	0.179278
ENSMUSG00000087594	BC039771	processed_transcript;	havana	6.95422	0.0190158	0.403739	0.0883816	0.929573	0.959024	0.0668754	0.756666
ENSMUSG00000097287	D130017N08Rik	lincRNA;	havana	17.9745	-0.0173861	0.288906	-0.0886857	0.929332	0.958857	-0.0377232	0.425358
ENSMUSG00000029998	Pcyox1	protein_coding;	ensembl_havana	1818.14	-0.0085134	0.103823	-0.0886527	0.929358	0.958857	-0.00994996	0.112235
ENSMUSG00000038738	Shank1	protein_coding;	ensembl_havana	77.1932	0.0143334	0.203981	0.0888038	0.929238	0.958848	0.0228786	0.257631
ENSMUSG00000031880	Rrad	protein_coding;	ensembl_havana	3041.85	0.0165201	0.259141	0.0887982	0.929242	0.958848	0.032026	0.360661
ENSMUSG00000086733	Gm11685	lincRNA;	havana	2.12183	-0.0183066	0.530881	-0.0890649	0.92903	0.958794	-0.12197	1.36945
ENSMUSG00000001741	Il16	protein_coding;	ensembl_havana	340.375	0.0120045	0.158092	0.0889989	0.929083	0.958794	0.0164847	0.185224
ENSMUSG00000029299	Abcg3	protein_coding;	ensembl_havana	24.56	-0.0184105	0.331216	-0.0891831	0.928936	0.958754	-0.0473425	0.530846
ENSMUSG00000085767	Gm13563	antisense;	havana	43.0242	-0.0172581	0.28048	-0.0892153	0.928911	0.958754	-0.0362483	0.406302
ENSMUSG00000053175	Bcl3	protein_coding;	ensembl_havana	89.6317	0.0146661	0.209368	0.0893413	0.928811	0.958734	0.0238411	0.266855
ENSMUSG00000019775	Rgs17	protein_coding;	ensembl_havana	91.865	-0.0156402	0.23022	-0.089829	0.928423	0.958411	-0.0273245	0.304183
ENSMUSG00000042121	Ssh1	protein_coding;	ensembl_havana	410.056	-0.0103964	0.129901	-0.0898029	0.928444	0.958411	-0.0130865	0.145725
ENSMUSG00000110273	Gm41231	lincRNA;	havana	6.63048	-0.0192991	0.390729	-0.0900361	0.928259	0.958372	-0.0640464	0.711342
ENSMUSG00000019975	Ikbip	protein_coding;	ensembl_havana	460.336	-0.00972212	0.119369	-0.0899852	0.928299	0.958372	-0.0118655	0.13186
ENSMUSG00000086931	Gm14532	lincRNA;	havana	14.0817	0.0185071	0.325971	0.090112	0.928198	0.958372	0.0465705	0.516807
ENSMUSG00000062175	Tgif2	protein_coding;	ensembl_havana	14.412	-0.0176929	0.288486	-0.0903077	0.928043	0.958273	-0.0383245	0.424377
ENSMUSG00000026637	Traf5	protein_coding;	ensembl_havana	110.23	0.0140217	0.192427	0.0903199	0.928033	0.958273	0.0215301	0.238376
ENSMUSG00000101476	Gm29570	antisense;	havana	2.4619	0.019282	0.481472	0.0903536	0.928006	0.958273	0.098013	1.08477
ENSMUSG00000090733	Rps27	protein_coding;	ensembl_havana	4186.04	0.0090803	0.109168	0.090584	0.927823	0.958212	0.0107679	0.118872
ENSMUSG00000043924	Ncmap	protein_coding;	ensembl_havana	4.13987	0.0195285	0.451978	0.0906405	0.927778	0.958212	0.085824	0.946862
ENSMUSG00000086522	Gm4473	bidirectional_promoter_lncRNA;	havana	11.0846	-0.0189553	0.34478	-0.0907448	0.927695	0.958191	-0.0515814	0.568423
ENSMUSG00000111343	Gm47175	TEC;	havana	3.28277	-0.0192644	0.493462	-0.0908506	0.927611	0.958159	-0.104186	1.14678
ENSMUSG00000079103	Tgm7	protein_coding;	ensembl_havana	3.29354	-0.019384	0.486573	-0.091061	0.927444	0.958042	-0.101138	1.11066
ENSMUSG00000022496	Tnfrsf17	protein_coding;	ensembl_havana	7.82159	-0.0193853	0.369695	-0.0912817	0.927269	0.957916	-0.058673	0.642768
ENSMUSG00000020876	Snx11	protein_coding;	ensembl_havana	262.939	-0.0101523	0.123443	-0.0914045	0.927171	0.95787	-0.0125377	0.137167
ENSMUSG00000084755	Gm16276	processed_pseudogene;	havana	4.19978	-0.0197625	0.418998	-0.0916114	0.927007	0.957755	-0.0744534	0.812709
ENSMUSG00000022545	Ercc4	protein_coding;	ensembl_havana	222.853	0.00955556	0.113819	0.0920247	0.926678	0.957471	0.0114792	0.124741
ENSMUSG00000031982	Arv1	protein_coding;	ensembl_havana	136.69	0.0127015	0.162415	0.0922942	0.926464	0.957315	0.0176833	0.191597
ENSMUSG00000032446	Eomes	protein_coding;	ensembl_havana	2.26419	0.0189017	0.534121	0.0922823	0.926474	0.957315	0.12836	1.39095
ENSMUSG00000054517	Trim65	protein_coding;	ensembl_havana	39.6431	-0.0168882	0.248813	-0.092776	0.926082	0.95702	-0.0315246	0.339793
ENSMUSG00000027411	Vps16	protein_coding;	ensembl_havana	477.864	0.00854279	0.0985274	0.0930861	0.925835	0.956821	0.00984549	0.105768
ENSMUSG00000031333	Abcb7	protein_coding;	ensembl_havana	1365.85	0.0126039	0.158668	0.0931893	0.925753	0.956791	0.0173391	0.186063
ENSMUSG00000043629	1700019D03Rik	protein_coding;	ensembl_havana	38.1177	-0.0169562	0.248212	-0.0932735	0.925686	0.956778	-0.0315824	0.3386
ENSMUSG00000098058	Gm8529	processed_pseudogene;	havana	2.94535	0.0201191	0.456978	0.0934729	0.925528	0.956669	0.090555	0.968784
ENSMUSG00000098180	Gm5430	processed_pseudogene;	havana	12.4873	0.0192844	0.329351	0.0935806	0.925442	0.956636	0.0492005	0.525755
ENSMUSG00000020287	Mpg	protein_coding;	ensembl_havana	184.843	0.0110136	0.132343	0.0937217	0.92533	0.956596	0.0139649	0.149004
ENSMUSG00000005716	Pvalb	protein_coding;	ensembl_havana	1.73728	0.0197171	0.504984	0.0936968	0.92535	0.956596	0.113379	1.21006
ENSMUSG00000114354	Gm34961	lincRNA;	havana	8.85732	-0.0200386	0.378127	-0.0939584	0.925142	0.956537	-0.0629062	0.669511
ENSMUSG00000023965	Fbxl17	protein_coding;	ensembl_havana	729.935	-0.00769538	0.0865977	-0.0939898	0.925117	0.956537	-0.00860823	0.0915868
ENSMUSG00000009555	Cdk9	protein_coding;	ensembl_havana	550.885	0.0117947	0.143995	0.0939032	0.925186	0.956537	0.0154962	0.165023
ENSMUSG00000073233	Gm9144	processed_pseudogene;	havana	5.58272	-0.020324	0.425936	-0.0941616	0.924981	0.95649	-0.07903	0.839302
ENSMUSG00000059316	Slc27a4	protein_coding;	ensembl_havana	479.255	0.00916644	0.10533	0.0942794	0.924887	0.956448	0.0107566	0.114093
ENSMUSG00000033972	Zfp944	protein_coding;	ensembl	348.173	-0.00966164	0.111569	-0.0946239	0.924614	0.956221	-0.0115337	0.121889
ENSMUSG00000028896	Rcc1	protein_coding;	ensembl_havana	170.121	0.0119106	0.143829	0.0949114	0.924385	0.95604	0.0156403	0.164789
ENSMUSG00000046687	Gm5424	processed_pseudogene;	havana	9.61969	-0.0204794	0.453641	-0.0950763	0.924254	0.955959	-0.0906967	0.953936
ENSMUSG00000087478	4930506C21Rik	processed_transcript;	havana	7.96016	0.0205261	0.402458	0.0954222	0.92398	0.95573	0.0717463	0.751883
ENSMUSG00000026073	Il1r2	protein_coding;	ensembl_havana	2.14407	-0.0197689	0.528023	-0.0958699	0.923624	0.955418	-0.129434	1.3501
ENSMUSG00000097833	Gm5976	processed_pseudogene;	havana	2.15279	0.0197054	0.531494	0.0959161	0.923587	0.955418	0.131692	1.37299
ENSMUSG00000051951	Xkr4	protein_coding;	ensembl_havana	14.9138	0.0197498	0.327884	0.0959755	0.92354	0.955418	0.0500792	0.521792
ENSMUSG00000085609	1700016P03Rik	processed_transcript;	havana	3.5657	-0.0205989	0.475641	-0.0962655	0.92331	0.955278	-0.101619	1.05562
ENSMUSG00000024592	C330018D20Rik	protein_coding;	ensembl_havana	623.095	-0.0106928	0.12349	-0.0962415	0.923329	0.955278	-0.0132067	0.137225
ENSMUSG00000055370	Gm9968	lincRNA;	havana	13.2305	-0.0199942	0.335737	-0.0964473	0.923165	0.955219	-0.0523743	0.543035
ENSMUSG00000073478	D730003I15Rik	lincRNA;	ensembl_havana	24.5991	0.0190002	0.29062	0.0966667	0.922991	0.955094	0.0414912	0.42922
ENSMUSG00000043484	Gm5867	processed_pseudogene;	havana	2.03759	-0.0188794	0.571665	-0.0972935	0.922493	0.954695	-0.163633	1.68185
ENSMUSG00000047003	Zfp41	protein_coding;	ensembl_havana	84.2041	-0.0153374	0.197068	-0.0972196	0.922552	0.954695	-0.0239158	0.245998
ENSMUSG00000026443	Lrrn2	protein_coding;	ensembl_havana	102.171	-0.0132406	0.160147	-0.0972215	0.922551	0.954695	-0.0183002	0.188232
ENSMUSG00000030494	Rhpn2	protein_coding;	ensembl_havana	152.707	0.0148996	0.188436	0.0973594	0.922441	0.954695	0.0225751	0.231874
ENSMUSG00000025499	Hras	protein_coding;	ensembl_havana	1023.18	0.0101582	0.114289	0.0974912	0.922336	0.954692	0.0122192	0.125336
ENSMUSG00000097558	Gm26902	lincRNA;	ensembl	12.4824	-0.0204255	0.345941	-0.0976885	0.92218	0.954585	-0.0558383	0.571595
ENSMUSG00000035293	G2e3	protein_coding;	ensembl_havana	238.513	-0.0120399	0.140347	-0.0977956	0.922095	0.954585	-0.0156413	0.159939
ENSMUSG00000020787	P2rx1	protein_coding;	ensembl_havana	5.94654	0.0209171	0.38613	0.0977411	0.922138	0.954585	0.0679946	0.695661
ENSMUSG00000080994	Gm13464	processed_pseudogene;	havana	2.62879	-0.0208309	0.490453	-0.09805	0.921893	0.954476	-0.110837	1.13041
ENSMUSG00000087416	Gm15906	lincRNA;	havana	1.89269	-0.0202742	0.525117	-0.0980234	0.921914	0.954476	-0.130484	1.33115
ENSMUSG00000097860	Gm26857	lincRNA;	ensembl	3.34044	0.0211249	0.469924	0.0985047	0.921532	0.95419	0.101266	1.02803
ENSMUSG00000084756	Gm13881	lincRNA;	havana	39.2976	-0.0179021	0.247768	-0.0985732	0.921477	0.954189	-0.0332868	0.337686
ENSMUSG00000085776	5430402O13Rik	antisense;	havana	28.9024	-0.0183574	0.258789	-0.0987423	0.921343	0.954105	-0.0355331	0.359857
ENSMUSG00000062397	Zfp706	protein_coding;	ensembl_havana	2109.34	-0.00750561	0.079559	-0.098969	0.921163	0.953975	-0.00825971	0.0834576
ENSMUSG00000001985	Grik3	protein_coding;	ensembl_havana	9.58214	0.0205667	0.337646	0.0990396	0.921107	0.953975	0.0542985	0.54825
ENSMUSG00000023993	Treml1	protein_coding;	ensembl_havana	7.26785	0.0211344	0.38091	0.0989673	0.921164	0.953975	0.0671406	0.678412
ENSMUSG00000059518	Znhit1	protein_coding;	ensembl_havana	856.543	-0.00963314	0.104889	-0.0994371	0.920791	0.953805	-0.0112907	0.113546
ENSMUSG00000074748	Atxn7l3b	protein_coding;	ensembl_havana	773.905	-0.00838949	0.0896201	-0.0993754	0.92084	0.953805	-0.00945355	0.0951296
ENSMUSG00000039410	Prdm16	protein_coding;	ensembl_havana	664.245	0.0102888	0.113168	0.0995658	0.920689	0.953759	0.0123372	0.12391
ENSMUSG00000037738	Nek5	protein_coding;	ensembl_havana	4.19837	0.0215143	0.462254	0.100076	0.920284	0.953395	0.0993021	0.992268
ENSMUSG00000108190	Gm44731	antisense;	havana	5.86443	-0.0216256	0.416156	-0.100269	0.920131	0.953291	-0.0803828	0.801674
ENSMUSG00000075271	Ttc30a1	protein_coding;	ensembl_havana	88.8877	-0.0155354	0.191643	-0.100348	0.920068	0.953281	-0.0237891	0.237065
ENSMUSG00000018481	Appbp2	protein_coding;	ensembl_havana	870.116	0.00866303	0.0918404	0.10041	0.920019	0.953281	0.00981542	0.0977534
ENSMUSG00000009733	Tfcp2	protein_coding;	ensembl_havana	281.51	0.0115666	0.128969	0.100494	0.919952	0.953272	0.0145184	0.144471
ENSMUSG00000058402	Zfp420	protein_coding;	ensembl_havana	131.427	-0.0126734	0.144243	-0.100765	0.919737	0.953104	-0.0166627	0.165363
ENSMUSG00000042349	Ikbke	protein_coding;	ensembl_havana	62.157	0.0182103	0.244693	0.100968	0.919576	0.952992	0.0334849	0.331639
ENSMUSG00000072407	Gm6419	processed_pseudogene;	havana	10.9839	-0.0211314	0.345181	-0.101122	0.919454	0.95292	-0.0575742	0.569355
ENSMUSG00000005949	Ctns	protein_coding;	ensembl_havana	329.397	-0.0120778	0.1347	-0.101339	0.919281	0.952796	-0.0154228	0.152189
ENSMUSG00000003970	Rpl8	protein_coding;	ensembl_havana	6892.82	0.007889	0.0817232	0.10152	0.919138	0.952703	0.00872445	0.0859386
ENSMUSG00000110844	Gm47680	lincRNA;	havana	3.21682	-0.0218079	0.473184	-0.101804	0.918912	0.952524	-0.106223	1.0434
ENSMUSG00000040165	Cd209c	protein_coding;	ensembl_havana	1.273	-0.0190749	0.589894	-0.101908	0.91883	0.952494	-0.189186	1.85644
ENSMUSG00000071716	Apol7e	protein_coding;	ensembl_havana	1.99871	-0.0198102	0.571186	-0.101986	0.918768	0.952485	-0.171039	1.67709
ENSMUSG00000049658	Bdp1	protein_coding;	ensembl_havana	655.949	0.00991914	0.105066	0.102241	0.918565	0.95233	0.0116314	0.113765
ENSMUSG00000040782	Cop1	protein_coding;	ensembl_havana	1002.5	0.00867879	0.0897715	0.102648	0.918242	0.95205	0.00978313	0.0953074
ENSMUSG00000024892	Pcx	protein_coding;	ensembl_havana	640.215	-0.0123179	0.135708	-0.102744	0.918166	0.952027	-0.0157774	0.15356
ENSMUSG00000040322	Slc25a24	protein_coding;	ensembl_havana	260.392	0.0146217	0.1688	0.103284	0.917737	0.951637	0.020776	0.201153
ENSMUSG00000025203	Scd2	protein_coding;	ensembl	548.502	0.0147016	0.169914	0.103353	0.917682	0.951635	0.0209646	0.202844
ENSMUSG00000039883	Lrrc17	protein_coding;	ensembl_havana	101.298	-0.0148201	0.171624	-0.103435	0.917618	0.951623	-0.0212508	0.205451
ENSMUSG00000086447	Gm13522	antisense;	havana	7.00201	-0.0221461	0.381448	-0.103675	0.917427	0.951481	-0.0705027	0.680035
ENSMUSG00000021264	Yy1	protein_coding;	ensembl_havana	1272.11	-0.00723708	0.0725595	-0.103839	0.917297	0.951424	-0.00784372	0.0755376
ENSMUSG00000090063	Dlx6os1	antisense;	havana	1.72621	0.0214486	0.526327	0.103811	0.917319	0.951424	0.138946	1.33846
ENSMUSG00000033906	Zdhhc15	protein_coding;	ensembl_havana	35.7806	0.0190629	0.250936	0.104235	0.916983	0.951185	0.0358492	0.343926
ENSMUSG00000007033	Hspa1l	protein_coding;	ensembl_havana	177.243	0.0154482	0.179725	0.104328	0.916909	0.951164	0.0227429	0.217995
ENSMUSG00000110057	Gm2225	processed_pseudogene;	havana	3.6985	-0.0225444	0.446115	-0.104517	0.916759	0.951063	-0.0962562	0.920965
ENSMUSG00000115970	AC102334.1	lincRNA;	havana	6.36326	-0.0221867	0.364001	-0.104796	0.916537	0.950888	-0.0654788	0.624819
ENSMUSG00000073096	Lrrc61	protein_coding;	ensembl_havana	233.567	0.0122827	0.131862	0.104827	0.916513	0.950888	0.0155507	0.148346
ENSMUSG00000091994	E130317F20Rik	bidirectional_promoter_lncRNA;	havana	25.6789	0.0189184	0.242741	0.105367	0.916085	0.950529	0.0345406	0.327812
ENSMUSG00000063531	Sema3e	protein_coding;	ensembl_havana	11.9928	0.0222339	0.356761	0.1055	0.915979	0.950474	0.0636124	0.602961
ENSMUSG00000038523	1700003F12Rik	protein_coding;	ensembl_havana	3.13806	-0.0224819	0.488906	-0.105711	0.915812	0.950356	-0.118588	1.12182
ENSMUSG00000106416	Gm5857	processed_pseudogene;	havana	1.69396	-0.0201775	0.581578	-0.105919	0.915646	0.950239	-0.187767	1.77274
ENSMUSG00000021662	Arhgef28	protein_coding;	ensembl_havana	241.125	0.0130342	0.140081	0.10603	0.915558	0.950203	0.0169184	0.159562
ENSMUSG00000007777	0610009B22Rik	protein_coding;	ensembl_havana	454.118	-0.0108263	0.110513	-0.106888	0.914878	0.949595	-0.0128857	0.120554
ENSMUSG00000025041	Nt5c2	protein_coding;	ensembl_havana	878.009	-0.00813983	0.0799659	-0.106835	0.91492	0.949595	-0.00896583	0.0839222
ENSMUSG00000061374	Fiz1	protein_coding;	ensembl_havana	398.151	-0.0103382	0.104035	-0.107467	0.914418	0.949267	-0.0120891	0.112491
ENSMUSG00000105402	Gm3716	lincRNA;	havana	3.48787	0.0228611	0.48734	0.107398	0.914473	0.949267	0.119597	1.11358
ENSMUSG00000057092	Fxyd3	protein_coding;	ensembl_havana	3.24146	0.0231308	0.454009	0.107368	0.914497	0.949267	0.102528	0.954927
ENSMUSG00000015120	Ube2i	protein_coding;	ensembl_havana	683.7	0.00990095	0.0987492	0.107675	0.914254	0.949179	0.0114171	0.106033
ENSMUSG00000097397	Gm16861	antisense;	havana	7.29227	-0.0232622	0.42582	-0.107752	0.914193	0.949171	-0.0903268	0.838287
ENSMUSG00000028402	Mpdz	protein_coding;	ensembl_havana	1709.36	-0.00912973	0.0899415	-0.1078	0.914154	0.949171	-0.0102957	0.095507
ENSMUSG00000074340	Ovgp1	protein_coding;	ensembl_havana	25.1909	0.0207279	0.274951	0.108155	0.913873	0.948948	0.0426059	0.393933
ENSMUSG00000065952	C330021F23Rik	protein_coding;	ensembl_havana	3.82902	-0.0233489	0.447693	-0.108262	0.913788	0.948935	-0.100413	0.927499
ENSMUSG00000099146	0610031O16Rik	antisense;	havana	3.43872	-0.0231721	0.479092	-0.108421	0.913662	0.948935	-0.116208	1.07183
ENSMUSG00000075318	Scn2a	protein_coding;	ensembl_havana	23.6774	-0.0217319	0.304532	-0.108439	0.913647	0.948935	-0.0501068	0.462074
ENSMUSG00000114937	Gm30054	antisense;	havana	2.61655	0.0228195	0.504259	0.108341	0.913725	0.948935	0.13054	1.2049
ENSMUSG00000041842	Fhdc1	protein_coding;	ensembl_havana	10.8386	0.0230162	0.371803	0.108238	0.913807	0.948935	0.0702405	0.648944
ENSMUSG00000041559	Fmod	protein_coding;	ensembl_havana	184.79	0.0232598	0.394525	0.108353	0.913716	0.948935	0.0784183	0.723732
ENSMUSG00000062867	Impdh2	protein_coding;	ensembl_havana	600.073	-0.00897571	0.0872796	-0.108861	0.913313	0.948752	-0.0100567	0.0923815
ENSMUSG00000025475	Adgra1	protein_coding;	ensembl_havana	3.14967	-0.0230269	0.499509	-0.108963	0.913232	0.948723	-0.128397	1.17835
ENSMUSG00000066640	Fbxl18	protein_coding;	ensembl_havana	181.016	0.0133164	0.138066	0.109568	0.912752	0.948279	0.0171782	0.156782
ENSMUSG00000045538	Ddx28	protein_coding;	ensembl_havana	211.263	0.0116572	0.116826	0.109844	0.912533	0.948107	0.014123	0.128572
ENSMUSG00000028273	Pdlim5	protein_coding;	ensembl_havana	15950	0.00943748	0.0911963	0.110071	0.912353	0.947975	0.0106757	0.0969887
ENSMUSG00000039656	Rxrb	protein_coding;	ensembl_havana	868.938	0.0102437	0.0999686	0.110219	0.912236	0.947908	0.0118499	0.107512
ENSMUSG00000026153	Fam135a	protein_coding;	ensembl_havana	795.745	0.00954697	0.0921253	0.110353	0.91213	0.947853	0.0108245	0.0980897
ENSMUSG00000032978	Guca2b	protein_coding;	ensembl_havana	2.90458	-0.0238867	0.431057	-0.110624	0.911915	0.947684	-0.0950004	0.858771
ENSMUSG00000025077	Dclre1a	protein_coding;	ensembl_havana	255.054	-0.0122018	0.122333	-0.110676	0.911873	0.947684	-0.0150191	0.135702
ENSMUSG00000031154	Otud5	protein_coding;	ensembl_havana	884.567	0.010906	0.106965	0.110703	0.911852	0.947684	0.0128544	0.116116
ENSMUSG00000030276	Ttll3	protein_coding;	ensembl_havana	53.7394	0.0196973	0.238471	0.11082	0.911759	0.947684	0.0354143	0.319567
ENSMUSG00000055024	Ep300	protein_coding;	ensembl_havana	1029.32	0.00979016	0.094029	0.111138	0.911507	0.94748	0.0111534	0.100356
ENSMUSG00000000838	Fmr1	protein_coding;	ensembl_havana	560.352	0.0113436	0.111519	0.111139	0.911506	0.94748	0.013539	0.12182
ENSMUSG00000035692	Isg15	protein_coding;	ensembl	164.406	0.0183442	0.211155	0.111139	0.911506	0.94748	0.0299911	0.269853
ENSMUSG00000041769	Ppp2r2d	protein_coding;	ensembl_havana	868.1	-0.010045	0.0965443	-0.111417	0.911286	0.947415	-0.0115172	0.10337
ENSMUSG00000023826	Park2	protein_coding;	ensembl_havana	394.17	-0.0160091	0.172003	-0.111557	0.911175	0.947355	-0.0229818	0.20601
ENSMUSG00000049606	Zfp644	protein_coding;	ensembl_havana	4.13382	0.023983	0.463263	0.111564	0.911169	0.947355	0.111143	0.996231
ENSMUSG00000097610	A930012L18Rik	antisense;	havana	13.3311	-0.0233597	0.344385	-0.111846	0.910946	0.947227	-0.0634003	0.566856
ENSMUSG00000022912	Pros1	protein_coding;	ensembl_havana	776.6	-0.0107565	0.103991	-0.111857	0.910937	0.947227	-0.0125766	0.112435
ENSMUSG00000108854	D830036C21Rik	lincRNA;	havana	8.77757	0.0240765	0.391595	0.112259	0.910618	0.946996	0.0801059	0.713582
ENSMUSG00000102158	Gm34342	lincRNA;	havana	2.2895	0.0231174	0.5309	0.112394	0.910511	0.94694	0.15371	1.36759
ENSMUSG00000104786	Gm43573	antisense;	havana	7.2891	0.023932	0.372732	0.112485	0.910439	0.94692	0.0733122	0.651749
ENSMUSG00000051373	Plpp7	protein_coding;	ensembl_havana	624.601	-0.00999476	0.0948542	-0.112592	0.910354	0.946887	-0.0114102	0.101342
ENSMUSG00000052584	Serp2	protein_coding;	ensembl_havana	12.9939	-0.0236739	0.350955	-0.112781	0.910204	0.946786	-0.0660565	0.585705
ENSMUSG00000070464	Ccl26	protein_coding;	ensembl_havana	2.42519	-0.0241592	0.479629	-0.113053	0.909988	0.946761	-0.12144	1.07418
ENSMUSG00000060176	Kif27	protein_coding;	ensembl_havana	12.2167	-0.0235709	0.342715	-0.113008	0.910024	0.946761	-0.0635227	0.562109
ENSMUSG00000110524	Gm39228	lincRNA;	havana	2.81333	0.0233044	0.527346	0.112878	0.910127	0.946761	0.151735	1.34424
ENSMUSG00000093390	Gm20652	antisense;	havana	2.71924	0.0241039	0.481579	0.112896	0.910113	0.946761	0.122369	1.08391
ENSMUSG00000075272	Ttc30a2	protein_coding;	ensembl_havana	9.25985	0.0242915	0.385816	0.1135	0.909634	0.946468	0.0787822	0.694117
ENSMUSG00000035067	Xkr6	protein_coding;	ensembl_havana	49.9343	-0.0195428	0.225478	-0.113654	0.909512	0.946396	-0.0335648	0.295324
ENSMUSG00000027077	Smtnl1	protein_coding;	ensembl_havana	2.16278	0.0239806	0.502706	0.11371	0.909468	0.946396	0.135968	1.19574
ENSMUSG00000041308	Sntb2	protein_coding;	ensembl_havana	749.465	-0.0135724	0.134707	-0.113877	0.909336	0.94634	-0.0173305	0.152187
ENSMUSG00000000409	Lck	protein_coding;	ensembl_havana	15.8729	0.0239567	0.354317	0.113855	0.909353	0.94634	0.0678023	0.595516
ENSMUSG00000081239	Gm11836	processed_pseudogene;	havana	2.65439	-0.0243603	0.480944	-0.11406	0.90919	0.946295	-0.123259	1.08066
ENSMUSG00000062151	Unc13c	protein_coding;	ensembl_havana	1.89114	-0.023951	0.510243	-0.114213	0.909069	0.946295	-0.141491	1.23884
ENSMUSG00000051805	A530095I07Rik	antisense;	ensembl_havana	13.8489	-0.0228434	0.303383	-0.114152	0.909117	0.946295	-0.052418	0.459194
ENSMUSG00000083064	Gm7785	processed_pseudogene;	havana	2.25357	0.0232867	0.537392	0.114043	0.909204	0.946295	0.160963	1.41142
ENSMUSG00000026188	Tmem169	protein_coding;	ensembl_havana	2.91124	0.0242372	0.493569	0.114243	0.909045	0.946295	0.130897	1.14577
ENSMUSG00000020589	Fam49a	protein_coding;	ensembl_havana	436.56	-0.016045	0.166506	-0.114476	0.908861	0.946213	-0.0226279	0.197666
ENSMUSG00000059658	Gm16379	processed_pseudogene;	ensembl_havana	3.63949	-0.0248159	0.443392	-0.114987	0.908455	0.945845	-0.104516	0.908933
ENSMUSG00000021572	Cep72	protein_coding;	ensembl_havana	29.3269	-0.0207326	0.244145	-0.115095	0.90837	0.945845	-0.0380344	0.330462
ENSMUSG00000012519	Mlkl	protein_coding;	ensembl_havana	123.994	0.0164434	0.171135	0.115002	0.908443	0.945845	0.0235382	0.204676
ENSMUSG00000052364	B630019K06Rik	protein_coding;	ensembl_havana	25.0399	-0.0221272	0.27577	-0.115289	0.908216	0.945812	-0.0456128	0.395638
ENSMUSG00000090136	Gm10177	transcribed_processed_pseudogene;	havana	29.5965	-0.0200082	0.229169	-0.115228	0.908265	0.945812	-0.0348084	0.302084
ENSMUSG00000097129	4930507D05Rik	protein_coding;	ensembl	2.96202	-0.02468	0.479221	-0.115462	0.908079	0.945728	-0.123775	1.07199
ENSMUSG00000085871	Ube2uos	antisense;	havana	3.50463	0.0246501	0.484881	0.115631	0.907945	0.945644	0.12724	1.1004
ENSMUSG00000027422	Rrbp1	protein_coding;	ensembl_havana	2742.47	0.0106009	0.0980239	0.11603	0.907628	0.945369	0.012201	0.105153
ENSMUSG00000078905	Gm14393	protein_coding;	ensembl_havana	7.2186	-0.0246865	0.371527	-0.116099	0.907574	0.945368	-0.0752137	0.647842
ENSMUSG00000052310	Slc39a1	protein_coding;	ensembl_havana	1259.62	-0.0102182	0.0936431	-0.11642	0.90732	0.945158	-0.0116296	0.0998941
ENSMUSG00000023249	Parp3	protein_coding;	ensembl_havana	1245.79	-0.0106613	0.0976623	-0.117069	0.906806	0.944677	-0.012259	0.104716
ENSMUSG00000033439	Trmt13	protein_coding;	ensembl_havana	171.147	0.0162627	0.163376	0.117659	0.906338	0.944245	0.0227054	0.192976
ENSMUSG00000029701	Rbm28	protein_coding;	ensembl_havana	1054.68	-0.0129596	0.121857	-0.117928	0.906125	0.944078	-0.0159293	0.135077
ENSMUSG00000015134	Aldh1a3	protein_coding;	ensembl_havana	29.692	-0.0218014	0.255309	-0.118103	0.905986	0.944014	-0.0416417	0.352589
ENSMUSG00000040488	Ltbp4	protein_coding;	ensembl_havana	8198.53	-0.013968	0.133455	-0.118072	0.906011	0.944014	-0.017768	0.150485
ENSMUSG00000059395	Nkapl	protein_coding;	ensembl_havana	6.30112	-0.025565	0.418762	-0.118461	0.905702	0.943846	-0.0960383	0.810714
ENSMUSG00000108332	D530033B14Rik	antisense;	havana	1.62335	0.0230267	0.570905	0.118408	0.905745	0.943846	0.198051	1.67262
ENSMUSG00000025324	Atp10a	protein_coding;	ensembl_havana	104.974	0.017843	0.183866	0.118592	0.905599	0.943804	0.0266226	0.224489
ENSMUSG00000080968	Atf1-ps	processed_pseudogene;	havana	3.7614	0.0256684	0.425611	0.118874	0.905375	0.943626	0.0994925	0.836955
ENSMUSG00000027596	a	protein_coding;	ensembl_havana	17.152	-0.0234955	0.293797	-0.118967	0.905301	0.943604	-0.0519064	0.436308
ENSMUSG00000053414	Hunk	protein_coding;	ensembl	29.3282	-0.0234429	0.291395	-0.11912	0.90518	0.943533	-0.051307	0.430717
ENSMUSG00000026748	Plxdc2	protein_coding;	ensembl_havana	749.724	0.0132799	0.123744	0.119328	0.905016	0.943416	0.0164128	0.137544
ENSMUSG00000087408	Cers1	protein_coding;	ensembl_havana	8.56528	0.0255154	0.372856	0.119909	0.904555	0.942991	0.07817	0.651912
ENSMUSG00000051703	Tmem198	protein_coding;	ensembl_havana	9.19485	-0.0251512	0.34758	-0.120113	0.904394	0.942878	-0.0691575	0.575771
ENSMUSG00000021692	Dimt1	protein_coding;	ensembl_havana	211.004	-0.0132706	0.122595	-0.12016	0.904356	0.942878	-0.0163464	0.136039
ENSMUSG00000069727	Zfp975	protein_coding;	ensembl_havana	124.961	0.0155375	0.148983	0.120494	0.904092	0.94272	0.0207281	0.172027
ENSMUSG00000090176	Cd200r2	protein_coding;	ensembl_havana	1.00857	0.0220885	0.599106	0.120436	0.904138	0.94272	0.235249	1.95331
ENSMUSG00000018865	Sult4a1	protein_coding;	ensembl_havana	1.86837	0.0247401	0.53308	0.120537	0.904058	0.94272	0.166505	1.38135
ENSMUSG00000029394	Cdk2ap1	protein_coding;	ensembl_havana	364.922	-0.0136525	0.12601	-0.120872	0.903792	0.942525	-0.0169857	0.140527
ENSMUSG00000055707	Klhl26	protein_coding;	ensembl_havana	379.083	-0.0148714	0.139215	-0.121568	0.903241	0.942005	-0.0192502	0.15835
ENSMUSG00000109097	Gm29683	lincRNA;	havana	5.40885	0.0262879	0.432356	0.121718	0.903122	0.941936	0.105091	0.863399
ENSMUSG00000054519	Zfp867	protein_coding;	ensembl_havana	222.329	-0.0171319	0.16697	-0.121983	0.902912	0.941772	-0.0241948	0.198346
ENSMUSG00000108010	Gm38708	lincRNA;	havana	16.0603	-0.0243783	0.300613	-0.122265	0.902689	0.941758	-0.0553112	0.452386
ENSMUSG00000033845	Mrpl15	protein_coding;	ensembl_havana	1444.84	-0.0133177	0.120599	-0.122227	0.902719	0.941758	-0.0163095	0.133436
ENSMUSG00000017801	Mlx	protein_coding;	ensembl_havana	436.509	0.0119488	0.106068	0.122165	0.902768	0.941758	0.0140488	0.114998
ENSMUSG00000026577	Blzf1	protein_coding;	ensembl_havana	648.892	0.0143437	0.132338	0.122066	0.902847	0.941758	0.0181844	0.148972
ENSMUSG00000072919	Noxred1	protein_coding;	ensembl_havana	41.2173	0.0235782	0.279428	0.122085	0.902832	0.941758	0.0492725	0.403592
ENSMUSG00000046085	4931422A03Rik	protein_coding;	ensembl_havana	12.7833	0.0251993	0.328981	0.122301	0.902661	0.941758	0.0641115	0.52421
ENSMUSG00000115249	AC122291.1	antisense;	havana	4.38791	0.0263835	0.412568	0.122349	0.902623	0.941758	0.096339	0.787414
ENSMUSG00000040836	Gpr161	protein_coding;	ensembl_havana	81.9902	-0.0187783	0.188781	-0.122551	0.902463	0.941742	-0.028474	0.232345
ENSMUSG00000107476	Zfp862-ps	transcribed_unitary_pseudogene;	havana	169.556	-0.0167099	0.160281	-0.122621	0.902407	0.941742	-0.0230995	0.188381
ENSMUSG00000062093	Gm10110	transcribed_processed_pseudogene;	havana	50.017	0.0209847	0.223755	0.12261	0.902416	0.941742	0.0358185	0.292134
ENSMUSG00000033033	Calhm2	protein_coding;	ensembl_havana	246.209	0.0172513	0.166299	0.123195	0.901952	0.941373	0.0243107	0.197334
ENSMUSG00000052912	Smarca5-ps	transcribed_processed_pseudogene;	havana	6.269	-0.0260463	0.359904	-0.123313	0.90186	0.941331	-0.0754527	0.611882
ENSMUSG00000082063	Gm12993	processed_pseudogene;	havana	5.7164	-0.0265898	0.385984	-0.124211	0.901148	0.940643	-0.0862398	0.694299
ENSMUSG00000020364	Zfp354a	protein_coding;	ensembl_havana	61.4313	-0.0195687	0.19662	-0.12423	0.901133	0.940643	-0.0304547	0.245148
ENSMUSG00000065922	n-R5-8s1	rRNA;	ensembl	8.97642	-0.0265059	0.488573	-0.124546	0.900883	0.94055	-0.139329	1.1187
ENSMUSG00000031669	Gins3	protein_coding;	ensembl_havana	57.6995	-0.0213116	0.22394	-0.124457	0.900954	0.94055	-0.0363983	0.292458
ENSMUSG00000019437	Tlcd1	protein_coding;	ensembl_havana	131.952	-0.0178276	0.171113	-0.124695	0.900765	0.94055	-0.0255148	0.204618
ENSMUSG00000072847	A530017D24Rik	lincRNA;	ensembl_havana	143.467	-0.0166778	0.15644	-0.124627	0.900819	0.94055	-0.0227757	0.182751
ENSMUSG00000008604	Ubqln4	protein_coding;	ensembl_havana	1622.57	-0.0110061	0.0944455	-0.124457	0.900953	0.94055	-0.0125515	0.10085
ENSMUSG00000034028	Cd226	protein_coding;	ensembl_havana	20.5049	0.0264333	0.36764	0.124563	0.900869	0.94055	0.0791537	0.635449
ENSMUSG00000030882	Dnhd1	protein_coding;	ensembl_havana	24.1254	-0.025543	0.321583	-0.124908	0.900597	0.940507	-0.063037	0.504669
ENSMUSG00000068758	Il3ra	protein_coding;	ensembl_havana	116.471	-0.0182609	0.175519	-0.125414	0.900196	0.940143	-0.0265103	0.211383
ENSMUSG00000085721	Gm12796	lincRNA;	havana	2.83431	-0.026781	0.487214	-0.125743	0.899936	0.940135	-0.139773	1.11158
ENSMUSG00000042357	Gjb5	protein_coding;	ensembl_havana	4.5277	-0.0266514	0.494351	-0.125641	0.900016	0.940135	-0.144366	1.14904
ENSMUSG00000032293	Ireb2	protein_coding;	ensembl_havana	1069.58	0.0131803	0.115301	0.125567	0.900075	0.940135	0.0158984	0.126613
ENSMUSG00000031298	Adgrg2	protein_coding;	ensembl_havana	39.9636	0.0242261	0.279181	0.12549	0.900136	0.940135	0.0505727	0.403001
ENSMUSG00000090965	Gm17203	lincRNA;	havana	3.11823	0.0263971	0.507024	0.125518	0.900113	0.940135	0.153033	1.21921
ENSMUSG00000101797	Gm29266	lincRNA;	havana	4.86544	-0.0271606	0.445403	-0.12585	0.899851	0.940111	-0.115377	0.916784
ENSMUSG00000037410	Tbc1d2b	protein_coding;	ensembl_havana	501.615	0.0142507	0.126141	0.126061	0.899683	0.940075	0.0177363	0.140695
ENSMUSG00000003731	Kpna6	protein_coding;	ensembl_havana	1728.53	0.0149693	0.134151	0.126013	0.899722	0.940075	0.0190808	0.151419
ENSMUSG00000055413	H2-Q5	polymorphic_pseudogene;	ensembl_havana	103.823	0.0220924	0.232941	0.126002	0.899731	0.940075	0.038936	0.309012
ENSMUSG00000049230	Gm9833	protein_coding;	ensembl_havana	19.7238	0.0244153	0.281623	0.12596	0.899764	0.940075	0.051444	0.408416
ENSMUSG00000003438	Timm50	protein_coding;	ensembl_havana	923.621	-0.0129204	0.111594	-0.126518	0.899322	0.939833	-0.0154234	0.121907
ENSMUSG00000067931	Zfp948	protein_coding;	ensembl	333.472	0.0162484	0.14781	0.126775	0.899119	0.939675	0.0215964	0.170353
ENSMUSG00000017144	Rnd3	protein_coding;	ensembl_havana	464.434	0.0154748	0.138695	0.126874	0.89904	0.939648	0.0199986	0.157626
ENSMUSG00000047554	Tmem41b	protein_coding;	ensembl_havana	458.701	-0.0169802	0.155976	-0.127171	0.898805	0.939457	-0.0231541	0.18207
ENSMUSG00000053841	Txlna	protein_coding;	ensembl_havana	744.318	-0.0119653	0.100954	-0.127654	0.898423	0.939128	-0.0138769	0.108708
ENSMUSG00000032733	Snx33	protein_coding;	ensembl_havana	274.873	0.0153436	0.136168	0.12764	0.898434	0.939128	0.0196773	0.154163
ENSMUSG00000111291	Gm48604	lincRNA;	havana	34.4758	0.023708	0.258314	0.127635	0.898438	0.939128	0.045771	0.358607
ENSMUSG00000090693	Trim43a	protein_coding;	ensembl_havana	1.64592	0.0264323	0.526877	0.1279	0.898228	0.939073	0.171351	1.33972
ENSMUSG00000113586	Gm48606	lincRNA;	havana	20.421	-0.0262272	0.322488	-0.128127	0.898049	0.93894	-0.0649544	0.506954
ENSMUSG00000022838	Eaf2	protein_coding;	ensembl_havana	37.4127	-0.0226365	0.235687	-0.128221	0.897974	0.938917	-0.0402809	0.314151
ENSMUSG00000099998	Gm6501	processed_pseudogene;	havana	4.1325	0.0277999	0.422677	0.128745	0.897559	0.938539	0.106231	0.825126
ENSMUSG00000032621	Srek1	protein_coding;	ensembl_havana	1029.19	-0.0129771	0.10975	-0.128878	0.897454	0.938484	-0.015412	0.119586
ENSMUSG00000053040	Aph1c	protein_coding;	ensembl_havana	45.4213	-0.0218431	0.219796	-0.129035	0.89733	0.938409	-0.036771	0.28497
ENSMUSG00000033688	1300017J02Rik	protein_coding;	ensembl_havana	10.3761	-0.0273156	0.36169	-0.129167	0.897225	0.938354	-0.0797082	0.617093
ENSMUSG00000036285	Noa1	protein_coding;	ensembl_havana	400.196	-0.0153728	0.134341	-0.129264	0.897149	0.938354	-0.0196059	0.151674
ENSMUSG00000032612	Usp4	protein_coding;	ensembl_havana	1838.43	0.0102395	0.0834517	0.129298	0.897122	0.938354	0.011369	0.0879284
ENSMUSG00000030666	Calcb	protein_coding;	ensembl_havana	6.98027	0.0278174	0.458842	0.129195	0.897203	0.938354	0.125973	0.975064
ENSMUSG00000041025	Iffo2	protein_coding;	ensembl_havana	13.9132	0.0257004	0.294989	0.129901	0.896645	0.937966	0.0570167	0.438924
ENSMUSG00000109293	Dcst2	protein_coding;	havana	1.25476	-0.0255525	0.566289	-0.130285	0.896341	0.937865	-0.212499	1.63103
ENSMUSG00000022801	Lrch3	protein_coding;	ensembl_havana	890.125	-0.0138458	0.117235	-0.130089	0.896496	0.937865	-0.0167928	0.129087
ENSMUSG00000020149	Rab1	protein_coding;	ensembl_havana	3736.04	0.0098517	0.0793569	0.130207	0.896403	0.937865	0.0108363	0.0832238
ENSMUSG00000096944	Gm26722	lincRNA;	ensembl	228.893	0.0159507	0.139568	0.130132	0.896462	0.937865	0.0206681	0.158825
ENSMUSG00000029007	Agtrap	protein_coding;	ensembl_havana	905.64	-0.0126517	0.105041	-0.130435	0.896222	0.937797	-0.0148336	0.113724
ENSMUSG00000039357	Fut11	protein_coding;	ensembl_havana	291.607	-0.0152124	0.13078	-0.130695	0.896017	0.937637	-0.019195	0.146869
ENSMUSG00000097910	5033428I22Rik	lincRNA;	havana	89.9299	-0.0202898	0.191755	-0.131007	0.89577	0.937433	-0.0310659	0.237131
ENSMUSG00000087502	Gm16091	processed_transcript;	havana	8.90049	-0.0278884	0.37018	-0.131225	0.895597	0.937308	-0.0843944	0.643128
ENSMUSG00000038766	Gabpb2	protein_coding;	ensembl_havana	750.487	-0.0127795	0.105249	-0.13153	0.895356	0.93711	-0.0149918	0.11398
ENSMUSG00000106550	Gm43646	processed_transcript;	havana	2.00113	-0.0273738	0.521544	-0.131746	0.895185	0.936986	-0.17199	1.30546
ENSMUSG00000114968	A630019I02Rik	antisense;	havana	3.07495	-0.0266494	0.547382	-0.132065	0.894933	0.936776	-0.195573	1.48088
ENSMUSG00000031112	Stk26	protein_coding;	ensembl_havana	52.7988	0.0268428	0.314881	0.132237	0.894797	0.936689	0.0644443	0.48734
ENSMUSG00000056427	Slit3	protein_coding;	ensembl_havana	334.929	0.0204938	0.1918	0.132303	0.894745	0.936689	0.0313821	0.237199
ENSMUSG00000018012	Rac3	protein_coding;	ensembl_havana	31.5171	-0.0250498	0.267742	-0.132404	0.894665	0.936679	-0.0500713	0.37817
ENSMUSG00000106662	Gm43034	TEC;	havana	30.7008	-0.0247195	0.260502	-0.132495	0.894593	0.936679	-0.0481016	0.363045
ENSMUSG00000022680	Pdxdc1	protein_coding;	ensembl_havana	2677.99	-0.0129692	0.106272	-0.132381	0.894683	0.936679	-0.0152565	0.115247
ENSMUSG00000097533	Gm26590	antisense;	havana	22.885	-0.0246594	0.258701	-0.132651	0.894469	0.936645	-0.0476675	0.359344
ENSMUSG00000104011	Gm32391	lincRNA;	havana	19.0822	0.0266044	0.305181	0.132621	0.894493	0.936645	0.0614363	0.463246
ENSMUSG00000114150	Gm46367	processed_transcript;	havana	4.11873	-0.028685	0.429788	-0.132788	0.894361	0.936616	-0.113214	0.852596
ENSMUSG00000028790	Khdrbs1	protein_coding;	ensembl_havana	1226.96	-0.010553	0.0835297	-0.133144	0.89408	0.936415	-0.0117191	0.0880181
ENSMUSG00000040407	Akap9	protein_coding;	ensembl_havana	1256.21	0.0161961	0.138287	0.133097	0.894117	0.936415	0.0209038	0.157057
ENSMUSG00000104699	Rps4x-ps	processed_pseudogene;	havana	5.33837	-0.0286306	0.394639	-0.133315	0.893944	0.936344	-0.0964081	0.723159
ENSMUSG00000111079	Gm47112	antisense;	havana	5.83625	0.0286368	0.393466	0.133394	0.893881	0.936333	0.0959289	0.719137
ENSMUSG00000020752	Recql5	protein_coding;	ensembl_havana	223.768	0.0161046	0.136566	0.133662	0.89367	0.936166	0.0206773	0.154698
ENSMUSG00000071052	Rpl7a-ps5	protein_coding;	ensembl	3.33353	0.0289245	0.423332	0.133932	0.893456	0.935997	0.110812	0.827371
ENSMUSG00000046585	Cfap58	protein_coding;	ensembl	2.82186	0.028872	0.458017	0.13405	0.893363	0.935954	0.130167	0.971037
ENSMUSG00000097134	1110002J07Rik	lincRNA;	havana	3.2865	0.0287853	0.470567	0.134138	0.893293	0.935936	0.137993	1.02874
ENSMUSG00000024212	Mllt1	protein_coding;	ensembl	609.353	-0.0114135	0.0898969	-0.134827	0.892749	0.93542	-0.0128692	0.0954497
ENSMUSG00000097373	Gm26877	antisense;	havana	4.02278	-0.029162	0.436678	-0.135001	0.892611	0.935331	-0.118811	0.880078
ENSMUSG00000020526	Znhit3	protein_coding;	ensembl_havana	201.238	0.0154985	0.128443	0.135105	0.892529	0.935299	0.01942	0.14374
ENSMUSG00000037236	Matr3	protein_coding;	ensembl_havana	2133.09	0.0119134	0.0940665	0.135195	0.892457	0.935279	0.0135729	0.100395
ENSMUSG00000027713	1810062G17Rik	protein_coding;	ensembl_havana	9.2773	-0.0281144	0.337685	-0.135337	0.892345	0.935216	-0.0741015	0.547534
ENSMUSG00000101970	1810026B05Rik	processed_transcript;	havana	591.407	-0.0163974	0.137483	-0.135373	0.892317	0.935216	-0.0211117	0.155952
ENSMUSG00000082100	Glns-ps1	processed_pseudogene;	havana	23.3643	-0.0291669	0.465	-0.135664	0.892087	0.935054	-0.136018	1.00261
ENSMUSG00000048827	Pkd1l3	protein_coding;	ensembl_havana	2.39456	0.0280975	0.527888	0.136056	0.891777	0.934784	0.183048	1.34538
ENSMUSG00000085887	Arhgap27os3	antisense;	havana	1.97504	-0.0277862	0.53978	-0.13635	0.891545	0.934635	-0.19438	1.4256
ENSMUSG00000018849	Wwc1	protein_coding;	ensembl_havana	21.8029	0.0291631	0.384236	0.136302	0.891582	0.934635	0.0937825	0.688049
ENSMUSG00000018765	Fxr2	protein_coding;	ensembl_havana	2240.37	-0.0133642	0.106251	-0.136436	0.891477	0.934634	-0.01572	0.115219
ENSMUSG00000063623	C230062I16Rik	processed_transcript;	ensembl_havana	48.6393	-0.0242835	0.238419	-0.136633	0.891321	0.934525	-0.043621	0.319256
ENSMUSG00000071343	Gm10327	processed_pseudogene;	ensembl_havana	21.4583	0.0263426	0.27822	0.136667	0.891294	0.934525	0.0547659	0.400725
ENSMUSG00000034543	Morc2a	protein_coding;	ensembl_havana	589.842	0.0117896	0.0915925	0.136979	0.891048	0.934351	0.0133489	0.0974527
ENSMUSG00000028868	Wasf2	protein_coding;	ensembl_havana	1857.56	0.0165966	0.137538	0.136975	0.891051	0.934351	0.0213714	0.156024
ENSMUSG00000021908	Gm6768	processed_pseudogene;	havana	8.91333	-0.0296111	0.408102	-0.137389	0.890723	0.934297	-0.105845	0.770399
ENSMUSG00000112639	AC134329.1	lincRNA;	havana	29.0031	-0.0246957	0.243108	-0.137418	0.8907	0.934297	-0.0451075	0.32825
ENSMUSG00000025578	Cbx8	protein_coding;	ensembl_havana	82.9391	-0.0211038	0.188852	-0.137692	0.890484	0.934297	-0.0319993	0.232398
ENSMUSG00000023861	Mpc1	protein_coding;	ensembl_havana	4844.17	-0.0147369	0.118563	-0.137172	0.890895	0.934297	-0.0179409	0.130791
ENSMUSG00000042444	Mindy2	protein_coding;	ensembl_havana	1423.52	-0.0143243	0.114568	-0.137197	0.890875	0.934297	-0.0172417	0.125671
ENSMUSG00000024498	Tcerg1	protein_coding;	ensembl_havana	633.994	-0.0128005	0.1002	-0.137456	0.89067	0.934297	-0.0148158	0.107786
ENSMUSG00000034602	Mon2	protein_coding;	ensembl_havana	1208.04	0.0124693	0.0974326	0.137205	0.890868	0.934297	0.0143288	0.104433
ENSMUSG00000027200	Sema6d	protein_coding;	ensembl_havana	805.716	0.0153704	0.124182	0.137715	0.890465	0.934297	0.0190191	0.138105
ENSMUSG00000047878	A4galt	protein_coding;	ensembl_havana	190.907	0.0209566	0.187664	0.137327	0.890772	0.934297	0.0316521	0.230486
ENSMUSG00000028036	Ptgfr	protein_coding;	ensembl_havana	138.951	0.0261968	0.271948	0.137403	0.890712	0.934297	0.0531854	0.387077
ENSMUSG00000086554	9530034E10Rik	antisense;	havana	2.97319	0.0293627	0.484375	0.137615	0.890545	0.934297	0.15084	1.0961
ENSMUSG00000097635	Gm26826	antisense;	havana	5.95886	-0.0297361	0.410259	-0.13791	0.890311	0.934287	-0.107322	0.778204
ENSMUSG00000069855	Slc47a2	protein_coding;	ensembl_havana	1.9475	-0.0267744	0.572479	-0.13794	0.890287	0.934287	-0.232271	1.68385
ENSMUSG00000001773	Folh1	protein_coding;	ensembl_havana	5.29175	-0.0291341	0.505605	-0.138326	0.889983	0.934098	-0.167361	1.20991
ENSMUSG00000025932	Eya1	protein_coding;	ensembl_havana	65.5792	-0.0251038	0.247369	-0.138339	0.889973	0.934098	-0.046558	0.336551
ENSMUSG00000041153	Osgin2	protein_coding;	ensembl_havana	204.065	-0.0170012	0.139902	-0.138442	0.889891	0.934098	-0.0220504	0.159276
ENSMUSG00000020472	Zkscan17	protein_coding;	ensembl_havana	432.51	-0.0156643	0.126372	-0.138362	0.889955	0.934098	-0.0195076	0.14099
ENSMUSG00000028034	Fubp1	protein_coding;	ensembl_havana	1656.36	0.0101558	0.0768187	0.138271	0.890027	0.934098	0.0111079	0.0803349
ENSMUSG00000037440	Vnn1	protein_coding;	ensembl_havana	8.63	-0.0294395	0.367987	-0.138676	0.889706	0.934065	-0.088205	0.636051
ENSMUSG00000063894	Zkscan8	protein_coding;	ensembl_havana	460.278	-0.0158934	0.128336	-0.13864	0.889734	0.934065	-0.0199081	0.143595
ENSMUSG00000044405	Adig	protein_coding;	ensembl_havana	21.1661	-0.0264469	0.271013	-0.138948	0.889492	0.933974	-0.0535017	0.38505
ENSMUSG00000079109	Pms2	protein_coding;	ensembl_havana	77.7111	-0.0230207	0.212557	-0.138882	0.889543	0.933974	-0.0377945	0.272134
ENSMUSG00000041471	Fam35a	protein_coding;	ensembl_havana	142.939	-0.0186322	0.156648	-0.139094	0.889376	0.933912	-0.0254574	0.183023
ENSMUSG00000015750	Aph1a	protein_coding;	ensembl_havana	504.948	0.0150068	0.119177	0.139088	0.889381	0.933912	0.0183016	0.131583
ENSMUSG00000027224	Duoxa1	protein_coding;	ensembl_havana	10.0089	-0.0298526	0.38839	-0.139291	0.88922	0.933853	-0.097744	0.701724
ENSMUSG00000097336	Fendrr	processed_transcript;	havana	2.19155	0.0294961	0.503486	0.139823	0.8888	0.933467	0.167479	1.19779
ENSMUSG00000048109	Rbm15	protein_coding;	ensembl_havana	373.441	-0.0133007	0.102478	-0.140074	0.888602	0.933313	-0.0154875	0.110567
ENSMUSG00000023931	Efhb	protein_coding;	ensembl	7.58629	0.029996	0.383795	0.140212	0.888493	0.933254	0.0962464	0.686437
ENSMUSG00000038022	Mindy4	protein_coding;	ensembl_havana	143.057	-0.020329	0.174307	-0.140312	0.888413	0.933225	-0.0293905	0.209465
ENSMUSG00000092300	Cdk3-ps	polymorphic_pseudogene;	ensembl_havana	6.22368	-0.0301778	0.397523	-0.140379	0.888361	0.933224	-0.102868	0.732792
ENSMUSG00000105339	Gm42457	antisense;	havana	3.55504	-0.0303965	0.4506	-0.140895	0.887953	0.93285	-0.13216	0.938003
ENSMUSG00000041440	Gk5	protein_coding;	ensembl_havana	107.695	-0.0216588	0.189645	-0.140908	0.887943	0.93285	-0.0329251	0.233664
ENSMUSG00000028457	Atp8b5	protein_coding;	ensembl_havana	4.429	0.0302518	0.474936	0.141173	0.887733	0.932729	0.148103	1.04909
ENSMUSG00000033268	Duox1	protein_coding;	ensembl_havana	24.0635	0.0297701	0.353523	0.141516	0.887462	0.932499	0.0838326	0.592389
ENSMUSG00000025515	Muc2	protein_coding;	ensembl_havana	2.36324	-0.0286056	0.548583	-0.141927	0.887138	0.932213	-0.211262	1.48853
ENSMUSG00000030424	Zfp939	transcribed_unprocessed_pseudogene;	havana	103.074	-0.0192655	0.159433	-0.141937	0.88713	0.932213	-0.0265549	0.18709
ENSMUSG00000024590	Lmnb1	protein_coding;	ensembl_havana	132.668	0.0226269	0.19896	0.142513	0.886675	0.931935	0.0354779	0.248944
ENSMUSG00000032021	Crtam	protein_coding;	ensembl_havana	1.18218	0.0276186	0.573012	0.142394	0.886769	0.931935	0.240351	1.68793
ENSMUSG00000074818	Pdzd7	protein_coding;	ensembl_havana	11.2613	0.03059	0.394546	0.14242	0.886748	0.931935	0.102889	0.722435
ENSMUSG00000113679	Gm10432	processed_transcript;	havana	7.4855	-0.0304665	0.379611	-0.142663	0.886556	0.931875	-0.0959683	0.672691
ENSMUSG00000046753	Ccdc66	protein_coding;	ensembl_havana	461.75	0.0150782	0.116177	0.142744	0.886492	0.931863	0.0182315	0.127722
ENSMUSG00000075227	Znhit2	protein_coding;	ensembl_havana	164.649	-0.0159165	0.123882	-0.142892	0.886376	0.931795	-0.019677	0.137705
ENSMUSG00000038346	Zfp384	protein_coding;	ensembl_havana	653.623	0.0118866	0.0881174	0.142941	0.886337	0.931795	0.0133445	0.0933567
ENSMUSG00000020821	Kif1c	protein_coding;	ensembl_havana	11810.1	0.0169482	0.133886	0.142898	0.886371	0.931795	0.0215836	0.151042
ENSMUSG00000018541	Cwc25	protein_coding;	ensembl_havana	217.972	-0.0175315	0.139389	-0.143175	0.886152	0.931724	-0.0227018	0.15856
ENSMUSG00000040820	Hlcs	protein_coding;	ensembl_havana	198.958	-0.0162313	0.126346	-0.143395	0.885978	0.931648	-0.0202116	0.140951
ENSMUSG00000031848	Lsm4	protein_coding;	ensembl_havana	818.113	-0.0149226	0.114058	-0.143463	0.885924	0.931648	-0.0179356	0.125019
ENSMUSG00000022105	Rb1	protein_coding;	ensembl_havana	811.874	-0.0124486	0.0925345	-0.143332	0.886028	0.931648	-0.014128	0.0985687
ENSMUSG00000039087	Rreb1	protein_coding;	ensembl_havana	933.925	0.0144596	0.109797	0.14355	0.885856	0.931648	0.017174	0.119638
ENSMUSG00000023191	P3h3	protein_coding;	ensembl_havana	349.792	0.0187577	0.151708	0.143468	0.88592	0.931648	0.0252327	0.175877
ENSMUSG00000111875	Gm5425	processed_pseudogene;	havana	5.05858	-0.030883	0.394638	-0.143777	0.885677	0.931552	-0.103906	0.722691
ENSMUSG00000097772	5430416N02Rik	lincRNA;	havana	50.8722	0.0242072	0.217877	0.143781	0.885674	0.931552	0.0404675	0.281453
ENSMUSG00000111128	AC126804.1	TEC;	havana	131.905	0.0203106	0.167542	0.144257	0.885298	0.931263	0.0287284	0.199148
ENSMUSG00000108154	Gm44033	TEC;	havana	4.90634	-0.0312431	0.438861	-0.144617	0.885013	0.931018	-0.128476	0.888388
ENSMUSG00000011267	Zfp296	protein_coding;	ensembl_havana	15.5148	0.0297326	0.325032	0.144845	0.884833	0.930883	0.0743379	0.513223
ENSMUSG00000028901	Gmeb1	protein_coding;	ensembl_havana	300.813	-0.0152293	0.115312	-0.145078	0.884649	0.930752	-0.018369	0.126614
ENSMUSG00000037652	Phc3	protein_coding;	ensembl_havana	951.67	0.0143832	0.107746	0.145099	0.884633	0.930752	0.0169873	0.117074
ENSMUSG00000063543	Gm5616	processed_pseudogene;	ensembl_havana	0.950529	0.0263427	0.60369	0.145069	0.884656	0.930752	0.290362	2.00154
ENSMUSG00000063129	Aldoart2	protein_coding;	ensembl_havana	2.35891	0.0306786	0.502033	0.145252	0.884512	0.930752	0.172724	1.18914
ENSMUSG00000027318	Adam33	protein_coding;	ensembl_havana	85.0014	-0.0254846	0.232211	-0.145614	0.884226	0.930542	-0.0447744	0.307487
ENSMUSG00000029676	Pot1a	protein_coding;	ensembl_havana	334.769	0.0161693	0.123441	0.145586	0.884248	0.930542	0.0199636	0.137126
ENSMUSG00000035372	1810055G02Rik	protein_coding;	ensembl	170.337	0.0176256	0.137306	0.145662	0.884188	0.930542	0.022679	0.155696
ENSMUSG00000112336	Gm47766	antisense;	havana	2.85126	-0.0311078	0.487682	-0.146	0.883921	0.930361	-0.16239	1.11226
ENSMUSG00000087026	A230103J11Rik	processed_transcript;	havana	4.64787	-0.0316662	0.432579	-0.146539	0.883496	0.929968	-0.126443	0.862859
ENSMUSG00000112433	Gm30122	lincRNA;	havana	30.6677	-0.0281087	0.273944	-0.146903	0.883209	0.929721	-0.0574751	0.391247
ENSMUSG00000021087	Rtn1	protein_coding;	ensembl_havana	73.5956	0.0244829	0.214144	0.147007	0.883126	0.929689	0.0404053	0.274853
ENSMUSG00000042165	Gm9774	protein_coding;	ensembl_havana	9.65623	-0.0307532	0.343235	-0.147326	0.882874	0.929478	-0.0828954	0.562665
ENSMUSG00000100548	Gm29585	antisense;	havana	3.14863	0.0317992	0.45	0.147357	0.88285	0.929478	0.137774	0.934966
ENSMUSG00000102692	Dchs2	protein_coding;	havana	27.0603	0.0299765	0.31425	0.147764	0.882529	0.929224	0.0717264	0.485413
ENSMUSG00000110622	Gm16486	protein_coding;	havana	1.38556	0.0278634	0.587786	0.147847	0.882464	0.929209	0.270227	1.82775
ENSMUSG00000037171	Nodal	protein_coding;	ensembl_havana	2.74306	-0.0319303	0.453324	-0.148047	0.882306	0.929108	-0.140543	0.949315
ENSMUSG00000024789	Jak2	protein_coding;	ensembl	821.112	0.0127848	0.0919473	0.148034	0.882316	0.929108	0.0144882	0.0978706
ENSMUSG00000026504	Sdccag8	protein_coding;	ensembl_havana	257.572	0.0173521	0.131666	0.148274	0.882126	0.929031	0.0219503	0.148039
ENSMUSG00000040919	4930505A04Rik	protein_coding;	ensembl_havana	3.09033	0.0315074	0.492495	0.148259	0.882139	0.929031	0.168592	1.13714
ENSMUSG00000085795	Zfp703	protein_coding;	ensembl_havana	333.096	-0.0174946	0.132859	-0.148416	0.882015	0.92901	-0.0222098	0.149646
ENSMUSG00000030322	Mbd4	protein_coding;	ensembl_havana	62.348	0.0240182	0.204729	0.148449	0.881988	0.92901	0.0383909	0.258613
ENSMUSG00000097221	1810049J17Rik	protein_coding;	ensembl	4.73726	0.0320485	0.416559	0.148454	0.881985	0.92901	0.118896	0.800897
ENSMUSG00000016921	Srsf6	protein_coding;	ensembl_havana	2778.79	-0.0147997	0.108091	-0.148895	0.881637	0.928776	-0.0174954	0.117502
ENSMUSG00000029020	Mfn2	protein_coding;	ensembl_havana	12304.4	0.0194742	0.151394	0.149185	0.881408	0.928589	0.0261692	0.175415
ENSMUSG00000097628	Gm2383	processed_pseudogene;	havana	5.34479	0.0321516	0.404232	0.149268	0.881342	0.928574	0.112835	0.755923
ENSMUSG00000038143	Stox2	protein_coding;	ensembl_havana	644.738	0.0177594	0.134323	0.14935	0.881278	0.928561	0.0226453	0.151626
ENSMUSG00000039405	Prss23	protein_coding;	ensembl_havana	575.531	0.0210915	0.16811	0.149434	0.881211	0.928546	0.0298852	0.199989
ENSMUSG00000057058	Skap1	protein_coding;	ensembl_havana	13.7202	-0.0320129	0.381533	-0.149759	0.880955	0.928378	-0.101632	0.678635
ENSMUSG00000039529	Atp8b1	protein_coding;	ensembl	234.433	0.0201322	0.157473	0.149701	0.881	0.928378	0.0275752	0.184201
ENSMUSG00000030329	Pianp	protein_coding;	ensembl_havana	25.3063	0.0306465	0.32159	0.14983	0.880899	0.928378	0.0755325	0.504121
ENSMUSG00000104002	Gm38336	antisense;	havana	4.55267	-0.0324233	0.431722	-0.15003	0.880741	0.928269	-0.128909	0.859225
ENSMUSG00000020099	Unc5b	protein_coding;	ensembl_havana	504.332	-0.0230349	0.189153	-0.150129	0.880663	0.928241	-0.034954	0.232827
ENSMUSG00000111713	Gm20234	antisense;	havana	2.53024	0.0318558	0.495373	0.150145	0.88065	0.928241	0.173008	1.15227
ENSMUSG00000089698	Gm2541	processed_pseudogene;	havana	5.33928	-0.0323613	0.399692	-0.150413	0.880439	0.928114	-0.111285	0.739861
ENSMUSG00000030200	Bcl2l14	protein_coding;	ensembl_havana	2.0784	0.0284425	0.586798	0.15058	0.880307	0.92803	0.273647	1.81729
ENSMUSG00000017485	Top2b	protein_coding;	ensembl_havana	2053.27	0.0133901	0.0948679	0.150825	0.880114	0.927881	0.0152859	0.101349
ENSMUSG00000021318	Gli3	protein_coding;	ensembl_havana	91.9253	0.0233109	0.190796	0.15103	0.879952	0.927765	0.0355647	0.23548
ENSMUSG00000029502	Golga3	protein_coding;	ensembl_havana	1675.18	0.0165687	0.12123	0.151415	0.879649	0.9275	0.020325	0.134234
ENSMUSG00000037295	Ldlrap1	protein_coding;	ensembl_havana	364.881	-0.0166915	0.122055	-0.151687	0.879434	0.927328	-0.0205246	0.135309
ENSMUSG00000024887	Asah2	protein_coding;	ensembl	531.238	0.0153514	0.110209	0.151921	0.879249	0.927188	0.0182534	0.120151
ENSMUSG00000039427	Alg1	protein_coding;	ensembl_havana	356	0.0177037	0.130945	0.151947	0.879229	0.927188	0.0223464	0.147067
ENSMUSG00000102059	Gm20257	transcribed_unprocessed_pseudogene;	havana	21.761	-0.0287912	0.267879	-0.152129	0.879085	0.927124	-0.0575345	0.378195
ENSMUSG00000096243	Gm24265	snRNA;	ensembl	49.9605	0.0315839	0.523287	0.152137	0.879079	0.927124	0.199923	1.3141
ENSMUSG00000085379	2310058D17Rik	processed_transcript;	havana	74.4147	0.0241845	0.199071	0.152267	0.878977	0.927118	0.0379261	0.249076
ENSMUSG00000115518	CT010505.3	antisense;	havana	4.66364	0.0328631	0.452735	0.152337	0.878921	0.927115	0.144176	0.946428
ENSMUSG00000030510	Cers3	protein_coding;	ensembl_havana	2.71529	-0.0323801	0.494688	-0.15254	0.878761	0.927001	-0.175171	1.14837
ENSMUSG00000108569	Gm4593	lincRNA;	havana	5.40216	-0.03213	0.510503	-0.153037	0.878369	0.926642	-0.189237	1.23654
ENSMUSG00000099032	Tcf24	protein_coding;	ensembl_havana	20.5054	0.031089	0.313758	0.153328	0.87814	0.926454	0.074218	0.484047
ENSMUSG00000029128	Rab28	protein_coding;	ensembl_havana	1924.03	0.0166498	0.11992	0.153526	0.877983	0.926344	0.0203473	0.132533
ENSMUSG00000110588	Gm45774	antisense;	havana	2.73085	0.0324142	0.503025	0.153527	0.877982	0.926344	0.183281	1.1938
ENSMUSG00000110510	Gm45908	processed_pseudogene;	havana	3.53739	-0.0329217	0.477432	-0.153727	0.877825	0.926291	-0.162971	1.06013
ENSMUSG00000026279	Thap4	protein_coding;	ensembl_havana	819.108	0.0139165	0.0969467	0.153801	0.877766	0.926291	0.0159712	0.103843
ENSMUSG00000028760	Eif4g3	protein_coding;	ensembl_havana	1716.64	0.0140873	0.0983077	0.153805	0.877764	0.926291	0.0162241	0.105485
ENSMUSG00000035614	Togaram1	protein_coding;	ensembl_havana	495.86	0.0146996	0.103318	0.153721	0.87783	0.926291	0.017154	0.111592
ENSMUSG00000010601	Apol7a	protein_coding;	ensembl_havana	3.00882	0.0321666	0.51686	0.154019	0.877595	0.926261	0.196252	1.2742
ENSMUSG00000040018	Cox15	protein_coding;	ensembl_havana	793.984	-0.0189029	0.139606	-0.154186	0.877463	0.926178	-0.0244915	0.158844
ENSMUSG00000090293	Gm17034	antisense;	havana	1.8102	0.0317656	0.530887	0.154185	0.877464	0.926178	0.210129	1.36284
ENSMUSG00000046991	Wdr27	protein_coding;	ensembl_havana	16.8405	-0.030775	0.297275	-0.155023	0.876804	0.925669	-0.0688063	0.443847
ENSMUSG00000050944	Efcab5	protein_coding;	ensembl_havana	26.9529	-0.0295227	0.271324	-0.155009	0.876814	0.925669	-0.0597537	0.385485
ENSMUSG00000024379	Tslp	protein_coding;	ensembl	39.7149	-0.0287444	0.257152	-0.155104	0.876739	0.925669	-0.0552033	0.355912
ENSMUSG00000022770	Dlg1	protein_coding;	ensembl_havana	2042.69	0.0151031	0.105662	0.154927	0.876879	0.925669	0.0177362	0.114481
ENSMUSG00000067929	Gm10226	protein_coding;	ensembl	14.6255	0.0306024	0.292541	0.155203	0.876661	0.925669	0.0671668	0.432767
ENSMUSG00000037418	Best1	protein_coding;	ensembl_havana	5.71695	0.0334263	0.406556	0.155085	0.876754	0.925669	0.118472	0.763915
ENSMUSG00000034706	Dnaic2	protein_coding;	ensembl_havana	4.87866	0.0334545	0.447642	0.154942	0.876867	0.925669	0.143216	0.924324
ENSMUSG00000026646	Suv39h2	protein_coding;	ensembl_havana	41.5876	0.0248317	0.200406	0.155649	0.87631	0.92545	0.0391122	0.251285
ENSMUSG00000022299	Slc25a32	protein_coding;	ensembl_havana	464.792	-0.0150327	0.104419	-0.155778	0.876208	0.925397	-0.0175945	0.112946
ENSMUSG00000024169	Ift140	protein_coding;	ensembl_havana	218.647	-0.0173492	0.123576	-0.156071	0.875977	0.925242	-0.0214273	0.137293
ENSMUSG00000035878	Hykk	protein_coding;	ensembl_havana	65.4364	0.0241073	0.19099	0.156081	0.875969	0.925242	0.0367994	0.235771
ENSMUSG00000086401	Gm15559	antisense;	havana	8.60131	0.0333135	0.377734	0.156095	0.875958	0.925242	0.103973	0.666085
ENSMUSG00000083355	Gm11581	processed_pseudogene;	havana	4.69873	0.0337153	0.440459	0.15603	0.87601	0.925242	0.139519	0.89418
ENSMUSG00000085241	Snhg3	processed_transcript;	havana	11.4721	-0.0322893	0.33071	-0.156397	0.87572	0.925155	-0.0825756	0.527988
ENSMUSG00000006673	Qrich1	protein_coding;	ensembl_havana	1106.19	0.0103668	0.0686715	0.156539	0.875608	0.925091	0.011146	0.0712024
ENSMUSG00000046101	Mcmdc2	protein_coding;	ensembl_havana	5.95196	-0.0337763	0.408615	-0.156636	0.875532	0.925065	-0.120804	0.771241
ENSMUSG00000036825	Ssx2ip	protein_coding;	ensembl_havana	306.376	0.0191936	0.139374	0.156764	0.875431	0.925013	0.0248501	0.158519
ENSMUSG00000019880	Rspo3	protein_coding;	ensembl_havana	4.74787	0.0336892	0.474814	0.157126	0.875146	0.924816	0.164529	1.04712
ENSMUSG00000079334	Nat6	protein_coding;	ensembl_havana	2.74719	0.0337527	0.468509	0.157066	0.875193	0.924816	0.159765	1.01719
ENSMUSG00000020668	Kif3c	protein_coding;	ensembl_havana	239.098	-0.0190373	0.137333	-0.157306	0.875004	0.924725	-0.0244951	0.155716
ENSMUSG00000031299	Pdha1	protein_coding;	ensembl_havana	27830.6	0.0207753	0.153601	0.157412	0.87492	0.924692	0.0281087	0.178568
ENSMUSG00000082691	Dynlt1-ps1	processed_pseudogene;	havana	8.14765	0.0336008	0.371536	0.157925	0.874516	0.924319	0.102077	0.646363
ENSMUSG00000022120	Rnf219	protein_coding;	ensembl_havana	126.141	-0.022905	0.174316	-0.158088	0.874387	0.924237	-0.0331062	0.209416
ENSMUSG00000033752	Mnd1	protein_coding;	ensembl_havana	42.3366	-0.0256901	0.205922	-0.158182	0.874313	0.924214	-0.0412189	0.260579
ENSMUSG00000021061	Sptb	protein_coding;	ensembl_havana	2350.16	-0.0230436	0.175469	-0.158297	0.874223	0.924173	-0.0334311	0.211193
ENSMUSG00000045813	Gm9801	lincRNA;	ensembl_havana	3.76394	-0.034008	0.476007	-0.15868	0.873921	0.923908	-0.167048	1.05274
ENSMUSG00000084845	Tmem240	protein_coding;	ensembl_havana	12.1003	-0.0325953	0.324886	-0.158792	0.873832	0.923869	-0.0813778	0.512479
ENSMUSG00000069763	Tmem100	protein_coding;	ensembl_havana	437.397	0.0209503	0.153474	0.158838	0.873797	0.923869	0.0283336	0.178381
ENSMUSG00000038151	Prdm1	protein_coding;	ensembl_havana	78.3782	-0.0276801	0.229639	-0.159206	0.873507	0.923634	-0.0481752	0.302597
ENSMUSG00000056050	Mia3	protein_coding;	ensembl_havana	1427.04	0.0157088	0.107124	0.159257	0.873467	0.923634	0.0185204	0.116293
ENSMUSG00000027680	Fxr1	protein_coding;	ensembl_havana	5749.53	0.0177863	0.124218	0.159326	0.873412	0.923634	0.022008	0.138131
ENSMUSG00000050600	Zfp831	protein_coding;	ensembl_havana	5.02401	0.0343343	0.45611	0.159229	0.873488	0.923634	0.152968	0.96068
ENSMUSG00000026433	Rab29	protein_coding;	ensembl_havana	215.569	0.0191185	0.13569	0.159491	0.873282	0.923621	0.024477	0.15347
ENSMUSG00000063810	Alms1	protein_coding;	ensembl_havana	104.151	0.0231528	0.174799	0.159482	0.873289	0.923621	0.0335159	0.210154
ENSMUSG00000020524	Gria1	protein_coding;	ensembl_havana	9.96931	0.033206	0.337796	0.159787	0.873049	0.923477	0.0874264	0.547143
ENSMUSG00000031828	Klhl36	protein_coding;	ensembl_havana	87.5075	-0.0234351	0.177197	-0.159866	0.872987	0.923474	-0.0341892	0.213862
ENSMUSG00000070000	Fcho1	protein_coding;	ensembl_havana	14.3621	0.033402	0.344273	0.159856	0.872995	0.923474	0.0903503	0.565198
ENSMUSG00000050822	Slc29a4	protein_coding;	ensembl_havana	9.16748	-0.0332517	0.333919	-0.160565	0.872436	0.923016	-0.0861466	0.536523
ENSMUSG00000033124	Atg9a	protein_coding;	ensembl_havana	487.457	-0.0252502	0.196187	-0.160536	0.872459	0.923016	-0.0392106	0.244248
ENSMUSG00000004018	Fancl	protein_coding;	ensembl_havana	168.072	0.0181609	0.125776	0.161036	0.872065	0.922709	0.022574	0.14018
ENSMUSG00000025776	Crispld1	protein_coding;	ensembl_havana	61.0922	-0.0269663	0.214494	-0.161749	0.871503	0.922169	-0.044539	0.275358
ENSMUSG00000030539	Sema4b	protein_coding;	ensembl_havana	222.696	0.0199362	0.140511	0.161795	0.871468	0.922169	0.0259001	0.16008
ENSMUSG00000056436	Cyct	protein_coding;	ensembl_havana	3.51111	-0.0339654	0.51212	-0.161928	0.871362	0.922128	-0.201598	1.24498
ENSMUSG00000030735	Gm9755	processed_pseudogene;	havana	27.3743	-0.033314	0.323577	-0.162508	0.870906	0.921768	-0.0827096	0.508957
ENSMUSG00000022338	Eny2	protein_coding;	ensembl_havana	870.907	-0.014541	0.0957329	-0.162489	0.870921	0.921768	-0.0166358	0.102381
ENSMUSG00000079509	Zfx	protein_coding;	ensembl_havana	663.425	-0.0137808	0.0901126	-0.162447	0.870954	0.921768	-0.0155459	0.095698
ENSMUSG00000042055	Wdr11	protein_coding;	ensembl_havana	657.46	0.0146794	0.0968159	0.162426	0.87097	0.921768	0.0168408	0.103683
ENSMUSG00000017453	Pipox	protein_coding;	ensembl_havana	15.082	-0.0336596	0.326888	-0.163635	0.870019	0.920978	-0.0846996	0.517614
ENSMUSG00000095334	Gm21984	processed_transcript;	havana	4.11719	0.0353911	0.442679	0.163778	0.869906	0.920913	0.147859	0.902798
ENSMUSG00000001794	Capns1	protein_coding;	ensembl_havana	5834.41	-0.0123208	0.0786228	-0.164227	0.869553	0.920645	-0.0135294	0.0823824
ENSMUSG00000025892	Gria4	protein_coding;	ensembl_havana	5.06763	0.0354822	0.440125	0.164165	0.869601	0.920645	0.146471	0.892213
ENSMUSG00000069867	Pabpn1l	protein_coding;	ensembl_havana	3.17532	-0.0345782	0.508689	-0.164387	0.869427	0.920618	-0.201327	1.22472
ENSMUSG00000101077	Gm29164	processed_pseudogene;	havana	3.02198	0.0354853	0.448798	0.164329	0.869472	0.920618	0.152584	0.928529
ENSMUSG00000085184	4933439K11Rik	processed_transcript;	havana	10.6142	-0.0341059	0.332759	-0.164859	0.869055	0.92049	-0.0879117	0.533255
ENSMUSG00000113440	Gm46404	lincRNA;	havana	22.1081	-0.0305773	0.257734	-0.164792	0.869108	0.92049	-0.0588252	0.356967
ENSMUSG00000027160	Ccdc34	protein_coding;	ensembl_havana	116.855	-0.0250154	0.186448	-0.164663	0.869209	0.92049	-0.0376113	0.228414
ENSMUSG00000031458	Coprs	protein_coding;	ensembl_havana	262.42	-0.0187308	0.127146	-0.164633	0.869233	0.92049	-0.0233758	0.141987
ENSMUSG00000033933	Vhl	protein_coding;	ensembl_havana	263.669	-0.0180337	0.121402	-0.164613	0.869249	0.92049	-0.0221315	0.134446
ENSMUSG00000063047	Zfp780b	protein_coding;	ensembl_havana	214.59	-0.0176348	0.11814	-0.164639	0.869228	0.92049	-0.02144	0.130225
ENSMUSG00000089942	Pira2	protein_coding;	ensembl_havana	3.78151	-0.0350443	0.495899	-0.165132	0.86884	0.920383	-0.190484	1.15352
ENSMUSG00000001948	Spa17	protein_coding;	ensembl_havana	124.922	0.0235032	0.169959	0.165205	0.868783	0.920377	0.0334926	0.202734
ENSMUSG00000090101	Snhg9	antisense;	havana	4.93876	-0.0357106	0.416008	-0.165364	0.868657	0.920299	-0.131934	0.797838
ENSMUSG00000087380	2210408F21Rik	processed_transcript;	havana	581.856	0.0162023	0.10627	0.165389	0.868638	0.920299	0.0190576	0.115229
ENSMUSG00000014813	Stc1	protein_coding;	ensembl_havana	121.379	0.0287152	0.228822	0.16551	0.868542	0.920286	0.0498241	0.301033
ENSMUSG00000098175	Gm7545	processed_pseudogene;	havana	2.56037	-0.0354973	0.476899	-0.165648	0.868434	0.920226	-0.174992	1.05641
ENSMUSG00000086765	Gm11827	lincRNA;	havana	22.1079	0.0345622	0.342384	0.165651	0.868432	0.920226	0.0927142	0.559697
ENSMUSG00000114378	AC154682.1	protein_coding;	havana	17.06	-0.0327272	0.292515	-0.165973	0.868178	0.920063	-0.0717826	0.432495
ENSMUSG00000047766	Lrrc49	protein_coding;	ensembl_havana	218.284	-0.020226	0.138428	-0.166086	0.868089	0.920063	-0.0261092	0.157203
ENSMUSG00000059975	Zfp74	protein_coding;	ensembl_havana	201.146	-0.0193851	0.131317	-0.166002	0.868155	0.920063	-0.0244933	0.147549
ENSMUSG00000004530	Coro1c	protein_coding;	ensembl_havana	888.575	-0.0193206	0.130502	-0.16628	0.867936	0.919984	-0.0243526	0.146455
ENSMUSG00000032469	Dbr1	protein_coding;	ensembl_havana	145.914	0.0206498	0.141939	0.166264	0.867949	0.919984	0.0269434	0.162052
ENSMUSG00000027642	Rpn2	protein_coding;	ensembl_havana	2079.1	-0.0109779	0.0683376	-0.166522	0.867746	0.919877	-0.0117951	0.0708319
ENSMUSG00000026193	Fn1	protein_coding;	ensembl_havana	1316.65	-0.0187135	0.125054	-0.166718	0.867592	0.919769	-0.0232109	0.139222
ENSMUSG00000087701	Gm13493	processed_pseudogene;	havana	2.33333	-0.0356295	0.484013	-0.166787	0.867538	0.919765	-0.182054	1.09153
ENSMUSG00000059742	Kcnh7	protein_coding;	ensembl_havana	2.37471	0.0211483	0.692961	0.167774	0.866761	0.918997	0.637627	3.80051
ENSMUSG00000026827	Gpd2	protein_coding;	ensembl_havana	305.611	0.0175837	0.114883	0.168033	0.866557	0.918876	0.0211807	0.126051
ENSMUSG00000087387	Gm15420	antisense;	havana	4.15997	0.0361998	0.460046	0.167984	0.866596	0.918876	0.164198	0.977459
ENSMUSG00000083245	Gm11185	processed_pseudogene;	havana	7.80761	-0.0360093	0.385129	-0.168142	0.866471	0.91886	-0.115945	0.689567
ENSMUSG00000033557	Fam20b	protein_coding;	ensembl_havana	1761.06	-0.0223777	0.155178	-0.16825	0.866387	0.91886	-0.0304228	0.180819
ENSMUSG00000041828	Abca8a	protein_coding;	ensembl_havana	2553.37	0.0157417	0.100795	0.168177	0.866444	0.91886	0.0182469	0.108499
ENSMUSG00000014303	Glis2	protein_coding;	ensembl_havana	329.603	0.0232612	0.163594	0.168134	0.866478	0.91886	0.0324778	0.193166
ENSMUSG00000020072	Pbld2	protein_coding;	ensembl_havana	32.0184	0.0295309	0.232904	0.168431	0.866244	0.91883	0.051971	0.30856
ENSMUSG00000086644	Gm13470	lincRNA;	havana	11.9834	0.0349002	0.333637	0.168553	0.866148	0.918782	0.0902623	0.535514
ENSMUSG00000069188	Gm13192	processed_pseudogene;	havana	5.17831	-0.0362388	0.394033	-0.16866	0.866064	0.918747	-0.121331	0.719384
ENSMUSG00000039018	Mtg1	protein_coding;	ensembl_havana	613.576	0.0182241	0.119271	0.168802	0.865953	0.918683	0.0222278	0.13168
ENSMUSG00000025429	Pstpip2	protein_coding;	ensembl	279.64	0.0290797	0.225882	0.168922	0.865858	0.918637	0.0499377	0.295625
ENSMUSG00000020105	Lrig3	protein_coding;	ensembl_havana	42.2487	-0.0299372	0.236619	-0.169173	0.86566	0.918482	-0.0533777	0.315521
ENSMUSG00000062081	Gm6055	processed_pseudogene;	havana	47.5995	-0.0292736	0.227362	-0.169378	0.865499	0.918365	-0.0505289	0.298319
ENSMUSG00000050627	Gpd1l	protein_coding;	ensembl_havana	1414.11	0.0205504	0.13774	0.169415	0.865471	0.918365	0.0264718	0.156254
ENSMUSG00000085236	2610206C17Rik	antisense;	ensembl_havana	6.17824	0.0366435	0.443599	0.16956	0.865357	0.918323	0.153652	0.906184
ENSMUSG00000032013	Trim29	protein_coding;	ensembl_havana	3.03721	-0.0365127	0.467713	-0.169792	0.865174	0.918183	-0.171885	1.01232
ENSMUSG00000023243	Kcnk5	protein_coding;	ensembl_havana	27.367	-0.0341421	0.306709	-0.169814	0.865156	0.918183	-0.0791644	0.466181
ENSMUSG00000025200	Cwf19l1	protein_coding;	ensembl	162.065	-0.0231408	0.160113	-0.169952	0.865048	0.918158	-0.0319534	0.188014
ENSMUSG00000013415	Igf2bp1	protein_coding;	ensembl_havana	2.53156	0.0354884	0.517888	0.169958	0.865043	0.918158	0.217284	1.27846
ENSMUSG00000023393	Slc17a9	protein_coding;	ensembl_havana	27.5315	-0.0321381	0.266973	-0.170088	0.864941	0.918154	-0.0639555	0.376014
ENSMUSG00000105143	Gm8069	processed_pseudogene;	havana	6.96831	0.0368011	0.437507	0.170213	0.864842	0.918104	0.149968	0.881059
ENSMUSG00000062627	Mysm1	protein_coding;	ensembl_havana	449.849	0.0190455	0.124457	0.17034	0.864743	0.918102	0.0235809	0.138435
ENSMUSG00000037465	Klf10	protein_coding;	ensembl_havana	516.703	0.0332438	0.285945	0.170281	0.864789	0.918102	0.071072	0.417382
ENSMUSG00000032041	Tirap	protein_coding;	ensembl_havana	187.449	-0.0208027	0.138565	-0.170689	0.864468	0.91787	-0.0268637	0.157384
ENSMUSG00000062270	Morf4l1	protein_coding;	ensembl_havana	2234.96	0.0191192	0.124289	0.171188	0.864076	0.917508	0.0236603	0.138212
ENSMUSG00000027242	Wdr76	protein_coding;	ensembl_havana	64.5901	0.0285291	0.214164	0.171289	0.863996	0.917478	0.0470541	0.274705
ENSMUSG00000025764	Jade1	protein_coding;	ensembl_havana	949.271	0.0143245	0.0882989	0.171944	0.863482	0.916985	0.0160877	0.0935635
ENSMUSG00000081285	Gm18859	processed_pseudogene;	havana	4.48098	-0.0373435	0.425038	-0.172733	0.862861	0.916972	-0.143635	0.831542
ENSMUSG00000032036	Kirrel3	protein_coding;	ensembl_havana	24.507	-0.0316352	0.253413	-0.172032	0.863413	0.916972	-0.0598914	0.348142
ENSMUSG00000006369	Fbln1	protein_coding;	ensembl_havana	2495.49	-0.0227067	0.1534	-0.172218	0.863266	0.916972	-0.0306967	0.178243
ENSMUSG00000044072	Eml6	protein_coding;	ensembl_havana	220.079	-0.0211073	0.139757	-0.172025	0.863418	0.916972	-0.0273557	0.159022
ENSMUSG00000066152	Slc31a2	protein_coding;	ensembl_havana	610.397	-0.0207323	0.136449	-0.172192	0.863286	0.916972	-0.0266012	0.154485
ENSMUSG00000022248	Rad1	protein_coding;	ensembl_havana	143.71	-0.0204954	0.13434	-0.172346	0.863166	0.916972	-0.0261304	0.151617
ENSMUSG00000024241	Sos1	protein_coding;	ensembl	538.577	-0.016068	0.1005	-0.172099	0.86336	0.916972	-0.0186105	0.108138
ENSMUSG00000030603	Psmc4	protein_coding;	ensembl_havana	1617.04	-0.0156473	0.097318	-0.172355	0.863158	0.916972	-0.0179738	0.104284
ENSMUSG00000021830	Txndc16	protein_coding;	ensembl_havana	596.094	0.0183685	0.11759	0.172155	0.863316	0.916972	0.0222961	0.129512
ENSMUSG00000031748	Gnao1	protein_coding;	ensembl_havana	695.256	0.02031	0.132344	0.172841	0.862776	0.916972	0.0257394	0.14892
ENSMUSG00000054434	Tmem120b	protein_coding;	ensembl_havana	194.059	0.021909	0.145863	0.172705	0.862883	0.916972	0.0289318	0.167521
ENSMUSG00000055110	A630012P03Rik	antisense;	ensembl_havana	0.493213	0.0229869	0.683938	0.172702	0.862886	0.916972	0.605336	3.5051
ENSMUSG00000034799	Unc13a	protein_coding;	ensembl_havana	34.657	0.0313218	0.248615	0.17211	0.863351	0.916972	0.0582786	0.338612
ENSMUSG00000096718	Zfp781	protein_coding;	ensembl_havana	3.05434	0.0363741	0.504094	0.172279	0.863218	0.916972	0.206331	1.19765
ENSMUSG00000114838	Gm48703	lincRNA;	havana	2.56275	0.0364875	0.500433	0.172381	0.863138	0.916972	0.202947	1.17732
ENSMUSG00000027831	Veph1	protein_coding;	ensembl_havana	3.02184	0.0371264	0.468682	0.172682	0.862901	0.916972	0.175543	1.01657
ENSMUSG00000000792	Slc5a5	protein_coding;	ensembl_havana	3.48542	0.0373638	0.449676	0.173003	0.862649	0.916972	0.161166	0.931577
ENSMUSG00000026709	Dars2	protein_coding;	ensembl_havana	444.81	-0.0215838	0.142313	-0.17343	0.862314	0.916723	-0.0281924	0.162558
ENSMUSG00000115856	AC138177.1	processed_pseudogene;	havana	9.65273	-0.036682	0.35745	-0.173821	0.862006	0.916596	-0.10478	0.602801
ENSMUSG00000040957	Cables1	protein_coding;	ensembl_havana	196.028	-0.0236593	0.160206	-0.173686	0.862113	0.916596	-0.0326771	0.188139
ENSMUSG00000034320	Slc26a2	protein_coding;	ensembl_havana	220.681	0.0206463	0.134272	0.173685	0.862113	0.916596	0.0263171	0.151522
ENSMUSG00000026819	Slc25a25	protein_coding;	ensembl_havana	235.311	0.0253022	0.175705	0.173647	0.862143	0.916596	0.0367255	0.211495
ENSMUSG00000112481	Gm29684	lincRNA;	havana	3.20466	0.0369569	0.492791	0.173761	0.862054	0.916596	0.197397	1.13603
ENSMUSG00000030103	Bhlhe40	protein_coding;	ensembl_havana	813.38	0.0253098	0.175149	0.174093	0.861792	0.916495	0.0366702	0.210635
ENSMUSG00000089876	Tmem102	protein_coding;	ensembl_havana	4.10952	0.0370116	0.494286	0.174167	0.861734	0.916488	0.199228	1.14389
ENSMUSG00000025280	Polr3a	protein_coding;	ensembl_havana	392.458	-0.0195187	0.124716	-0.174276	0.861648	0.916451	-0.0241843	0.13877
ENSMUSG00000085208	Brip1os	antisense;	ensembl_havana	485.049	0.0158836	0.0976713	0.174405	0.861547	0.916398	0.0182618	0.104709
ENSMUSG00000032131	Abcg4	protein_coding;	ensembl_havana	7.16944	0.0372428	0.376827	0.174522	0.861455	0.916354	0.115594	0.662344
ENSMUSG00000031959	Wdr59	protein_coding;	ensembl_havana	259.18	0.0168412	0.104307	0.174683	0.861329	0.916275	0.0197039	0.112798
ENSMUSG00000033898	Cfhr2	protein_coding;	ensembl_havana	6.33522	0.0377522	0.417637	0.174739	0.861285	0.916275	0.140369	0.803306
ENSMUSG00000020932	Gfap	protein_coding;	ensembl_havana	2.76885	-0.0349408	0.557029	-0.175146	0.860965	0.915996	-0.271158	1.54818
ENSMUSG00000032482	Cspg5	protein_coding;	ensembl_havana	6.63597	-0.037842	0.411305	-0.175323	0.860826	0.915972	-0.136733	0.779891
ENSMUSG00000043801	Oaz1-ps	pseudogene;	ensembl	47.7702	-0.0280514	0.201425	-0.175241	0.860891	0.915972	-0.0443128	0.252868
ENSMUSG00000057835	Zfp119a	protein_coding;	ensembl_havana	94.3168	-0.0252082	0.172519	-0.175286	0.860855	0.915972	-0.0362133	0.206595
ENSMUSG00000102722	Gm37935	TEC;	havana	2.36247	-0.0360953	0.534357	-0.175681	0.860545	0.915767	-0.242963	1.38298
ENSMUSG00000043866	Taf10	protein_coding;	ensembl_havana	964.872	-0.0150591	0.0910384	-0.175912	0.860363	0.915628	-0.0170261	0.0967875
ENSMUSG00000098447	Gm27184	antisense;	havana	11.2043	-0.0359124	0.318273	-0.176165	0.860164	0.915471	-0.0871835	0.494897
ENSMUSG00000086610	Gm15408	lincRNA;	havana	21.9625	-0.0326572	0.257228	-0.176176	0.860155	0.915471	-0.0626796	0.355778
ENSMUSG00000083674	Zfp133-ps	transcribed_unitary_pseudogene;	havana	55.7664	-0.028575	0.205488	-0.176186	0.860148	0.915471	-0.0457585	0.259717
ENSMUSG00000035513	Ntng2	protein_coding;	ensembl_havana	257.508	-0.0243867	0.163692	-0.176193	0.860143	0.915471	-0.0340555	0.193286
ENSMUSG00000086629	2810403D21Rik	processed_transcript;	havana	80.7241	0.0272672	0.190965	0.176557	0.859856	0.915372	0.0416005	0.23562
ENSMUSG00000053560	Ier2	protein_coding;	ensembl	305.563	0.0295324	0.215541	0.176596	0.859826	0.915372	0.0489301	0.277074
ENSMUSG00000099835	Gm29668	processed_pseudogene;	havana	17.1986	0.034893	0.294065	0.176543	0.859867	0.915372	0.0769498	0.43587
ENSMUSG00000017002	Slpi	protein_coding;	ensembl_havana	3.01844	-0.0380463	0.469335	-0.176971	0.859531	0.915219	-0.18037	1.0192
ENSMUSG00000040429	Mterf1a	protein_coding;	ensembl_havana	35.8808	0.0302535	0.223221	0.177013	0.859498	0.915219	0.0514632	0.290731
ENSMUSG00000078864	Gm14322	protein_coding;	ensembl_havana	21.5125	0.0343254	0.28142	0.177096	0.859433	0.915219	0.0720987	0.407117
ENSMUSG00000097580	Gm5432	bidirectional_promoter_lncRNA;	havana	2.54416	0.0367783	0.523102	0.176922	0.85957	0.915219	0.231714	1.3097
ENSMUSG00000109089	4833411C07Rik	processed_transcript;	havana	8.8455	-0.0379322	0.382946	-0.177249	0.859313	0.915163	-0.120875	0.681951
ENSMUSG00000026374	Tsn	protein_coding;	ensembl_havana	1014.85	0.0160555	0.0970337	0.177305	0.859269	0.915163	0.018429	0.10394
ENSMUSG00000044678	Ly6k	protein_coding;	ensembl_havana	4.10177	0.0371015	0.516711	0.177437	0.859165	0.915114	0.225405	1.27034
ENSMUSG00000086498	Gm12681	lincRNA;	havana	2.25446	0.0376597	0.497706	0.177564	0.859065	0.915063	0.206299	1.16183
ENSMUSG00000030766	Arhgap17	protein_coding;	ensembl_havana	528.345	0.0193898	0.120648	0.177904	0.858798	0.914832	0.0237422	0.133455
ENSMUSG00000039377	Hlx	protein_coding;	ensembl_havana	168.658	0.0240027	0.158136	0.177926	0.858781	0.914832	0.0329331	0.185094
ENSMUSG00000044709	Gemin7	protein_coding;	ensembl_havana	581.752	0.0181303	0.111122	0.178177	0.858584	0.914713	0.0216097	0.121282
ENSMUSG00000105283	Gm33370	lincRNA;	havana	12.4111	-0.0371218	0.339337	-0.178347	0.858451	0.914637	-0.0982311	0.550788
ENSMUSG00000096349	Gm22513	snRNA;	ensembl	70.7459	-0.0368716	0.528624	-0.178333	0.858462	0.914637	-0.239804	1.3447
ENSMUSG00000031015	Swap70	protein_coding;	ensembl_havana	466.15	-0.0221117	0.14152	-0.17845	0.858369	0.914637	-0.0288104	0.161448
ENSMUSG00000027102	Hoxd8	protein_coding;	ensembl_havana	21.9062	-0.0332071	0.257395	-0.17908	0.857875	0.914326	-0.0637655	0.356073
ENSMUSG00000067212	H2-T23	protein_coding;	ensembl_havana	694.319	-0.0250152	0.165954	-0.178919	0.858001	0.914326	-0.0351846	0.196651
ENSMUSG00000021713	Ppwd1	protein_coding;	ensembl_havana	212.834	0.0198964	0.123651	0.1789	0.858016	0.914326	0.024575	0.137367
ENSMUSG00000063954	Hist2h2aa2	protein_coding;	ensembl_havana	4.24279	0.0387037	0.437242	0.178964	0.857966	0.914326	0.157365	0.87931
ENSMUSG00000038060	Dlec1	protein_coding;	ensembl_havana	6.33745	-0.038667	0.406455	-0.179303	0.8577	0.914297	-0.136652	0.762133
ENSMUSG00000043621	Ubxn10	protein_coding;	ensembl_havana	60.0277	-0.0326319	0.248895	-0.179194	0.857786	0.914297	-0.0607593	0.339071
ENSMUSG00000031488	Rab11fip1	protein_coding;	ensembl_havana	43.5835	0.0353061	0.291775	0.17923	0.857757	0.914297	0.0771597	0.430506
ENSMUSG00000064284	Cdpf1	protein_coding;	ensembl_havana	350.392	-0.0180624	0.109741	-0.179399	0.857625	0.914289	-0.0214467	0.119548
ENSMUSG00000056501	Cebpb	protein_coding;	ensembl_havana	740.065	0.0284015	0.197536	0.179743	0.857354	0.914055	0.0442818	0.246361
ENSMUSG00000074899	Sptbn5	processed_transcript;	havana	31.0905	0.0330068	0.252617	0.17979	0.857317	0.914055	0.0622873	0.346444
ENSMUSG00000068250	Amn1	protein_coding;	ensembl_havana	252.002	-0.0197985	0.121861	-0.180163	0.857024	0.913812	-0.0243273	0.135029
ENSMUSG00000043873	Chil5	protein_coding;	ensembl_havana	3.63383	-0.03891	0.457073	-0.180361	0.856869	0.913708	-0.173706	0.963102
ENSMUSG00000059708	Akap17b	protein_coding;	ensembl_havana	113.978	-0.0238723	0.154196	-0.180353	0.856876	0.913708	-0.0323496	0.179368
ENSMUSG00000033985	Tesk2	protein_coding;	ensembl_havana	49.828	0.0300593	0.214386	0.180357	0.856872	0.913708	0.0496015	0.275018
ENSMUSG00000001497	Pax9	protein_coding;	ensembl_havana	2.85781	0.0376362	0.520036	0.1805	0.85676	0.913708	0.232873	1.29016
ENSMUSG00000037126	Psd	protein_coding;	ensembl_havana	9.93143	0.0385439	0.378334	0.180469	0.856785	0.913708	0.120349	0.666872
ENSMUSG00000021208	Ifi27l2b	protein_coding;	ensembl_havana	4.86465	0.0390541	0.419395	0.180697	0.856605	0.913692	0.146273	0.809493
ENSMUSG00000049327	Kmt5a	protein_coding;	ensembl_havana	3624.31	-0.0198059	0.12139	-0.180806	0.85652	0.913686	-0.0243031	0.134415
ENSMUSG00000032449	Slc25a36	protein_coding;	ensembl_havana	1614.61	-0.0182149	0.109845	-0.18077	0.856548	0.913686	-0.0216338	0.119676
ENSMUSG00000035649	Zcchc7	protein_coding;	ensembl_havana	1013.48	-0.0211783	0.131699	-0.180939	0.856416	0.913684	-0.0267863	0.148041
ENSMUSG00000042772	Smg7	protein_coding;	ensembl_havana	1158.87	-0.0174904	0.104588	-0.180998	0.856369	0.913684	-0.0204783	0.113141
ENSMUSG00000010797	Wnt2	protein_coding;	ensembl_havana	11.065	0.038752	0.385118	0.180902	0.856444	0.913684	0.124619	0.688878
ENSMUSG00000111583	Gm47962	bidirectional_promoter_lncRNA;	havana	4.53673	0.0390822	0.408629	0.181135	0.856261	0.913652	0.139441	0.769819
ENSMUSG00000039254	Pomt1	protein_coding;	ensembl_havana	297.799	0.0191518	0.116239	0.181235	0.856183	0.913623	0.0231566	0.127772
ENSMUSG00000041674	BC006965	processed_transcript;	ensembl_havana	2.42858	0.0383047	0.50321	0.181237	0.856181	0.913623	0.215962	1.1916
ENSMUSG00000029999	Tgfa	protein_coding;	ensembl_havana	41.7238	-0.0340647	0.26329	-0.18155	0.855936	0.913468	-0.0668351	0.368136
ENSMUSG00000085102	1700010K24Rik	antisense;	havana	12.2899	-0.0381635	0.346351	-0.182283	0.855361	0.912908	-0.103954	0.570288
ENSMUSG00000101439	Gm336	processed_pseudogene;	havana	2.55127	-0.0384336	0.508784	-0.182578	0.855129	0.912715	-0.22329	1.22298
ENSMUSG00000055497	Gm9974	processed_pseudogene;	havana	2.88235	-0.0388045	0.497478	-0.182892	0.854882	0.912557	-0.212147	1.15995
ENSMUSG00000026240	Cops7b	protein_coding;	ensembl_havana	281.835	0.0209077	0.127951	0.182833	0.854929	0.912557	0.0261511	0.143033
ENSMUSG00000060477	Irak2	protein_coding;	ensembl_havana	337.772	-0.0253097	0.162981	-0.183451	0.854444	0.912171	-0.0352604	0.192206
ENSMUSG00000099696	2900052N01Rik	lincRNA;	havana	10.6072	0.0396598	0.422857	0.183423	0.854467	0.912171	0.150849	0.822413
ENSMUSG00000056797	Gm4889	processed_pseudogene;	ensembl_havana	0.756015	0.0281725	0.655541	0.183807	0.854165	0.911958	0.513548	2.79395
ENSMUSG00000089633	A230009B12Rik	antisense;	havana	4.25624	0.0398438	0.445251	0.184313	0.853768	0.911589	0.168069	0.911869
ENSMUSG00000106062	Gm43820	TEC;	havana	9.1608	-0.0386274	0.346893	-0.184414	0.853688	0.911584	-0.105438	0.571748
ENSMUSG00000061759	Armt1	protein_coding;	ensembl_havana	216.784	0.0218164	0.133493	0.184384	0.853713	0.911584	0.027741	0.150452
ENSMUSG00000028689	Ccdc163	protein_coding;	ensembl_havana	147.23	-0.0254219	0.162493	-0.184674	0.853485	0.911449	-0.0353611	0.191479
ENSMUSG00000030435	U2af2	protein_coding;	ensembl_havana	1373.51	-0.0151268	0.0866105	-0.184738	0.853435	0.911449	-0.0169195	0.0915863
ENSMUSG00000009406	Elk1	protein_coding;	ensembl_havana	301.32	0.0201359	0.120246	0.185261	0.853024	0.911105	0.0246259	0.132926
ENSMUSG00000044348	Slc25a53	protein_coding;	ensembl_havana	76.0669	0.0284287	0.189256	0.185215	0.853061	0.911105	0.0431198	0.23281
ENSMUSG00000029836	Cbx3	protein_coding;	ensembl_havana	370.693	0.0163203	0.0938256	0.185629	0.852735	0.910866	0.0185802	0.100093
ENSMUSG00000010376	Nedd8	protein_coding;	ensembl_havana	1985.52	0.0143024	0.080855	0.185847	0.852565	0.910738	0.0157841	0.0849306
ENSMUSG00000058174	Gm5148	protein_coding;	ensembl_havana	1.05768	-0.0330003	0.613594	-0.186031	0.85242	0.910724	-0.393136	2.11328
ENSMUSG00000025083	Afap1l2	protein_coding;	ensembl_havana	103.385	-0.0301699	0.205573	-0.185969	0.852469	0.910724	-0.0483128	0.259789
ENSMUSG00000055652	Klhl25	protein_coding;	ensembl_havana	120.322	0.0237368	0.146992	0.186006	0.85244	0.910724	0.03145	0.16908
ENSMUSG00000085465	Gm15347	antisense;	havana	3.28016	0.0389402	0.515307	0.185929	0.852501	0.910724	0.234409	1.26075
ENSMUSG00000020175	Rab36	protein_coding;	ensembl_havana	28.651	-0.0357517	0.273892	-0.186824	0.851798	0.910191	-0.0729485	0.390465
ENSMUSG00000021638	Ocln	protein_coding;	ensembl_havana	18.3321	-0.0391887	0.346803	-0.1871	0.851582	0.910014	-0.106907	0.571388
ENSMUSG00000097075	D830044I16Rik	protein_coding;	havana	16.5641	-0.0374787	0.303697	-0.187106	0.851578	0.910014	-0.0857765	0.458439
ENSMUSG00000055172	C1ra	protein_coding;	ensembl_havana	445.267	-0.0266716	0.170096	-0.187369	0.851371	0.909897	-0.0380094	0.202858
ENSMUSG00000053799	Exoc6	protein_coding;	ensembl	993.26	0.0244245	0.150978	0.187507	0.851263	0.909836	0.0327635	0.174732
ENSMUSG00000040818	Dennd6a	protein_coding;	ensembl_havana	530.265	-0.0182098	0.105149	-0.187581	0.851205	0.909829	-0.0213522	0.11383
ENSMUSG00000036442	Thap11	protein_coding;	ensembl_havana	494.959	-0.0162349	0.0920155	-0.187863	0.850984	0.909646	-0.0183994	0.0979407
ENSMUSG00000035919	Bbs9	protein_coding;	ensembl_havana	215.797	0.0231321	0.140294	0.187964	0.850905	0.909616	0.030024	0.159733
ENSMUSG00000033882	Rbm46	protein_coding;	ensembl_havana	3.8003	-0.0407323	0.441471	-0.188333	0.850616	0.909361	-0.168712	0.895816
ENSMUSG00000101172	Gm28535	antisense;	havana	3.07571	0.0405721	0.465123	0.188392	0.850569	0.909361	0.188119	0.998551
ENSMUSG00000097327	E030030I06Rik	protein_coding;	ensembl_havana	29.3446	0.0380226	0.30888	0.188566	0.850433	0.909274	0.0888192	0.471023
ENSMUSG00000097279	Gm5106	antisense;	havana	3.73944	-0.0408605	0.440018	-0.188904	0.850168	0.90921	-0.168086	0.889797
ENSMUSG00000103030	E330011M16Rik	TEC;	havana	4.67939	-0.0406768	0.400048	-0.188881	0.850186	0.90921	-0.139571	0.738936
ENSMUSG00000097082	4933440J02Rik	lincRNA;	havana	7.25493	-0.0404443	0.380515	-0.189142	0.849981	0.90921	-0.127376	0.673439
ENSMUSG00000089665	Fcor	protein_coding;	havana	2.53524	-0.0396596	0.511244	-0.188707	0.850322	0.90921	-0.233317	1.2364
ENSMUSG00000040606	Kazn	protein_coding;	ensembl_havana	135.577	-0.0294759	0.193651	-0.189055	0.85005	0.90921	-0.0453569	0.239914
ENSMUSG00000005262	Ufd1	protein_coding;	ensembl_havana	1168.82	0.0134485	0.0742325	0.188952	0.850131	0.90921	0.0146265	0.0774089
ENSMUSG00000023886	Smoc2	protein_coding;	ensembl	2599.83	0.021955	0.13068	0.188751	0.850288	0.90921	0.0276826	0.146662
ENSMUSG00000038039	Gcc2	protein_coding;	ensembl_havana	576.711	0.0227723	0.136752	0.188808	0.850244	0.90921	0.0292407	0.15487
ENSMUSG00000023033	Scn8a	protein_coding;	ensembl_havana	3.27826	-0.040538	0.479837	-0.189231	0.849912	0.909206	-0.202158	1.06832
ENSMUSG00000097734	B930082K07Rik	lincRNA;	ensembl	5.56993	-0.0410393	0.42993	-0.189693	0.84955	0.908873	-0.161106	0.849299
ENSMUSG00000029535	Triap1	protein_coding;	ensembl_havana	344.419	0.0218785	0.129162	0.189872	0.84941	0.908777	0.027462	0.144634
ENSMUSG00000036282	Naa30	protein_coding;	ensembl_havana	690.587	-0.0188379	0.107725	-0.190076	0.849249	0.90866	-0.0222431	0.117022
ENSMUSG00000100437	Gm29152	lincRNA;	havana	2.03622	0.0388952	0.539038	0.190177	0.84917	0.908629	0.268656	1.41266
ENSMUSG00000016510	Mtif3	protein_coding;	ensembl_havana	446.328	0.0224316	0.13283	0.190341	0.849042	0.908547	0.0284652	0.149548
ENSMUSG00000029720	Gm20605	protein_coding;	havana	19.6698	0.037663	0.294587	0.190393	0.849001	0.908547	0.0831578	0.436769
ENSMUSG00000040563	Plppr2	protein_coding;	ensembl_havana	120.477	0.027794	0.175754	0.190713	0.848751	0.908343	0.0403351	0.211497
ENSMUSG00000036555	Iqce	protein_coding;	ensembl_havana	146.273	-0.0265913	0.164502	-0.191426	0.848192	0.907837	-0.0372205	0.194438
ENSMUSG00000024346	Pfdn1	protein_coding;	ensembl	1731.97	0.0168276	0.0938364	0.191382	0.848227	0.907837	0.0191581	0.100104
ENSMUSG00000032557	Uba5	protein_coding;	ensembl_havana	938.055	0.0170791	0.0953358	0.191551	0.848094	0.907803	0.0195182	0.101895
ENSMUSG00000003585	Sec14l2	protein_coding;	ensembl_havana	19.7625	-0.0363898	0.269579	-0.191638	0.848026	0.907785	-0.0730434	0.381154
ENSMUSG00000056755	Grm7	protein_coding;	ensembl_havana	19.7595	-0.0405661	0.35953	-0.191903	0.847818	0.907617	-0.116718	0.608212
ENSMUSG00000001025	S100a6	protein_coding;	ensembl_havana	723.271	-0.0292091	0.18636	-0.192333	0.847481	0.90731	-0.0438763	0.228126
ENSMUSG00000052673	Gm9887	protein_coding;	ensembl	4.39932	-0.0416472	0.445081	-0.192598	0.847274	0.907176	-0.175346	0.910426
ENSMUSG00000079108	Srp54b	protein_coding;	ensembl_havana	212.615	-0.0247955	0.148726	-0.192558	0.847305	0.907176	-0.0330268	0.171516
ENSMUSG00000070923	Klhl9	protein_coding;	ensembl_havana	1973.35	-0.0183996	0.103211	-0.192591	0.847279	0.907176	-0.0214627	0.111442
ENSMUSG00000045275	Lca5l	protein_coding;	ensembl_havana	24.7719	0.0350548	0.247629	0.193033	0.846933	0.90694	0.064935	0.336394
ENSMUSG00000074449	Gm15319	protein_coding;	ensembl_havana	3.10424	-0.0407703	0.506386	-0.193231	0.846778	0.906828	-0.233396	1.20786
ENSMUSG00000097973	Gm4929	processed_pseudogene;	havana	7.91962	0.0414337	0.385183	0.193362	0.846676	0.906773	0.133112	0.688406
ENSMUSG00000028878	Fam76a	protein_coding;	ensembl_havana	730.18	-0.0180541	0.100412	-0.193522	0.84655	0.906713	-0.0209045	0.108021
ENSMUSG00000091604	Gm17349	protein_coding;	ensembl	7.4699	0.0411024	0.367412	0.193497	0.846569	0.906713	0.122285	0.631973
ENSMUSG00000064140	Trim38	protein_coding;	ensembl_havana	3.28296	0.0416747	0.476799	0.194249	0.845981	0.906192	0.204528	1.05292
ENSMUSG00000022773	Ypel1	protein_coding;	ensembl	15.556	-0.0395254	0.315798	-0.194393	0.845868	0.906125	-0.0948804	0.488085
ENSMUSG00000116024	AC157554.2	protein_coding;	havana	3.19445	-0.0417739	0.476071	-0.194651	0.845666	0.905962	-0.204258	1.04935
ENSMUSG00000038074	Fkbp14	protein_coding;	ensembl_havana	319.396	-0.0226546	0.130631	-0.194825	0.84553	0.905871	-0.0285591	0.146589
ENSMUSG00000011148	Adssl1	protein_coding;	ensembl_havana	3032.99	-0.0192731	0.10749	-0.194831	0.845525	0.905871	-0.0227419	0.116726
ENSMUSG00000071036	Gm10309	protein_coding;	ensembl	1.97907	-0.0408948	0.51475	-0.195078	0.845332	0.905767	-0.24504	1.25612
ENSMUSG00000032122	Slc37a2	protein_coding;	ensembl_havana	166.53	0.0329806	0.218485	0.195541	0.844969	0.905433	0.0551608	0.282093
ENSMUSG00000024340	Btnl2	protein_coding;	ensembl_havana	4.23334	0.04235	0.423343	0.195785	0.844778	0.905282	0.161197	0.823338
ENSMUSG00000024301	Kifc5b	protein_coding;	ensembl	18.1993	-0.0379384	0.28073	-0.195935	0.844661	0.905211	-0.0793948	0.40521
ENSMUSG00000015090	Ptgds	protein_coding;	ensembl_havana	5127.19	-0.0377276	0.276976	-0.196083	0.844545	0.905194	-0.0778392	0.396971
ENSMUSG00000024695	Zfp91	protein_coding;	ensembl_havana	3037.34	0.0209784	0.118024	0.196019	0.844595	0.905194	0.0254918	0.130047
ENSMUSG00000018678	Sp2	protein_coding;	ensembl_havana	290.572	-0.0224379	0.127862	-0.196327	0.844354	0.905077	-0.0280546	0.142897
ENSMUSG00000065701	Rny1	misc_RNA;	ensembl	164.707	0.0423179	0.462338	0.196288	0.844385	0.905077	0.193357	0.985071
ENSMUSG00000029178	Klf3	protein_coding;	ensembl_havana	1281.2	-0.0266199	0.159023	-0.196507	0.844213	0.905001	-0.0366159	0.186333
ENSMUSG00000027655	Dhx35	protein_coding;	ensembl_havana	364.893	-0.0193922	0.107111	-0.196627	0.84412	0.904955	-0.0228587	0.116254
ENSMUSG00000104103	Gm9517	processed_pseudogene;	havana	5.5339	-0.0426327	0.443058	-0.197086	0.84376	0.904624	-0.177693	0.9016
ENSMUSG00000029012	Orc5	protein_coding;	ensembl_havana	362.442	0.0209279	0.116598	0.197536	0.843408	0.904301	0.0253274	0.128217
ENSMUSG00000003380	Rabac1	protein_coding;	ensembl_havana	2592.27	0.0200468	0.110629	0.197758	0.843234	0.904169	0.0238591	0.120648
ENSMUSG00000026547	Tagln2	protein_coding;	ensembl_havana	1978.21	-0.0274946	0.164581	-0.19786	0.843155	0.904137	-0.0384902	0.194533
ENSMUSG00000022789	Dnm1l	protein_coding;	ensembl_havana	3322.18	0.0186922	0.101744	0.198088	0.842976	0.904	0.021719	0.109643
ENSMUSG00000042045	Sln	protein_coding;	ensembl_havana	235.794	-0.0290086	0.666169	-0.198207	0.842883	0.903954	-0.59869	3.02053
ENSMUSG00000030034	Ino80b	protein_coding;	ensembl_havana	211.539	-0.0211923	0.117837	-0.198279	0.842827	0.903948	-0.0257377	0.129805
ENSMUSG00000021991	Cacna2d3	protein_coding;	ensembl_havana	24.3647	0.0390736	0.291256	0.198478	0.842671	0.903835	0.0851217	0.428871
ENSMUSG00000087305	A430035B10Rik	processed_transcript;	havana	22.2354	0.0396039	0.300395	0.198567	0.842601	0.903814	0.0894019	0.450235
ENSMUSG00000035799	Twist1	protein_coding;	ensembl_havana	48.9076	-0.0364158	0.249529	-0.199679	0.841732	0.903036	-0.0678966	0.34003
ENSMUSG00000020783	Ncbp3	protein_coding;	ensembl_havana	453.381	0.0223491	0.124668	0.199616	0.841781	0.903036	0.0276822	0.138677
ENSMUSG00000108046	Gm43924	TEC;	havana	3.32037	0.0415497	0.522703	0.19956	0.841825	0.903036	0.260191	1.30383
ENSMUSG00000032783	Troap	protein_coding;	ensembl_havana	11.2224	0.041789	0.341954	0.200258	0.841279	0.902612	0.11159	0.557231
ENSMUSG00000033808	Tmem87a	protein_coding;	ensembl_havana	678.527	0.0202039	0.109866	0.20048	0.841106	0.902516	0.0239951	0.119689
ENSMUSG00000049493	Pls1	protein_coding;	ensembl_havana	3.99484	0.0433467	0.44667	0.200437	0.841139	0.902516	0.183674	0.916368
ENSMUSG00000022070	Bora	protein_coding;	ensembl_havana	41.9817	-0.0347229	0.227948	-0.200586	0.841022	0.902499	-0.0599882	0.299064
ENSMUSG00000099470	Gm29340	lincRNA;	havana	2.28542	-0.0426413	0.497752	-0.20084	0.840823	0.902468	-0.232799	1.15912
ENSMUSG00000041301	Cftr	protein_coding;	ensembl_havana	4.27853	-0.0414896	0.530066	-0.20072	0.840917	0.902468	-0.271089	1.35058
ENSMUSG00000034300	Fam53c	protein_coding;	ensembl	527.415	-0.0184567	0.0987583	-0.200715	0.840921	0.902468	-0.0212782	0.106012
ENSMUSG00000008822	Acyp1	protein_coding;	ensembl_havana	302.891	0.0217534	0.119737	0.200849	0.840817	0.902468	0.0265625	0.132251
ENSMUSG00000027993	Trim2	protein_coding;	ensembl_havana	318.324	0.0271141	0.158408	0.200737	0.840905	0.902468	0.0372208	0.185421
ENSMUSG00000041658	Rragb	protein_coding;	ensembl_havana	58.9633	0.0355984	0.23706	0.200932	0.840752	0.902468	0.0634895	0.315976
ENSMUSG00000101365	Gm19325	lincRNA;	havana	2.06043	0.0419455	0.5209	0.201106	0.840616	0.902468	0.259912	1.29241
ENSMUSG00000093910	Zfp853	protein_coding;	ensembl_havana	6.245	0.043346	0.411235	0.200688	0.840943	0.902468	0.156116	0.777905
ENSMUSG00000029847	Slc23a4	protein_coding;	ensembl_havana	4.42269	0.0434491	0.419672	0.200908	0.840771	0.902468	0.162543	0.809045
ENSMUSG00000105377	Gm43148	TEC;	havana	1.05805	-0.0389574	0.576572	-0.201415	0.840374	0.902344	-0.344185	1.70884
ENSMUSG00000035142	Nubpl	protein_coding;	ensembl_havana	309.307	0.0258475	0.147923	0.201566	0.840256	0.902272	0.0343384	0.170358
ENSMUSG00000071659	Hnrnpul2	protein_coding;	ensembl	2180.62	0.0170585	0.0898361	0.20164	0.840199	0.902264	0.0192287	0.0953617
ENSMUSG00000022144	Gdnf	protein_coding;	ensembl_havana	3.10469	-0.0432016	0.48269	-0.201812	0.840064	0.902207	-0.21815	1.08096
ENSMUSG00000049232	Tigd2	protein_coding;	ensembl_havana	287.856	-0.0233453	0.129823	-0.201771	0.840095	0.902207	-0.0293575	0.145499
ENSMUSG00000069300	Hist1h2bj	protein_coding;	ensembl_havana	1.26025	0.0372045	0.600214	0.202282	0.839696	0.901987	0.39409	1.94822
ENSMUSG00000030109	Slc6a12	protein_coding;	ensembl_havana	1.30752	0.0400321	0.562981	0.202163	0.83979	0.901987	0.321627	1.59093
ENSMUSG00000091575	2010016I18Rik	processed_transcript;	ensembl_havana	4.43996	0.0414944	0.536711	0.202191	0.839767	0.901987	0.28198	1.39462
ENSMUSG00000074676	Foxs1	protein_coding;	ensembl_havana	78.4679	0.0385492	0.270419	0.202685	0.839381	0.901711	0.0775734	0.382729
ENSMUSG00000039633	Lonrf1	protein_coding;	ensembl_havana	148.027	-0.0311078	0.189148	-0.20275	0.839331	0.90171	-0.0471455	0.232531
ENSMUSG00000030216	Wbp11	protein_coding;	ensembl_havana	1035.45	-0.0163724	0.0852336	-0.202848	0.839254	0.901682	-0.0182522	0.0899797
ENSMUSG00000020700	Map3k3	protein_coding;	ensembl_havana	923.021	0.0161826	0.0840807	0.20297	0.839158	0.901633	0.0179919	0.0886432
ENSMUSG00000028358	Zfp618	protein_coding;	ensembl_havana	19.827	0.0406174	0.301725	0.203274	0.838921	0.901432	0.0921398	0.453279
ENSMUSG00000112140	Gm5780	processed_pseudogene;	havana	5.73638	-0.0439779	0.452453	-0.2035	0.838745	0.901328	-0.191433	0.940703
ENSMUSG00000087644	Gm14703	antisense;	havana	27.2721	-0.0376041	0.255747	-0.203463	0.838773	0.901328	-0.0716921	0.35236
ENSMUSG00000091366	Gm17040	transcribed_processed_pseudogene;	havana	5.66431	0.0440788	0.437901	0.203659	0.83862	0.901271	0.179196	0.879885
ENSMUSG00000032604	Qars	protein_coding;	ensembl_havana	1327.51	0.0214141	0.115411	0.20386	0.838463	0.901156	0.025828	0.126694
ENSMUSG00000079550	Mpp4	protein_coding;	ensembl_havana	8.75512	-0.04361	0.376602	-0.204255	0.838154	0.900985	-0.134827	0.660095
ENSMUSG00000116506	AC161165.6	lincRNA;	havana	21.21	-0.0384162	0.26466	-0.204177	0.838215	0.900985	-0.0756662	0.370592
ENSMUSG00000093514	Gm28727	antisense;	havana	6.06245	0.0441715	0.424826	0.204129	0.838253	0.900985	0.169088	0.828341
ENSMUSG00000023911	Flywch2	protein_coding;	ensembl_havana	13.355	0.0427064	0.343464	0.204384	0.838053	0.900933	0.114716	0.561277
ENSMUSG00000038521	C1s1	protein_coding;	ensembl_havana	925.436	0.0274761	0.157218	0.204571	0.837907	0.900829	0.0375743	0.183673
ENSMUSG00000005886	Ncoa2	protein_coding;	ensembl_havana	1112.62	0.0210615	0.112532	0.204799	0.83773	0.900692	0.0251985	0.123041
ENSMUSG00000045903	Npas4	protein_coding;	ensembl	1.94576	-0.0427756	0.520347	-0.204938	0.837621	0.90063	-0.264044	1.28841
ENSMUSG00000011958	Bnip2	protein_coding;	ensembl_havana	2704.39	-0.0117182	0.0587217	-0.20499	0.83758	0.90063	-0.0123642	0.0603161
ENSMUSG00000029141	Slc4a1ap	protein_coding;	ensembl_havana	444.874	0.0211817	0.113134	0.205045	0.837537	0.90063	0.0253849	0.123801
ENSMUSG00000020590	Snx13	protein_coding;	ensembl_havana	1834	0.0275961	0.157684	0.205009	0.837565	0.90063	0.0377935	0.184351
ENSMUSG00000094568	Smarce1-ps1	processed_pseudogene;	ensembl_havana	9.08179	0.0436959	0.37219	0.205115	0.837483	0.90063	0.132538	0.646166
ENSMUSG00000081099	Gm5270	processed_pseudogene;	havana	2.86731	-0.0440076	0.479794	-0.205279	0.837354	0.900613	-0.218872	1.06622
ENSMUSG00000033943	Mga	protein_coding;	ensembl_havana	1214.04	0.0192338	0.100825	0.205437	0.837231	0.900535	0.0222936	0.108518
ENSMUSG00000034059	Ypel4	protein_coding;	ensembl_havana	27.6071	0.0414474	0.308855	0.205521	0.837165	0.900518	0.096693	0.470478
ENSMUSG00000096006	Gm21596	processed_pseudogene;	ensembl	5.52252	-0.0444012	0.457068	-0.20562	0.837087	0.900489	-0.197518	0.960597
ENSMUSG00000101968	1700027A15Rik	antisense;	havana	11.3425	0.0431542	0.347801	0.205808	0.836941	0.900385	0.118022	0.573454
ENSMUSG00000024597	Slc12a2	protein_coding;	ensembl	856.646	-0.0156245	0.0795531	-0.206046	0.836755	0.900239	-0.017192	0.0834374
ENSMUSG00000055170	Ifng	protein_coding;	ensembl_havana	0.790435	0.0310298	0.660238	0.206142	0.83668	0.900212	0.594408	2.88348
ENSMUSG00000101133	Gm29050	antisense;	havana	2.32546	-0.0427255	0.528936	-0.206388	0.836488	0.90006	-0.277031	1.34229
ENSMUSG00000040471	Ggt6	protein_coding;	ensembl_havana	1.85842	-0.0380526	0.600002	-0.20671	0.836237	0.899943	-0.401977	1.94465
ENSMUSG00000066113	Adamtsl1	protein_coding;	ensembl_havana	72.1211	-0.0359264	0.229688	-0.206591	0.836329	0.899943	-0.0624283	0.302182
ENSMUSG00000029504	Ddx51	protein_coding;	ensembl_havana	227.658	-0.0253213	0.139535	-0.206635	0.836295	0.899943	-0.0327828	0.158651
ENSMUSG00000106755	Tpi-rs11	processed_pseudogene;	havana	2.08662	0.0420494	0.544	0.206638	0.836292	0.899943	0.298525	1.44468
ENSMUSG00000109485	Gm45016	antisense;	havana	3.88793	0.0444118	0.475147	0.206759	0.836198	0.899943	0.215755	1.04351
ENSMUSG00000068747	Sort1	protein_coding;	ensembl_havana	663.848	0.029512	0.170021	0.207394	0.835702	0.899589	0.0420304	0.20266
ENSMUSG00000114023	Gm6474	processed_pseudogene;	havana	1.64782	0.0401602	0.576037	0.207334	0.835749	0.899589	0.353007	1.7026
ENSMUSG00000034681	Rnps1	protein_coding;	ensembl	677.756	0.0179468	0.0920856	0.207536	0.835591	0.899528	0.0203421	0.0980174
ENSMUSG00000038816	Ctnnal1	protein_coding;	ensembl_havana	767.225	-0.0290422	0.165626	-0.208029	0.835206	0.899167	-0.0407845	0.196052
ENSMUSG00000020692	Nle1	protein_coding;	ensembl_havana	163.788	0.0254208	0.138931	0.208157	0.835107	0.899114	0.0328507	0.157817
ENSMUSG00000005951	Shpk	protein_coding;	ensembl_havana	60.7209	-0.0343295	0.210369	-0.208472	0.83486	0.898903	-0.055829	0.267801
ENSMUSG00000021697	Depdc1b	protein_coding;	ensembl_havana	7.90744	-0.0437248	0.346497	-0.208732	0.834658	0.898739	-0.1189	0.569629
ENSMUSG00000036197	Gxylt1	protein_coding;	ensembl_havana	382.294	0.0235647	0.12582	0.208904	0.834523	0.898648	0.0292841	0.14018
ENSMUSG00000006398	Cdc20	protein_coding;	ensembl_havana	43.8207	-0.0386915	0.255605	-0.209403	0.834134	0.898282	-0.0737043	0.351973
ENSMUSG00000110393	Gm36445	lincRNA;	havana	21.0717	-0.0409242	0.286043	-0.209528	0.834036	0.898231	-0.0873217	0.416754
ENSMUSG00000097730	Gm26588	antisense;	havana	6.01772	-0.0453846	0.419031	-0.209815	0.833812	0.898044	-0.169098	0.805939
ENSMUSG00000057132	Rpgrip1	protein_coding;	ensembl_havana	8.50707	-0.0451047	0.392286	-0.209842	0.833791	0.898044	-0.149202	0.711025
ENSMUSG00000038712	Mindy1	protein_coding;	ensembl_havana	611.549	0.020617	0.106292	0.210424	0.833337	0.89764	0.0242471	0.11523
ENSMUSG00000110585	Gm45704	unprocessed_pseudogene;	havana	4.27032	0.0453363	0.466977	0.210441	0.833324	0.89764	0.211427	1.00469
ENSMUSG00000034165	Ccnd3	protein_coding;	ensembl_havana	1395.31	-0.0197116	0.10058	-0.210985	0.832899	0.897276	-0.0228323	0.108217
ENSMUSG00000087119	Atg4a-ps	protein_coding;	ensembl_havana	27.2159	0.0429636	0.316412	0.211111	0.8328	0.897224	0.103257	0.48911
ENSMUSG00000044309	Apol7c	protein_coding;	ensembl_havana	1.59509	-0.0402365	0.585382	-0.21148	0.832513	0.896968	-0.378536	1.78993
ENSMUSG00000020160	Meis1	protein_coding;	ensembl_havana	545.692	0.0268963	0.146241	0.211605	0.832415	0.896917	0.0355417	0.167962
ENSMUSG00000031132	Cd40lg	protein_coding;	ensembl_havana	1.48334	-0.0379671	0.610548	-0.211771	0.832286	0.896832	-0.437826	2.06745
ENSMUSG00000074715	Ccl28	protein_coding;	ensembl_havana	2.3529	-0.0404725	0.583601	-0.211944	0.832151	0.896761	-0.37566	1.77245
ENSMUSG00000030610	Det1	protein_coding;	ensembl_havana	328.345	-0.0251874	0.134254	-0.211919	0.83217	0.896761	-0.0320919	0.151435
ENSMUSG00000026135	Zfp142	protein_coding;	ensembl_havana	339.191	-0.0246318	0.130404	-0.21213	0.832006	0.896692	-0.0310256	0.146258
ENSMUSG00000004864	Mapk13	protein_coding;	ensembl_havana	3.38716	-0.0455948	0.481634	-0.212781	0.831498	0.896199	-0.2286	1.07435
ENSMUSG00000036552	Ermard	protein_coding;	ensembl_havana	81.4394	-0.0306067	0.172436	-0.212906	0.8314	0.896199	-0.0439234	0.206304
ENSMUSG00000099662	Ppp1r2-ps2	processed_pseudogene;	havana	5.59664	0.0460154	0.416516	0.212783	0.831496	0.896199	0.169448	0.796342
ENSMUSG00000089686	Mnd1-ps	transcribed_processed_pseudogene;	havana	2.92174	-0.0451984	0.50213	-0.213355	0.83105	0.895877	-0.25202	1.18122
ENSMUSG00000078672	Mup20	protein_coding;	ensembl_havana	1.52184	-0.0199852	0.730351	-0.2134	0.831015	0.895877	-1.21226	5.68069
ENSMUSG00000045055	Rpsa-ps2	processed_pseudogene;	havana	6.0644	0.0461944	0.409779	0.213853	0.830662	0.895566	0.165022	0.77166
ENSMUSG00000035875	AI182371	protein_coding;	ensembl_havana	9.29095	-0.0451371	0.355151	-0.214069	0.830493	0.895438	-0.127214	0.594264
ENSMUSG00000028451	1700022I11Rik	protein_coding;	ensembl_havana	5.26118	0.0463354	0.423778	0.214077	0.830487	0.895438	0.176293	0.823505
ENSMUSG00000056738	A730036I17Rik	lincRNA;	ensembl_havana	5.65243	-0.0462648	0.457842	-0.214211	0.830383	0.895427	-0.206304	0.963091
ENSMUSG00000039231	Suv39h1	protein_coding;	ensembl_havana	142.362	0.0260036	0.137777	0.214336	0.830285	0.895427	0.0334842	0.156223
[truncated: 51,716 more rows]

## Sheet: Oma1_M_vs_WT_M
	gene_name	gene_biotype	gene_source	baseMean	log2FoldChange	lfcSE	stat	pvalue	padj	log2FoldChangeNotShrinked	lfcSENotShrinked
ENSMUSG00000102693	4933401J01Rik	TEC;	havana
ENSMUSG00000064842	Gm26206	snRNA;	ensembl
ENSMUSG00000051951	Xkr4	protein_coding;	ensembl_havana	14.9138	0.000292213	0.0158669	1.98023	0.0476777	1	0.973444	0.491581
ENSMUSG00000102851	Gm18956	processed_pseudogene;	havana
ENSMUSG00000103377	Gm37180	TEC;	havana
ENSMUSG00000104017	Gm37363	TEC;	havana
ENSMUSG00000103025	Gm37686	TEC;	havana
ENSMUSG00000089699	Gm1992	antisense;	havana
ENSMUSG00000103201	Gm37329	TEC;	havana
ENSMUSG00000103147	Gm7341	processed_pseudogene;	havana
ENSMUSG00000103161	Gm38148	TEC;	havana
ENSMUSG00000102331	Gm19938	sense_intronic;	havana
ENSMUSG00000102348	Gm10568	TEC;	havana
ENSMUSG00000102592	Gm38385	TEC;	havana
ENSMUSG00000088333	Gm27396	snRNA;	ensembl
ENSMUSG00000102343	Gm37381	lincRNA;	havana
ENSMUSG00000025900	Rp1	protein_coding;	ensembl_havana	34.1922	-4.67321e-05	0.00830653	-0.63313	0.526649	1	-0.488941	0.77226
ENSMUSG00000102948	Gm6101	processed_pseudogene;	havana
ENSMUSG00000104123	Gm37483	TEC;	havana
ENSMUSG00000025902	Sox17	protein_coding;	ensembl_havana	348.083	-0.000355761	0.0103277	-2.30027	0.0214328	1	-0.583059	0.253474
ENSMUSG00000104238	Gm37587	processed_transcript;	havana
ENSMUSG00000102269	Gm7357	processed_pseudogene;	havana	7.75175	8.27376e-05	0.0103792	0.949772	0.342228	1	0.759203	0.799353
ENSMUSG00000096126	Gm22307	snRNA;	ensembl
ENSMUSG00000103003	Gm38076	processed_pseudogene;	havana
ENSMUSG00000104328	Gm37323	lincRNA;	havana
ENSMUSG00000102735	Gm7369	processed_pseudogene;	havana
ENSMUSG00000098104	Gm6085	processed_pseudogene;	havana	2.02277	3.63312e-05	0.0113727	0.363587	0.716166	1	0.428753	1.17923
ENSMUSG00000102175	Gm6119	processed_pseudogene;	havana
ENSMUSG00000088000	Gm25493	snRNA;	ensembl
ENSMUSG00000103265	Gm2053	processed_pseudogene;	havana
ENSMUSG00000103922	Gm6123	processed_pseudogene;	havana	24.4635	2.60111e-05	0.00541258	0.31728	0.751031	1	0.112367	0.354157
ENSMUSG00000033845	Mrpl15	protein_coding;	ensembl_havana	1444.84	5.75799e-05	0.00515149	0.289196	0.772431	1	0.0385292	0.133229
ENSMUSG00000102275	Gm37144	TEC;	havana
ENSMUSG00000025903	Lypla1	protein_coding;	ensembl_havana	2.70401	1.42508e-05	0.00936648	0.171194	0.864071	1	0.176962	1.03369
ENSMUSG00000104217	Gm37988	protein_coding;	havana	4.19364	5.86599e-05	0.0101387	0.683124	0.494528	1	0.628407	0.919902
ENSMUSG00000033813	Tcea1	protein_coding;	ensembl_havana	502.491	6.73278e-05	0.00514927	0.321056	0.748168	1	0.040575	0.12638
ENSMUSG00000062588	Gm6104	processed_pseudogene;	havana	8.04448	-2.39754e-05	0.00760562	-0.345724	0.72955	1	-0.271982	0.786705
ENSMUSG00000103280	Gm37277	TEC;	havana
ENSMUSG00000002459	Rgs20	protein_coding;	ensembl_havana	2.98068	0.000126011	0.0174257	0.870398	0.384083	1	1.13131	1.29976
ENSMUSG00000091305	Gm17100	processed_pseudogene;	havana
ENSMUSG00000102653	Gm37079	TEC;	havana
ENSMUSG00000085623	Gm16041	antisense;	havana
ENSMUSG00000091665	Gm17101	processed_pseudogene;	havana
ENSMUSG00000033793	Atp6v1h	protein_coding;	ensembl_havana	1349.37	9.8524e-05	0.00515481	0.493028	0.621993	1	0.0654691	0.13279
ENSMUSG00000104352	Gm7182	processed_pseudogene;	havana
ENSMUSG00000104046	Gm37567	TEC;	havana
ENSMUSG00000102907	Gm38264	TEC;	havana
ENSMUSG00000025905	Oprk1	protein_coding;	ensembl_havana
ENSMUSG00000103936	Gm36965	processed_pseudogene;	havana
ENSMUSG00000093015	Gm22463	miRNA;	ensembl
ENSMUSG00000103519	Gm37429	TEC;	havana
ENSMUSG00000033774	Npbwr1	protein_coding;	ensembl_havana
ENSMUSG00000103090	Gm19214	processed_pseudogene;	havana
ENSMUSG00000025907	Rb1cc1	protein_coding;	ensembl_havana	1933.01	2.40794e-05	0.00515643	0.135404	0.892293	1	0.0202422	0.149495
ENSMUSG00000090031	4732440D04Rik	antisense;	ensembl_havana	84.9642	3.88211e-06	0.00526981	0.040359	0.967807	1	0.0116511	0.288687
ENSMUSG00000087247	Alkal1	protein_coding;	ensembl_havana
ENSMUSG00000103355	Gm2147	processed_pseudogene;	havana
ENSMUSG00000102706	Gm7417	processed_pseudogene;	havana
ENSMUSG00000103845	Gm19026	processed_pseudogene;	havana
ENSMUSG00000033740	St18	protein_coding;	ensembl_havana	1.58542	-0.000636341	0.0494962	-1.3994	0.161692	1	-2.83883	2.0286
ENSMUSG00000103329	Gm42492	TEC;	havana
ENSMUSG00000104385	Gm7449	processed_pseudogene;	havana
ENSMUSG00000102135	Gm37108	processed_pseudogene;	havana
ENSMUSG00000103282	Gm37275	processed_pseudogene;	havana
ENSMUSG00000102534	Gm37225	processed_pseudogene;	havana
ENSMUSG00000102213	Gm37489	processed_pseudogene;	havana
ENSMUSG00000103629	Gm5694	processed_pseudogene;	havana
ENSMUSG00000051285	Pcmtd1	protein_coding;	ensembl_havana	2066.36	-4.54885e-05	0.00514299	-0.190328	0.849052	1	-0.0210614	0.110659
ENSMUSG00000098201	Gm26983	processed_pseudogene;	havana
ENSMUSG00000103509	Gm38372	TEC;	havana
ENSMUSG00000048538	Gm9826	processed_pseudogene;	ensembl_havana
ENSMUSG00000103709	Nras-ps2	processed_pseudogene;	havana
ENSMUSG00000077244	Gm23274	snoRNA;	ensembl
ENSMUSG00000102768	Gm19002	processed_pseudogene;	havana
ENSMUSG00000097797	Gm26901	lincRNA;	havana	10.5293	3.26852e-05	0.00635832	0.490323	0.623905	1	0.277593	0.566143
ENSMUSG00000103498	Gm18984	processed_pseudogene;	havana
ENSMUSG00000103067	Gm30414	lincRNA;	havana
ENSMUSG00000102320	Gm37791	processed_pseudogene;	havana
ENSMUSG00000104226	Gm7470	processed_pseudogene;	havana
ENSMUSG00000103903	Rps2-ps2	processed_pseudogene;	havana
ENSMUSG00000103557	Gm38216	processed_pseudogene;	havana
ENSMUSG00000025909	Sntg1	protein_coding;	ensembl_havana	11.5664	-8.7344e-05	0.0088459	-1.08239	0.27908	1	-0.677	0.625469
ENSMUSG00000102647	Gm38024	TEC;	havana
ENSMUSG00000086235	Gm16284	processed_pseudogene;	havana
ENSMUSG00000102253	Gm38259	TEC;	havana
ENSMUSG00000093970	Gm23358	miRNA;	ensembl
ENSMUSG00000103884	Gm37005	TEC;	havana
ENSMUSG00000084353	Gm15452	processed_pseudogene;	havana
ENSMUSG00000103933	Gm36964	processed_pseudogene;	havana
ENSMUSG00000076135	Gm24276	miRNA;	ensembl
ENSMUSG00000086195	Gm6152	processed_pseudogene;	havana
ENSMUSG00000104504	Gm7445	processed_pseudogene;	havana
ENSMUSG00000066693	Gm7493	processed_pseudogene;	havana
ENSMUSG00000102316	Gm37629	TEC;	havana
ENSMUSG00000103819	Gm38008	processed_pseudogene;	havana
ENSMUSG00000102871	Gm37143	TEC;	havana
ENSMUSG00000101571	Gm6187	processed_pseudogene;	havana
ENSMUSG00000104428	Gm18299	processed_pseudogene;	havana
ENSMUSG00000102272	Gm7512	processed_pseudogene;	havana
ENSMUSG00000065625	Gm24765	snRNA;	ensembl
ENSMUSG00000103411	Gm18300	processed_pseudogene;	havana
ENSMUSG00000061024	Rrs1	protein_coding;	ensembl_havana	376.113	-0.000252237	0.00522942	-1.30858	0.190675	1	-0.181558	0.138744
ENSMUSG00000025911	Adhfe1	protein_coding;	ensembl_havana	1472.75	-4.09811e-05	0.005162	-0.244708	0.806682	1	-0.0389156	0.159028
ENSMUSG00000079671	2610203C22Rik	processed_transcript;	havana	112.327	0.000161155	0.00599793	1.45737	0.145016	1	0.388566	0.266622
ENSMUSG00000081441	Gm6161	processed_pseudogene;	havana
ENSMUSG00000067879	3110035E14Rik	protein_coding;	ensembl_havana
ENSMUSG00000099827	Gm29520	lincRNA;	havana
ENSMUSG00000025912	Mybl1	protein_coding;	ensembl_havana	57.9477	-5.71348e-05	0.00533568	-0.582097	0.560502	1	-0.165766	0.284775
ENSMUSG00000045210	Vcpip1	protein_coding;	ensembl_havana	660.143	6.98895e-05	0.00513973	0.2625	0.792936	1	0.0260413	0.099205
ENSMUSG00000097893	1700034P13Rik	antisense;	havana	7.84347	2.75789e-05	0.00706256	0.412449	0.680011	1	0.28695	0.695723
ENSMUSG00000025915	Sgk3	protein_coding;	ensembl_havana	482.438	7.51369e-05	0.00515708	0.401902	0.687756	1	0.0571129	0.142106
ENSMUSG00000046334	Gm6195	processed_pseudogene;	havana
ENSMUSG00000088916	Gm22607	snRNA;	ensembl
ENSMUSG00000046101	Mcmdc2	protein_coding;	ensembl_havana	5.95196	-0.000882519	0.0444263	-2.08634	0.0369477	1	-1.97207	0.945228
ENSMUSG00000098234	Snhg6	lincRNA;	havana	218.324	0.00013619	0.00518243	0.789186	0.430003	1	0.122016	0.154611
ENSMUSG00000093178	Snord87	snoRNA;	ensembl
ENSMUSG00000099032	Tcf24	protein_coding;	ensembl_havana	20.5054	-5.0303e-05	0.00626578	-0.709251	0.478168	1	-0.3499	0.493336
ENSMUSG00000104025	E330040D14Rik	TEC;	havana
ENSMUSG00000025916	Ppp1r42	protein_coding;	ensembl_havana	4.41206	-7.29558e-06	0.0066039	-0.113382	0.909728	1	-0.076469	0.674438
ENSMUSG00000087199	Gm15818	antisense;	havana
ENSMUSG00000095780	Gm24674	snRNA;	ensembl
ENSMUSG00000025917	Cops5	protein_coding;	ensembl_havana	1900.06	0.000162988	0.00514479	0.637666	0.523691	1	0.0659569	0.103435
ENSMUSG00000056763	Cspp1	protein_coding;	ensembl_havana	232.511	2.13177e-05	0.00516128	0.128591	0.897682	1	0.02066	0.160665
ENSMUSG00000102356	1700047N06Rik	TEC;	havana
ENSMUSG00000067851	Arfgef1	protein_coding;	ensembl_havana	2533.38	2.55217e-05	0.00517905	0.182322	0.85533	1	0.0349185	0.191521
ENSMUSG00000088153	Gm26348	misc_RNA;	ensembl
ENSMUSG00000102556	Gm37569	TEC;	havana
ENSMUSG00000042501	Cpa6	protein_coding;	ensembl_havana
ENSMUSG00000103810	Gm38005	TEC;	havana
ENSMUSG00000083422	Gm15604	processed_pseudogene;	havana
ENSMUSG00000094979	Gm25253	snRNA;	ensembl
ENSMUSG00000081417	Gm15603	processed_pseudogene;	havana
ENSMUSG00000103448	Gm37133	TEC;	havana
ENSMUSG00000100212	Gm5522	processed_pseudogene;	havana
ENSMUSG00000100648	Gm28659	processed_pseudogene;	havana
ENSMUSG00000088585	Gm22963	snoRNA;	ensembl
ENSMUSG00000048960	Prex2	protein_coding;	ensembl_havana	1096.91	-1.52246e-05	0.0051643	-0.0956428	0.923804	1	-0.016023	0.167529
ENSMUSG00000077318	Gm24173	snoRNA;	ensembl
ENSMUSG00000101827	Gm28686	processed_pseudogene;	havana
ENSMUSG00000103494	Gm37410	TEC;	havana
ENSMUSG00000057715	A830018L16Rik	protein_coding;	ensembl_havana	3.25773	-0.000182257	0.0228597	-0.935041	0.349767	1	-1.44551	1.54593
ENSMUSG00000103825	Gm38178	TEC;	havana
ENSMUSG00000099845	Gm29273	processed_pseudogene;	havana
ENSMUSG00000103561	Gm38069	TEC;	havana
ENSMUSG00000101610	Gm7560	processed_pseudogene;	havana
ENSMUSG00000093864	Gm22633	snRNA;	ensembl
ENSMUSG00000098555	Mir6341	miRNA;	mirbase
ENSMUSG00000097628	Gm2383	processed_pseudogene;	havana	5.34479	-1.37002e-05	0.00729954	-0.202993	0.839141	1	-0.157128	0.774057
ENSMUSG00000098163	Gm6216	processed_pseudogene;	havana
ENSMUSG00000097171	Gm17644	lincRNA;	havana
ENSMUSG00000101314	Gm29663	lincRNA;	havana
ENSMUSG00000016918	Sulf1	protein_coding;	ensembl_havana	1052.35	5.58616e-06	0.00519418	0.0447194	0.964331	1	0.00965817	0.215973
ENSMUSG00000025938	Slco5a1	protein_coding;	ensembl_havana	299.316	2.22516e-06	0.00522062	0.0201108	0.983955	1	0.0049538	0.246325
ENSMUSG00000104518	Gm37162	TEC;	havana
ENSMUSG00000069620	Gm5250	processed_pseudogene;	havana
ENSMUSG00000099498	Gm29283	lincRNA;	havana
ENSMUSG00000042414	Prdm14	protein_coding;	ensembl_havana
ENSMUSG00000005886	Ncoa2	protein_coding;	ensembl_havana	1112.62	0.00018119	0.00516054	0.837906	0.402084	1	0.102792	0.122678
ENSMUSG00000103506	Gm38376	TEC;	havana
ENSMUSG00000103495	Gm37409	TEC;	havana
ENSMUSG00000099183	Gm27881	miRNA;	ensembl
ENSMUSG00000102639	Gm38223	TEC;	havana
ENSMUSG00000104170	Gm37702	TEC;	havana
ENSMUSG00000087782	Gm23169	snRNA;	ensembl
ENSMUSG00000103085	Gm38120	TEC;	havana
ENSMUSG00000102664	Gm38380	TEC;	havana
ENSMUSG00000101476	Gm29570	antisense;	havana	2.4619	-7.82246e-05	0.0134578	-0.691727	0.489109	1	-0.811591	1.17328
ENSMUSG00000101171	Gm7593	processed_pseudogene;	havana
ENSMUSG00000025935	Tram1	protein_coding;	ensembl_havana	1251.44	-0.000161197	0.00515362	-0.719533	0.471813	1	-0.0851037	0.118276
ENSMUSG00000025937	Lactb2	protein_coding;	ensembl_havana	707.331	-0.000195827	0.00519382	-1.04464	0.296188	1	-0.148632	0.14228
ENSMUSG00000102982	Gm38319	TEC;	havana
ENSMUSG00000067813	Xkr9	protein_coding;	ensembl_havana
ENSMUSG00000077368	Gm26273	snoRNA;	ensembl
ENSMUSG00000097711	Gm5523	processed_pseudogene;	havana	8.48853	-5.78393e-05	0.008021	-0.788196	0.430582	1	-0.536605	0.680801
ENSMUSG00000102166	Gm36947	TEC;	havana
ENSMUSG00000089358	Gm25491	misc_RNA;	ensembl
ENSMUSG00000104209	Gm37400	TEC;	havana
ENSMUSG00000025932	Eya1	protein_coding;	ensembl_havana	65.5792	-2.79041e-05	0.00537628	-0.32729	0.743448	1	-0.11004	0.336216
ENSMUSG00000095853	Gm22616	miRNA;	ensembl
ENSMUSG00000102588	Gm37444	TEC;	havana
ENSMUSG00000054493	Gm9947	antisense;	ensembl_havana	13.2889	2.79919e-05	0.00591945	0.410823	0.681203	1	0.203826	0.496142
ENSMUSG00000025930	Msc	protein_coding;	ensembl_havana	67.2779	-0.00016111	0.00715964	-1.58807	0.11227	1	-0.524319	0.33016
ENSMUSG00000103492	Gm37412	TEC;	havana	3.81219	-5.36298e-06	0.00770499	-0.0765315	0.938996	1	-0.0646321	0.844516
ENSMUSG00000081201	Smt3h2-ps4	processed_pseudogene;	ensembl_havana
ENSMUSG00000082193	Rpl5-ps1	processed_pseudogene;	ensembl_havana	4.96025	-1.21247e-05	0.00815866	-0.165446	0.868593	1	-0.147924	0.894091
ENSMUSG00000032769	Trpa1	protein_coding;	ensembl_havana
ENSMUSG00000088159	Gm26345	snoRNA;	ensembl
ENSMUSG00000073737	Gm10566	processed_pseudogene;	havana	4.34182	0.000105886	0.0117185	1.1002	0.271245	1	0.882867	0.802461
ENSMUSG00000092083	Kcnb2	protein_coding;	ensembl_havana
ENSMUSG00000102937	Gm38116	TEC;	havana
ENSMUSG00000104149	Gm37138	TEC;	havana
ENSMUSG00000088829	Gm25227	snoRNA;	ensembl
ENSMUSG00000077377	Gm25168	snoRNA;	ensembl
ENSMUSG00000101652	Gm6060	processed_pseudogene;	havana
ENSMUSG00000100814	Gm28669	processed_pseudogene;	havana
ENSMUSG00000025925	Terf1	protein_coding;	ensembl_havana	211.827	-8.85632e-05	0.00517767	-0.556484	0.57788	1	-0.0934037	0.167846
ENSMUSG00000104379	Gm37509	TEC;	havana	3.89549	0.000121606	0.0151088	0.99879	0.317896	1	1.06232	1.06361
ENSMUSG00000032719	Sbspon	protein_coding;	ensembl_havana
ENSMUSG00000088943	Gm23259	misc_RNA;	ensembl
ENSMUSG00000100652	Gm7634	processed_pseudogene;	havana
ENSMUSG00000067795	4930444P10Rik	protein_coding;	ensembl_havana
ENSMUSG00000043716	Rpl7	protein_coding;	ensembl_havana	8475.82	-0.000122283	0.00513417	-0.378347	0.705173	1	-0.0308516	0.0815431
ENSMUSG00000025921	Rdh10	protein_coding;	ensembl_havana	176.988	9.03751e-06	0.00515307	0.0483495	0.961438	1	0.0068685	0.142059
ENSMUSG00000104165	Gm38249	TEC;	havana
ENSMUSG00000100868	Gm28095	antisense;	havana
ENSMUSG00000025920	Stau2	protein_coding;	ensembl_havana	1704.5	0.000142573	0.00516435	0.728987	0.46601	1	0.0990469	0.135869
ENSMUSG00000089982	Gm7568	antisense;	havana
ENSMUSG00000025939	Ube2w	protein_coding;	ensembl_havana	682.782	0.00011908	0.00514606	0.502345	0.615425	1	0.0560721	0.111621
ENSMUSG00000102457	Gm38342	TEC;	havana
ENSMUSG00000079658	Eloc	protein_coding;	ensembl_havana	1917.48	2.37876e-06	0.00513662	0.00819424	0.993462	1	0.000744767	0.0908891
ENSMUSG00000097744	D030040B21Rik	lincRNA;	havana
ENSMUSG00000100959	Gm7654	processed_pseudogene;	havana
ENSMUSG00000025940	Tmem70	protein_coding;	ensembl_havana	1962.82	-7.69762e-05	0.00514397	-0.323524	0.746298	1	-0.0359678	0.111175
ENSMUSG00000025779	Ly96	protein_coding;	ensembl_havana	106.642	-7.42977e-05	0.00522015	-0.580734	0.561419	1	-0.122735	0.211344
ENSMUSG00000100093	Gm29649	processed_pseudogene;	havana
ENSMUSG00000091020	Gm5828	processed_pseudogene;	havana
ENSMUSG00000101640	Gm28376	antisense;	havana	6.79063	4.1519e-06	0.00810556	0.0568627	0.954655	1	0.0510694	0.898117
ENSMUSG00000104133	4921511E07Rik	TEC;	havana
ENSMUSG00000042686	Jph1	protein_coding;	ensembl_havana	475.612	-2.19512e-05	0.00519829	-0.177241	0.859319	1	-0.0386451	0.218037
ENSMUSG00000100110	Gm28783	lincRNA;	havana
ENSMUSG00000025777	Gdap1	protein_coding;	ensembl_havana
ENSMUSG00000099899	Gm28784	lincRNA;	havana
ENSMUSG00000100272	Gm28785	processed_pseudogene;	havana
ENSMUSG00000100398	Gm5251	processed_pseudogene;	havana
ENSMUSG00000101589	Rbm6-ps1	processed_pseudogene;	havana
ENSMUSG00000102048	Gm6075	processed_pseudogene;	havana
ENSMUSG00000089534	Gm25166	snoRNA;	ensembl
ENSMUSG00000067780	Pi15	protein_coding;	ensembl_havana	169.732	-4.29449e-05	0.00531549	-0.447498	0.654516	1	-0.130328	0.291236
ENSMUSG00000100053	Gm28154	antisense;	havana	3.18526	0.000102359	0.0151725	0.814264	0.415494	1	0.980986	1.20475
ENSMUSG00000085125	Gm16070	antisense;	havana	10.5124	-1.08204e-05	0.00595699	-0.165591	0.868479	1	-0.0893191	0.539395
ENSMUSG00000025776	Crispld1	protein_coding;	ensembl_havana	61.0922	-5.84607e-05	0.00531784	-0.580067	0.561869	1	-0.160074	0.275958
ENSMUSG00000099895	Gm28153	antisense;	havana
ENSMUSG00000100554	Gm7690	processed_pseudogene;	havana
ENSMUSG00000099473	Gm18775	transcribed_unprocessed_pseudogene;	havana
ENSMUSG00000099591	Gm17969	processed_pseudogene;	havana
ENSMUSG00000109887	Gm28756	processed_transcript;	havana
ENSMUSG00000102001	Gm28755	unprocessed_pseudogene;	havana
ENSMUSG00000101717	Gm45784	transcribed_unprocessed_pseudogene;	havana
ENSMUSG00000025774	Crisp4	protein_coding;	ensembl_havana
ENSMUSG00000070977	Defb44-ps	unprocessed_pseudogene;	havana
ENSMUSG00000073735	Defb18	protein_coding;	ensembl_havana
ENSMUSG00000067773	Defb41	protein_coding;	ensembl_havana
ENSMUSG00000101685	Gm17837	processed_pseudogene;	havana
ENSMUSG00000101306	Gm5252	processed_pseudogene;	havana
ENSMUSG00000088800	Gm24075	snoRNA;	ensembl
ENSMUSG00000101644	Gm28343	processed_pseudogene;	havana
ENSMUSG00000099433	Gm28344	processed_pseudogene;	havana
ENSMUSG00000089787	Gm15825	antisense;	havana
ENSMUSG00000042596	Tfap2d	protein_coding;	ensembl_havana
ENSMUSG00000100720	Gm10075	processed_pseudogene;	havana
ENSMUSG00000025927	Tfap2b	protein_coding;	ensembl_havana
ENSMUSG00000100538	Gm28340	lincRNA;	havana
ENSMUSG00000101117	Gm28341	processed_pseudogene;	havana
ENSMUSG00000100204	Gm4849	processed_pseudogene;	havana	2.05458	-0.000384816	0.0358926	-1.22002	0.222458	1	-2.19469	1.7989
ENSMUSG00000084668	Gm24633	snoRNA;	ensembl
ENSMUSG00000102597	Gm38382	TEC;	havana
ENSMUSG00000043760	Pkhd1	protein_coding;	ensembl_havana
ENSMUSG00000104095	Gm37315	TEC;	havana
ENSMUSG00000089914	4930486I03Rik	antisense;	havana
ENSMUSG00000090142	Gm15795	processed_pseudogene;	havana
ENSMUSG00000070175	Gm24162	snRNA;	ensembl
ENSMUSG00000099906	Gm28653	lincRNA;	havana
ENSMUSG00000065559	Mir206	miRNA;	mirbase
ENSMUSG00000065480	Mir133b	miRNA;	mirbase
ENSMUSG00000025929	Il17a	protein_coding;	ensembl_havana
ENSMUSG00000041872	Il17f	protein_coding;	ensembl_havana
ENSMUSG00000041859	Mcm3	protein_coding;	ensembl_havana	172.647	-0.000183807	0.00556668	-1.41637	0.156669	1	-0.304901	0.21527
ENSMUSG00000099714	Gm20587	processed_pseudogene;	havana
ENSMUSG00000102121	Gm28065	lincRNA;	havana
ENSMUSG00000088858	Gm24723	snoRNA;	ensembl
ENSMUSG00000097934	6720483E21Rik	lincRNA;	havana
ENSMUSG00000025931	Paqr8	protein_coding;	ensembl_havana	60.7179	-3.4161e-06	0.00521596	-0.0303178	0.975814	1	-0.00732019	0.241449
ENSMUSG00000077314	Gm24171	snoRNA;	ensembl
ENSMUSG00000100929	Gm28064	processed_pseudogene;	havana
ENSMUSG00000041809	Efhc1	protein_coding;	ensembl_havana	31.685	-0.000111749	0.0060685	-1.20941	0.226507	1	-0.401262	0.331785
ENSMUSG00000041779	Tram2	protein_coding;	ensembl_havana	238.249	-0.000112911	0.00518095	-0.684421	0.49371	1	-0.110776	0.161854
ENSMUSG00000099971	Gm28287	antisense;	havana
ENSMUSG00000100819	Gm2693	unprocessed_pseudogene;	havana	11.1801	1.69663e-05	0.00588485	0.254631	0.799008	1	0.130451	0.512316
ENSMUSG00000025933	Tmem14a	protein_coding;	ensembl_havana	79.995	-0.000229808	0.00560696	-1.59172	0.111447	1	-0.306861	0.192785
ENSMUSG00000102633	Gm38224	TEC;	havana
ENSMUSG00000025934	Gsta3	protein_coding;	ensembl_havana	396.32	-0.000101396	0.00522486	-0.743554	0.457146	1	-0.147127	0.19787
ENSMUSG00000099343	Gm28836	antisense;	havana
ENSMUSG00000096375	Gm7094	unprocessed_pseudogene;	havana
ENSMUSG00000025936	Gm4956	transcribed_unprocessed_pseudogene;	ensembl_havana	78.3038	-8.01451e-05	0.00687218	-1.03898	0.298813	1	-0.491222	0.472792
ENSMUSG00000093963	Gm21909	unprocessed_pseudogene;	havana
ENSMUSG00000067750	Khdc1a	protein_coding;	ensembl_havana
ENSMUSG00000086194	Gm16329	unprocessed_pseudogene;	havana
ENSMUSG00000094436	Gm16327	processed_pseudogene;	havana
ENSMUSG00000041722	Khdc1c	protein_coding;	ensembl_havana
ENSMUSG00000085507	Gm2709	unprocessed_pseudogene;	havana
ENSMUSG00000094926	Gm16533	processed_pseudogene;	havana
ENSMUSG00000085079	Khdc1b	protein_coding;	ensembl_havana
ENSMUSG00000085679	Gm16328	processed_pseudogene;	havana
ENSMUSG00000028033	Kcnq5	protein_coding;	ensembl_havana	11.5849	-4.14906e-05	0.00707806	-0.606915	0.543907	1	-0.388804	0.640622
ENSMUSG00000104138	Gm36949	TEC;	havana
ENSMUSG00000082935	Gm7658	processed_pseudogene;	havana
ENSMUSG00000103748	Gm38243	TEC;	havana
ENSMUSG00000097109	Gm26580	lincRNA;	ensembl
ENSMUSG00000099692	Gm5696	processed_pseudogene;	havana
ENSMUSG00000100418	Gm28239	processed_pseudogene;	havana
ENSMUSG00000041670	Rims1	protein_coding;	ensembl_havana	7.10055	-1.44349e-08	0.00802938	-0.000199227	0.999841	1	-0.000177274	0.889812
ENSMUSG00000097642	Gm26866	processed_pseudogene;	havana
ENSMUSG00000101468	Gm7761	processed_pseudogene;	havana
ENSMUSG00000101227	Gm29506	sense_overlapping;	havana
ENSMUSG00000073730	4933415F23Rik	protein_coding;	ensembl_havana
ENSMUSG00000089553	Gm24176	snoRNA;	ensembl
ENSMUSG00000102766	Gm6420	TEC;	ensembl_havana
ENSMUSG00000065405	Mir30a	miRNA;	mirbase
ENSMUSG00000097970	Gm27028	lincRNA;	havana	24.4103	-4.3402e-05	0.00568103	-0.572214	0.567177	1	-0.232641	0.406562
ENSMUSG00000065567	Mir30c-2	miRNA;	mirbase
ENSMUSG00000100775	Gm29107	lincRNA;	havana
ENSMUSG00000101226	Gm20954	processed_pseudogene;	havana
ENSMUSG00000026158	Ogfrl1	protein_coding;	ensembl_havana	827.838	0.000191163	0.00514101	0.675065	0.499635	1	0.0629443	0.0932419
ENSMUSG00000097920	Gm7784	processed_pseudogene;	havana
ENSMUSG00000099503	Gm28822	lincRNA;	havana
ENSMUSG00000026156	B3gat2	protein_coding;	ensembl_havana
ENSMUSG00000026155	Smap1	protein_coding;	ensembl_havana	584.344	2.17648e-05	0.00515042	0.110171	0.912274	1	0.0147924	0.134267
ENSMUSG00000026154	Sdhaf4	protein_coding;	ensembl_havana	770.067	-1.89042e-05	0.00514766	-0.0902241	0.928109	1	-0.0114102	0.126465
ENSMUSG00000102495	Gm26524	TEC;	ensembl_havana
ENSMUSG00000026153	Fam135a	protein_coding;	ensembl_havana	795.745	-0.000236342	0.00514706	-0.877205	0.380376	1	-0.0860595	0.0981065
ENSMUSG00000102398	Gm37580	TEC;	havana
ENSMUSG00000097670	Gm26607	processed_pseudogene;	havana
ENSMUSG00000026147	Col9a1	protein_coding;	ensembl_havana
ENSMUSG00000026141	Col19a1	protein_coding;	ensembl_havana	6.40518	-3.97741e-05	0.00695646	-0.585937	0.557918	1	-0.369768	0.631072
ENSMUSG00000077463	Gm26418	snoRNA;	ensembl
ENSMUSG00000099997	Tubb4b-ps2	processed_pseudogene;	havana	2.93085	-3.35103e-05	0.00972101	-0.395186	0.692705	1	-0.398872	1.00933
ENSMUSG00000100131	Gm28439	unprocessed_pseudogene;	havana	429.473	-9.8478e-05	0.0054987	-0.971062	0.331517	1	-0.271805	0.279905
ENSMUSG00000067736	Gm10222	unprocessed_pseudogene;	ensembl_havana	160.385	6.07938e-06	0.00526463	0.0624004	0.950244	1	0.0177489	0.284436
ENSMUSG00000101939	Gm28438	unprocessed_pseudogene;	havana	2078.45	0.000818207	0.018655	2.87742	0.00400944	0.970394	0.618897	0.215088
ENSMUSG00000101111	Gm28437	unprocessed_pseudogene;	havana	1041.46	-0.000230579	0.00538486	-1.45839	0.144732	1	-0.251212	0.172252
ENSMUSG00000100862	Gm10925	unprocessed_pseudogene;	havana	1575.36	-0.000110334	0.0058698	-1.16316	0.244766	1	-0.365929	0.3146
ENSMUSG00000102070	Gm28661	unprocessed_pseudogene;	havana	562.462	-0.000139818	0.00524157	-0.956918	0.338609	1	-0.176593	0.184544
ENSMUSG00000101249	Gm29216	unprocessed_pseudogene;	havana	2421.71	8.91429e-05	0.00570485	0.98223	0.325986	1	0.319749	0.325533
ENSMUSG00000073725	Lmbrd1	protein_coding;	ensembl_havana	1158.76	6.87525e-05	0.00513964	0.257658	0.796671	1	0.0255037	0.0989827
ENSMUSG00000100808	Gm28594	processed_pseudogene;	havana
ENSMUSG00000100483	Gm28237	lincRNA;	havana
ENSMUSG00000100450	Gm9443	processed_pseudogene;	havana
ENSMUSG00000099392	Gm29414	lincRNA;	havana
ENSMUSG00000033569	Adgrb3	protein_coding;	ensembl_havana
ENSMUSG00000080849	Gm15702	processed_pseudogene;	havana
ENSMUSG00000104257	Gm20172	TEC;	havana
ENSMUSG00000096866	Gm22260	snRNA;	ensembl
ENSMUSG00000102296	Gm37543	TEC;	havana
ENSMUSG00000103209	Gm37331	TEC;	havana
ENSMUSG00000104027	Gm37211	TEC;	havana
ENSMUSG00000102407	Gm37862	TEC;	havana
ENSMUSG00000103214	Gm38286	TEC;	havana
ENSMUSG00000104100	Gm37880	TEC;	havana
ENSMUSG00000084740	Gm25294	snRNA;	ensembl
ENSMUSG00000103889	Gm37011	TEC;	havana
ENSMUSG00000101301	Gm29214	processed_pseudogene;	havana
ENSMUSG00000104221	Gm37051	TEC;	havana
ENSMUSG00000102250	Gm38260	TEC;	havana
ENSMUSG00000102317	Gm37628	TEC;	havana
ENSMUSG00000103563	8030445P17Rik	TEC;	havana
ENSMUSG00000102465	Gm38198	TEC;	havana
ENSMUSG00000102659	Gm37077	TEC;	havana
ENSMUSG00000103924	Gm37895	TEC;	havana
ENSMUSG00000104132	Gm36952	TEC;	havana
ENSMUSG00000102747	Gm37602	TEC;	havana
ENSMUSG00000102386	2900022M07Rik	TEC;	havana
ENSMUSG00000103004	2900002M20Rik	TEC;	havana
ENSMUSG00000104516	Gm9884	TEC;	ensembl_havana
ENSMUSG00000101618	Gm18443	processed_pseudogene;	havana
ENSMUSG00000099458	Gm19123	processed_pseudogene;	havana
ENSMUSG00000088111	Gm24064	snoRNA;	ensembl
ENSMUSG00000073722	4931408C20Rik	protein_coding;	ensembl_havana
ENSMUSG00000095256	n-R5s209	rRNA;	ensembl
ENSMUSG00000100310	Gm19641	processed_pseudogene;	havana
ENSMUSG00000101514	Gm5524	lincRNA;	havana
ENSMUSG00000101033	Gm18776	processed_pseudogene;	havana
ENSMUSG00000101372	Gm19028	processed_pseudogene;	havana
ENSMUSG00000103241	Gm38089	TEC;	havana
ENSMUSG00000086240	Gm7846	processed_pseudogene;	havana
ENSMUSG00000048411	Gm597	protein_coding;	ensembl_havana
ENSMUSG00000081557	Gm5697	processed_pseudogene;	havana
ENSMUSG00000058590	Gm6462	processed_pseudogene;	havana
ENSMUSG00000101235	Gm18033	processed_pseudogene;	havana
ENSMUSG00000064433	Gm25586	misc_RNA;	ensembl
ENSMUSG00000080625	Gm22679	miRNA;	ensembl
ENSMUSG00000080391	Gm23785	miRNA;	ensembl
ENSMUSG00000099257	Mir6342	miRNA;	mirbase
ENSMUSG00000099492	Gm5525	processed_pseudogene;	havana	5.90452	-0.000316719	0.0215465	-1.7742	0.0760295	1	-1.32795	0.748477
ENSMUSG00000101726	Gm7858	processed_pseudogene;	havana
ENSMUSG00000096829	Gm23771	miRNA;	ensembl
ENSMUSG00000098883	Gm27430	miRNA;	ensembl
ENSMUSG00000053185	Gm9898	lincRNA;	ensembl_havana
ENSMUSG00000100261	Gm6473	unprocessed_pseudogene;	havana
ENSMUSG00000101180	Gm2914	processed_pseudogene;	havana
ENSMUSG00000048874	Phf3	protein_coding;	ensembl_havana	1128.21	0.000130824	0.00514163	0.495264	0.620414	1	0.0495374	0.100022
ENSMUSG00000103783	Gm37522	TEC;	havana
ENSMUSG00000104315	Gm37906	TEC;	havana
ENSMUSG00000026064	Ptp4a1	protein_coding;	ensembl_havana	858.187	0.000283315	0.00554652	1.71115	0.0870542	1	0.284352	0.166176
ENSMUSG00000086151	Gm5698	processed_pseudogene;	havana
ENSMUSG00000086726	Gm9458	processed_pseudogene;	havana
ENSMUSG00000087346	Gm5699	processed_pseudogene;	havana	2.3102	-0.000336079	0.0331147	-1.1628	0.244912	1	-2.04958	1.76263
ENSMUSG00000100371	Gm29669	lincRNA;	havana
ENSMUSG00000100237	Gm28644	lincRNA;	havana
ENSMUSG00000098529	Gm27362	rRNA;	ensembl
ENSMUSG00000086727	4931428L18Rik	protein_coding;	ensembl_havana
ENSMUSG00000100910	Gm29128	antisense;	havana
ENSMUSG00000099796	Gm7893	processed_pseudogene;	havana
ENSMUSG00000050217	Lgsn	protein_coding;	ensembl_havana
ENSMUSG00000026063	Pih1d3	protein_coding;	ensembl_havana
ENSMUSG00000077664	Gm26145	snoRNA;	ensembl
ENSMUSG00000100205	Gm4850	processed_pseudogene;	havana
ENSMUSG00000100592	Gm28645	processed_pseudogene;	havana
ENSMUSG00000094215	Gm6489	processed_pseudogene;	havana
ENSMUSG00000101093	Gm10307	processed_pseudogene;	havana
ENSMUSG00000070960	Gm19680	processed_pseudogene;	havana	5.38241	-0.000134377	0.0150213	-1.12085	0.262353	1	-1.08796	0.97066
ENSMUSG00000088620	Gm23032	snRNA;	ensembl
ENSMUSG00000082159	Gm7910	processed_pseudogene;	havana
ENSMUSG00000026058	Khdrbs2	protein_coding;	ensembl_havana
ENSMUSG00000064688	Gm25814	snRNA;	ensembl
ENSMUSG00000103482	Gm37999	TEC;	havana
ENSMUSG00000104498	Gm37110	TEC;	havana
ENSMUSG00000104313	Gm37911	TEC;	havana
ENSMUSG00000102865	Gm9839	TEC;	ensembl_havana
ENSMUSG00000102321	Gm37792	TEC;	havana
ENSMUSG00000091318	Gm5415	protein_coding;	ensembl_havana
ENSMUSG00000089489	Gm24732	snRNA;	ensembl
ENSMUSG00000104433	Gm37426	TEC;	havana
ENSMUSG00000089395	Gm23024	misc_RNA;	ensembl
ENSMUSG00000102926	Gm37151	TEC;	havana
ENSMUSG00000100497	Gm28624	processed_pseudogene;	havana
ENSMUSG00000102917	Gm37724	lincRNA;	havana
ENSMUSG00000100481	Gm7114	processed_pseudogene;	havana
ENSMUSG00000100590	Gm4785	processed_pseudogene;	havana
ENSMUSG00000088750	Gm24901	snRNA;	ensembl
ENSMUSG00000104230	Gm37591	lincRNA;	havana
ENSMUSG00000101754	Gm2987	processed_pseudogene;	havana
ENSMUSG00000065223	Gm25792	snRNA;	ensembl
ENSMUSG00000100318	Gm18799	processed_pseudogene;	havana
ENSMUSG00000101612	Gm7933	processed_pseudogene;	havana
ENSMUSG00000065260	Gm23453	snRNA;	ensembl
ENSMUSG00000026134	Prim2	protein_coding;	ensembl_havana	104.831	0.000143334	0.00540925	1.15767	0.247	1	0.258355	0.223169
ENSMUSG00000101682	Gm29228	processed_pseudogene;	havana
ENSMUSG00000102714	Gm37618	TEC;	havana
ENSMUSG00000102093	Gm17813	processed_pseudogene;	havana
ENSMUSG00000103746	1700001G17Rik	TEC;	ensembl_havana
ENSMUSG00000102198	Gm38173	TEC;	havana
ENSMUSG00000004768	Rab23	protein_coding;	ensembl_havana	257.646	-7.20158e-06	0.00517375	-0.0499504	0.960162	1	-0.00927354	0.185655
ENSMUSG00000042215	Bag2	protein_coding;	ensembl_havana	984.541	3.20801e-05	0.00515165	0.165364	0.868658	1	0.0226189	0.136783
ENSMUSG00000103072	Gm37905	TEC;	havana
ENSMUSG00000042197	Zfp451	protein_coding;	ensembl_havana	520.064	-8.50013e-05	0.00513876	-0.307646	0.758352	1	-0.0293977	0.0955571
ENSMUSG00000081402	Gm15455	processed_pseudogene;	havana
ENSMUSG00000042182	Bend6	protein_coding;	ensembl_havana	118.244	-7.11607e-05	0.00534115	-0.693731	0.487851	1	-0.188307	0.271442
ENSMUSG00000104416	Gm37067	TEC;	havana
ENSMUSG00000026131	Dst	protein_coding;	ensembl_havana	11741.5	0.000218592	0.00517328	1.02738	0.304239	1	0.128287	0.124868
ENSMUSG00000103596	Gm37354	TEC;	havana
ENSMUSG00000099382	Gm28631	processed_pseudogene;	havana
ENSMUSG00000084506	Gm23792	snRNA;	ensembl
ENSMUSG00000103364	Gm38157	TEC;	havana
ENSMUSG00000105982	Mir6896	miRNA;	mirbase
ENSMUSG00000096992	Gm26788	processed_transcript;	havana
ENSMUSG00000103001	A930005N03Rik	TEC;	havana
ENSMUSG00000104397	Gm37958	lincRNA;	havana
ENSMUSG00000102839	Gm37385	TEC;	havana
ENSMUSG00000101206	Gm5266	processed_pseudogene;	havana
ENSMUSG00000101462	Gm3052	transcribed_processed_pseudogene;	havana	6.48448	-3.03648e-05	0.00687816	-0.456259	0.648203	1	-0.299985	0.657488
ENSMUSG00000102336	Gm37233	lincRNA;	havana	20.7405	-3.39427e-05	0.00578334	-0.476396	0.633792	1	-0.215005	0.451316
ENSMUSG00000092852	Mir5103	miRNA;	mirbase
ENSMUSG00000042111	Ccdc115	protein_coding;	ensembl_havana	417.885	-5.35417e-05	0.0051458	-0.239743	0.810529	1	-0.0284193	0.118541
ENSMUSG00000101711	Gm28306	antisense;	havana
ENSMUSG00000026127	Imp4	protein_coding;	ensembl_havana	539.684	0.000167808	0.00514603	0.667119	0.504696	1	0.0701364	0.105133
ENSMUSG00000026126	Ptpn18	protein_coding;	ensembl_havana	146.505	-7.21902e-05	0.00527473	-0.641761	0.521028	1	-0.156395	0.243697
ENSMUSG00000100280	Gm28417	processed_transcript;	havana	7.82632	-0.000104614	0.0103094	-1.17706	0.239173	1	-0.797592	0.677616
ENSMUSG00000101223	4930568A12Rik	lincRNA;	havana
ENSMUSG00000026125	Prss39	protein_coding;	ensembl_havana
ENSMUSG00000101116	Gm28416	processed_pseudogene;	havana
ENSMUSG00000026124	Cfc1	protein_coding;	ensembl_havana
ENSMUSG00000101803	Gm28419	processed_pseudogene;	havana
ENSMUSG00000037529	Prss40	protein_coding;	ensembl_havana
ENSMUSG00000045815	1700101I19Rik	antisense;	ensembl_havana
ENSMUSG00000045174	Amer3	protein_coding;	ensembl_havana
ENSMUSG00000100524	Gm28418	processed_pseudogene;	havana
ENSMUSG00000102499	Gm36984	processed_pseudogene;	havana
ENSMUSG00000103521	Gm29730	processed_pseudogene;	havana
ENSMUSG00000104098	AA619741	processed_pseudogene;	havana
ENSMUSG00000037509	Arhgef4	protein_coding;	ensembl_havana	14.0994	-5.00522e-05	0.0059539	-0.682659	0.494822	1	-0.303476	0.444549
ENSMUSG00000102537	Gm37224	processed_pseudogene;	havana
ENSMUSG00000102612	Gm37845	processed_pseudogene;	havana
ENSMUSG00000104002	Gm38336	antisense;	havana	4.55267	2.93315e-05	0.00807406	0.405936	0.68479	1	0.336073	0.827896
ENSMUSG00000037503	Fam168b	protein_coding;	ensembl_havana	1451.07	0.000115255	0.00514523	0.48016	0.631114	1	0.0529177	0.110208
ENSMUSG00000104358	Gm37127	TEC;	havana
ENSMUSG00000026123	Plekhb2	protein_coding;	ensembl_havana	2014.85	0.000170175	0.0052281	1.05028	0.29359	1	0.17401	0.16568
ENSMUSG00000103716	Gm19430	processed_pseudogene;	havana
ENSMUSG00000103548	Gm37670	processed_pseudogene;	havana
ENSMUSG00000103760	Gm8009	processed_pseudogene;	havana
ENSMUSG00000103997	Gm38027	processed_pseudogene;	havana
ENSMUSG00000077231	Gm25096	snoRNA;	ensembl
ENSMUSG00000104417	Gm37068	lincRNA;	havana
ENSMUSG00000064601	Gm25634	snRNA;	ensembl
ENSMUSG00000101714	Gm28415	lincRNA;	havana
ENSMUSG00000102531	1110002O04Rik	lincRNA;	havana	11.9076	2.57666e-05	0.00607368	0.387387	0.69847	1	0.206969	0.53427
ENSMUSG00000103096	Gm8022	processed_pseudogene;	havana
ENSMUSG00000102279	Gm37146	lincRNA;	havana
ENSMUSG00000103708	Gm33222	lincRNA;	havana
ENSMUSG00000104201	4930535G08Rik	lincRNA;	havana
ENSMUSG00000102434	Gm38049	TEC;	havana
ENSMUSG00000045216	Hs6st1	protein_coding;	ensembl_havana	652.289	0.000178332	0.0051503	0.744906	0.456329	1	0.0823625	0.110568
ENSMUSG00000104523	Gm37335	antisense;	havana
ENSMUSG00000102202	Gm33280	lincRNA;	havana
ENSMUSG00000037470	Uggt1	protein_coding;	ensembl_havana	1124.62	3.10415e-05	0.0051357	0.103375	0.917665	1	0.00907989	0.0878345
ENSMUSG00000098752	Mir6897	miRNA;	mirbase
ENSMUSG00000047180	Neurl3	protein_coding;	ensembl_havana	220.513	1.21088e-06	0.00526988	0.0125988	0.989948	1	0.00364041	0.28895
ENSMUSG00000037447	Arid5a	protein_coding;	ensembl_havana	176.119	7.10381e-05	0.00525273	0.608197	0.543057	1	0.142019	0.233507
ENSMUSG00000102762	4930403P22Rik	lincRNA;	havana
ENSMUSG00000010453	Kansl3	protein_coding;	ensembl_havana	1378.2	0.000311085	0.0051428	1.00713	0.313874	1	0.0860443	0.0854356
ENSMUSG00000098680	Mir6898	miRNA;	mirbase
ENSMUSG00000037432	Fer1l5	protein_coding;	havana
ENSMUSG00000001143	Lman2l	protein_coding;	ensembl_havana	633.798	1.97795e-05	0.00514123	0.0792698	0.936818	1	0.00839709	0.10593
ENSMUSG00000037408	Cnnm4	protein_coding;	ensembl_havana	127.209	0.000230771	0.00537608	1.45126	0.146707	1	0.248325	0.171109
ENSMUSG00000104316	Gm37909	TEC;	havana
ENSMUSG00000106081	Gm47280	miRNA;	ensembl
ENSMUSG00000001138	Cnnm3	protein_coding;	ensembl_havana	344.702	-1.57041e-05	0.0051717	-0.106476	0.915204	1	-0.0193063	0.18132
ENSMUSG00000102845	Gm38033	antisense;	havana
ENSMUSG00000067653	Ankrd23	protein_coding;	ensembl_havana
ENSMUSG00000109510	Gm42417	protein_coding;	havana	9.1293	1.86233e-05	0.00606849	0.284423	0.776086	1	0.156621	0.550661
ENSMUSG00000079610	Ankrd39	protein_coding;	ensembl_havana	68.7728	0.000158788	0.00547739	1.26949	0.204265	1	0.282043	0.22217
ENSMUSG00000026121	Sema4c	protein_coding;	ensembl_havana	366.193	7.58648e-05	0.00519424	0.536675	0.591492	1	0.101945	0.189956
ENSMUSG00000087589	D430040D24Rik	processed_transcript;	havana	53.4184	-7.51675e-05	0.005387	-0.753671	0.451047	1	-0.212187	0.281538
ENSMUSG00000046337	Fam178b	protein_coding;	ensembl_havana	4.4513	1.63949e-05	0.00683462	0.250704	0.802043	1	0.174555	0.696258
ENSMUSG00000089906	Gm6428	processed_pseudogene;	havana
ENSMUSG00000077939	Gm24133	miRNA;	ensembl
ENSMUSG00000061518	Cox5b	protein_coding;	ensembl_havana	16356.5	-8.66092e-05	0.00514373	-0.358918	0.719656	1	-0.0393384	0.109603
ENSMUSG00000037351	Actr1b	protein_coding;	ensembl_havana	1883.1	-6.68651e-05	0.00513379	-0.207617	0.835528	1	-0.0169895	0.081831
ENSMUSG00000102416	4933424G06Rik	protein_coding;	havana	2.76288	-3.51685e-05	0.0134949	-0.287677	0.773594	1	-0.402257	1.39829
ENSMUSG00000104237	Gm33533	lincRNA;	havana
ENSMUSG00000026117	Zap70	protein_coding;	ensembl_havana	8.76775	8.36287e-06	0.00714822	0.125545	0.900092	1	0.0955963	0.76145
ENSMUSG00000097291	Gm18828	transcribed_processed_pseudogene;	havana
ENSMUSG00000026116	Tmem131	protein_coding;	ensembl_havana	1140.69	-0.000204961	0.00514883	-0.809886	0.418005	1	-0.0846521	0.104523
ENSMUSG00000103016	Gm37506	TEC;	havana
ENSMUSG00000102930	Gm38115	sense_intronic;	havana
ENSMUSG00000103159	F830112A20Rik	TEC;	havana
ENSMUSG00000080054	Rpl12-ps1	processed_pseudogene;	ensembl_havana
ENSMUSG00000095944	n-R5s210	rRNA;	ensembl
ENSMUSG00000050122	Vwa3b	protein_coding;	ensembl_havana	4.95271	-0.000989547	0.0467748	-2.15825	0.0309083	1	-1.96758	0.911654
ENSMUSG00000103603	Gm37020	antisense;	havana
ENSMUSG00000026114	Cnga3	protein_coding;	ensembl_havana	59.9781	7.95513e-06	0.00525431	0.0795402	0.936603	1	0.0219503	0.275965
ENSMUSG00000102231	1700074A21Rik	TEC;	havana
ENSMUSG00000026113	Inpp4a	protein_coding;	ensembl_havana	682.128	0.000150612	0.00515149	0.665218	0.505911	1	0.0778254	0.116992
ENSMUSG00000086064	4930439A04Rik	antisense;	havana
ENSMUSG00000102879	Gm37135	TEC;	havana
ENSMUSG00000026112	Coa5	protein_coding;	ensembl_havana	3723.73	9.59811e-05	0.00516533	0.541411	0.588225	1	0.0812857	0.150137
ENSMUSG00000026111	Unc50	protein_coding;	ensembl_havana	578.348	0.000119192	0.00514388	0.4804	0.630943	1	0.051198	0.106574
ENSMUSG00000026110	Mgat4a	protein_coding;	ensembl_havana	653.55	-2.29396e-05	0.00515474	-0.125631	0.900024	1	-0.01828	0.145505
ENSMUSG00000103948	4930594C11Rik	TEC;	havana
ENSMUSG00000087233	Gm43213	processed_pseudogene;	havana
ENSMUSG00000026090	2010300C02Rik	protein_coding;	ensembl_havana	31.9719	2.55406e-06	0.00546951	0.0338739	0.972978	1	0.0134382	0.396711
ENSMUSG00000089767	4930556I23Rik	antisense;	havana
ENSMUSG00000104365	4930470B04Rik	TEC;	havana
ENSMUSG00000102650	Gm19863	TEC;	havana
ENSMUSG00000060771	Tsga10	protein_coding;	ensembl_havana	213.451	-0.000142171	0.00517195	-0.767768	0.442625	1	-0.11036	0.143741
ENSMUSG00000097268	Gm26805	antisense;	havana
ENSMUSG00000037216	Lipt1	protein_coding;	ensembl_havana	181.528	0.000162993	0.00532123	1.1638	0.244504	1	0.226186	0.194351
ENSMUSG00000026088	Mitd1	protein_coding;	ensembl_havana	143.426	-9.69334e-05	0.00521766	-0.705749	0.480345	1	-0.138496	0.19624
ENSMUSG00000026087	Mrpl30	protein_coding;	ensembl_havana	3855.89	0.000324766	0.00518301	1.33568	0.181654	1	0.145829	0.109179
ENSMUSG00000061584	Lyg2	protein_coding;	ensembl_havana
ENSMUSG00000087374	Gm15457	antisense;	havana
ENSMUSG00000026085	Lyg1	protein_coding;	ensembl_havana
ENSMUSG00000089141	Gm23409	misc_RNA;	ensembl
ENSMUSG00000058407	Txndc9	protein_coding;	ensembl_havana	1218.22	-0.000446005	0.00515897	-1.42833	0.153197	1	-0.120868	0.0846222
ENSMUSG00000026083	Eif5b	protein_coding;	ensembl_havana	3047.31	7.81962e-05	0.00513716	0.270088	0.787093	1	0.024616	0.0911408
ENSMUSG00000026082	Rev1	protein_coding;	ensembl_havana	420.958	-2.62993e-05	0.00514062	-0.103257	0.917759	1	-0.0107131	0.103752
ENSMUSG00000103804	Gm37062	sense_intronic;	havana
ENSMUSG00000102716	Gm5099	lincRNA;	havana
ENSMUSG00000037138	Aff3	protein_coding;	ensembl_havana	124.967	-0.000101171	0.00523879	-0.767316	0.442893	1	-0.15749	0.205248
ENSMUSG00000085391	Gm16150	antisense;	havana
ENSMUSG00000085280	Gm16151	antisense;	havana
ENSMUSG00000087131	Gm16152	antisense;	havana
ENSMUSG00000102984	Gm34727	processed_pseudogene;	havana
ENSMUSG00000102541	Gm38135	processed_pseudogene;	havana
ENSMUSG00000103531	2610300A13Rik	TEC;	havana
ENSMUSG00000048814	Lonrf2	protein_coding;	ensembl_havana	140.967	3.54425e-05	0.00519963	0.281948	0.777983	1	0.060537	0.21471
ENSMUSG00000026080	Chst10	protein_coding;	ensembl_havana	15.7935	2.44317e-05	0.00645363	0.373954	0.708438	1	0.227826	0.609235
ENSMUSG00000103647	Gm37707	antisense;	havana
ENSMUSG00000102447	Gm6621	processed_pseudogene;	havana
ENSMUSG00000067604	Nms	protein_coding;	ensembl_havana
ENSMUSG00000026078	Pdcl3	protein_coding;	ensembl_havana	1374.94	-3.33047e-05	0.00513402	-0.104732	0.916588	1	-0.00868093	0.0828867
ENSMUSG00000103046	Gm37309	TEC;	havana
ENSMUSG00000104188	Gm37821	lincRNA;	havana
ENSMUSG00000103182	Gm37091	TEC;	havana
ENSMUSG00000098833	Mir6349	miRNA;	mirbase
ENSMUSG00000026077	Npas2	protein_coding;	ensembl_havana	243.271	1.46627e-06	0.00555319	0.0204124	0.983714	1	0.00876267	0.429281
ENSMUSG00000092553	Gm20428	processed_pseudogene;	havana
ENSMUSG00000092563	Gm3617	processed_pseudogene;	havana
ENSMUSG00000073702	Rpl31	protein_coding;	ensembl_havana	2889.43	-0.000209265	0.00516096	-0.926504	0.354184	1	-0.108769	0.117397
ENSMUSG00000003134	Tbc1d8	protein_coding;	ensembl_havana	266.025	-3.91574e-05	0.005172	-0.259534	0.795223	1	-0.0459767	0.177151
ENSMUSG00000102607	Gm37265	TEC;	havana
ENSMUSG00000065629	Gm24826	snoRNA;	ensembl
ENSMUSG00000104827	Gm24826	snoRNA;	ensembl
ENSMUSG00000003135	Cnot11	protein_coding;	ensembl_havana	460.242	0.00012067	0.00515054	0.549228	0.582849	1	0.0662287	0.120585
ENSMUSG00000085894	Gm15832	processed_transcript;	havana	42.7957	6.37019e-05	0.00542348	0.685961	0.492738	1	0.210211	0.306447
ENSMUSG00000077704	Snord89	snoRNA;	ensembl
ENSMUSG00000048234	Rnf149	protein_coding;	ensembl_havana	214.23	-9.58647e-05	0.00518452	-0.616132	0.537808	1	-0.105922	0.171915
ENSMUSG00000064936	Gm23722	snoRNA;	ensembl
ENSMUSG00000102471	Gm5100	processed_pseudogene;	havana
ENSMUSG00000050967	Creg2	protein_coding;	ensembl_havana	2.86162	-9.27109e-05	0.0155403	-0.702354	0.482459	1	-0.9221	1.31287
ENSMUSG00000097083	D930019O06Rik	antisense;	havana
ENSMUSG00000057173	Rfx8	protein_coding;	ensembl_havana	8.89381	0.000145405	0.0112178	1.46004	0.144279	1	0.85677	0.586812
ENSMUSG00000091937	Gm3646	protein_coding;	ensembl_havana	141.241	0.000115491	0.00521884	0.801803	0.422667	1	0.149808	0.186839
ENSMUSG00000101634	1700066B17Rik	lincRNA;	havana	7.16396	4.23772e-05	0.00787566	0.593823	0.552631	1	0.440019	0.740994
ENSMUSG00000026074	Map4k4	protein_coding;	ensembl_havana	2756.94	3.23245e-06	0.00514322	0.0137777	0.989007	1	0.00155344	0.11275
ENSMUSG00000102985	4930456G14Rik	TEC;	havana
ENSMUSG00000026073	Il1r2	protein_coding;	ensembl_havana	2.14407	-1.11786e-05	0.0123541	-0.0992094	0.920972	1	-0.133363	1.34426
ENSMUSG00000097899	Gm16894	antisense;	havana	2.82991	6.7412e-05	0.0129567	0.611665	0.540759	1	0.725598	1.18627
ENSMUSG00000102975	Gm37347	TEC;	havana
ENSMUSG00000026072	Il1r1	protein_coding;	ensembl_havana	567.312	8.95114e-05	0.00517365	0.546435	0.584767	1	0.0890075	0.162888
ENSMUSG00000103560	Gm38070	TEC;	havana
ENSMUSG00000070942	Il1rl2	protein_coding;	ensembl_havana	97.648	-1.64895e-05	0.00519804	-0.133803	0.893558	1	-0.0293248	0.219163
ENSMUSG00000103230	Gm17970	processed_pseudogene;	havana
ENSMUSG00000026069	Il1rl1	protein_coding;	ensembl_havana	63.6559	0.000136866	0.00584718	1.3069	0.191246	1	0.365563	0.279717
ENSMUSG00000026070	Il18r1	protein_coding;	ensembl_havana	39.9972	0.000153797	0.014898	1.29229	0.196256	1	1.09495	0.847294
ENSMUSG00000026068	Il18rap	protein_coding;	ensembl_havana	11.9332	2.13502e-05	0.00672404	0.326627	0.74395	1	0.217004	0.664377
ENSMUSG00000104441	Gm35801	antisense;	havana
ENSMUSG00000026065	Slc9a4	protein_coding;	ensembl_havana	8.51	4.14356e-05	0.00768987	0.588286	0.55634	1	0.424638	0.721822
ENSMUSG00000102676	Gm37435	TEC;	havana	3.18779	1.12229e-05	0.00971739	0.129626	0.896862	1	0.139762	1.07819
ENSMUSG00000026062	Slc9a2	protein_coding;	ensembl_havana	84.368	-2.5431e-05	0.00535455	-0.29325	0.769331	1	-0.0963522	0.328567
ENSMUSG00000103679	Gm37623	antisense;	havana
ENSMUSG00000103270	Gm37915	antisense;	havana
ENSMUSG00000041945	Mfsd9	protein_coding;	ensembl_havana	27.4147	-9.84744e-06	0.00533425	-0.113976	0.909257	1	-0.0375021	0.329034
ENSMUSG00000079588	Tmem182	protein_coding;	ensembl_havana	4933.84	1.56683e-05	0.00517479	0.109188	0.913054	1	0.0203723	0.186581
ENSMUSG00000094136	Gm5973	processed_pseudogene;	havana
ENSMUSG00000104072	4930448I06Rik	lincRNA;	havana
ENSMUSG00000100185	Gm28634	lincRNA;	havana
ENSMUSG00000100832	Gm29260	lincRNA;	havana
ENSMUSG00000100178	Gm5267	processed_pseudogene;	havana
ENSMUSG00000101877	Gm8176	processed_pseudogene;	havana
ENSMUSG00000053640	Gm9915	lincRNA;	ensembl_havana
ENSMUSG00000101919	Gm29664	lincRNA;	havana
ENSMUSG00000101299	Gm28175	lincRNA;	havana
ENSMUSG00000100180	Gm28140	lincRNA;	havana
ENSMUSG00000103106	Gm37047	TEC;	havana
ENSMUSG00000060424	Pantr1	lincRNA;	ensembl_havana
ENSMUSG00000104199	4930420N18Rik	TEC;	havana
ENSMUSG00000093436	Gm20646	sense_overlapping;	havana
ENSMUSG00000045515	Pou3f3	protein_coding;	ensembl_havana
ENSMUSG00000097063	Pantr2	processed_transcript;	havana
ENSMUSG00000099784	Dalir	lincRNA;	havana
ENSMUSG00000060679	Mrps9	protein_coding;	ensembl_havana	1856.8	6.05712e-05	0.00514633	0.273099	0.784777	1	0.0326023	0.119379
ENSMUSG00000077448	Gm23126	snoRNA;	ensembl
ENSMUSG00000041907	Gpr45	protein_coding;	ensembl_havana
ENSMUSG00000089088	Gm24001	miRNA;	ensembl
ENSMUSG00000070939	Tgfbrap1	protein_coding;	ensembl_havana	592.323	-0.000104618	0.00513976	-0.385196	0.700092	1	-0.0374547	0.0972356
ENSMUSG00000100269	Gm28782	antisense;	havana
ENSMUSG00000041878	8430432A02Rik	antisense;	ensembl_havana	3.83936	-0.000378175	0.0264312	-1.72841	0.0839142	1	-1.57017	0.908445
ENSMUSG00000010290	AI597479	protein_coding;	ensembl_havana	774.142	9.87701e-05	0.00517141	0.581834	0.560679	1	0.0913636	0.157027
ENSMUSG00000008136	Fhl2	protein_coding;	ensembl_havana	38311.6	-8.69546e-05	0.00516149	-0.480498	0.630873	1	-0.0706136	0.146959
ENSMUSG00000094497	Gm8210	processed_pseudogene;	ensembl_havana
ENSMUSG00000099576	Gm29040	lincRNA;	havana	10.1228	-0.000700869	0.0289859	-2.38899	0.0168949	1	-1.21142	0.507087
ENSMUSG00000099694	Gm29610	processed_pseudogene;	havana
ENSMUSG00000101923	Gm29041	processed_pseudogene;	havana
ENSMUSG00000066877	Nck2	protein_coding;	ensembl_havana	361.206	-3.22079e-05	0.00516563	-0.202492	0.839532	1	-0.0339562	0.167692
ENSMUSG00000103422	Gm37536	TEC;	havana
ENSMUSG00000103945	Gm38228	TEC;	havana
ENSMUSG00000026051	1500015O10Rik	protein_coding;	ensembl_havana	16.8609	0.000155688	0.0147433	1.31824	0.187423	1	1.08547	0.823423
ENSMUSG00000100764	Gm29155	antisense;	havana
ENSMUSG00000100635	Gm29157	lincRNA;	havana
ENSMUSG00000100480	Gm29156	lincRNA;	havana	1.98834	-3.52225e-05	0.011307	-0.354225	0.723171	1	-0.416875	1.17687
ENSMUSG00000057363	Uxs1	protein_coding;	ensembl_havana	259.443	0.000283514	0.00520105	1.31042	0.190052	1	0.161282	0.123076
ENSMUSG00000090243	Gm16103	processed_pseudogene;	havana
ENSMUSG00000100701	Gm19587	processed_pseudogene;	havana
ENSMUSG00000101395	Gm8241	processed_pseudogene;	havana
ENSMUSG00000088848	Gm26352	snoRNA;	ensembl
ENSMUSG00000095757	Gm24180	miRNA;	ensembl
ENSMUSG00000041763	Tpp2	protein_coding;	ensembl_havana	1853.41	0.000121362	0.00515481	0.585548	0.558179	1	0.0749348	0.127974
ENSMUSG00000047343	Mettl21c	protein_coding;	ensembl_havana
ENSMUSG00000090106	Gm15838	processed_pseudogene;	havana
ENSMUSG00000091844	Gm8251	protein_coding;	ensembl
ENSMUSG00000026049	Tex30	protein_coding;	ensembl_havana	94.4441	-0.000245003	0.00591519	-1.74155	0.0815874	1	-0.353318	0.202876
ENSMUSG00000101104	Gm29247	processed_transcript;	havana	10.0726	-0.000125944	0.00969851	-1.38333	0.166565	1	-0.756743	0.547046
ENSMUSG00000026047	Kdelc1	protein_coding;	ensembl_havana	316.731	6.24267e-05	0.00514684	0.28434	0.77615	1	0.0342967	0.120619
ENSMUSG00000041684	Bivm	protein_coding;	ensembl_havana	272.144	0.000206884	0.00522268	1.16201	0.245232	1	0.174726	0.150366
ENSMUSG00000026048	Ercc5	protein_coding;	ensembl_havana	492.307	-0.000125799	0.0051519	-0.579848	0.562017	1	-0.0708304	0.122153
ENSMUSG00000046828	Mettl21e	protein_coding;	ensembl_havana
ENSMUSG00000089703	Gm15833	processed_pseudogene;	havana
ENSMUSG00000100966	Gm5700	processed_pseudogene;	havana
ENSMUSG00000100769	Gm28893	processed_transcript;	havana
ENSMUSG00000101567	Txn-ps1	processed_pseudogene;	havana
ENSMUSG00000056870	Gulp1	protein_coding;	ensembl_havana	238.844	-9.2649e-05	0.00521555	-0.678381	0.49753	1	-0.133877	0.197347
ENSMUSG00000102319	Gm37626	TEC;	havana
ENSMUSG00000089877	Gm16102	processed_pseudogene;	havana
ENSMUSG00000101701	4930521E06Rik	antisense;	havana
ENSMUSG00000103071	Gm38110	TEC;	havana
ENSMUSG00000100434	Gm3489	processed_pseudogene;	havana
ENSMUSG00000100013	Gm19480	processed_pseudogene;	havana
ENSMUSG00000101251	Gm3496	processed_pseudogene;	havana
ENSMUSG00000101937	Gm5268	processed_pseudogene;	havana
ENSMUSG00000026043	Col3a1	protein_coding;	ensembl_havana	8446.72	8.78753e-05	0.00518558	0.578753	0.562756	1	0.102034	0.1763
ENSMUSG00000105211	Gm47302	miRNA;	ensembl
ENSMUSG00000026042	Col5a2	protein_coding;	ensembl_havana	1281.96	-1.44889e-05	0.00517028	-0.0970092	0.922719	1	-0.0173608	0.17896
ENSMUSG00000104476	Gm38211	TEC;	havana
ENSMUSG00000100218	Gm8296	processed_pseudogene;	havana
ENSMUSG00000100361	Gm7063	processed_pseudogene;	havana
ENSMUSG00000100894	Gm8304	processed_pseudogene;	havana
ENSMUSG00000095121	Gm23216	snRNA;	ensembl
ENSMUSG00000065255	Gm23974	snoRNA;	ensembl
ENSMUSG00000100843	Gm8307	processed_pseudogene;	havana
ENSMUSG00000087764	Gm23984	ribozyme;	ensembl
ENSMUSG00000025995	Wdr75	protein_coding;	ensembl_havana	580.116	-9.08901e-07	0.00514588	-0.00416613	0.996676	1	-0.000505673	0.121377
ENSMUSG00000099850	Gm28906	processed_pseudogene;	havana
ENSMUSG00000084817	Gm5526	processed_pseudogene;	havana	13.4482	3.82134e-05	0.00708336	0.562386	0.573853	1	0.368594	0.655412
ENSMUSG00000098549	Gm5269	protein_coding;	havana
ENSMUSG00000099381	Gm18303	processed_pseudogene;	havana
ENSMUSG00000025993	Slc40a1	protein_coding;	ensembl_havana	678.123	0.000118963	0.00524455	0.867301	0.385777	1	0.170945	0.1971
ENSMUSG00000099946	Gm9496	processed_pseudogene;	havana
ENSMUSG00000070896	Rpl23a-ps1	processed_pseudogene;	ensembl_havana
ENSMUSG00000090682	Gm3852	processed_pseudogene;	havana
ENSMUSG00000044457	Stk-ps2	transcribed_processed_pseudogene;	ensembl_havana
ENSMUSG00000099432	Gm18849	unprocessed_pseudogene;	havana
ENSMUSG00000041144	Dnah7b	protein_coding;	ensembl_havana	68.66	8.56419e-05	0.00531251	0.768237	0.442346	1	0.189878	0.247161
ENSMUSG00000096047	n-R5s211	rRNA;	ensembl
ENSMUSG00000101262	Gm8326	processed_pseudogene;	havana
ENSMUSG00000101337	Dnah7c	protein_coding;	ensembl_havana	7.60082	-3.47138e-07	0.00785073	-0.00488034	0.996106	1	-0.00422876	0.866488
ENSMUSG00000025986	Slc39a10	protein_coding;	ensembl_havana	508.2	-0.000227055	0.0051584	-0.958075	0.338025	1	-0.107112	0.111799
ENSMUSG00000100213	Gm28151	lincRNA;	havana
ENSMUSG00000103129	Gm37393	TEC;	havana
ENSMUSG00000100160	Gm28527	processed_pseudogene;	havana
ENSMUSG00000101921	Gm28825	processed_pseudogene;	havana
ENSMUSG00000101447	Gm28826	lincRNA;	havana
ENSMUSG00000081185	Gm4852	processed_pseudogene;	ensembl_havana
ENSMUSG00000103246	Gm38090	TEC;	havana
ENSMUSG00000098876	Mir6350	miRNA;	mirbase
ENSMUSG00000100530	Gm18117	processed_pseudogene;	havana
ENSMUSG00000104067	Gm37196	TEC;	havana
ENSMUSG00000100033	Gm8337	processed_pseudogene;	havana	2.66992	0.000383204	0.0314355	1.45622	0.145331	1	1.92355	1.32092
ENSMUSG00000094968	Gm22419	miRNA;	ensembl
ENSMUSG00000088017	Gm23829	misc_RNA;	ensembl
ENSMUSG00000101996	Gm19206	processed_pseudogene;	havana
ENSMUSG00000096973	Gm5974	processed_pseudogene;	havana
ENSMUSG00000064943	Gm23240	snRNA;	ensembl
ENSMUSG00000100866	Gm28830	processed_pseudogene;	havana
ENSMUSG00000101721	Gm8354	processed_pseudogene;	havana
ENSMUSG00000099376	Gm19124	processed_pseudogene;	havana
ENSMUSG00000097883	Gm8357	processed_pseudogene;	havana
ENSMUSG00000092790	Gm22693	miRNA;	ensembl
ENSMUSG00000099698	Gm28740	processed_pseudogene;	havana
ENSMUSG00000099454	Gm8367	processed_pseudogene;	havana
ENSMUSG00000051616	C230029F24Rik	lincRNA;	ensembl_havana
ENSMUSG00000099627	Gm6757	processed_pseudogene;	havana
ENSMUSG00000099577	Gm3605	processed_pseudogene;	havana
ENSMUSG00000099882	Gm28388	processed_pseudogene;	havana
ENSMUSG00000101760	Gm8384	processed_pseudogene;	havana
ENSMUSG00000099608	4933411E06Rik	lincRNA;	havana
ENSMUSG00000099864	Gm8391	processed_pseudogene;	havana
ENSMUSG00000098249	Gm27330	misc_RNA;	ensembl
ENSMUSG00000100451	Gm29665	lincRNA;	havana
ENSMUSG00000099941	Gm20118	processed_pseudogene;	havana
ENSMUSG00000084531	Gm25843	misc_RNA;	ensembl
ENSMUSG00000100816	Gm28321	lincRNA;	havana
ENSMUSG00000026109	Tmeff2	protein_coding;	ensembl_havana	13.3695	-1.05356e-05	0.00588631	-0.15983	0.873015	1	-0.08352	0.522556
ENSMUSG00000100671	Gm28322	lincRNA;	havana
ENSMUSG00000092906	Gm25736	miRNA;	ensembl
ENSMUSG00000101242	Gm28319	antisense;	havana
ENSMUSG00000099924	Gm28320	sense_intronic;	havana
ENSMUSG00000099625	Gm29325	lincRNA;	havana
ENSMUSG00000101799	9330175M20Rik	antisense;	havana	17.0256	-8.89392e-05	0.00724392	-1.12506	0.260564	1	-0.540459	0.480383
ENSMUSG00000045954	Cavin2	protein_coding;	ensembl_havana	4381.08	-0.000125067	0.00514133	-0.472394	0.636646	1	-0.0471398	0.0997892
ENSMUSG00000099741	Gm5253	processed_pseudogene;	havana
ENSMUSG00000101702	1700072G22Rik	lincRNA;	havana
ENSMUSG00000026107	Nabp1	protein_coding;	ensembl_havana	2675.44	0.000256608	0.00553664	1.63558	0.101928	1	0.287335	0.175678
ENSMUSG00000099413	Gm17767	lincRNA;	havana	1.76212	-5.39834e-05	0.0141986	-0.426889	0.66946	1	-0.594502	1.39264
ENSMUSG00000103424	Gm37535	TEC;	havana
ENSMUSG00000101741	Gm28055	lincRNA;	havana
ENSMUSG00000018417	Myo1b	protein_coding;	ensembl_havana	773.591	-1.31989e-05	0.00515591	-0.0740252	0.94099	1	-0.011036	0.149085
ENSMUSG00000101724	Gm29453	sense_intronic;	havana
ENSMUSG00000100313	Gm28323	sense_intronic;	havana
ENSMUSG00000100696	Gm8419	processed_pseudogene;	havana
ENSMUSG00000099135	Gm27607	snoRNA;	ensembl
ENSMUSG00000072324	Gm8420	processed_pseudogene;	havana
ENSMUSG00000062939	Stat4	protein_coding;	ensembl_havana	3.53519	0.000167176	0.0227885	0.84216	0.399699	1	1.38226	1.64133
ENSMUSG00000101628	Gm28177	processed_transcript;	havana	2.7472	-0.000208084	0.0206039	-1.26299	0.206593	1	-1.41062	1.11689
ENSMUSG00000078291	Gm3940	processed_pseudogene;	ensembl_havana
ENSMUSG00000109599	Gm31812	lincRNA;	havana	9.55951	3.2755e-05	0.00644472	0.492306	0.622503	1	0.285729	0.58039
ENSMUSG00000026104	Stat1	protein_coding;	ensembl_havana	505.826	0.000157715	0.00534487	1.16663	0.243358	1	0.235806	0.202125
ENSMUSG00000099569	Gm18301	unprocessed_pseudogene;	havana
ENSMUSG00000026103	Gls	protein_coding;	ensembl_havana	1993.23	-7.64989e-05	0.00513261	-0.228183	0.819504	1	-0.0179294	0.0785745
ENSMUSG00000099648	Gm5975	processed_pseudogene;	havana
ENSMUSG00000065192	Gm23460	snRNA;	ensembl
ENSMUSG00000002881	Nab1	protein_coding;	ensembl_havana	974	-0.000150564	0.00514071	-0.548051	0.583657	1	-0.0526842	0.0961302
ENSMUSG00000097833	Gm5976	processed_pseudogene;	havana	2.15279	0.000140757	0.0180581	0.948473	0.342889	1	1.20413	1.26955
ENSMUSG00000101501	Rps27a-ps1	processed_pseudogene;	havana	2.31284	-0.000128151	0.0179262	-0.854735	0.392698	1	-1.14797	1.34307
ENSMUSG00000100120	Gm553	lincRNA;	havana	5.28752	1.04254e-05	0.00802863	0.144107	0.885416	1	0.126898	0.880584
ENSMUSG00000099878	Gm28178	lincRNA;	havana
ENSMUSG00000100007	Gm5527	processed_pseudogene;	havana
ENSMUSG00000043015	Nemp2	protein_coding;	ensembl_havana	74.1276	-0.000198885	0.00645455	-1.68699	0.0916052	1	-0.434844	0.257763
ENSMUSG00000103630	Gm37242	TEC;	havana
ENSMUSG00000041439	Mfsd6	protein_coding;	ensembl_havana	1006.13	4.1812e-05	0.0051431	0.17577	0.860475	1	0.0195433	0.111187
ENSMUSG00000100302	Gm29670	sense_intronic;	havana
ENSMUSG00000100230	Gm28650	processed_pseudogene;	havana
ENSMUSG00000026102	Inpp1	protein_coding;	ensembl_havana	418.426	5.12201e-05	0.00515823	0.28783	0.773477	1	0.04301	0.149429
ENSMUSG00000041426	Hibch	protein_coding;	ensembl_havana	2542.2	3.52751e-05	0.00516825	0.227024	0.820405	1	0.0390048	0.171809
ENSMUSG00000089802	Gm16107	processed_pseudogene;	havana
ENSMUSG00000043629	1700019D03Rik	protein_coding;	ensembl_havana	38.1177	-1.5064e-05	0.00535525	-0.177781	0.858895	1	-0.0600269	0.337645
ENSMUSG00000026100	Mstn	protein_coding;	ensembl_havana	7.67017	-9.23066e-05	0.0100504	-1.07189	0.283771	1	-0.765173	0.713856
ENSMUSG00000089334	Gm24349	snoRNA;	ensembl
ENSMUSG00000060715	1700019A02Rik	protein_coding;	ensembl_havana	4.44216	-3.17708e-05	0.0074873	-0.460954	0.644831	1	-0.340747	0.73922
ENSMUSG00000026098	Pms1	protein_coding;	ensembl_havana	107.241	-0.000179708	0.00547812	-1.35393	0.175759	1	-0.282381	0.208564
ENSMUSG00000100763	Gm28777	antisense;	havana
ENSMUSG00000026097	Ormdl1	protein_coding;	ensembl_havana
ENSMUSG00000100679	Gm28778	protein_coding;	havana	5.06925	-4.10592e-05	0.00875995	-0.535739	0.592139	1	-0.459576	0.857834
ENSMUSG00000026096	Osgepl1	protein_coding;	ensembl_havana	995.198	3.81937e-05	0.00514515	0.169964	0.865039	1	0.0200204	0.117792
ENSMUSG00000099913	Gm28551	protein_coding;	havana
ENSMUSG00000101838	Gm18800	transcribed_unprocessed_pseudogene;	havana
ENSMUSG00000026095	Asnsd1	protein_coding;	ensembl_havana
ENSMUSG00000100267	Gm28779	processed_pseudogene;	havana
ENSMUSG00000099450	Gm6799	processed_pseudogene;	havana
ENSMUSG00000100069	Gm6801	unprocessed_pseudogene;	havana
ENSMUSG00000096141	Dnah7a	protein_coding;	ensembl_havana
ENSMUSG00000092657	Gm25240	miRNA;	ensembl
ENSMUSG00000026094	Stk17b	protein_coding;	ensembl_havana	506.282	9.37315e-05	0.00521165	0.676059	0.499003	1	0.131295	0.194206
ENSMUSG00000102405	Gm37863	TEC;	havana
ENSMUSG00000042807	Hecw2	protein_coding;	ensembl_havana	864.573	5.93371e-05	0.00523856	0.509463	0.610427	1	0.119114	0.233803
ENSMUSG00000098443	Mir7681	miRNA;	mirbase
ENSMUSG00000087949	Gm24251	snRNA;	ensembl
ENSMUSG00000102868	Gm37633	TEC;	havana
ENSMUSG00000094013	Gm25829	snRNA;	ensembl
ENSMUSG00000025983	Ccdc150	protein_coding;	ensembl_havana	15.4227	5.71347e-05	0.00649259	0.795931	0.426072	1	0.40014	0.502733
ENSMUSG00000041303	Gtf3c3	protein_coding;	ensembl_havana	429.236	5.46906e-06	0.00516508	0.0347954	0.972243	1	0.00590581	0.16973
ENSMUSG00000109809	Gm34066	lincRNA;	havana
ENSMUSG00000073678	Pgap1	protein_coding;	ensembl_havana	164.716	0.000113289	0.00532718	0.942422	0.345976	1	0.215245	0.228395
ENSMUSG00000104136	Gm36955	TEC;	havana
ENSMUSG00000101130	Gm19637	processed_pseudogene;	havana
ENSMUSG00000052331	Ankrd44	protein_coding;	ensembl_havana	401.679	7.38612e-05	0.00519658	0.530653	0.59566	1	0.102455	0.193073
ENSMUSG00000101674	4930444A19Rik	antisense;	havana
ENSMUSG00000102503	Gm37370	TEC;	havana
ENSMUSG00000089245	Gm24053	miRNA;	ensembl
ENSMUSG00000102642	A130048G24Rik	TEC;	havana
ENSMUSG00000025982	Sf3b1	protein_coding;	ensembl_havana	5116.95	-0.00019128	0.00515156	-0.796706	0.425622	1	-0.0878478	0.110264
ENSMUSG00000103030	E330011M16Rik	TEC;	havana	4.67939	-0.000115313	0.0122179	-1.15548	0.247895	1	-0.923087	0.798879
ENSMUSG00000025981	Coq10b	protein_coding;	ensembl_havana	773.812	0.000104517	0.00528416	0.849307	0.39571	1	0.188346	0.221764
ENSMUSG00000101122	Gm17971	processed_pseudogene;	havana
ENSMUSG00000025980	Hspd1	protein_coding;	ensembl_havana	8050.48	3.7101e-05	0.0051712	0.244873	0.806555	1	0.0431886	0.176371
ENSMUSG00000073676	Hspe1	protein_coding;	ensembl_havana	2486.03	0.000143303	0.00515856	0.694905	0.487115	1	0.0894235	0.128685
ENSMUSG00000100736	Gm5147	processed_pseudogene;	havana
ENSMUSG00000089670	Gm16581	processed_pseudogene;	havana
ENSMUSG00000025979	Mob4	protein_coding;	ensembl_havana	1120.98	0.000166604	0.0051414	0.606971	0.54387	1	0.0584049	0.0962235
ENSMUSG00000061863	Gm6822	processed_pseudogene;	havana
ENSMUSG00000025978	Rftn2	protein_coding;	ensembl_havana	192.513	1.27825e-05	0.00515519	0.0708679	0.943503	1	0.0104414	0.147336
ENSMUSG00000097649	Gm10561	antisense;	havana	14.6657	5.55087e-05	0.00613011	0.757878	0.448524	1	0.346938	0.457776
ENSMUSG00000046994	Mars2	protein_coding;	ensembl_havana	387.041	0.000181855	0.00517106	0.903377	0.366326	1	0.119287	0.132045
ENSMUSG00000025977	Boll	protein_coding;	ensembl_havana
ENSMUSG00000100215	Gm8292	processed_pseudogene;	havana	8.01566	2.79369e-06	0.00657916	0.0435155	0.965291	1	0.0293181	0.673739
ENSMUSG00000101945	Gm29138	processed_pseudogene;	havana
ENSMUSG00000101085	Gm8531	processed_pseudogene;	havana
ENSMUSG00000038349	Plcl1	protein_coding;	ensembl_havana	186.403	-2.50701e-06	0.00517502	-0.0175999	0.985958	1	-0.00330892	0.188008
ENSMUSG00000102145	Gm38056	TEC;	havana
ENSMUSG00000100309	Gm6644	processed_pseudogene;	havana	3.44832	4.66952e-05	0.0112881	0.479084	0.631879	1	0.536943	1.12077
ENSMUSG00000102831	Gm37382	TEC;	havana
ENSMUSG00000099950	9130227L01Rik	lincRNA;	havana
ENSMUSG00000102491	Gm36986	TEC;	havana
ENSMUSG00000100372	1700003I22Rik	lincRNA;	havana
ENSMUSG00000100944	Gm28900	processed_pseudogene;	havana
ENSMUSG00000101332	Gm28240	lincRNA;	havana
ENSMUSG00000045336	Hsfy2	protein_coding;	ensembl_havana
ENSMUSG00000038331	Satb2	protein_coding;	ensembl_havana	13.5118	-5.52553e-05	0.00620653	-0.760845	0.44675	1	-0.357338	0.469659
ENSMUSG00000087022	9130024F11Rik	processed_transcript;	havana
ENSMUSG00000104310	Gm4081	TEC;	havana
ENSMUSG00000094128	Gm23943	miRNA;	ensembl
ENSMUSG00000099945	1700126A01Rik	lincRNA;	havana
ENSMUSG00000101429	BC055402	lincRNA;	havana
ENSMUSG00000101129	Gm5254	processed_pseudogene;	havana
ENSMUSG00000097519	4930558J18Rik	lincRNA;	havana
ENSMUSG00000038323	1700066M21Rik	protein_coding;	ensembl_havana	138.158	0.000151076	0.00521566	0.949065	0.342587	1	0.159926	0.168509
ENSMUSG00000048495	Tyw5	protein_coding;	ensembl_havana	178.345	-0.000203817	0.00532841	-1.31945	0.187018	1	-0.231741	0.175634
ENSMUSG00000025971	Maip1	protein_coding;	ensembl_havana	536.387	-7.39439e-05	0.00514048	-0.283344	0.776914	1	-0.0286848	0.101237
ENSMUSG00000077776	Gm22371	snoRNA;	ensembl
ENSMUSG00000088353	Gm24014	snRNA;	ensembl
ENSMUSG00000101826	Gm8581	processed_pseudogene;	havana
ENSMUSG00000102685	Gm37373	TEC;	havana
ENSMUSG00000101151	Gm17929	processed_pseudogene;	havana
ENSMUSG00000038305	Spats2l	protein_coding;	ensembl_havana	230.597	0.000106158	0.00517209	0.618688	0.536122	1	0.0961037	0.155335
ENSMUSG00000091283	Gm17234	antisense;	havana
ENSMUSG00000054770	Kctd18	protein_coding;	ensembl_havana	203.219	0.000152142	0.00518741	0.870139	0.384224	1	0.132818	0.15264
ENSMUSG00000026039	Sgol2a	protein_coding;	ensembl_havana	332.029	0.00010557	0.005259	0.822036	0.411056	1	0.17382	0.21145
ENSMUSG00000063558	Aox1	protein_coding;	ensembl_havana	2455.62	5.61054e-05	0.00520889	0.443338	0.657522	1	0.0946364	0.213463
ENSMUSG00000064294	Aox3	protein_coding;	ensembl_havana	20.6486	5.56772e-05	0.00656082	0.781861	0.434296	1	0.403791	0.516448
ENSMUSG00000089275	Gm24548	snoRNA;	ensembl
ENSMUSG00000038242	Aox4	protein_coding;	ensembl_havana
ENSMUSG00000089822	Gm15759	antisense;	havana
ENSMUSG00000079554	Aox2	protein_coding;	ensembl_havana
ENSMUSG00000103839	Gm37607	TEC;	havana	22.8603	-0.000106776	0.00667543	-1.24165	0.214365	1	-0.4849	0.390528
ENSMUSG00000051223	Bzw1	protein_coding;	ensembl_havana	2472.43	0.000161982	0.00514264	0.608534	0.542833	1	0.0604051	0.0992633
ENSMUSG00000026034	Clk1	protein_coding;	ensembl_havana	3537.64	-7.82631e-05	0.00517929	-0.508287	0.611252	1	-0.0882675	0.173657
ENSMUSG00000026035	Ppil3	protein_coding;	ensembl_havana	317.209	-2.01028e-05	0.00515124	-0.103505	0.917562	1	-0.0141405	0.136616
ENSMUSG00000026036	Nif3l1	protein_coding;	ensembl_havana	367.888	-4.19549e-05	0.00514535	-0.187274	0.851446	1	-0.0221284	0.11816
ENSMUSG00000026037	Orc2	protein_coding;	ensembl_havana	397.423	0.000113991	0.00515446	0.554105	0.579507	1	0.0714454	0.128938
ENSMUSG00000094245	Gm23966	snRNA;	ensembl
ENSMUSG00000085054	Gm15834	lincRNA;	havana	11.6934	2.94857e-05	0.00666473	0.446285	0.655391	1	0.28009	0.627603
ENSMUSG00000038174	Fam126b	protein_coding;	ensembl_havana	416.137	-5.90452e-06	0.00515714	-0.0338278	0.973014	1	-0.0051544	0.152372
ENSMUSG00000026032	Ndufb3	protein_coding;	ensembl_havana	3732	-0.000159114	0.00514959	-0.676202	0.498912	1	-0.0760743	0.112502
ENSMUSG00000100202	Gm29389	processed_pseudogene;	havana
ENSMUSG00000099490	Gm18802	processed_pseudogene;	havana
ENSMUSG00000059647	Cbx3-ps7	processed_pseudogene;	havana
ENSMUSG00000047528	Als2cr12	protein_coding;	ensembl_havana
ENSMUSG00000102059	Gm20257	transcribed_unprocessed_pseudogene;	havana	21.761	2.54071e-06	0.00541809	0.0323897	0.974161	1	0.0121201	0.374195
ENSMUSG00000101046	Gm28803	processed_pseudogene;	havana
ENSMUSG00000026031	Cflar	protein_coding;	ensembl_havana	1281.67	-0.000232308	0.00518703	-1.12817	0.259247	1	-0.145815	0.129249
ENSMUSG00000100236	Gm3841	processed_pseudogene;	havana
ENSMUSG00000026029	Casp8	protein_coding;	ensembl_havana	324.99	9.92012e-05	0.00523562	0.751391	0.452418	1	0.153956	0.204894
ENSMUSG00000102719	Gm37760	TEC;	havana
ENSMUSG00000099719	Gm28802	unprocessed_pseudogene;	havana	2.54403	-0.000116913	0.0179585	-0.762313	0.445873	1	-1.08613	1.42478
ENSMUSG00000026028	Trak2	protein_coding;	ensembl_havana	5118.16	3.16604e-05	0.00515517	0.173575	0.862199	1	0.0252847	0.14567
ENSMUSG00000026027	Stradb	protein_coding;	ensembl_havana	1321.32	0.000131307	0.00516866	0.709072	0.47828	1	0.101882	0.143683
ENSMUSG00000047383	C2cd6b	lincRNA;	havana
ENSMUSG00000099752	Gm29018	antisense;	havana
ENSMUSG00000072295	C2cd6	protein_coding;	ensembl_havana
ENSMUSG00000077616	Gm25502	snoRNA;	ensembl
ENSMUSG00000038079	Tmem237	protein_coding;	ensembl_havana	92.2303	-2.10238e-05	0.00519273	-0.164968	0.868969	1	-0.0348853	0.211467
ENSMUSG00000097573	G730003C15Rik	antisense;	ensembl_havana	12.4679	-1.66079e-05	0.00608801	-0.254944	0.798766	1	-0.142539	0.559097
ENSMUSG00000079550	Mpp4	protein_coding;	ensembl_havana	8.75512	0.000105246	0.00956976	1.21985	0.222521	1	0.746885	0.612275
ENSMUSG00000101586	Gm29017	antisense;	havana
ENSMUSG00000099563	Gm19125	processed_pseudogene;	havana
ENSMUSG00000026024	Als2	protein_coding;	ensembl_havana	334.764	5.85134e-06	0.00515146	0.0303859	0.975759	1	0.00418742	0.137808
ENSMUSG00000026023	Cdk15	protein_coding;	ensembl_havana	2.46937	-3.37364e-05	0.0116607	-0.326919	0.743729	1	-0.398799	1.21987
ENSMUSG00000099922	Gm29016	lincRNA;	havana
ENSMUSG00000104502	Gm37737	TEC;	havana
ENSMUSG00000041075	Fzd7	protein_coding;	ensembl_havana	202.499	5.4589e-05	0.00517582	0.363593	0.716162	1	0.0647676	0.178132
ENSMUSG00000097819	Gm26813	lincRNA;	havana
ENSMUSG00000047361	Gm973	protein_coding;	ensembl_havana
ENSMUSG00000099811	Gm28411	antisense;	havana
ENSMUSG00000101409	1700122D07Rik	antisense;	havana
ENSMUSG00000026021	Sumo1	protein_coding;	ensembl_havana	897.865	9.41228e-05	0.00514235	0.374392	0.708113	1	0.0393659	0.105146
ENSMUSG00000089276	Gm24545	misc_RNA;	ensembl
ENSMUSG00000103821	D430013B06Rik	TEC;	havana
ENSMUSG00000101400	Gm29596	processed_pseudogene;	havana
ENSMUSG00000026020	Nop58	protein_coding;	ensembl_havana	730.94	-1.81893e-05	0.00515105	-0.093382	0.9256	1	-0.0127198	0.136213
ENSMUSG00000077345	Snord70	snoRNA;	ensembl
ENSMUSG00000077358	Gm26293	snoRNA;	ensembl
ENSMUSG00000089512	Gm26287	snoRNA;	ensembl
ENSMUSG00000089093	Snord11	snoRNA;	ensembl
ENSMUSG00000067336	Bmpr2	protein_coding;	ensembl_havana	2793.67	-7.97014e-05	0.00513828	-0.285002	0.775643	1	-0.026903	0.0943957
ENSMUSG00000104052	Gm38125	TEC;	havana
ENSMUSG00000103131	Gm37977	TEC;	havana
ENSMUSG00000041040	Fam117b	protein_coding;	ensembl_havana	963.226	-4.44651e-05	0.00527729	-0.433815	0.664422	1	-0.116915	0.269503
ENSMUSG00000103696	Gm37531	TEC;	havana
ENSMUSG00000100901	Gm18829	processed_pseudogene;	havana
ENSMUSG00000026018	Ica1l	protein_coding;	ensembl_havana	4.91204	5.53122e-05	0.0100345	0.648389	0.516734	1	0.601843	0.928214
ENSMUSG00000026019	Wdr12	protein_coding;	ensembl_havana	621.062	-8.29107e-05	0.00514345	-0.34232	0.73211	1	-0.0373779	0.10919
ENSMUSG00000026017	Carf	protein_coding;	ensembl_havana	197.062	-2.26812e-05	0.00516011	-0.134599	0.892929	1	-0.0212654	0.15799
ENSMUSG00000082609	Gm15464	processed_pseudogene;	havana
ENSMUSG00000073664	Nbeal1	protein_coding;	ensembl_havana	2047.42	0.000118126	0.00515582	0.580143	0.561818	1	0.0755984	0.13031
ENSMUSG00000100516	Gm29332	processed_pseudogene;	havana
ENSMUSG00000049439	Cyp20a1	protein_coding;	ensembl_havana	321.733	-0.000240666	0.00519035	-1.16395	0.244445	1	-0.149855	0.128747
ENSMUSG00000103822	6030460B20Rik	TEC;	havana
ENSMUSG00000026782	Abi2	protein_coding;	ensembl_havana	449.548	-0.000126232	0.00514237	-0.488329	0.625317	1	-0.0499249	0.102236
ENSMUSG00000026014	Raph1	protein_coding;	ensembl_havana	2168.61	1.83695e-05	0.00514697	0.0862523	0.931266	1	0.0107284	0.124383
ENSMUSG00000081562	Gm11575	processed_pseudogene;	havana
ENSMUSG00000084400	Gm11576	processed_pseudogene;	havana
ENSMUSG00000082160	Gm11578	processed_pseudogene;	havana
ENSMUSG00000103215	Gm38388	TEC;	havana	3.15836	-0.000140929	0.0157729	-1.12019	0.262633	1	-1.1311	1.00974
ENSMUSG00000088973	Gm23762	miRNA;	ensembl
ENSMUSG00000084151	Gm11577	processed_pseudogene;	havana
ENSMUSG00000101188	Eif4a-ps4	processed_pseudogene;	havana	47.0468	5.90534e-05	0.00548869	0.674871	0.499758	1	0.223429	0.331069
ENSMUSG00000026012	Cd28	protein_coding;	ensembl_havana	147.081	-0.000188531	0.00534912	-1.28857	0.197548	1	-0.239879	0.18616
ENSMUSG00000086795	Gm11579	lincRNA;	havana
ENSMUSG00000085965	2310016D23Rik	lincRNA;	havana	11.2893	-7.73989e-05	0.00704097	-1.01725	0.309036	1	-0.506092	0.497512
ENSMUSG00000104069	Gm37198	TEC;	havana
ENSMUSG00000083118	Gm11609	processed_pseudogene;	havana
ENSMUSG00000083355	Gm11581	processed_pseudogene;	havana	4.69873	0.000126261	0.013332	1.17569	0.23972	1	0.995039	0.846347
ENSMUSG00000102549	Gm38137	TEC;	havana
ENSMUSG00000026011	Ctla4	protein_coding;	ensembl_havana	131.011	-0.000390803	0.0125246	-2.36289	0.0181331	1	-0.661333	0.279883
ENSMUSG00000081382	Rpl18-ps1	processed_pseudogene;	havana
ENSMUSG00000080800	Gm11582	processed_pseudogene;	havana
ENSMUSG00000026009	Icos	protein_coding;	ensembl_havana	9.61862	0.000145752	0.0118388	1.43061	0.152542	1	0.900318	0.629325
ENSMUSG00000102561	Gm37039	TEC;	havana
ENSMUSG00000082804	Rpl17-ps1	processed_pseudogene;	havana
ENSMUSG00000082661	Gm11590	processed_pseudogene;	havana
ENSMUSG00000080785	Gm11591	processed_pseudogene;	havana
ENSMUSG00000100893	Gm28083	lincRNA;	havana
ENSMUSG00000085248	Gm11587	lincRNA;	havana
ENSMUSG00000085447	9530026F06Rik	lincRNA;	havana
ENSMUSG00000086408	Gm11588	lincRNA;	havana
ENSMUSG00000089546	Gm25839	snRNA;	ensembl
ENSMUSG00000100965	Gm28449	lincRNA;	havana
ENSMUSG00000102168	Gm36943	TEC;	havana
ENSMUSG00000100381	Gm28094	processed_pseudogene;	havana
ENSMUSG00000086009	4930587A21Rik	lincRNA;	havana
ENSMUSG00000052062	Pard3b	protein_coding;	ensembl_havana	444.638	5.13047e-05	0.00514751	0.239433	0.81077	1	0.0296008	0.123629
ENSMUSG00000103656	Gm37205	TEC;	havana
ENSMUSG00000104402	Gm38012	TEC;	havana
ENSMUSG00000104081	Gm38278	TEC;	havana
ENSMUSG00000085842	Pard3bos1	antisense;	havana
ENSMUSG00000103002	Gm38075	TEC;	havana
ENSMUSG00000100344	Gm29640	processed_pseudogene;	havana
ENSMUSG00000101509	Gm29641	processed_pseudogene;	havana
ENSMUSG00000085019	Pard3bos2	antisense;	havana
ENSMUSG00000102359	Gm38351	TEC;	havana
ENSMUSG00000085400	Pard3bos3	antisense;	havana
ENSMUSG00000100750	Gm29084	antisense;	havana
ENSMUSG00000081950	Gm11600	processed_pseudogene;	havana
ENSMUSG00000084333	Gm11599	processed_pseudogene;	havana
ENSMUSG00000025969	Nrp2	protein_coding;	ensembl_havana	1407.87	2.04281e-06	0.00515217	0.0107571	0.991417	1	0.00150364	0.139781
ENSMUSG00000100811	Gm29083	antisense;	havana
ENSMUSG00000103032	Gm37121	TEC;	havana
ENSMUSG00000100426	Gm4208	lincRNA;	havana
ENSMUSG00000040865	Ino80d	protein_coding;	ensembl_havana	762.896	-0.000130907	0.00515868	-0.649492	0.51602	1	-0.0855408	0.131704
ENSMUSG00000104991	Gm44468	miRNA;	ensembl
ENSMUSG00000088953	Gm24942	snoRNA;	ensembl
ENSMUSG00000081617	Rps13-ps7	processed_pseudogene;	havana
ENSMUSG00000081429	Rps27-ps1	processed_pseudogene;	havana
ENSMUSG00000084799	Ino80dos	lincRNA;	havana	69.3972	-4.26733e-05	0.00527252	-0.414784	0.6783	1	-0.111263	0.268243
ENSMUSG00000101599	Gm20342	lincRNA;	havana
ENSMUSG00000025968	Ndufs1	protein_coding;	ensembl_havana	15009.4	1.71978e-05	0.00517496	0.11988	0.904578	1	0.0223744	0.186639
ENSMUSG00000077884	Gm24557	miRNA;	ensembl
ENSMUSG00000025967	Eef1b2	protein_coding;	ensembl_havana	4471.47	6.29748e-05	0.00514134	0.248976	0.803379	1	0.0260156	0.10449
ENSMUSG00000098850	Gm27390	misc_RNA;	ensembl
ENSMUSG00000064612	Gm26457	snoRNA;	ensembl
ENSMUSG00000105060	Gm26457	snoRNA;	ensembl
ENSMUSG00000064602	Snora41	snoRNA;	ensembl
ENSMUSG00000046856	Gpr1	protein_coding;	ensembl_havana	10.2723	-6.45501e-05	0.00715965	-0.886809	0.375182	1	-0.49215	0.554967
ENSMUSG00000094290	Gm27512	miRNA;	ensembl
ENSMUSG00000086730	Platr12	processed_transcript;	havana
ENSMUSG00000102536	1700039I01Rik	TEC;	havana
ENSMUSG00000087561	Gm11608	lincRNA;	havana
ENSMUSG00000092705	Gm24513	miRNA;	ensembl
ENSMUSG00000027520	Zdbf2	protein_coding;	ensembl_havana	23.5487	0.000312223	0.021345	1.7675	0.0771446	1	1.32173	0.747796
ENSMUSG00000094214	Gm23448	snRNA;	ensembl
ENSMUSG00000083039	Gm11606	processed_pseudogene;	havana
ENSMUSG00000081643	Gm11605	processed_pseudogene;	havana
ENSMUSG00000025964	Adam23	protein_coding;	ensembl_havana	68.2582	0.000129757	0.00571977	1.23478	0.216911	1	0.339785	0.275178
ENSMUSG00000087823	Gm22281	snRNA;	ensembl
ENSMUSG00000115378	Gm39653	protein_coding;	havana
ENSMUSG00000069085	Dytn	protein_coding;	ensembl_havana
ENSMUSG00000083066	Gm12748	processed_pseudogene;	havana
ENSMUSG00000025963	Mdh1b	protein_coding;	ensembl_havana
ENSMUSG00000025962	Fastkd2	protein_coding;	ensembl_havana	848.413	9.53992e-05	0.00519492	0.644445	0.519287	1	0.116744	0.181154
ENSMUSG00000025961	4933402D24Rik	protein_coding;	ensembl_havana
ENSMUSG00000080817	Gm13751	processed_pseudogene;	havana
ENSMUSG00000082373	Gm13754	unitary_pseudogene;	havana
ENSMUSG00000044689	Gm13749	lincRNA;	ensembl_havana	3.01834	1.45037e-05	0.0117217	0.136906	0.891105	1	0.175068	1.27874
ENSMUSG00000025959	Klf7	protein_coding;	ensembl_havana	828.693	-2.17365e-05	0.00515912	-0.127346	0.898666	1	-0.0198554	0.155916
ENSMUSG00000097272	Gm26649	lincRNA;	ensembl
ENSMUSG00000098487	Mir6899	miRNA;	mirbase
ENSMUSG00000086836	Gm13748	antisense;	havana
ENSMUSG00000086721	Gm13750	processed_pseudogene;	havana
ENSMUSG00000101895	Gm28981	lincRNA;	havana	4.03728	-4.13149e-05	0.0100131	-0.477631	0.632913	1	-0.480077	1.00512
ENSMUSG00000093228	Gm25748	miRNA;	ensembl
ENSMUSG00000099658	Gm28980	processed_pseudogene;	havana
ENSMUSG00000025958	Creb1	protein_coding;	ensembl_havana	807.047	-5.26644e-05	0.00514645	-0.239669	0.810587	1	-0.028882	0.120508
ENSMUSG00000025956	Mettl21a	protein_coding;	ensembl_havana	176.173	0.000112381	0.0051659	0.616942	0.537273	1	0.0901108	0.14606
ENSMUSG00000101832	Gm28982	lincRNA;	havana	5.16189	7.56312e-05	0.0102317	0.879279	0.37925	1	0.72612	0.825813
ENSMUSG00000100437	Gm29152	lincRNA;	havana	2.03622	5.6548e-06	0.013159	0.0465804	0.962848	1	0.0663273	1.42393
ENSMUSG00000087213	2810408I11Rik	processed_transcript;	havana	2.16171	-0.000817175	0.0512314	-1.72589	0.0843668	1	-2.62282	1.51969
ENSMUSG00000070871	Ccnyl1	protein_coding;	ensembl_havana	339.162	-4.68432e-05	0.00516309	-0.281138	0.778605	1	-0.0449474	0.159877
ENSMUSG00000045005	Fzd5	protein_coding;	ensembl_havana	89.5775	5.76696e-05	0.00523541	0.493504	0.621657	1	0.114932	0.23289
ENSMUSG00000102140	Gm38058	TEC;	havana
ENSMUSG00000051344	Plekhm3	protein_coding;	ensembl_havana	281.58	0.000219347	0.00522979	1.21658	0.223765	1	0.180707	0.148537
ENSMUSG00000097264	Rpl31-ps24	processed_pseudogene;	havana
ENSMUSG00000084416	Rpl10a-ps1	processed_pseudogene;	havana	23.8472	-0.000100914	0.00649016	-1.18618	0.235552	1	-0.459642	0.387498
ENSMUSG00000077471	Gm24788	snRNA;	ensembl
ENSMUSG00000025955	Akr1cl	protein_coding;	ensembl_havana
ENSMUSG00000090042	Gm8550	processed_pseudogene;	havana
ENSMUSG00000070870	Cryge	protein_coding;	ensembl_havana
ENSMUSG00000067299	Crygd	protein_coding;	ensembl_havana
ENSMUSG00000025952	Crygc	protein_coding;	ensembl_havana
ENSMUSG00000073658	Crygb	protein_coding;	ensembl_havana
ENSMUSG00000100774	Gm7329	processed_pseudogene;	havana
ENSMUSG00000044429	Cryga	protein_coding;	ensembl_havana
ENSMUSG00000100846	Gm28845	protein_coding;	havana
ENSMUSG00000044816	D630023F18Rik	protein_coding;	ensembl_havana
ENSMUSG00000025950	Idh1	protein_coding;	ensembl_havana	1435.22	-6.75456e-06	0.00517029	-0.0453829	0.963802	1	-0.00815092	0.179603
ENSMUSG00000025949	Pikfyve	protein_coding;	ensembl_havana	476.446	0.000169534	0.00516149	0.806287	0.420078	1	0.101769	0.126219
ENSMUSG00000025946	Pth2r	protein_coding;	ensembl_havana
ENSMUSG00000100503	Gm28927	unprocessed_pseudogene;	havana
ENSMUSG00000100504	Gm28926	unprocessed_pseudogene;	havana
ENSMUSG00000099383	Gm28925	unprocessed_pseudogene;	havana
ENSMUSG00000100340	Gm28923	processed_pseudogene;	havana
ENSMUSG00000100439	Gm28922	processed_pseudogene;	havana
ENSMUSG00000099819	Gm28728	processed_pseudogene;	havana
ENSMUSG00000082565	Gm5255	processed_pseudogene;	havana
ENSMUSG00000082774	Gm8805	processed_pseudogene;	havana
ENSMUSG00000025945	Crygf	protein_coding;	ensembl_havana
ENSMUSG00000081623	Gm8809	processed_pseudogene;	havana
ENSMUSG00000083242	Gm15659	processed_pseudogene;	havana
ENSMUSG00000083289	Gm8812	processed_pseudogene;	havana
ENSMUSG00000015222	Map2	protein_coding;	ensembl_havana	131.087	-4.77444e-05	0.00519266	-0.357894	0.720423	1	-0.0721692	0.20165
ENSMUSG00000088850	Gm24729	snoRNA;	ensembl
ENSMUSG00000073656	Gm10558	antisense;	havana
ENSMUSG00000065694	Gm25411	snRNA;	ensembl
ENSMUSG00000055567	Unc80	protein_coding;	ensembl_havana
ENSMUSG00000103375	Gm37181	TEC;	havana
ENSMUSG00000026005	Rpe	protein_coding;	ensembl_havana	365.386	-9.68091e-05	0.00515873	-0.510057	0.610011	1	-0.0713942	0.139973
ENSMUSG00000026004	Kansl1l	protein_coding;	ensembl_havana	874.025	0.000132591	0.00514571	0.546801	0.584515	1	0.0596514	0.109092
ENSMUSG00000102559	Gm37570	TEC;	havana
ENSMUSG00000102374	Gm38387	TEC;	havana
ENSMUSG00000102776	Gm38162	TEC;	havana	2.01101	-5.44711e-05	0.0142372	-0.42965	0.66745	1	-0.599047	1.39427
ENSMUSG00000082057	Gm15789	processed_pseudogene;	havana
ENSMUSG00000103706	6820402A03Rik	TEC;	havana
ENSMUSG00000103756	Gm37285	TEC;	havana
ENSMUSG00000103382	Gm37755	TEC;	havana
ENSMUSG00000103553	Gm38218	TEC;	havana	9.31879	0.000143982	0.0127759	1.36179	0.173265	1	0.964891	0.708546
ENSMUSG00000026003	Acadl	protein_coding;	ensembl_havana	20731.5	3.54705e-05	0.00514754	0.167505	0.866973	1	0.0209573	0.125115
ENSMUSG00000082769	Gm15793	processed_pseudogene;	havana
ENSMUSG00000089420	Gm27934	snRNA;	ensembl
ENSMUSG00000077328	Gm25832	snoRNA;	ensembl
ENSMUSG00000061816	Myl1	protein_coding;	ensembl_havana	1171.94	-9.07184e-06	0.00523364	-0.0854789	0.931881	1	-0.0220556	0.258024
ENSMUSG00000094191	Rpl31-ps14	processed_pseudogene;	ensembl_havana
ENSMUSG00000082212	Gm15826	processed_pseudogene;	havana
ENSMUSG00000026000	Lancl1	protein_coding;	ensembl_havana	799.357	0.000262714	0.00514535	0.924823	0.355058	1	0.0859991	0.0929898
ENSMUSG00000025991	Cps1	protein_coding;	ensembl_havana	2.30538	-0.00221369	0.0865603	-2.23298	0.0255499	1	-3.02394	1.35422
ENSMUSG00000086204	Gm15668	lincRNA;	havana
ENSMUSG00000077745	Gm26342	snoRNA;	ensembl
ENSMUSG00000082473	Kif22-ps	processed_pseudogene;	havana
ENSMUSG00000095282	Gm22548	miRNA;	ensembl
ENSMUSG00000085075	Gm15669	lincRNA;	havana
ENSMUSG00000104395	Gm37957	TEC;	havana
ENSMUSG00000096031	Gm23189	miRNA;	ensembl
ENSMUSG00000087329	Gm15671	lincRNA;	havana
ENSMUSG00000062209	Erbb4	protein_coding;	ensembl_havana	406.67	4.23571e-06	0.00517219	0.0289916	0.976871	1	0.00530839	0.183101
ENSMUSG00000102449	Gm37100	TEC;	havana
ENSMUSG00000083795	Gm15670	processed_pseudogene;	havana
ENSMUSG00000080539	Gm25542	snRNA;	ensembl
ENSMUSG00000103307	Gm19335	TEC;	havana
ENSMUSG00000104508	Gm37735	TEC;	havana
ENSMUSG00000103642	Gm37769	TEC;	havana
ENSMUSG00000103809	Gm37061	TEC;	havana
ENSMUSG00000087514	Gm16076	sense_intronic;	havana
ENSMUSG00000084332	Gm8840	processed_pseudogene;	havana
ENSMUSG00000101387	Pced1c-ps	processed_pseudogene;	havana
ENSMUSG00000099804	Gm28497	lincRNA;	havana
ENSMUSG00000100354	Gm29113	lincRNA;	havana
ENSMUSG00000101156	Gm29114	antisense;	havana
ENSMUSG00000025997	Ikzf2	protein_coding;	ensembl_havana	120.573	9.17843e-05	0.00519392	0.623021	0.533271	1	0.11341	0.182033
ENSMUSG00000100815	Gm29112	sense_intronic;	havana
ENSMUSG00000099954	Gm28112	sense_intronic;	havana
ENSMUSG00000103402	Gm37930	TEC;	havana
ENSMUSG00000053153	Spag16	protein_coding;	ensembl_havana
ENSMUSG00000089345	Gm22665	misc_RNA;	ensembl
ENSMUSG00000080524	Gm23879	snRNA;	ensembl
ENSMUSG00000101730	Gm28580	unprocessed_pseudogene;	havana
ENSMUSG00000103052	Gm38272	TEC;	havana
ENSMUSG00000104287	Gm37456	TEC;	havana
ENSMUSG00000075952	Gm23422	snRNA;	ensembl
ENSMUSG00000045648	Vwc2l	protein_coding;	ensembl_havana
ENSMUSG00000026196	Bard1	protein_coding;	ensembl_havana	27.4663	2.90472e-05	0.00563787	0.397566	0.69095	1	0.169	0.425086
ENSMUSG00000089965	Gm16236	processed_pseudogene;	havana
ENSMUSG00000101551	Gm8870	processed_pseudogene;	havana
ENSMUSG00000050296	Abca12	protein_coding;	ensembl_havana	144.304	-1.12893e-05	0.00535272	-0.133582	0.893733	1	-0.0452264	0.338565
ENSMUSG00000101617	Gm6947	processed_pseudogene;	havana
ENSMUSG00000026192	Atic	protein_coding;	ensembl_havana	841.511	-2.23454e-05	0.00514304	-0.094483	0.924726	1	-0.0105669	0.111839
ENSMUSG00000026193	Fn1	protein_coding;	ensembl_havana	1316.65	-6.79471e-05	0.00515485	-0.355988	0.72185	1	-0.049522	0.139112
ENSMUSG00000073652	Apol7d	antisense;	ensembl_havana
ENSMUSG00000101834	Gm5829	processed_pseudogene;	havana
ENSMUSG00000100319	Gm5256	processed_pseudogene;	havana
ENSMUSG00000102689	Gm37217	TEC;	havana
ENSMUSG00000099707	Gm8883	lincRNA;	havana
ENSMUSG00000101211	Gm28818	lincRNA;	havana
ENSMUSG00000101848	4933417E11Rik	lincRNA;	havana
ENSMUSG00000101764	4930556G22Rik	lincRNA;	havana
ENSMUSG00000059483	Gm5528	processed_pseudogene;	havana
ENSMUSG00000101496	Gm8885	processed_pseudogene;	havana
ENSMUSG00000102123	Gm4319	lincRNA;	havana
ENSMUSG00000039395	Mreg	protein_coding;	ensembl_havana	616.936	-1.08152e-05	0.00518566	-0.0820049	0.934643	1	-0.0167186	0.203873
ENSMUSG00000094655	Gm25360	snRNA;	ensembl
ENSMUSG00000097131	D230017M19Rik	lincRNA;	ensembl	86.5829	0.000111594	0.00529591	0.900892	0.367646	1	0.198661	0.220516
ENSMUSG00000094050	Gm23472	snRNA;	ensembl
ENSMUSG00000093956	Gm24497	snRNA;	ensembl
ENSMUSG00000093843	Gm25939	snRNA;	ensembl
ENSMUSG00000026189	Pecr	protein_coding;	ensembl_havana	224.088	-7.04397e-05	0.00517518	-0.452521	0.650894	1	-0.0776722	0.171643
ENSMUSG00000026188	Tmem169	protein_coding;	ensembl_havana	2.91124	1.85097e-06	0.0103309	0.0199823	0.984058	1	0.0230165	1.15185
ENSMUSG00000026187	Xrcc5	protein_coding;	ensembl	680.279	7.06283e-05	0.00515052	0.343465	0.731249	1	0.0442835	0.128932
ENSMUSG00000039372	2004-03-01	protein_coding;	ensembl_havana
ENSMUSG00000085812	Gm15843	processed_pseudogene;	havana
ENSMUSG00000039354	Smarcal1	protein_coding;	ensembl_havana	610.244	-1.24785e-05	0.00515367	-0.0674156	0.946251	1	-0.00967343	0.143489
ENSMUSG00000110712	Gm39662	antisense;	havana
ENSMUSG00000039342	Ankar	protein_coding;	ensembl_havana
ENSMUSG00000110487	Gm18035	processed_pseudogene;	havana
ENSMUSG00000110596	Gm45859	processed_pseudogene;	havana
ENSMUSG00000046330	Rpl37a	protein_coding;	ensembl_havana	1932.19	4.24749e-05	0.00552401	0.527802	0.597637	1	0.194307	0.368144
ENSMUSG00000039323	Igfbp2	protein_coding;	ensembl_havana	1.99057	0.000563537	0.0427186	1.48752	0.136877	1	2.44547	1.64399
ENSMUSG00000026185	Igfbp5	protein_coding;	ensembl_havana	4283.36	7.75823e-05	0.00535053	0.746211	0.45554	1	0.199808	0.267764
ENSMUSG00000101968	1700027A15Rik	antisense;	havana	11.3425	-7.18879e-05	0.0080385	-0.95065	0.341782	1	-0.586053	0.616476
ENSMUSG00000026182	Tnp1	protein_coding;	ensembl_havana
ENSMUSG00000102266	Gm38106	TEC;	havana
ENSMUSG00000101112	Gm29185	lincRNA;	havana	4.14813	-0.000119472	0.0166514	-0.867362	0.385744	1	-1.0892	1.25576
ENSMUSG00000100697	Gm29184	processed_pseudogene;	havana
ENSMUSG00000099877	Pinc	lincRNA;	havana
ENSMUSG00000098697	Gm27315	misc_RNA;	ensembl
ENSMUSG00000101812	D530049I02Rik	lincRNA;	havana
ENSMUSG00000100044	Gm9553	processed_pseudogene;	havana
ENSMUSG00000100444	C530043A13Rik	lincRNA;	havana
ENSMUSG00000100429	Gm29186	lincRNA;	havana
ENSMUSG00000100301	6030407O03Rik	lincRNA;	havana	7.52419	4.94901e-05	0.00770243	0.694808	0.487175	1	0.475408	0.684229
ENSMUSG00000101344	Gm29183	lincRNA;	havana
ENSMUSG00000088666	Gm25329	rRNA;	ensembl
ENSMUSG00000098504	Mir6351	miRNA;	mirbase
ENSMUSG00000055322	Tns1	protein_coding;	ensembl_havana	17084.8	-7.27223e-06	0.00515147	-0.0377644	0.969876	1	-0.00520423	0.137808
ENSMUSG00000061815	Rufy4	protein_coding;	ensembl_havana	41.5331	-7.54118e-07	0.00531154	-0.00848574	0.993229	1	-0.00269389	0.317461
ENSMUSG00000026180	Cxcr2	protein_coding;	ensembl_havana
ENSMUSG00000048480	Cxcr1	protein_coding;	ensembl_havana
ENSMUSG00000087820	Mir1928	miRNA;	mirbase
ENSMUSG00000094768	Gm25524	snRNA;	ensembl
ENSMUSG00000006304	Arpc2	protein_coding;	ensembl_havana	4044.82	-9.53815e-05	0.00513387	-0.294906	0.768066	1	-0.0240297	0.0814824
ENSMUSG00000064272	Gpbar1	protein_coding;	ensembl_havana
ENSMUSG00000006299	Aamp	protein_coding;	ensembl_havana	1948.89	-1.43124e-05	0.00512904	-0.038378	0.969386	1	-0.00270722	0.0705409
ENSMUSG00000101503	Gm28364	antisense;	havana
ENSMUSG00000026179	Pnkd	protein_coding;	ensembl_havana	1168.82	-0.000356328	0.0051383	-1.04259	0.29714	1	-0.080394	0.0771102
ENSMUSG00000103013	Gm37503	TEC;	havana
ENSMUSG00000006301	Tmbim1	protein_coding;	ensembl_havana	1840.39	0.000460895	0.00516449	1.48985	0.136263	1	0.127323	0.0854601
ENSMUSG00000099931	Gm29358	sense_intronic;	havana
ENSMUSG00000103403	Gm37931	TEC;	havana
ENSMUSG00000073650	Catip	protein_coding;	ensembl_havana	16.0257	-3.49105e-05	0.00562162	-0.46562	0.641488	1	-0.190557	0.409255
ENSMUSG00000026177	Slc11a1	protein_coding;	ensembl_havana	206.855	2.17768e-05	0.00525258	0.213007	0.831322	1	0.0573772	0.269368
ENSMUSG00000026176	Ctdsp1	protein_coding;	ensembl_havana	2181.21	0.000103022	0.00513641	0.343946	0.730887	1	0.0302893	0.0880642
ENSMUSG00000065468	Mir26b	miRNA;	mirbase
ENSMUSG00000026175	Vil1	protein_coding;	ensembl_havana	7.53587	-8.2724e-06	0.00609424	-0.12841	0.897825	1	-0.073687	0.573842
ENSMUSG00000033364	Usp37	protein_coding;	ensembl_havana	268.905	0.000210007	0.00516692	0.96725	0.333419	1	0.118253	0.122257
ENSMUSG00000103227	Gm37733	TEC;	havana
ENSMUSG00000026174	Cnot9	protein_coding;	ensembl_havana	398.133	8.40945e-05	0.00514271	0.340343	0.733599	1	0.0364175	0.107003
ENSMUSG00000026173	Plcd4	protein_coding;	ensembl_havana
ENSMUSG00000026135	Zfp142	protein_coding;	ensembl_havana	339.191	3.44785e-05	0.00515521	0.1887	0.850328	1	0.0274401	0.145416
ENSMUSG00000093155	Gm25035	miRNA;	ensembl
ENSMUSG00000026172	Bcs1l	protein_coding;	ensembl_havana	529.634	4.30288e-05	0.00515495	0.23264	0.816041	1	0.0334124	0.143623
ENSMUSG00000026171	Rnf25	protein_coding;	ensembl_havana	383.663	-9.77992e-05	0.0051482	-0.440981	0.659227	1	-0.0526599	0.119415
ENSMUSG00000033276	Stk36	protein_coding;	ensembl_havana	17.8625	-3.46737e-05	0.00638341	-0.517772	0.604618	1	-0.291851	0.563668
ENSMUSG00000033257	Ttll4	protein_coding;	ensembl_havana	518.944	0.000123586	0.00516025	0.631105	0.527972	1	0.085598	0.135632
ENSMUSG00000026170	Cyp27a1	protein_coding;	ensembl_havana	847.03	3.70682e-06	0.00515097	0.0190679	0.984787	1	0.00260244	0.136483
ENSMUSG00000006542	Prkag3	protein_coding;	ensembl_havana	59.9558	1.15363e-06	0.00523587	0.0109826	0.991237	1	0.00286627	0.260984
ENSMUSG00000098351	Gm27507	misc_RNA;	ensembl
ENSMUSG00000033227	Wnt6	protein_coding;	ensembl_havana	4.98201	4.15231e-05	0.00789516	0.581447	0.560939	1	0.434753	0.747708
ENSMUSG00000099472	Gm29539	antisense;	havana
ENSMUSG00000026167	Wnt10a	protein_coding;	ensembl_havana
ENSMUSG00000089964	Gm16582	processed_transcript;	havana
ENSMUSG00000090071	Cdk5r2	protein_coding;	ensembl_havana
ENSMUSG00000055197	Fev	protein_coding;	ensembl_havana
ENSMUSG00000006546	Cryba2	protein_coding;	ensembl_havana
ENSMUSG00000065616	Mir375	miRNA;	mirbase
ENSMUSG00000047021	Cfap65	protein_coding;	ensembl_havana
ENSMUSG00000089653	Gm15841	antisense;	havana
ENSMUSG00000006538	Ihh	protein_coding;	ensembl_havana
ENSMUSG00000103145	Gm37744	TEC;	havana
ENSMUSG00000026162	Nhej1	protein_coding;	ensembl_havana	85.51	-0.000196659	0.0065019	-1.68451	0.0920836	1	-0.440917	0.261748
ENSMUSG00000026205	Slc23a3	protein_coding;	ensembl_havana	12.839	9.42891e-05	0.0118236	0.974772	0.329673	1	0.860073	0.882333
ENSMUSG00000033159	Cnppd1	protein_coding;	ensembl_havana	552.672	-6.73167e-05	0.00514964	-0.323259	0.746499	1	-0.0411455	0.127283
ENSMUSG00000049339	Retreg2	protein_coding;	ensembl_havana	587.097	7.54796e-05	0.00514423	0.319662	0.749224	1	0.0358141	0.112037
ENSMUSG00000026197	Zfand2b	protein_coding;	ensembl_havana	245.295	-0.000132854	0.00518626	-0.789664	0.429724	1	-0.12535	0.158738
ENSMUSG00000026198	Abcb6	protein_coding;	ensembl_havana
ENSMUSG00000099519	Gm29253	processed_transcript;	havana
ENSMUSG00000033124	Atg9a	protein_coding;	ensembl_havana	487.457	-6.68258e-05	0.00526665	-0.595887	0.55125	1	-0.145547	0.244253
ENSMUSG00000026199	Ankzf1	protein_coding;	ensembl_havana	394.053	5.49029e-05	0.00515639	0.299296	0.764714	1	0.0433549	0.144856
ENSMUSG00000026200	Glb1l	protein_coding;	ensembl_havana	102.396	2.53081e-07	0.00517208	0.00173111	0.998619	1	0.000316751	0.182976
ENSMUSG00000099204	Gm27943	miRNA;	ensembl
ENSMUSG00000026201	Stk16	protein_coding;	ensembl_havana	551.921	-0.000129382	0.00514234	-0.498638	0.618034	1	-0.050786	0.101849
ENSMUSG00000026202	Tuba4a	protein_coding;	ensembl_havana	12059.8	-4.80123e-05	0.00518134	-0.336589	0.736427	1	-0.0632424	0.187892
ENSMUSG00000096094	A630095N17Rik	protein_coding;	ensembl_havana
ENSMUSG00000026203	Dnajb2	protein_coding;	ensembl_havana	1928.98	5.05428e-05	0.00514151	0.202138	0.839809	1	0.0213684	0.105712
ENSMUSG00000026204	Ptprn	protein_coding;	ensembl_havana	194.102	0.000140309	0.0053386	1.08549	0.277703	1	0.229863	0.211759
ENSMUSG00000101840	Gm28294	antisense;	havana
ENSMUSG00000033061	Resp18	protein_coding;	ensembl_havana
ENSMUSG00000100556	Gm28902	antisense;	havana
ENSMUSG00000026209	Dnpep	protein_coding;	ensembl_havana	1093.93	0.000124449	0.00513868	0.438831	0.660784	1	0.040846	0.0930791
ENSMUSG00000026208	Des	protein_coding;	ensembl_havana	37294.7	0.00025184	0.00523528	1.32055	0.18665	1	0.185317	0.140333
ENSMUSG00000085653	Gm15179	antisense;	havana	35.0667	-0.000337758	0.0113794	-2.25144	0.0243576	1	-0.652121	0.289646
ENSMUSG00000026207	Speg	protein_coding;	ensembl_havana	3746.2	-0.000167398	0.00514151	-0.61088	0.541279	1	-0.0588807	0.0963867
ENSMUSG00000086053	Gm15178	antisense;	havana
ENSMUSG00000033021	Gmppa	protein_coding;	ensembl_havana	635.432	-3.71547e-05	0.00514448	-0.162544	0.870878	1	-0.0188179	0.115771
ENSMUSG00000033007	Asic4	protein_coding;	ensembl_havana
ENSMUSG00000102605	Gm37264	TEC;	havana
ENSMUSG00000032997	Chpf	protein_coding;	ensembl_havana	479.227	-0.000184878	0.00519239	-1.00403	0.315366	1	-0.145456	0.144873
ENSMUSG00000026211	Obsl1	protein_coding;	ensembl_havana	1489.95	-0.000224532	0.00517402	-1.04813	0.29458	1	-0.129985	0.124017
ENSMUSG00000051703	Tmem198	protein_coding;	ensembl_havana	9.19485	-8.17371e-06	0.00609043	-0.12686	0.899051	1	-0.0727055	0.573116
ENSMUSG00000032968	Inha	protein_coding;	ensembl_havana	165.701	-5.13223e-05	0.00522635	-0.435667	0.663078	1	-0.100488	0.230653
ENSMUSG00000082745	Gm15181	unprocessed_pseudogene;	havana
ENSMUSG00000026213	Stk11ip	protein_coding;	ensembl_havana	274.106	0.000283246	0.00536536	1.58376	0.113249	1	0.239797	0.15141
ENSMUSG00000082059	Gm15183	processed_pseudogene;	havana
ENSMUSG00000006576	Slc4a3	protein_coding;	ensembl_havana	3508.85	-0.000127044	0.00515091	-0.576215	0.56447	1	-0.0692404	0.120164
ENSMUSG00000083244	Gm15180	processed_pseudogene;	havana
ENSMUSG00000082528	Gm15182	processed_pseudogene;	havana
ENSMUSG00000082012	Gm5257	processed_pseudogene;	havana
ENSMUSG00000099996	Gm29065	lincRNA;	havana
ENSMUSG00000101763	Gm29068	processed_pseudogene;	havana
ENSMUSG00000100827	Gm29069	lincRNA;	havana
ENSMUSG00000100553	Gm17751	lincRNA;	havana
ENSMUSG00000098611	Mir6343	miRNA;	mirbase
ENSMUSG00000100534	Gm816	lincRNA;	havana
ENSMUSG00000102904	Gm38265	TEC;	havana
ENSMUSG00000089326	Gm25974	rRNA;	ensembl
ENSMUSG00000026235	Epha4	protein_coding;	ensembl_havana	892.9	3.07568e-05	0.00521619	0.264725	0.791221	1	0.0618766	0.233739
ENSMUSG00000099141	Mir6352	miRNA;	mirbase
ENSMUSG00000101849	Gm28386	lincRNA;	havana
ENSMUSG00000101506	Gm28385	processed_pseudogene;	havana
ENSMUSG00000065215	Gm26263	snRNA;	ensembl
ENSMUSG00000102052	Gm28387	lincRNA;	havana
ENSMUSG00000004872	Pax3	protein_coding;	ensembl_havana
ENSMUSG00000032908	Sgpp2	protein_coding;	ensembl_havana	3.71441	0.00032122	0.0244114	1.61883	0.105485	1	1.52865	0.944296
ENSMUSG00000099561	Gm28410	antisense;	havana
ENSMUSG00000102945	Gm37884	TEC;	havana
ENSMUSG00000026245	Farsb	protein_coding;	ensembl_havana	1430.75	7.86062e-05	0.0051603	0.434927	0.663615	1	0.063991	0.14713
ENSMUSG00000101798	Gm28995	unprocessed_pseudogene;	havana
ENSMUSG00000104018	4833412K13Rik	TEC;	havana
ENSMUSG00000090486	BC035947	protein_coding;	ensembl_havana
ENSMUSG00000012187	Mogat1	protein_coding;	ensembl_havana
ENSMUSG00000099364	5730419F03Rik	lincRNA;	havana
ENSMUSG00000100562	Gm29611	lincRNA;	havana
ENSMUSG00000032883	Acsl3	protein_coding;	ensembl_havana	160.425	0.000135118	0.00522315	0.900251	0.367987	1	0.161286	0.179157
ENSMUSG00000079470	Utp14b	protein_coding;	ensembl_havana
ENSMUSG00000099377	Gm6159	processed_pseudogene;	havana	4.52545	4.19582e-05	0.0096522	0.503202	0.614822	1	0.482971	0.959794
ENSMUSG00000099706	Gm29536	lincRNA;	havana	1.6047	-8.33033e-05	0.016603	-0.567556	0.570336	1	-0.844526	1.488
ENSMUSG00000047330	Kcne4	protein_coding;	ensembl_havana	62.8744	-7.53123e-05	0.0052768	-0.664996	0.506053	1	-0.160929	0.242
ENSMUSG00000101324	Gm29187	lincRNA;	havana
ENSMUSG00000072978	Gm5830	processed_pseudogene;	havana
ENSMUSG00000050711	Scg2	protein_coding;	ensembl_havana
ENSMUSG00000099562	Gm19027	processed_pseudogene;	havana
ENSMUSG00000077782	Gm24160	snoRNA;	ensembl
ENSMUSG00000054702	Ap1s3	protein_coding;	ensembl_havana	21.7386	-0.000165896	0.0140422	-1.44147	0.149453	1	-1.0346	0.717742
ENSMUSG00000102235	Gm37886	TEC;	havana
ENSMUSG00000073643	Wdfy1	protein_coding;	ensembl_havana	767.616	0.000373082	0.00516803	1.35711	0.174748	1	0.130708	0.0963138
ENSMUSG00000104497	Gm10555	TEC;	havana
ENSMUSG00000026248	Mrpl44	protein_coding;	ensembl_havana	1006.32	0.000364008	0.00523739	1.57932	0.114262	1	0.1828	0.115746
ENSMUSG00000026249	Serpine2	protein_coding;	ensembl_havana	683.639	-7.66344e-05	0.00515673	-0.407072	0.683955	1	-0.0574387	0.141102
ENSMUSG00000067106	Gm5529	processed_pseudogene;	ensembl_havana	4.93452	-9.95933e-05	0.0130099	-0.942802	0.345782	1	-0.921532	0.97744
ENSMUSG00000100397	Gm28071	processed_pseudogene;	havana
ENSMUSG00000099753	Gm28058	processed_pseudogene;	havana
ENSMUSG00000096297	Gm23934	snRNA;	ensembl
ENSMUSG00000102518	Gm38339	TEC;	havana
ENSMUSG00000099552	9830004L10Rik	lincRNA;	havana
ENSMUSG00000043230	Fam124b	protein_coding;	ensembl_havana	47.8021	-6.22653e-05	0.00567972	-0.760018	0.447244	1	-0.279501	0.367755
ENSMUSG00000101257	2310015K22Rik	lincRNA;	havana	12.5304	-9.93341e-05	0.0079194	-1.21506	0.224344	1	-0.611758	0.503481
ENSMUSG00000103404	Gm37932	TEC;	havana
ENSMUSG00000004364	Cul3	protein_coding;	ensembl_havana	3227.15	-0.000118776	0.00514924	-0.53084	0.595529	1	-0.0628336	0.118366
ENSMUSG00000103076	Gm37902	TEC;	havana
ENSMUSG00000103525	Gm37262	TEC;	havana
ENSMUSG00000101722	Gm29125	lincRNA;	havana
ENSMUSG00000090637	Gm6189	processed_pseudogene;	havana
ENSMUSG00000101483	1700016L21Rik	antisense;	havana
ENSMUSG00000110100	Gm45261	protein_coding;	havana
ENSMUSG00000038608	Dock10	protein_coding;	ensembl_havana	295.875	6.36271e-05	0.00521725	0.507661	0.611691	1	0.109584	0.215859
ENSMUSG00000103192	Gm37645	TEC;	havana
ENSMUSG00000104488	Gm38062	TEC;	havana
ENSMUSG00000102721	A630081D01Rik	TEC;	havana
ENSMUSG00000099949	Gm29124	processed_pseudogene;	havana
ENSMUSG00000099918	Gm28066	processed_pseudogene;	havana
ENSMUSG00000054976	Nyap2	protein_coding;	ensembl_havana
ENSMUSG00000104029	Gm37210	TEC;	havana
ENSMUSG00000101986	Gm6198	processed_pseudogene;	havana
ENSMUSG00000087008	Gm5530	processed_pseudogene;	havana
ENSMUSG00000100561	Gm7516	processed_pseudogene;	havana
ENSMUSG00000103571	Gm37114	TEC;	havana
ENSMUSG00000098797	Mir6344	miRNA;	mirbase
ENSMUSG00000055980	Irs1	protein_coding;	ensembl_havana	832.788	0.000248896	0.00553966	1.61559	0.106184	1	0.289363	0.179107
ENSMUSG00000022591	Gm9747	protein_coding;	ensembl
ENSMUSG00000026142	Rhbdd1	protein_coding;	ensembl_havana	591.852	-1.0871e-06	0.00515566	-0.00608701	0.995143	1	-0.000905956	0.148834
ENSMUSG00000104493	Gm19552	TEC;	havana
ENSMUSG00000100786	Gm28940	antisense;	havana
ENSMUSG00000096779	Gm22112	miRNA;	ensembl
ENSMUSG00000067158	Col4a4	protein_coding;	ensembl_havana	466.701	2.41267e-06	0.00518658	0.0184601	0.985272	1	0.00379952	0.205823
ENSMUSG00000079465	Col4a3	protein_coding;	ensembl_havana	224.595	5.10078e-05	0.00527343	0.484318	0.62816	1	0.126669	0.26154
ENSMUSG00000065055	n-R5s213	rRNA;	ensembl
ENSMUSG00000097564	C430014B12Rik	processed_transcript;	havana	11.2337	4.60403e-05	0.00688042	0.66904	0.50347	1	0.397932	0.59478
ENSMUSG00000026150	Mff	protein_coding;	ensembl_havana	3271.84	7.23545e-05	0.00514886	0.340375	0.733574	1	0.042428	0.124651
ENSMUSG00000101450	Gm28941	sense_intronic;	havana
ENSMUSG00000026149	Tm4sf20	protein_coding;	ensembl_havana
ENSMUSG00000114299	Gm47791	protein_coding;	havana
ENSMUSG00000099771	Gm19257	processed_pseudogene;	havana
ENSMUSG00000102280	Gm36999	TEC;	havana
ENSMUSG00000100170	Gm28942	lincRNA;	havana
ENSMUSG00000100744	Gm17764	processed_pseudogene;	havana
ENSMUSG00000093782	Gm22396	miRNA;	ensembl
ENSMUSG00000026159	Agfg1	protein_coding;	ensembl_havana	1028.55	-0.000199002	0.0051396	-0.677675	0.497978	1	-0.0609059	0.0898747
ENSMUSG00000113880	A030005L19Rik	protein_coding;	havana
ENSMUSG00000113973	A030014E15Rik	protein_coding;	havana
ENSMUSG00000113846	Gm6217	protein_coding;	havana
ENSMUSG00000113084	A030003K21Rik	protein_coding;	havana
ENSMUSG00000113925	Gm7544	protein_coding;	havana
ENSMUSG00000114011	Gm47955	protein_coding;	havana
ENSMUSG00000113097	Gm47959	protein_coding;	havana
ENSMUSG00000101784	Gm7553	processed_pseudogene;	havana
ENSMUSG00000038496	Slc19a3	protein_coding;	ensembl_havana	20.8426	7.18293e-05	0.00685191	0.959642	0.337235	1	0.476359	0.496392
ENSMUSG00000100432	Gm7539	processed_pseudogene;	havana
ENSMUSG00000100190	Krtap28-10	protein_coding;	havana
ENSMUSG00000113267	Gm47969	protein_coding;	havana
ENSMUSG00000104423	A030005K14Rik	protein_coding;	havana
ENSMUSG00000101315	Krtap28-13	protein_coding;	havana
ENSMUSG00000099691	Gm29518	processed_pseudogene;	havana
ENSMUSG00000026166	Ccl20	protein_coding;	ensembl_havana
ENSMUSG00000101173	Gm29519	processed_pseudogene;	havana
ENSMUSG00000053161	Daw1	protein_coding;	ensembl_havana
ENSMUSG00000101896	Gm6244	processed_pseudogene;	havana
ENSMUSG00000084443	n-R5s214	rRNA;	ensembl
ENSMUSG00000026163	Sphkap	protein_coding;	ensembl_havana	21.7718	-0.000170976	0.0150444	-1.41019	0.158484	1	-1.09665	0.777662
ENSMUSG00000079140	Gm6374	processed_pseudogene;	havana	4.62552	4.41783e-05	0.00981708	0.522605	0.601249	1	0.505438	0.96715
ENSMUSG00000104374	Gm37517	TEC;	havana
ENSMUSG00000104219	Gm37989	TEC;	havana
ENSMUSG00000100580	4933436I20Rik	lincRNA;	havana
ENSMUSG00000094946	Gm25754	miRNA;	ensembl
ENSMUSG00000077736	Gm24555	snoRNA;	ensembl
ENSMUSG00000045658	Pid1	protein_coding;	ensembl_havana	519.741	0.000136134	0.00527668	0.995949	0.319275	1	0.197677	0.198481
ENSMUSG00000102750	Gm37058	TEC;	havana
ENSMUSG00000101934	Gm18304	processed_pseudogene;	havana
ENSMUSG00000098851	Mir6353	miRNA;	mirbase
ENSMUSG00000036766	Dner	protein_coding;	ensembl_havana	1.66799	6.4431e-05	0.0190753	0.355698	0.722066	1	0.647241	1.81963
ENSMUSG00000104396	Gm37959	TEC;	havana
ENSMUSG00000102481	Gm37925	TEC;	havana
ENSMUSG00000093254	Mir5126	miRNA;	mirbase
ENSMUSG00000026219	Trip12	protein_coding;	ensembl_havana	3618.55	9.13961e-05	0.00514835	0.416443	0.677086	1	0.050259	0.120686
ENSMUSG00000103505	Gm38374	TEC;	havana
ENSMUSG00000104503	Gm37738	TEC;	havana
ENSMUSG00000073633	Fbxo36	protein_coding;	ensembl_havana	70.6154	7.99972e-07	0.0052161	0.00710643	0.99433	1	0.00171759	0.241695
ENSMUSG00000026220	Slc16a14	protein_coding;	ensembl_havana	12.7982	1.65532e-05	0.00650637	0.256223	0.797779	1	0.16406	0.640301
ENSMUSG00000096802	Gm15433	processed_pseudogene;	ensembl_havana	2.34624	9.92197e-05	0.0173164	0.658041	0.510512	1	0.966669	1.46901
ENSMUSG00000099693	Gm29284	unprocessed_pseudogene;	havana
ENSMUSG00000052477	C130026I21Rik	protein_coding;	ensembl_havana	20.4659	1.90676e-05	0.0059102	0.285986	0.774889	1	0.147095	0.514344
ENSMUSG00000064281	Rpl19-ps1	processed_pseudogene;	ensembl_havana	2.66521	-1.15608e-05	0.00912735	-0.142262	0.886873	1	-0.143934	1.01175
ENSMUSG00000098842	Gm27907	miRNA;	ensembl
ENSMUSG00000061852	Gm7582	unprocessed_pseudogene;	ensembl_havana
ENSMUSG00000089976	Gm2389	unprocessed_pseudogene;	havana
ENSMUSG00000101279	Gm18342	unprocessed_pseudogene;	havana
ENSMUSG00000089844	A530032D15Rik	protein_coding;	ensembl_havana
ENSMUSG00000073631	Gm10553	protein_coding;	ensembl
ENSMUSG00000072109	A530040E14Rik	antisense;	ensembl_havana	1.91149	0.000163153	0.0245393	0.731781	0.464302	1	1.36748	1.86869
ENSMUSG00000090128	Gm16038	unprocessed_pseudogene;	havana
ENSMUSG00000091199	Gm2619	transcribed_unprocessed_pseudogene;	havana	22.8328	0.000126335	0.00802714	1.41557	0.156902	1	0.620777	0.438535
ENSMUSG00000089716	Gm6264	transcribed_unprocessed_pseudogene;	havana
ENSMUSG00000079457	Gm7609	transcribed_unprocessed_pseudogene;	ensembl_havana	20.5237	-7.99357e-05	0.00746115	-1.04385	0.296556	1	-0.551978	0.528792
ENSMUSG00000090252	Gm16028	antisense;	havana
ENSMUSG00000079455	Gm16026	transcribed_unprocessed_pseudogene;	havana
ENSMUSG00000089652	Gm16025	lincRNA;	havana	1.1313	0.000156574	0.0240452	0.716624	0.473606	1	1.32891	1.8544
ENSMUSG00000089937	Gm7281	unprocessed_pseudogene;	havana
ENSMUSG00000096292	Gm2666	processed_pseudogene;	havana
ENSMUSG00000101751	Gm2427	unprocessed_pseudogene;	havana
ENSMUSG00000089714	Gm16092	lincRNA;	havana	5.96475	0.000343466	0.0267319	1.57172	0.116015	1	1.65678	1.05412
ENSMUSG00000090186	Gm7592	transcribed_unprocessed_pseudogene;	havana	3.66271	0.000334311	0.0290235	1.39001	0.164526	1	1.82582	1.31353
ENSMUSG00000094127	G530012D18Rik	protein_coding;	ensembl
ENSMUSG00000070034	Sp110	protein_coding;	ensembl_havana	228.809	3.36662e-05	0.00520187	0.271545	0.785972	1	0.0591694	0.217899
ENSMUSG00000090103	Gm16094	antisense;	havana
ENSMUSG00000070031	Sp140	protein_coding;	ensembl_havana	84.8734	-5.48711e-05	0.00533134	-0.560629	0.575051	1	-0.16007	0.285518
ENSMUSG00000073628	Gm10552	antisense;	ensembl_havana
ENSMUSG00000090246	Gm17017	antisense;	havana	4.65146	0.000321553	0.0230647	1.70337	0.088498	1	1.42987	0.839436
ENSMUSG00000026222	Sp100	protein_coding;	ensembl_havana	1200.36	-3.0564e-05	0.00517154	-0.204064	0.838303	1	-0.0364203	0.178475
ENSMUSG00000064414	n-R5s215	rRNA;	ensembl
ENSMUSG00000052760	A630001G21Rik	protein_coding;	ensembl_havana	181.923	4.64435e-05	0.00529241	0.462303	0.643864	1	0.127608	0.276027
ENSMUSG00000098634	Mir8096	miRNA;	mirbase
ENSMUSG00000094834	Gm25472	miRNA;	ensembl
ENSMUSG00000100217	9930111H07Rik	lincRNA;	havana
ENSMUSG00000092932	Gm22906	misc_RNA;	ensembl
ENSMUSG00000036707	Cab39	protein_coding;	ensembl_havana	3225.12	-1.2373e-05	0.00515175	-0.06453	0.948548	1	-0.00893196	0.138416
ENSMUSG00000026223	Itm2c	protein_coding;	ensembl_havana	1567.04	7.29829e-05	0.00514006	0.276377	0.782258	1	0.0276469	0.100033
ENSMUSG00000026224	4933407L21Rik	protein_coding;	ensembl_havana
ENSMUSG00000099767	Gm28884	antisense;	havana
ENSMUSG00000049608	Gpr55	protein_coding;	ensembl_havana
ENSMUSG00000100108	Gm28100	lincRNA;	havana
ENSMUSG00000099342	Gm18180	processed_pseudogene;	havana	10.8334	8.38433e-06	0.00627809	0.130941	0.895822	1	0.0801592	0.612176
ENSMUSG00000026226	Spata3	protein_coding;	ensembl_havana
ENSMUSG00000026227	2810459M11Rik	protein_coding;	ensembl_havana
ENSMUSG00000026229	Psmd1	protein_coding;	ensembl_havana	2424.65	3.46991e-05	0.00517292	0.233269	0.815553	1	0.0419343	0.179769
ENSMUSG00000077274	Gm22786	snoRNA;	ensembl
ENSMUSG00000026228	Htr2b	protein_coding;	ensembl_havana	12.4623	9.90865e-05	0.0078882	1.21321	0.225049	1	0.608832	0.501835
ENSMUSG00000103272	Gm37914	TEC;	havana
ENSMUSG00000094638	Gm21972	protein_coding;	havana	69.6991	-3.02676e-05	0.00527052	-0.302952	0.761926	1	-0.0838861	0.276895
ENSMUSG00000062590	Armc9	protein_coding;	ensembl_havana	108.436	-9.77929e-05	0.00520598	-0.684719	0.493521	1	-0.128872	0.188211
ENSMUSG00000087538	Gm16341	antisense;	havana	3.60702	0.000336782	0.0301115	1.33552	0.181708	1	1.8906	1.41564
ENSMUSG00000079445	B3gnt7	protein_coding;	ensembl_havana	8.93032	5.9207e-05	0.00943929	0.732257	0.464012	1	0.612018	0.835798
ENSMUSG00000099644	Gm28626	antisense;	havana
ENSMUSG00000091806	Gm5258	processed_pseudogene;	ensembl_havana
ENSMUSG00000101853	Gm28627	processed_pseudogene;	havana
ENSMUSG00000026234	Ncl	protein_coding;	ensembl_havana	6876.88	0.000158938	0.00515555	0.727643	0.466832	1	0.0883136	0.121369
ENSMUSG00000064837	Snora75	snoRNA;	ensembl
ENSMUSG00000104627	Mir3535	miRNA;	mirbase
ENSMUSG00000064696	Gm24148	snoRNA;	ensembl
ENSMUSG00000064823	Snord82	snoRNA;	ensembl
ENSMUSG00000073627	C130036L24Rik	processed_transcript;	ensembl_havana	20.8298	3.75005e-05	0.00564989	0.500518	0.616711	1	0.205925	0.411424
ENSMUSG00000110510	Gm45908	processed_pseudogene;	havana	3.53739	6.40013e-05	0.011172	0.682134	0.495154	1	0.685817	1.0054
ENSMUSG00000026237	Nmur1	protein_coding;	ensembl_havana
ENSMUSG00000036574	Tex44	protein_coding;	ensembl_havana
ENSMUSG00000101328	Rpl30-ps6	processed_pseudogene;	havana
ENSMUSG00000026238	Ptma	protein_coding;	ensembl_havana	1914.68	-8.99109e-05	0.0051823	-0.578967	0.562611	1	-0.0997015	0.172206
ENSMUSG00000026239	Pde6d	protein_coding;	ensembl_havana	653.31	0.000344304	0.0051572	1.22621	0.22012	1	0.115498	0.0941915
ENSMUSG00000102927	Gm37152	TEC;	havana
ENSMUSG00000026240	Cops7b	protein_coding;	ensembl_havana	281.835	-0.000212164	0.00520851	-1.14141	0.253701	1	-0.164032	0.143711
ENSMUSG00000084468	Gm22955	miRNA;	ensembl
ENSMUSG00000103609	Gm37022	TEC;	havana
ENSMUSG00000026241	Nppc	protein_coding;	ensembl_havana
ENSMUSG00000053333	Dis3l2	protein_coding;	ensembl_havana	282.257	5.45806e-05	0.00516615	0.334514	0.737992	1	0.0546578	0.163395
ENSMUSG00000100225	Gm29097	processed_pseudogene;	havana
ENSMUSG00000100768	Gm29055	sense_intronic;	havana
ENSMUSG00000104121	Gm37485	TEC;	havana
ENSMUSG00000102383	Gm38142	TEC;	havana
ENSMUSG00000104400	Gm38010	TEC;	havana
ENSMUSG00000102293	Gm37541	TEC;	havana
ENSMUSG00000102649	Gm38021	TEC;	havana
ENSMUSG00000084106	Gm6136	processed_pseudogene;	havana	19.5202	3.36648e-05	0.005719	0.46535	0.641681	1	0.203236	0.436738
ENSMUSG00000102571	Gm37967	TEC;	havana
ENSMUSG00000099401	Gm28375	antisense;	havana
ENSMUSG00000102956	Gm37017	TEC;	havana
ENSMUSG00000103984	Gm37447	TEC;	havana
ENSMUSG00000101940	Akp-ps1	transcribed_unprocessed_pseudogene;	havana	6.68988	-2.20353e-05	0.00690396	-0.334179	0.738244	1	-0.230919	0.691004
ENSMUSG00000101625	Gm29371	lincRNA;	havana
ENSMUSG00000026246	Alppl2	protein_coding;	ensembl_havana
ENSMUSG00000079440	Alpi	protein_coding;	ensembl_havana
ENSMUSG00000100940	Gm29372	processed_pseudogene;	havana
ENSMUSG00000036500	Akp3	protein_coding;	ensembl_havana
ENSMUSG00000099839	Gm29374	lincRNA;	havana
ENSMUSG00000026247	Ecel1	protein_coding;	ensembl_havana
ENSMUSG00000036480	Prss56	protein_coding;	ensembl_havana
ENSMUSG00000026251	Chrnd	protein_coding;	ensembl_havana
ENSMUSG00000026253	Chrng	protein_coding;	ensembl_havana
ENSMUSG00000026254	Eif4e2	protein_coding;	ensembl_havana	1181.44	0.00014869	0.00513738	0.498318	0.61826	1	0.0440591	0.0884157
ENSMUSG00000088318	Gm26187	snRNA;	ensembl
ENSMUSG00000026255	Efhd1	protein_coding;	ensembl_havana	127.263	4.95939e-05	0.00544686	0.573067	0.566599	1	0.191161	0.333575
ENSMUSG00000089821	Efhd1os	antisense;	havana
ENSMUSG00000048000	Gigyf2	protein_coding;	ensembl_havana	1067.63	-7.95172e-06	0.00513776	-0.0284789	0.97728	1	-0.00269236	0.0945386
ENSMUSG00000095281	Gm22549	snRNA;	ensembl
ENSMUSG00000079436	Kcnj13	protein_coding;	ensembl_havana
ENSMUSG00000089613	Gm23504	snRNA;	ensembl
ENSMUSG00000026258	3110079O15Rik	protein_coding;	ensembl_havana
ENSMUSG00000026259	Ngef	protein_coding;	ensembl_havana	17.7205	3.48511e-05	0.00696516	0.518186	0.604328	1	0.338192	0.652645
ENSMUSG00000079434	Neu2	protein_coding;	ensembl_havana	2.2615	5.3536e-05	0.0105262	0.598052	0.549805	1	0.595569	0.995847
ENSMUSG00000091123	Gm17181	processed_pseudogene;	havana
ENSMUSG00000090994	Gm6153	processed_pseudogene;	havana
ENSMUSG00000026288	Inpp5d	protein_coding;	ensembl_havana	533.205	0.000113747	0.00531324	0.93096	0.351874	1	0.208679	0.224155
ENSMUSG00000026289	Atg16l1	protein_coding;	ensembl_havana	839.325	0.000120214	0.00515836	0.605674	0.544731	1	0.0810175	0.133764
ENSMUSG00000087968	Gm25395	scaRNA;	ensembl
ENSMUSG00000089281	Scarna6	scaRNA;	ensembl
ENSMUSG00000056055	Sag	protein_coding;	ensembl_havana	14.4438	-2.88076e-05	0.00590554	-0.420869	0.67385	1	-0.206679	0.491077
ENSMUSG00000070738	Dgkd	protein_coding;	ensembl_havana	1019.54	1.4397e-05	0.00514307	0.0610361	0.95133	1	0.0068445	0.112139
ENSMUSG00000101942	Gm19582	antisense;	havana
ENSMUSG00000103996	4833421G17Rik	TEC;	havana
ENSMUSG00000103591	Gm38365	TEC;	havana
ENSMUSG00000005501	Usp40	protein_coding;	ensembl_havana	862.878	0.000291234	0.00517207	1.20814	0.226992	1	0.132935	0.110033
ENSMUSG00000095942	Gm25198	miRNA;	ensembl
ENSMUSG00000084021	Gm5832	processed_pseudogene;	havana
ENSMUSG00000083478	Gm15375	unprocessed_pseudogene;	havana
ENSMUSG00000090165	Ugt1a10	protein_coding;	ensembl_havana
ENSMUSG00000092220	Gm20528	processed_transcript;	havana
ENSMUSG00000090175	Ugt1a9	protein_coding;	ensembl_havana
ENSMUSG00000089675	Ugt1a8	protein_coding;	havana
ENSMUSG00000090124	Ugt1a7c	protein_coding;	ensembl_havana
ENSMUSG00000082837	Gm15373	unprocessed_pseudogene;	havana
ENSMUSG00000090145	Ugt1a6b	protein_coding;	ensembl_havana
ENSMUSG00000084195	Gm15372	unprocessed_pseudogene;	havana
ENSMUSG00000081261	Gm15370	unprocessed_pseudogene;	havana
ENSMUSG00000054545	Ugt1a6a	protein_coding;	havana
ENSMUSG00000081602	Gm15369	unprocessed_pseudogene;	havana
ENSMUSG00000082513	Gm15374	unprocessed_pseudogene;	havana
ENSMUSG00000082677	Gm15371	unprocessed_pseudogene;	havana
ENSMUSG00000089943	Ugt1a5	protein_coding;	ensembl_havana
ENSMUSG00000081488	Gm15368	unprocessed_pseudogene;	havana
ENSMUSG00000083277	Gm15376	unprocessed_pseudogene;	havana
ENSMUSG00000090171	Ugt1a2	protein_coding;	ensembl_havana
ENSMUSG00000081984	Dnajb3	protein_coding;	ensembl_havana
ENSMUSG00000089960	Ugt1a1	protein_coding;	ensembl_havana
ENSMUSG00000079429	Mroh2a	protein_coding;	ensembl_havana
ENSMUSG00000044783	Hjurp	protein_coding;	ensembl_havana	1099.51	7.35722e-05	0.00517011	0.451726	0.651466	1	0.0739828	0.163778
ENSMUSG00000036251	Trpm8	protein_coding;	ensembl_havana
ENSMUSG00000085420	4930453O03Rik	antisense;	havana
ENSMUSG00000026295	Spp2	protein_coding;	ensembl_havana
ENSMUSG00000099553	Gm29538	lincRNA;	havana
ENSMUSG00000100908	Gm28888	lincRNA;	havana
ENSMUSG00000062310	Glrp1	protein_coding;	ensembl_havana	28.2137	0.000124689	0.00795387	1.40421	0.160256	1	0.614819	0.437839
ENSMUSG00000100798	Gm19589	lincRNA;	havana
ENSMUSG00000104057	Gm38130	TEC;	havana
ENSMUSG00000100367	Gm29336	lincRNA;	havana
ENSMUSG00000049866	Arl4c	protein_coding;	ensembl_havana	286.129	0.000587399	0.00891462	2.6672	0.0076485	1	0.399057	0.149616
ENSMUSG00000101736	Gm29335	processed_pseudogene;	havana
ENSMUSG00000097398	Platr5	lincRNA;	havana
ENSMUSG00000099848	Gm29337	lincRNA;	havana
ENSMUSG00000101333	Gm4753	processed_pseudogene;	havana
ENSMUSG00000099378	1700067G17Rik	lincRNA;	havana
ENSMUSG00000099544	Gm18699	processed_pseudogene;	havana
ENSMUSG00000036206	Sh3bp4	protein_coding;	ensembl_havana	430.074	0.000119113	0.00517156	0.673032	0.500927	1	0.101295	0.150505
ENSMUSG00000102700	Gm38312	TEC;	havana
ENSMUSG00000102083	Gm5259	processed_pseudogene;	havana
ENSMUSG00000101288	Gm28342	lincRNA;	havana
ENSMUSG00000099938	C030007H22Rik	lincRNA;	havana
ENSMUSG00000055013	Agap1	protein_coding;	ensembl_havana	1231.31	0.000215531	0.00514958	0.847787	0.396557	1	0.0882149	0.104053
ENSMUSG00000104114	Gm37297	TEC;	havana
ENSMUSG00000088371	Gm25180	rRNA;	ensembl
ENSMUSG00000101662	Gm28499	sense_intronic;	havana
ENSMUSG00000102009	4933400F21Rik	processed_transcript;	havana
ENSMUSG00000088775	Gm26037	misc_RNA;	ensembl
ENSMUSG00000103252	Gm37521	TEC;	havana
ENSMUSG00000034486	Gbx2	protein_coding;	ensembl_havana
ENSMUSG00000092627	D130058E05Rik	processed_transcript;	havana
ENSMUSG00000067081	Asb18	protein_coding;	ensembl_havana	571.58	1.80126e-05	0.00516828	0.11796	0.906099	1	0.0206309	0.174897
ENSMUSG00000026301	Iqca	protein_coding;	ensembl_havana
ENSMUSG00000100850	4930434B07Rik	lincRNA;	havana
ENSMUSG00000044337	Ackr3	protein_coding;	ensembl_havana	1702.06	0.000166832	0.00516328	0.808774	0.418645	1	0.104102	0.128715
ENSMUSG00000104087	Gm38277	TEC;	havana
ENSMUSG00000101951	Gm28721	lincRNA;	havana
ENSMUSG00000101028	Gm28723	lincRNA;	havana	8.03916	9.46562e-05	0.00923365	1.13721	0.255449	1	0.714389	0.628192
ENSMUSG00000098368	Gm27648	rRNA;	ensembl
ENSMUSG00000101997	Gm28722	lincRNA;	havana
ENSMUSG00000103292	Gm35048	TEC;	havana
ENSMUSG00000034432	Cops8	protein_coding;	ensembl_havana	1624.54	0.000149815	0.00516288	0.746743	0.455219	1	0.0988562	0.132383
ENSMUSG00000056128	Gm9991	lincRNA;	ensembl_havana
ENSMUSG00000048126	Col6a3	protein_coding;	ensembl_havana	1346.36	-0.000116087	0.00521931	-0.80564	0.420451	1	-0.150475	0.186777
ENSMUSG00000103061	Gm36970	TEC;	havana
ENSMUSG00000103978	4930474B08Rik	TEC;	havana
ENSMUSG00000026303	Mlph	protein_coding;	ensembl_havana	59.3028	-7.63738e-05	0.00589397	-0.925083	0.354923	1	-0.346401	0.374454
ENSMUSG00000090550	Prlh	protein_coding;	ensembl_havana
ENSMUSG00000026304	Rab17	protein_coding;	ensembl_havana	25.3698	0.000113001	0.00653609	1.27309	0.202987	1	0.468442	0.367958
ENSMUSG00000100791	Gm28199	lincRNA;	havana
ENSMUSG00000026305	Lrrfip1	protein_coding;	ensembl_havana	2408.82	1.26603e-05	0.00515148	0.0656714	0.947639	1	0.00903986	0.137653
ENSMUSG00000070732	Rbm44	protein_coding;	ensembl_havana	2.47572	-0.000105528	0.0166069	-0.749913	0.453307	1	-1.01068	1.34773
ENSMUSG00000100018	Gm7776	processed_pseudogene;	havana
ENSMUSG00000034353	Ramp1	protein_coding;	ensembl_havana	142.34	1.37046e-05	0.00518515	0.103372	0.917668	1	0.0209593	0.202757
ENSMUSG00000034343	Ube2f	protein_coding;	ensembl_havana	1059.39	0.000198195	0.00514992	0.801391	0.422905	1	0.0857433	0.106993
ENSMUSG00000083064	Gm7785	processed_pseudogene;	havana	2.25357	-9.47688e-05	0.0181766	-0.583329	0.559672	1	-0.926848	1.5889
ENSMUSG00000097285	Gm26683	lincRNA;	ensembl
ENSMUSG00000026307	Scly	protein_coding;	ensembl_havana	362.1	-0.000117594	0.00515329	-0.559533	0.575798	1	-0.0705926	0.126164
ENSMUSG00000090322	Gm17090	antisense;	havana
ENSMUSG00000049515	Espnl	protein_coding;	ensembl_havana	3.98043	1.83592e-05	0.00884395	0.233852	0.8151	1	0.22523	0.963131
ENSMUSG00000026308	Klhl30	protein_coding;	ensembl_havana	1027.33	2.55423e-05	0.00516253	0.155978	0.87605	1	0.0253801	0.162716
ENSMUSG00000047443	Erfe	protein_coding;	ensembl_havana	4.10705	-6.07336e-05	0.012558	-0.564947	0.57211	1	-0.668008	1.18243
ENSMUSG00000026309	Ilkap	protein_coding;	ensembl_havana	1027.07	-0.000163208	0.00515146	-0.707304	0.479377	1	-0.0811784	0.114771
ENSMUSG00000100253	1700020N18Rik	lincRNA;	havana
ENSMUSG00000067071	Hes6	protein_coding;	ensembl_havana	305.478	9.18981e-05	0.00515326	0.454465	0.649494	1	0.0596188	0.131185
ENSMUSG00000055866	Per2	protein_coding;	ensembl_havana	268.898	-6.05415e-06	0.00571759	-0.0892237	0.928904	1	-0.0429221	0.481062
ENSMUSG00000101911	Gm28381	processed_pseudogene;	havana
ENSMUSG00000100151	Gm28382	lincRNA;	havana
ENSMUSG00000101958	Gm19085	processed_pseudogene;	havana
ENSMUSG00000034292	Traf3ip1	protein_coding;	ensembl_havana	187.362	0.000205462	0.00523046	1.17537	0.239847	1	0.180206	0.153319
ENSMUSG00000026311	Asb1	protein_coding;	ensembl_havana	442.346	2.73623e-05	0.00515645	0.153573	0.877946	1	0.0229144	0.149208
ENSMUSG00000101705	Gm28380	lincRNA;	havana
ENSMUSG00000100980	Gm29100	antisense;	havana
ENSMUSG00000007805	Twist2	protein_coding;	ensembl_havana	27.3137	0.000498429	0.0208032	2.34124	0.0192197	1	0.984071	0.42032
ENSMUSG00000101414	Gm29101	sense_intronic;	havana
ENSMUSG00000102745	Gm37600	TEC;	havana
ENSMUSG00000026313	Hdac4	protein_coding;	ensembl_havana	503.761	0.000152916	0.00524206	1.01215	0.311466	1	0.180457	0.17829
ENSMUSG00000103101	Gm37048	TEC;	havana
ENSMUSG00000096941	Gm26720	lincRNA;	ensembl
ENSMUSG00000102565	Gm37036	TEC;	havana
ENSMUSG00000101265	Gm29099	lincRNA;	havana
ENSMUSG00000101522	Gm7837	processed_pseudogene;	havana
ENSMUSG00000026260	Ndufa10	protein_coding;	ensembl_havana	11013.3	0.000217392	0.00518545	1.07931	0.280451	1	0.142639	0.132158
ENSMUSG00000098288	Mir6900	miRNA;	mirbase
ENSMUSG00000067064	Olfr1416	protein_coding;	ensembl_havana
ENSMUSG00000057464	Olfr1415	protein_coding;	ensembl_havana
ENSMUSG00000042849	Olfr1414	protein_coding;	ensembl_havana
ENSMUSG00000058904	Olfr1413	protein_coding;	ensembl_havana
ENSMUSG00000097001	1700054K02Rik	antisense;	havana
ENSMUSG00000099363	Gm28478	unprocessed_pseudogene;	havana
ENSMUSG00000046300	Olfr1412	protein_coding;	ensembl_havana
ENSMUSG00000107778	Gm44098	unprocessed_pseudogene;	havana
ENSMUSG00000062497	Olfr1411	protein_coding;	ensembl_havana
ENSMUSG00000108131	Gm44099	unprocessed_pseudogene;	havana
ENSMUSG00000063583	Olfr1410	protein_coding;	ensembl_havana
ENSMUSG00000061616	Olfr12	protein_coding;	ensembl_havana
ENSMUSG00000073616	Cops9	protein_coding;	ensembl_havana	1335.05	4.85194e-06	0.00515049	0.0247128	0.980284	1	0.00333906	0.135115
ENSMUSG00000044055	Otos	protein_coding;	ensembl_havana
ENSMUSG00000100546	Gm29483	lincRNA;	havana	3.92959	-7.53745e-05	0.00956835	-0.917665	0.358794	1	-0.693937	0.756199
ENSMUSG00000099665	Gm29482	lincRNA;	havana
ENSMUSG00000100781	Gm29481	antisense;	havana	4.47138	-0.00017122	0.0177192	-1.21598	0.223993	1	-1.25266	1.03017
ENSMUSG00000034220	Gpc1	protein_coding;	ensembl_havana	8168	7.34319e-05	0.00516995	0.450389	0.65243	1	0.0736828	0.163598
ENSMUSG00000101995	Gm29480	antisense;	havana
ENSMUSG00000065470	Mir149	miRNA;	mirbase
ENSMUSG00000034212	Ankmy1	protein_coding;	ensembl_havana	5.1891	3.89386e-05	0.00932786	0.480668	0.630753	1	0.450499	0.937236
ENSMUSG00000047067	Dusp28	protein_coding;	ensembl_havana	315.907	-0.000144513	0.00517481	-0.790079	0.429482	1	-0.115033	0.145597
ENSMUSG00000097251	5033417F24Rik	antisense;	havana	14.7719	3.15623e-06	0.00581737	0.0476407	0.962003	1	0.0243236	0.510564
ENSMUSG00000026269	Rnpepl1	protein_coding;	ensembl_havana	1445.7	7.73591e-05	0.00513351	0.237491	0.812276	1	0.0192125	0.0808977
ENSMUSG00000100632	9430060I03Rik	antisense;	havana
ENSMUSG00000026270	Capn10	protein_coding;	ensembl_havana	160.123	9.55402e-05	0.00516605	0.5428	0.587268	1	0.0820975	0.151248
ENSMUSG00000026271	Gpr35	protein_coding;	ensembl_havana	37.7577	3.01654e-05	0.00582804	0.432875	0.665106	1	0.203646	0.47045
ENSMUSG00000100021	Gm18697	processed_pseudogene;	havana
ENSMUSG00000045091	Aqp12	protein_coding;	ensembl_havana
ENSMUSG00000014602	Kif1a	protein_coding;	ensembl_havana	51.0706	-4.41518e-05	0.00610508	-0.627979	0.530018	1	-0.305675	0.486759
ENSMUSG00000101378	Gm28086	lincRNA;	havana
ENSMUSG00000026272	Agxt	protein_coding;	ensembl_havana
ENSMUSG00000034159	2310007B03Rik	protein_coding;	ensembl_havana
ENSMUSG00000084989	Crocc2	protein_coding;	havana	4.39866	-1.93454e-05	0.00982277	-0.222273	0.824101	1	-0.238311	1.07215
ENSMUSG00000047793	Sned1	protein_coding;	ensembl_havana	452.955	0.000107565	0.00520557	0.732971	0.463576	1	0.134137	0.183005
ENSMUSG00000098997	Mir6901	miRNA;	mirbase
ENSMUSG00000026273	Mterf4	protein_coding;	ensembl_havana	297.922	-7.49955e-05	0.00516394	-0.43415	0.664179	1	-0.0669134	0.154125
ENSMUSG00000101172	Gm28535	antisense;	havana	3.07571	3.38311e-05	0.00948016	0.409094	0.682471	1	0.400895	0.979959
ENSMUSG00000100351	Gm7867	processed_pseudogene;	havana
ENSMUSG00000026274	Pask	protein_coding;	ensembl_havana	20.6604	-7.33344e-05	0.0062931	-0.946673	0.343806	1	-0.408124	0.431114
ENSMUSG00000026275	Ppp1r7	protein_coding;	ensembl_havana	783.38	0.000438377	0.00516713	1.46873	0.141905	1	0.13017	0.0886276
ENSMUSG00000106302	Mir6902	miRNA;	mirbase
ENSMUSG00000098689	Mir6345	miRNA;	mirbase
ENSMUSG00000064389	Gm26446	snRNA;	ensembl
ENSMUSG00000034107	Ano7	protein_coding;	ensembl_havana
ENSMUSG00000034088	Hdlbp	protein_coding;	ensembl_havana	12021.9	7.92386e-05	0.00520571	0.582374	0.560315	1	0.115244	0.197887
ENSMUSG00000090489	Gm17415	processed_pseudogene;	havana
ENSMUSG00000026276	2002-09-01	protein_coding;	havana	15.1517	-2.5494e-05	0.006004	-0.380933	0.703253	1	-0.198301	0.520566
ENSMUSG00000116048	2002-09-01	protein_coding;	ensembl_havana
ENSMUSG00000034066	Farp2	protein_coding;	ensembl_havana	587.357	0.00020999	0.00518902	1.07126	0.284054	1	0.145583	0.1359
ENSMUSG00000103854	Gm37250	TEC;	havana
ENSMUSG00000026277	Stk25	protein_coding;	ensembl_havana	1602.97	0.000285459	0.00513375	0.808851	0.418601	1	0.0603554	0.0746187
ENSMUSG00000100927	Gm28536	antisense;	havana
ENSMUSG00000026278	Bok	protein_coding;	ensembl_havana	112.495	-3.03847e-05	0.00528722	-0.313977	0.753538	1	-0.0902519	0.287447
ENSMUSG00000026279	Thap4	protein_coding;	ensembl_havana	819.108	-6.58755e-05	0.00514113	-0.258462	0.79605	1	-0.0267989	0.103686
ENSMUSG00000101952	Gm10550	antisense;	havana	1.35221	5.37425e-05	0.0163808	0.35508	0.72253	1	0.570832	1.60762
ENSMUSG00000026280	Atg4b	protein_coding;	ensembl_havana	655.324	-0.000101783	0.0051384	-0.361051	0.718061	1	-0.0338075	0.0936362
ENSMUSG00000026281	Dtymk	protein_coding;	ensembl_havana	363.858	-0.000217876	0.00518636	-1.08434	0.278216	1	-0.14367	0.132495
ENSMUSG00000026283	Ing5	protein_coding;	ensembl_havana	330.037	0.000150998	0.00516794	0.780278	0.435227	1	0.107202	0.13739
ENSMUSG00000088961	Gm22089	snRNA;	ensembl
ENSMUSG00000073609	D2hgdh	protein_coding;	ensembl_havana	449.061	8.26563e-06	0.00514252	0.0345095	0.972471	1	0.00381023	0.110411
ENSMUSG00000094651	Gal3st2	protein_coding;	ensembl_havana	4.84334	-7.34522e-05	0.0101835	-0.857226	0.39132	1	-0.714693	0.833727
ENSMUSG00000101660	Gm18666	unprocessed_pseudogene;	havana	8.85762	0.000116537	0.0111224	1.23801	0.215711	1	0.858025	0.693065
ENSMUSG00000093805	Gal3st2b	protein_coding;	ensembl_havana	59.6893	5.78078e-05	0.00537486	0.611795	0.540674	1	0.182706	0.29864
ENSMUSG00000099624	Gm7889	unprocessed_pseudogene;	havana	22.9083	4.08497e-05	0.00578283	0.559017	0.57615	1	0.243109	0.434887
ENSMUSG00000073608	Gal3st2c	protein_coding;	ensembl_havana	184.303	-0.000178006	0.00528377	-1.17489	0.240041	1	-0.209694	0.17848
ENSMUSG00000034000	Neu4	protein_coding;	ensembl_havana
ENSMUSG00000026285	Pdcd1	protein_coding;	ensembl_havana	2.594	4.67922e-05	0.0179846	0.272925	0.784911	1	0.485262	1.778
ENSMUSG00000100990	Gm7891	processed_pseudogene;	havana
ENSMUSG00000100347	Gm7895	processed_pseudogene;	havana	3.77999	-1.52109e-05	0.00927257	-0.184691	0.853471	1	-0.188563	1.02096
ENSMUSG00000077413	Gm23389	snoRNA;	ensembl
ENSMUSG00000100518	4930440C22Rik	lincRNA;	havana
ENSMUSG00000089310	Gm23181	snoRNA;	ensembl
ENSMUSG00000099592	Gm5264	processed_pseudogene;	havana
ENSMUSG00000051185	Fam174a	protein_coding;	ensembl_havana	1045.44	-1.22332e-05	0.00514133	-0.0492272	0.960738	1	-0.00523621	0.106368
ENSMUSG00000103973	BC055308	TEC;	havana
ENSMUSG00000081051	Gm15427	processed_pseudogene;	havana	113.188	-3.43674e-05	0.00522704	-0.304853	0.760478	1	-0.0736753	0.241675
ENSMUSG00000040710	St8sia4	protein_coding;	ensembl_havana	487.062	-2.61347e-05	0.00518295	-0.191833	0.847873	1	-0.0378026	0.19706
ENSMUSG00000103197	Gm37642	TEC;	havana
ENSMUSG00000100777	4930598F16Rik	lincRNA;	havana
ENSMUSG00000102718	Gm37761	TEC;	havana
ENSMUSG00000095955	Gm22360	snRNA;	ensembl
ENSMUSG00000100062	1700063A18Rik	lincRNA;	havana
ENSMUSG00000080345	Gm24586	miRNA;	ensembl
ENSMUSG00000096585	Gm22917	miRNA;	ensembl
ENSMUSG00000102658	Gm37076	TEC;	havana
ENSMUSG00000100336	Gm29601	lincRNA;	havana
ENSMUSG00000100589	4930533P14Rik	lincRNA;	havana
ENSMUSG00000095610	Gm26245	snRNA;	ensembl
ENSMUSG00000100362	Gm1833	processed_pseudogene;	havana
ENSMUSG00000077255	Gm26078	snoRNA;	ensembl
ENSMUSG00000040693	Slco4c1	protein_coding;	ensembl_havana
ENSMUSG00000097814	Panct2	antisense;	havana
ENSMUSG00000045463	Slco6b1	transcribed_unprocessed_pseudogene;	havana
ENSMUSG00000097480	Gm9499	processed_pseudogene;	havana
ENSMUSG00000100454	Gm28901	lincRNA;	havana
ENSMUSG00000044757	Gm6430	processed_pseudogene;	ensembl_havana	1.57293	-0.00030674	0.0275729	-1.34988	0.177055	1	-1.76184	1.30519
ENSMUSG00000026331	Slco6c1	protein_coding;	ensembl_havana
ENSMUSG00000100484	Gm7133	unprocessed_pseudogene;	havana
ENSMUSG00000101348	Gm7135	transcribed_unprocessed_pseudogene;	havana
ENSMUSG00000103179	Gm37171	TEC;	havana
ENSMUSG00000044768	D1Ertd622e	protein_coding;	ensembl_havana	165.228	2.95905e-05	0.00518667	0.221493	0.824709	1	0.0445631	0.201194
ENSMUSG00000040648	Ppip5k2	protein_coding;	ensembl_havana	4791.15	-0.000122025	0.00530931	-0.969011	0.33254	1	-0.2103	0.217026
ENSMUSG00000026333	Gin1	protein_coding;	ensembl_havana	278.142	8.12435e-06	0.00514445	0.0358389	0.971411	1	0.00418405	0.116746
ENSMUSG00000026335	Pam	protein_coding;	ensembl_havana	16797.9	-8.68974e-05	0.00557359	-0.925166	0.35488	1	-0.284927	0.307973
ENSMUSG00000104140	Gm37140	TEC;	havana
ENSMUSG00000089169	Gm25413	misc_RNA;	ensembl
ENSMUSG00000089782	Gm3531	processed_pseudogene;	havana
ENSMUSG00000089706	B230216N24Rik	processed_transcript;	havana
ENSMUSG00000096085	Gm24465	snRNA;	ensembl
ENSMUSG00000100182	1810006J02Rik	lincRNA;	havana	15.8071	4.29581e-05	0.00631007	0.623431	0.533001	1	0.326576	0.523836
ENSMUSG00000100711	Gm29461	lincRNA;	havana
ENSMUSG00000097608	Gm7952	processed_pseudogene;	havana
ENSMUSG00000099634	Gm29462	processed_pseudogene;	havana
ENSMUSG00000026336	Slco6d1	protein_coding;	ensembl_havana
ENSMUSG00000089791	Gm3555	processed_pseudogene;	havana
ENSMUSG00000096193	Gm26134	miRNA;	ensembl
ENSMUSG00000100009	Gm7967	lincRNA;	havana	5.27044	5.36285e-05	0.0077652	0.745397	0.456032	1	0.500681	0.671698
ENSMUSG00000099686	Gm29460	processed_pseudogene;	havana
ENSMUSG00000087804	Gm23434	snRNA;	ensembl
ENSMUSG00000099453	Gm18248	processed_pseudogene;	havana
ENSMUSG00000067028	Cntnap5b	protein_coding;	ensembl_havana
ENSMUSG00000082431	Tdpx-ps1	processed_pseudogene;	havana	12.6738	2.77816e-05	0.00576906	0.396585	0.691673	1	0.183178	0.461887
ENSMUSG00000104104	Gm37877	TEC;	havana
ENSMUSG00000100662	Gm19029	processed_pseudogene;	havana
ENSMUSG00000087883	Gm23602	snoRNA;	ensembl
ENSMUSG00000099835	Gm29668	processed_pseudogene;	havana	17.1986	2.31499e-05	0.0056238	0.320869	0.74831	1	0.138511	0.431676
ENSMUSG00000100794	Gm29667	processed_pseudogene;	havana
ENSMUSG00000099427	Gm18700	processed_pseudogene;	havana
ENSMUSG00000099892	Gm18185	processed_pseudogene;	havana
ENSMUSG00000100977	Gm29334	processed_pseudogene;	havana
ENSMUSG00000077039	Gm25537	miRNA;	ensembl
ENSMUSG00000100684	Gm20268	lincRNA;	havana
ENSMUSG00000100088	Gm28801	processed_pseudogene;	havana
ENSMUSG00000100222	Psmb6-ps2	processed_pseudogene;	havana
ENSMUSG00000100065	Gm18969	processed_pseudogene;	havana
ENSMUSG00000100349	Gm28188	processed_pseudogene;	havana
ENSMUSG00000099375	Gm28187	lincRNA;	havana	4.71405	6.45604e-06	0.00881475	0.0819994	0.934647	1	0.0805789	0.982676
ENSMUSG00000077295	Gm24122	snoRNA;	ensembl
ENSMUSG00000099770	Gm28623	unprocessed_pseudogene;	havana
ENSMUSG00000088510	Gm23036	snoRNA;	ensembl
ENSMUSG00000101890	Gm3116	unprocessed_pseudogene;	havana
ENSMUSG00000099989	Gm20281	processed_pseudogene;	havana
ENSMUSG00000087908	Gm22034	snoRNA;	ensembl
ENSMUSG00000100955	Gm18728	unprocessed_pseudogene;	havana
ENSMUSG00000088594	Gm23965	snoRNA;	ensembl
ENSMUSG00000099469	Gm29141	unprocessed_pseudogene;	havana
ENSMUSG00000102325	Gm37789	TEC;	havana
ENSMUSG00000101297	Gm18447	processed_pseudogene;	havana
ENSMUSG00000100059	Gm29140	processed_pseudogene;	havana
ENSMUSG00000088161	Gm23537	misc_RNA;	ensembl
ENSMUSG00000099464	Gm5260	processed_pseudogene;	havana
ENSMUSG00000100935	Gm29592	unprocessed_pseudogene;	havana
ENSMUSG00000099801	Gm29011	processed_pseudogene;	havana
ENSMUSG00000050840	Cdh20	protein_coding;	ensembl_havana	42.0887	6.2433e-05	0.0056216	0.746979	0.455076	1	0.265905	0.355974
ENSMUSG00000103991	Gm38031	TEC;	havana
ENSMUSG00000084704	n-R5s216	rRNA;	ensembl
ENSMUSG00000103060	Gm36969	TEC;	havana
ENSMUSG00000089866	Gm15699	antisense;	havana
ENSMUSG00000099669	Gm29012	lincRNA;	havana	2.9888	1.50455e-05	0.0119791	0.138615	0.889754	1	0.180598	1.30288
ENSMUSG00000099702	Gm29013	unprocessed_pseudogene;	havana
ENSMUSG00000047496	Rnf152	protein_coding;	ensembl_havana	99.4135	9.99573e-05	0.00529985	0.841622	0.4	1	0.194129	0.230661
ENSMUSG00000099582	Gm29014	processed_pseudogene;	havana
ENSMUSG00000097482	Gm17634	antisense;	havana
ENSMUSG00000101214	Gm28403	sense_overlapping;	havana	15.5816	-2.70649e-05	0.00604924	-0.404602	0.68577	1	-0.212758	0.525845
ENSMUSG00000067017	Gm3608	pseudogene;	ensembl	44.5499	-2.04607e-06	0.0076233	-0.0294286	0.976523	1	-0.024587	0.835479
ENSMUSG00000056536	Pign	protein_coding;	ensembl_havana	130.336	-0.000126007	0.00520446	-0.815907	0.414553	1	-0.14166	0.173622
ENSMUSG00000100672	Gm28404	sense_intronic;	havana
ENSMUSG00000101219	Gm20302	processed_pseudogene;	havana	2.55467	1.31779e-05	0.014036	0.100956	0.919586	1	0.151139	1.49708
ENSMUSG00000076999	Gm22426	miRNA;	ensembl
ENSMUSG00000101656	Gm8004	processed_pseudogene;	havana
ENSMUSG00000026319	2310035C23Rik	protein_coding;	ensembl_havana	608.548	0.000210173	0.0051507	0.843938	0.398704	1	0.0896722	0.106254
ENSMUSG00000104044	Gm37566	TEC;	havana
ENSMUSG00000101330	Gm10193	processed_pseudogene;	havana
ENSMUSG00000026321	Tnfrsf11a	protein_coding;	ensembl_havana	164.083	1.76646e-05	0.00521818	0.156426	0.875697	1	0.0376916	0.240954
ENSMUSG00000102690	Gm37779	TEC;	havana
ENSMUSG00000089206	Gm26214	snRNA;	ensembl
ENSMUSG00000099448	Gm18801	processed_pseudogene;	havana
ENSMUSG00000099843	Gm7160	lincRNA;	havana	96.6969	-0.000135555	0.00534111	-1.0661	0.286381	1	-0.229762	0.215517
ENSMUSG00000038866	Zcchc2	protein_coding;	ensembl_havana	437.753	8.2808e-05	0.00514785	0.377422	0.70586	1	0.0455604	0.120715
ENSMUSG00000102501	Gm37372	TEC;	havana
ENSMUSG00000097612	Gm26509	processed_pseudogene;	havana
ENSMUSG00000101583	Gm20753	lincRNA;	havana	29.1251	-6.39729e-05	0.00574523	-0.789777	0.429658	1	-0.297245	0.376366
ENSMUSG00000044340	Phlpp1	protein_coding;	ensembl_havana	629.308	0.000128909	0.00514645	0.541438	0.588206	1	0.0601729	0.111135
ENSMUSG00000103291	Gm38235	TEC;	havana
ENSMUSG00000100247	A530053M12Rik	lincRNA;	havana
ENSMUSG00000099604	Gm6651	processed_pseudogene;	havana
ENSMUSG00000057329	Bcl2	protein_coding;	ensembl_havana	646.14	0.000241308	0.00547807	1.55833	0.119155	1	0.276318	0.177317
ENSMUSG00000054006	D630008O14Rik	antisense;	ensembl_havana
ENSMUSG00000098344	Mir3473f	miRNA;	mirbase
ENSMUSG00000103348	Gm37053	TEC;	havana
ENSMUSG00000009905	Kdsr	protein_coding;	ensembl_havana	311.339	0.000101336	0.00518739	0.652163	0.514296	1	0.112307	0.172208
ENSMUSG00000009907	Vps4b	protein_coding;	ensembl_havana	1000.55	0.000123682	0.00513633	0.408014	0.683264	1	0.0355009	0.0870091
ENSMUSG00000067006	Serpinb5	protein_coding;	ensembl_havana
ENSMUSG00000083613	Pou2f3-rs1	processed_pseudogene;	havana
ENSMUSG00000059956	Serpinb12	protein_coding;	ensembl_havana
ENSMUSG00000048775	Serpinb13	protein_coding;	ensembl_havana
ENSMUSG00000084228	Gm8080	unprocessed_pseudogene;	havana
ENSMUSG00000044594	Serpinb3a	protein_coding;	ensembl_havana
ENSMUSG00000058017	Serpinb3d	protein_coding;	ensembl_havana
ENSMUSG00000083884	Gm15388	processed_pseudogene;	havana
ENSMUSG00000073602	Serpinb3b	protein_coding;	ensembl_havana
ENSMUSG00000080729	Gm8084	unprocessed_pseudogene;	havana
ENSMUSG00000081114	Gm15390	processed_pseudogene;	havana
ENSMUSG00000073601	Serpinb3c	protein_coding;	ensembl_havana
ENSMUSG00000084189	Gm8089	unprocessed_pseudogene;	havana
ENSMUSG00000026327	Serpinb11	protein_coding;	ensembl_havana
ENSMUSG00000087210	Gm15391	lincRNA;	havana
ENSMUSG00000067001	Serpinb7	protein_coding;	ensembl_havana	1.57393	-0.00032156	0.0314294	-1.1896	0.234203	1	-1.96548	1.65222
ENSMUSG00000089278	Gm24553	snoRNA;	ensembl
ENSMUSG00000062345	Serpinb2	protein_coding;	ensembl_havana
ENSMUSG00000092572	Serpinb10	polymorphic_pseudogene;	ensembl_havana
ENSMUSG00000026315	Serpinb8	protein_coding;	ensembl_havana	125.033	-9.71826e-05	0.00545616	-0.941573	0.346412	1	-0.25723	0.273192
ENSMUSG00000086161	Gm15389	lincRNA;	havana
ENSMUSG00000096241	Gm24267	snRNA;	ensembl
ENSMUSG00000077237	Gm22438	snoRNA;	ensembl
ENSMUSG00000100457	D830032E09Rik	lincRNA;	havana	453.469	1.4998e-06	0.0052157	0.0133014	0.989387	1	0.00320912	0.241262
ENSMUSG00000101477	Gm18448	processed_pseudogene;	havana
ENSMUSG00000099484	Gm28282	processed_pseudogene;	havana
ENSMUSG00000100041	Gm5702	processed_pseudogene;	havana
ENSMUSG00000104478	Gm38212	TEC;	havana
ENSMUSG00000101231	Gm28283	processed_pseudogene;	havana
ENSMUSG00000101097	Gm6679	processed_pseudogene;	havana
ENSMUSG00000100831	Gm17847	processed_pseudogene;	havana
ENSMUSG00000100884	Gm28281	processed_pseudogene;	havana
ENSMUSG00000089037	Gm22159	snoRNA;	ensembl
ENSMUSG00000084741	Gm25293	misc_RNA;	ensembl
ENSMUSG00000100025	Gm8141	processed_pseudogene;	havana
ENSMUSG00000026312	Cdh7	protein_coding;	ensembl_havana
ENSMUSG00000100290	Gm18552	processed_pseudogene;	havana
ENSMUSG00000100758	Gm3332	processed_pseudogene;	havana
ENSMUSG00000099926	Gm6693	processed_pseudogene;	havana
ENSMUSG00000047216	Cdh19	protein_coding;	ensembl_havana	214.634	4.50958e-06	0.00516898	0.0299234	0.976128	1	0.00530507	0.177288
ENSMUSG00000102788	Gm38255	TEC;	havana
ENSMUSG00000102160	Gm36944	TEC;	havana
ENSMUSG00000101253	Gm29088	lincRNA;	havana
ENSMUSG00000101846	Gm19927	processed_pseudogene;	havana
ENSMUSG00000100555	Gm8173	processed_pseudogene;	havana
ENSMUSG00000102728	Gm37934	TEC;	havana
ENSMUSG00000038702	Dsel	protein_coding;	ensembl_havana	232.211	-0.000232194	0.00521738	-1.22423	0.220867	1	-0.172494	0.140901
ENSMUSG00000101875	Gm6028	processed_pseudogene;	havana
ENSMUSG00000099732	Gm17752	processed_pseudogene;	havana
ENSMUSG00000101220	Gm6717	processed_pseudogene;	havana
ENSMUSG00000100020	Gm19086	processed_pseudogene;	havana
ENSMUSG00000101054	Gm18406	processed_pseudogene;	havana
ENSMUSG00000088691	Gm22331	snoRNA;	ensembl
ENSMUSG00000099884	Gm8204	processed_pseudogene;	havana
ENSMUSG00000100304	Gm28190	processed_pseudogene;	havana
ENSMUSG00000101453	Gm28189	lincRNA;	havana
ENSMUSG00000102105	Gm17946	processed_pseudogene;	havana
ENSMUSG00000099943	Gm18181	processed_pseudogene;	havana
ENSMUSG00000084546	Gm24937	snoRNA;	ensembl
ENSMUSG00000097648	9330185C12Rik	lincRNA;	havana	2.52808	5.28621e-05	0.0142081	0.416891	0.676758	1	0.583144	1.39879
ENSMUSG00000101687	Gm4854	processed_pseudogene;	havana
ENSMUSG00000100515	Gm17916	transcribed_processed_pseudogene;	havana
ENSMUSG00000070695	Cntnap5a	protein_coding;	ensembl_havana
ENSMUSG00000092948	Gm23393	miRNA;	ensembl
ENSMUSG00000102033	Gm28263	processed_pseudogene;	havana
ENSMUSG00000094429	Gm19965	protein_coding;	ensembl_havana
ENSMUSG00000101154	Gm17777	processed_pseudogene;	havana
ENSMUSG00000065865	Gm24030	snRNA;	ensembl
ENSMUSG00000098815	Gm27785	miRNA;	ensembl
ENSMUSG00000101573	Gm28361	processed_pseudogene;	havana
ENSMUSG00000107979	Zfp813-ps	lincRNA;	havana
ENSMUSG00000101373	Zfp813-ps	processed_pseudogene;	havana
ENSMUSG00000099615	Gm28362	unprocessed_pseudogene;	havana
ENSMUSG00000100265	Gm28363	protein_coding;	havana
ENSMUSG00000100527	Gm28359	unprocessed_pseudogene;	havana
ENSMUSG00000099571	Gm18182	unprocessed_pseudogene;	havana
ENSMUSG00000101303	B020011L13Rik	protein_coding;	havana
ENSMUSG00000100305	Gm28360	protein_coding;	havana
ENSMUSG00000099534	Gm28169	processed_pseudogene;	havana
ENSMUSG00000100886	Gm7195	unprocessed_pseudogene;	havana
ENSMUSG00000101415	Gm28168	protein_coding;	havana
ENSMUSG00000100617	Gm7145	protein_coding;	havana
ENSMUSG00000100703	Gm28358	transcribed_unprocessed_pseudogene;	havana
ENSMUSG00000100177	Gm29489	unprocessed_pseudogene;	havana
ENSMUSG00000101363	Gm29490	processed_pseudogene;	havana
ENSMUSG00000101590	Gm29104	unprocessed_pseudogene;	havana
ENSMUSG00000102030	Gm29106	protein_coding;	havana
ENSMUSG00000099870	Gm7200	processed_pseudogene;	havana
[truncated: 51,806 more rows]

## Sheet: Chchd10_Oma1_M_vs_WT_M
	gene_name	gene_biotype	gene_source	baseMean	log2FoldChange	lfcSE	stat	pvalue	padj	log2FoldChangeNotShrinked	lfcSENotShrinked
[truncated: 53,715 more rows]

[truncated: 12 more sheets: Oma1_M_vs_Chchd10_M, Chchd10_F_vs_WT_F, Oma1_F_vs_WT_F, Chchd10_Oma1_F_vs_WT_F, Chchd10_Oma1_M_vs_Chchd10_M, Chchd10_Oma1_F_vs_Chchd10_F, Oma1_F_vs_Chchd10_F, WT_F_vs_WT_M, Chchd10_F_vs_Chchd10_M, Oma1_F_vs_Oma1_M, Chchd10Oma1_F_vs_Chchd10Oma1_M, design_missing_S10]
