# Supplementary material for: Mutant CHCHD10 disrupts cytochrome c oxidation and activates mitochondrial retrograde signaling
Source: EMBO Mol Med. 2025 Dec 19;18(2):542–74. doi: 10.1038/s44321-025-00358-5 (PMC12905356; doi:10.1038/s44321-025-00358-5)
Supplement: Supplementary file 4 — Dataset EV2 [file 44321_2025_358_MOESM4_ESM.xlsx]

## Sheet: EV Dataset 2 Legend
Dataset EV 2 - RNAseq Pathways Analyses
Pairwise comparisons of upregulated differentially expressed genes (DEGs) in Chchd10/WT males vs Chchd10/WT females. DEGs based on Log2FC =1 or -1 and padj <0.01 thresholds.

## Sheet: Chchd10÷WT_M_vs_Chchd10÷WT_F
Column1	total	elements
Common Up in both	598					Upregulated genes in Chchd10 male vs Wt male (955) were compared to upregulated genes in Chchd10 female vs WT female (754)
Common Up in both		Gm16351
Common Up in both		Gssos1
Common Up in both		Hebp2
Common Up in both		Fmn1
Common Up in both		Gstm2
Common Up in both		Ppm1e
Common Up in both		Pycr1
Common Up in both		Usp20
Common Up in both		Gm20618
Common Up in both		Ptchd1
Common Up in both		Taf7l
Common Up in both		Snap91
Common Up in both		Inpp5j
Common Up in both		Blvrb
Common Up in both		Apobr
Common Up in both		Fcrls
Common Up in both		Rhbdd1
Common Up in both		Psph
Common Up in both		Cd24a
Common Up in both		Tyrobp
Common Up in both		Irf5
Common Up in both		Ctps
Common Up in both		Triqk
Common Up in both		Slc38a1
Common Up in both		Cyb5r1
Common Up in both		Gm6559
Common Up in both		Odc1
Common Up in both		Mycbpap
Common Up in both		Gss
Common Up in both		Cfap43
Common Up in both		Tnni1
Common Up in both		Grk5
Common Up in both		Pmm1
Common Up in both		Mfap4
Common Up in both		Cdh8
Common Up in both		Tbx15
Common Up in both		Serpinb1b
Common Up in both		C1qa
Common Up in both		Tfcp2l1
Common Up in both		Itih2
Common Up in both		B430306N03Rik
Common Up in both		Spg21
Common Up in both		Rpl13a
Common Up in both		Col8a2
Common Up in both		Sla
Common Up in both		E2f3
Common Up in both		Tlr2
Common Up in both		Tlr13
Common Up in both		Chchd6
Common Up in both		Cds2
Common Up in both		Star
Common Up in both		Melk
Common Up in both		Clec9a
Common Up in both		Ccnd2
Common Up in both		Ydjc
Common Up in both		Spsb2
Common Up in both		Plcg2
Common Up in both		Tmem144
Common Up in both		Rgs1
Common Up in both		Rtn4
Common Up in both		Pcbd1
Common Up in both		Eif3c
Common Up in both		Gas2l3
Common Up in both		Thbs4
Common Up in both		9230112J17Rik
Common Up in both		Gm10639
Common Up in both		Tspan17
Common Up in both		Gm38575
Common Up in both		Cdh4
Common Up in both		Cx3cr1
Common Up in both		Col9a2
Common Up in both		Timp1
Common Up in both		Cd52
Common Up in both		Tenm4
Common Up in both		Myc
Common Up in both		Mettl27
Common Up in both		Gbe1
Common Up in both		Sash3
Common Up in both		Map1b
Common Up in both		Baz1a
Common Up in both		Cela1
Common Up in both		Abcc2
Common Up in both		Myo5a
Common Up in both		Rsph1
Common Up in both		Scd4
Common Up in both		Acox2
Common Up in both		Fpr1
Common Up in both		Ulk4
Common Up in both		Nol3
Common Up in both		Ptpn6
Common Up in both		Gm32856
Common Up in both		Aif1
Common Up in both		Lhfpl2
Common Up in both		Ipo5
Common Up in both		Cd33
Common Up in both		Slc26a7
Common Up in both		Cd63
Common Up in both		Gk
Common Up in both		Bcl2
Common Up in both		Adgb
Common Up in both		Gm36569
Common Up in both		Pla2g7
Common Up in both		Ces2g
Common Up in both		4833412C05Rik
Common Up in both		Lamc2
Common Up in both		Gdf15
Common Up in both		Pvt1
Common Up in both		Hpgds
Common Up in both		Eef1a1
Common Up in both		Steap1
Common Up in both		Rnase6
Common Up in both		Angptl6
Common Up in both		Pir
Common Up in both		Ncf2
Common Up in both		Pik3r5
Common Up in both		Pck2
Common Up in both		Zfp984
Common Up in both		Bcat1
Common Up in both		Hsd3b1
Common Up in both		Fam105a
Common Up in both		Csf2rb
Common Up in both		Nox4
Common Up in both		Ctgf
Common Up in both		Gclm
Common Up in both		Phka1
Common Up in both		AC161763.1
Common Up in both		Aldh18a1
Common Up in both		Slc3a2
Common Up in both		Neto2
Common Up in both		Fyb
Common Up in both		Ftl1
Common Up in both		Ms4a7
Common Up in both		Col12a1
Common Up in both		Wfdc17
Common Up in both		F13a1
Common Up in both		Taldo1
Common Up in both		Maoa
Common Up in both		Zfp385b
Common Up in both		Sh2d6
Common Up in both		Abhd3
Common Up in both		Atf3
Common Up in both		AC154687.1
Common Up in both		Dio2
Common Up in both		C3ar1
Common Up in both		Mthfd1l
Common Up in both		A430057M04Rik
Common Up in both		Itga4
Common Up in both		Kctd16
Common Up in both		Wdpcp
Common Up in both		Gars
Common Up in both		Phf10
Common Up in both		C1qc
Common Up in both		Cited1
Common Up in both		Serpina3n
Common Up in both		Arhgdig
Common Up in both		Nppb
Common Up in both		Ctss
Common Up in both		Gpd1
Common Up in both		Npl
Common Up in both		Slc9a9
Common Up in both		9130019P16Rik
Common Up in both		Gm21188
Common Up in both		Ms4a6c
Common Up in both		Nqo1
Common Up in both		Polr3g
Common Up in both		Sesn2
Common Up in both		Lrrc51
Common Up in both		Pmaip1
Common Up in both		Uchl3
Common Up in both		Slc6a8
Common Up in both		Ms4a14
Common Up in both		Slc7a5
Common Up in both		Cybb
Common Up in both		Gm5431
Common Up in both		Bach2os
Common Up in both		Atp8a2
Common Up in both		Akr1b8
Common Up in both		Gm6665
Common Up in both		Ccl9
Common Up in both		Sh3bp2
Common Up in both		Tspo
Common Up in both		Anxa4
Common Up in both		Gm6377
Common Up in both		Rnf180
Common Up in both		Laptm5
Common Up in both		Stk32a
Common Up in both		Myo1f
Common Up in both		Trpm2
Common Up in both		Kcnj4
Common Up in both		Clec4n
Common Up in both		Gm10734
Common Up in both		Gm26991
Common Up in both		Ms4a6d
Common Up in both		Anapc15
Common Up in both		Ghitm
Common Up in both		Card9
Common Up in both		Zwint
Common Up in both		Ly9
Common Up in both		Clec4d
Common Up in both		Gm20658
Common Up in both		Lrp8
Common Up in both		Ncf4
Common Up in both		Mum1l1
Common Up in both		Ropn1l
Common Up in both		Sirpa
Common Up in both		Mlph
Common Up in both		Dock8
Common Up in both		4933427D06Rik
Common Up in both		Cd300ld
Common Up in both		Selenow
Common Up in both		Gstm1
Common Up in both		Gm26782
Common Up in both		Extl1
Common Up in both		Ap1s3
Common Up in both		Cyth4
Common Up in both		Glrp1
Common Up in both		Grin3a
Common Up in both		Inpp5d
Common Up in both		Fam198b
Common Up in both		Oas3
Common Up in both		Mt2
Common Up in both		Ighg2c
Common Up in both		Gm30873
Common Up in both		Hif1a
Common Up in both		Apobec1
Common Up in both		Lrrc9
Common Up in both		Plpp2
Common Up in both		Lilra5
Common Up in both		Serpine1
Common Up in both		Fbn2
Common Up in both		Fam129a
Common Up in both		Pak3
Common Up in both		Il1rn
Common Up in both		Eif4ebp1
Common Up in both		Pon3
Common Up in both		Grip1
Common Up in both		Aff2
Common Up in both		Myo3b
Common Up in both		B4galnt2
Common Up in both		Htatip2
Common Up in both		Tlr7
Common Up in both		Shisa4
Common Up in both		Aldh1l2
Common Up in both		Atf5
Common Up in both		Pak1
Common Up in both		Fhad1
Common Up in both		Spag5
Common Up in both		Ell2
Common Up in both		Lair1
Common Up in both		Adm2
Common Up in both		Kif1a
Common Up in both		Slc9a7
Common Up in both		Gatm
Common Up in both		Eif1a
Common Up in both		Dlg2
Common Up in both		Acta2
Common Up in both		Uchl1
Common Up in both		Rasef
Common Up in both		Glipr1
Common Up in both		P2ry12
Common Up in both		Gpnmb
Common Up in both		Lgals3
Common Up in both		Yars
Common Up in both		Ms4a6b
Common Up in both		Aox1
Common Up in both		Egr2
Common Up in both		Pfkp
Common Up in both		5830418P13Rik
Common Up in both		Rcan1
Common Up in both		2410006H16Rik
Common Up in both		9230110C19Rik
Common Up in both		Galc
Common Up in both		Msr1
Common Up in both		Epsti1
Common Up in both		Gm32591
Common Up in both		Wif1
Common Up in both		Clec12a
Common Up in both		Mpeg1
Common Up in both		Gcnt1
Common Up in both		Gm10010
Common Up in both		Lcp1
Common Up in both		Was
Common Up in both		Nipsnap3b
Common Up in both		Ankrd55
Common Up in both		Nhp2
Common Up in both		Nars
Common Up in both		Apoe
Common Up in both		Slc6a9
Common Up in both		Strn
Common Up in both		Akip1
Common Up in both		4930502E18Rik
Common Up in both		Gsta1
Common Up in both		Bend4
Common Up in both		Rab39
Common Up in both		Snx10
Common Up in both		Iars
Common Up in both		AI506816
Common Up in both		Prmt3
Common Up in both		Trem2
Common Up in both		Cpne4
Common Up in both		Svep1
Common Up in both		P2ry6
Common Up in both		Slc35e4
Common Up in both		Fcgr3
Common Up in both		Gm38534
Common Up in both		Mllt11
Common Up in both		Wisp1
Common Up in both		Alox5ap
Common Up in both		Igsf6
Common Up in both		Spta1
Common Up in both		G6pdx
Common Up in both		Mei4
Common Up in both		Rad51c
Common Up in both		Col8a1
Common Up in both		Cth
Common Up in both		Sqstm1
Common Up in both		Gm3776
Common Up in both		Fibcd1
Common Up in both		C1qb
Common Up in both		Gm10638
Common Up in both		Slc7a8
Common Up in both		Slc25a39
Common Up in both		Stbd1
Common Up in both		Slc11a1
Common Up in both		Txnrd1
Common Up in both		Rragd
Common Up in both		Atf4
Common Up in both		Abcc4
Common Up in both		Sv2b
Common Up in both		Gm17586
Common Up in both		Postn
Common Up in both		Arl11
Common Up in both		Ephx1
Common Up in both		Ly86
Common Up in both		Srr
Common Up in both		Havcr2
Common Up in both		Srxn1
Common Up in both		Panx1
Common Up in both		Tspyl4
Common Up in both		Galk2
Common Up in both		Gm13212
Common Up in both		Evi2
Common Up in both		Rars
Common Up in both		Pik3ap1
Common Up in both		Zdhhc2
Common Up in both		Adamtsl2
Common Up in both		Dyrk3
Common Up in both		Gyg
Common Up in both		Ostn
Common Up in both		Cbr3
Common Up in both		Slc22a27
Common Up in both		Ereg
Common Up in both		Gsdme
Common Up in both		Gm11716
Common Up in both		Nmrk2
Common Up in both		Rab32
Common Up in both		Ptrh1
Common Up in both		Gsr
Common Up in both		Clec4a2
Common Up in both		Gm22000
Common Up in both		Rassf5
Common Up in both		Gadd45a
Common Up in both		Rgs11
Common Up in both		Haus8
Common Up in both		Coq8b
Common Up in both		Clec4a3
Common Up in both		Cyb5r2
Common Up in both		Gm47815
Common Up in both		Comtd1
Common Up in both		Bambi
Common Up in both		Rpl3-ps2
Common Up in both		Gpr65
Common Up in both		Fcgr2b
Common Up in both		Myh7
Common Up in both		Tubgcp4
Common Up in both		Gm19410
Common Up in both		D1Ertd622e
Common Up in both		Lonp1
Common Up in both		Slc17a7
Common Up in both		Cd300lb
Common Up in both		Tnfsf18
Common Up in both		Cdsn
Common Up in both		Tgfb2
Common Up in both		Uck2
Common Up in both		Gstm4
Common Up in both		Vmn2r3
Common Up in both		Akr1b7
Common Up in both		Slc1a2
Common Up in both		Tlr1
Common Up in both		Ahnak2
Common Up in both		Gm26512
Common Up in both		Tars
Common Up in both		Gclc
Common Up in both		Hipk2
Common Up in both		Cd14
Common Up in both		Gm12250
Common Up in both		Hax1
Common Up in both		Slc19a2
Common Up in both		AI413582
Common Up in both		Plek
Common Up in both		5430419D17Rik
Common Up in both		Upp1
Common Up in both		2200002D01Rik
Common Up in both		Bin1
Common Up in both		2410131K14Rik
Common Up in both		Fcgr1
Common Up in both		Gsta4
Common Up in both		Abcc3
Common Up in both		Rpf2
Common Up in both		Tmbim1
Common Up in both		Ccr5
Common Up in both		Gm29188
Common Up in both		Gsdma
Common Up in both		Ralgps1
Common Up in both		Hpgd
Common Up in both		Efhd2
Common Up in both		Gm11382
Common Up in both		Ptprt
Common Up in both		Ces1a
Common Up in both		Nlrc3
Common Up in both		Map1a
Common Up in both		Npy4r
Common Up in both		Slc8a1
Common Up in both		Ebi3
Common Up in both		Mar-01
Common Up in both		Tnfaip8l2
Common Up in both		Slc7a3
Common Up in both		Otub2
Common Up in both		Fgf21
Common Up in both		Hk3
Common Up in both		Gstm3
Common Up in both		Fermt3
Common Up in both		Mrc1
Common Up in both		Cd180
Common Up in both		Dap
Common Up in both		Eif2s2
Common Up in both		Nupr1
Common Up in both		Cd300c2
Common Up in both		Kcne1
Common Up in both		Adap1
Common Up in both		Cgref1
Common Up in both		Ncam1
Common Up in both		Gnat2
Common Up in both		AC169509.1
Common Up in both		Csf1r
Common Up in both		Vamp7-ps
Common Up in both		Trim66
Common Up in both		Lyplal1
Common Up in both		Dmxl2
Common Up in both		Mvp
Common Up in both		Cpeb1
Common Up in both		Ncf1
Common Up in both		Nabp1
Common Up in both		Kif26b
Common Up in both		Spi1
Common Up in both		Catsperd
Common Up in both		Asns
Common Up in both		Atp6v1h
Common Up in both		Ttll7
Common Up in both		AB124611
Common Up in both		Gstm6
Common Up in both		Slc7a11
Common Up in both		Abhd4
Common Up in both		Esd
Common Up in both		Xpot
Common Up in both		Hexa
Common Up in both		Dennd4a
Common Up in both		Wisp2
Common Up in both		Sars
Common Up in both		Insl6
Common Up in both		Gsta2
Common Up in both		Ankrd45
Common Up in both		Bend6
Common Up in both		Sema3c
Common Up in both		Frzb
Common Up in both		Scn1b
Common Up in both		Bid
Common Up in both		Ankrd1
Common Up in both		Uap1l1
Common Up in both		Gpr34
Common Up in both		Rpl3
Common Up in both		Vsig4
Common Up in both		Mthfd2
Common Up in both		Acot2
Common Up in both		Itgal
Common Up in both		Padi4
Common Up in both		Chac1
Common Up in both		A330102I10Rik
Common Up in both		Nrip3
Common Up in both		Cd53
Common Up in both		Pgam1
Common Up in both		Susd3
Common Up in both		Pik3cg
Common Up in both		Slc1a4
Common Up in both		Sep-03
Common Up in both		Cfap52
Common Up in both		Itgbl1
Common Up in both		Cd300a
Common Up in both		Phgdh
Common Up in both		Map6d1
Common Up in both		Creg1
Common Up in both		C5ar1
Common Up in both		Cebpa
Common Up in both		Cars
Common Up in both		Hmox1
Common Up in both		Vav1
Common Up in both		Gm11665
Common Up in both		Dock2
Common Up in both		Ddit3
Common Up in both		Angptl7
Common Up in both		Gm12092
Common Up in both		Nfam1
Common Up in both		2010204K13Rik
Common Up in both		Lars
Common Up in both		Gm3948
Common Up in both		Megf9
Common Up in both		Slc24a2
Common Up in both		Slc2a1
Common Up in both		Clec5a
Common Up in both		1700025A08Rik
Common Up in both		Pld4
Common Up in both		Tifa
Common Up in both		Gm14221
Common Up in both		Gm33474
Common Up in both		Zfp568
Common Up in both		Pappa
Common Up in both		Ctsd
Common Up in both		A2ml1
Common Up in both		Gnl3
Common Up in both		Trem3
Common Up in both		Ccr1
Common Up in both		Gpr68
Common Up in both		Fut1
Common Up in both		Inhba
Common Up in both		Milr1
Common Up in both		Ern1
Common Up in both		Erc2
Common Up in both		Zfp941
Common Up in both		Crlf1
Common Up in both		Soat2
Common Up in both		Kif5a
Common Up in both		Tmem130
Common Up in both		Cd86
Common Up in both		Eprs
Common Up in both		Myoc
Common Up in both		Osgin1
Common Up in both		D030028A08Rik
Common Up in both		Shisa3
Common Up in both		Cilp
Common Up in both		Hsp90aa1
Common Up in both		Myh8
Common Up in both		Cat
Common Up in both		Hk1
Common Up in both		Gprin2
Common Up in both		Cd68
Common Up in both		BC022687
Common Up in both		Rrp12
Common Up in both		Wdfy4
Common Up in both		Il10ra
Common Up in both		Eprn
Common Up in both		Ltbp2
Common Up in both		Ucp2
Common Up in both		Rpgrip1l
Common Up in both		Nckap1l
Common Up in both		Tnc
Common Up in both		Enah
Common Up in both		Rnase1
Common Up in both		Mllt3
Common Up in both		Aars
Common Up in both		Krt18
Common Up in both		Ahrr
Common Up in both		Spire1
Common Up in both		Dusp13
Common Up in both		Adgre1
Common Up in both		Psat1
Common Up in both		Dusp4
Common Up in both		Pmepa1
Common Up in both		Srm
Common Up in both		Dact3
Common Up in both		Steap2
Common Up in both		Lyz2
Common Up in both		Clec4a1
Common Up in both		Ticam2
Common Up in both		Vgll2
Common Up in both		Kif9
Common Up in both		Nlrc4
Common Up in both		Fam227b
Common Up in both		Tox3
Common Up in both		Tmem63c
Common Up in both		Cd37
Common Up in both		Fgd3
Common Up in both		Siglec1
Common Up in both		Trib3
Common Up in both		Uchl4
Common Up in both		Tlr8
Common Up in both		Serpinb1c
Common Up in both		Cd84
Up in Female but not Male	157	Tigar
Up in Female but not Male		Gm13481
Up in Female but not Male		Zfp593
Up in Female but not Male		Gm44169
Up in Female but not Male		Dnttip2
Up in Female but not Male		Cfap126
Up in Female but not Male		Sync
Up in Female but not Male		Tmem184c
Up in Female but not Male		Sln
Up in Female but not Male		Myzap
Up in Female but not Male		Kcnc1
Up in Female but not Male		Nr4a3
Up in Female but not Male		Fstl3
Up in Female but not Male		Nln
Up in Female but not Male		Il6st
Up in Female but not Male		Cxcl13
Up in Female but not Male		Por
Up in Female but not Male		Arc
Up in Female but not Male		Ptafr
Up in Female but not Male		1600010M07Rik
Up in Female but not Male		N4bp2l1
Up in Female but not Male		Ssmem1
Up in Female but not Male		Pi4ka
Up in Female but not Male		Gpam
Up in Female but not Male		Wee1
Up in Female but not Male		Cdkl2
Up in Female but not Male		Asl
Up in Female but not Male		Cd207
Up in Female but not Male		Ms4a4a
Up in Female but not Male		Mt1
Up in Female but not Male		Sfrp2
Up in Female but not Male		Lrp11
Up in Female but not Male		Atic
Up in Female but not Male		Slc30a3
Up in Female but not Male		Nog
Up in Female but not Male		Eif3a
Up in Female but not Male		Anxa7
Up in Female but not Male		Pam
Up in Female but not Male		Vps13c
Up in Female but not Male		Fbxo40
Up in Female but not Male		Terb1
Up in Female but not Male		Pgm2
Up in Female but not Male		AC167229.1
Up in Female but not Male		Cox6a1
Up in Female but not Male		Shmt2
Up in Female but not Male		Gm9951
Up in Female but not Male		Prlr
Up in Female but not Male		Hepacam2
Up in Female but not Male		Gm7049
Up in Female but not Male		Usp9x
Up in Female but not Male		Nkain2
Up in Female but not Male		Hephl1
Up in Female but not Male		Psma8
Up in Female but not Male		Gm13601
Up in Female but not Male		Commd6
Up in Female but not Male		Tmem252
Up in Female but not Male		Ddx4
Up in Female but not Male		Me1
Up in Female but not Male		Nxpe5
Up in Female but not Male		Txn1
Up in Female but not Male		Gm10819
Up in Female but not Male		Map7d2
Up in Female but not Male		Dclk3
Up in Female but not Male		Irs2
Up in Female but not Male		Epdr1
Up in Female but not Male		Cd163
Up in Female but not Male		Cadps
Up in Female but not Male		C7
Up in Female but not Male		F8
Up in Female but not Male		Tmem179
Up in Female but not Male		Gm30735
Up in Female but not Male		P3h2
Up in Female but not Male		Pter
Up in Female but not Male		Panx2
Up in Female but not Male		2810474O19Rik
Up in Female but not Male		Etv5
Up in Female but not Male		Serpina3c
Up in Female but not Male		Slc25a5
Up in Female but not Male		Stard5
Up in Female but not Male		Ccdc96
Up in Female but not Male		Ikbkg
Up in Female but not Male		Iah1
Up in Female but not Male		Snd1
Up in Female but not Male		Popdc3
Up in Female but not Male		Ccl6
Up in Female but not Male		Flnc
Up in Female but not Male		Tnfrsf12a
Up in Female but not Male		Gnpda1
Up in Female but not Male		Abhd15
Up in Female but not Male		Ciart
Up in Female but not Male		5330413P13Rik
Up in Female but not Male		Arl8a
Up in Female but not Male		Comp
Up in Female but not Male		Hsph1
Up in Female but not Male		Enkur
Up in Female but not Male		Dnah12
Up in Female but not Male		Rxfp1
Up in Female but not Male		Rusc2
Up in Female but not Male		Gm15155
Up in Female but not Male		Hspa4l
Up in Female but not Male		Gm47918
Up in Female but not Male		Dstn
Up in Female but not Male		Slit1
Up in Female but not Male		Pcgf5
Up in Female but not Male		Chd5
Up in Female but not Male		Gm5526
Up in Female but not Male		Dpp7
Up in Female but not Male		Gm33609
Up in Female but not Male		Gm14964
Up in Female but not Male		Frmd5
Up in Female but not Male		Cfl2
Up in Female but not Male		AC133076.2
Up in Female but not Male		Cnksr1
Up in Female but not Male		Pgd
Up in Female but not Male		Nudt12
Up in Female but not Male		Slc4a10
Up in Female but not Male		Cdv3
Up in Female but not Male		AC163354.1
Up in Female but not Male		Psmd8
Up in Female but not Male		Clec7a
Up in Female but not Male		A930029G22Rik
Up in Female but not Male		Prrg4
Up in Female but not Male		Mars
Up in Female but not Male		Chm
Up in Female but not Male		Hspb1
Up in Female but not Male		Cage1
Up in Female but not Male		Fgl1
Up in Female but not Male		Mlana
Up in Female but not Male		Trim16
Up in Female but not Male		Trp53cor1
Up in Female but not Male		Gm9892
Up in Female but not Male		Mt3
Up in Female but not Male		Nppa
Up in Female but not Male		Mif
Up in Female but not Male		Crym
Up in Female but not Male		Nceh1
Up in Female but not Male		Gm10727
Up in Female but not Male		Tiam2
Up in Female but not Male		Ribc1
Up in Female but not Male		Dync1li1
Up in Female but not Male		Slc14a1
Up in Female but not Male		Inppl1
Up in Female but not Male		Mgst1
Up in Female but not Male		Map3k15
Up in Female but not Male		Mmp12
Up in Female but not Male		Aqp8
Up in Female but not Male		Atf6
Up in Female but not Male		Gstm2-ps1
Up in Female but not Male		Gm16242
Up in Female but not Male		A330035P11Rik
Up in Female but not Male		Rnf32
Up in Female but not Male		Ptgds
Up in Female but not Male		Ttc25
Up in Female but not Male		Gm30978
Up in Female but not Male		Arhgap19
Up in Female but not Male		Acta1
Up in Female but not Male		Bmp10
Up in Male but not Female	358	Tnfrsf13b
Up in Male but not Female		Cd69
Up in Male but not Female		Sergef
Up in Male but not Female		Lyve1
Up in Male but not Female		Slc2a6
Up in Male but not Female		Gm15341
Up in Male but not Female		Crybg3
Up in Male but not Female		Lpxn
Up in Male but not Female		Wnt9b
Up in Male but not Female		Myo1g
Up in Male but not Female		Psd4
Up in Male but not Female		Ngef
Up in Male but not Female		Serinc2
Up in Male but not Female		Plcxd2
Up in Male but not Female		Cbr2
Up in Male but not Female		Rpl3-ps1
Up in Male but not Female		Gm11627
Up in Male but not Female		Tlr9
Up in Male but not Female		Tmeff1
Up in Male but not Female		Kif21b
Up in Male but not Female		Maf
Up in Male but not Female		Hsf2bp
Up in Male but not Female		Samsn1
Up in Male but not Female		Oip5
Up in Male but not Female		Ifit1bl1
Up in Male but not Female		Coro1a
Up in Male but not Female		Limd2
Up in Male but not Female		Pafah1b3
Up in Male but not Female		Batf3
Up in Male but not Female		Cd48
Up in Male but not Female		Pde3b
Up in Male but not Female		Gtf2b
Up in Male but not Female		Ccl7
Up in Male but not Female		Itgae
Up in Male but not Female		Trmt61a
Up in Male but not Female		Pvrig
Up in Male but not Female		Ccl12
Up in Male but not Female		Cstb
Up in Male but not Female		P2ry13
Up in Male but not Female		Rpp38
Up in Male but not Female		Pirb
Up in Male but not Female		Napb
Up in Male but not Female		Xcr1
Up in Male but not Female		Vcan
Up in Male but not Female		AI427809
Up in Male but not Female		Sh2d1b1
Up in Male but not Female		Sgms2
Up in Male but not Female		Ms4a4c
Up in Male but not Female		Slc16a3
Up in Male but not Female		Gm44171
Up in Male but not Female		Wdr93
Up in Male but not Female		Slc19a3
Up in Male but not Female		Rgs19
Up in Male but not Female		Gm38843
Up in Male but not Female		Dab2
Up in Male but not Female		Scpep1
Up in Male but not Female		Cdkn3
Up in Male but not Female		Lacc1
Up in Male but not Female		Tmem176a
Up in Male but not Female		Gmfb
Up in Male but not Female		Siglece
Up in Male but not Female		Cdca5
Up in Male but not Female		Gpr83
Up in Male but not Female		Cldn23
Up in Male but not Female		Prelid3a
Up in Male but not Female		Il10
Up in Male but not Female		Jph4
Up in Male but not Female		Csf3r
Up in Male but not Female		Cxcl2
Up in Male but not Female		Mir703
Up in Male but not Female		1110046J04Rik
Up in Male but not Female		Wdr31
Up in Male but not Female		Pf4
Up in Male but not Female		Slc13a3
Up in Male but not Female		Fignl1
Up in Male but not Female		Fcgr4
Up in Male but not Female		Glp2r
Up in Male but not Female		Ccr2
Up in Male but not Female		Arrb2
Up in Male but not Female		Klra2
Up in Male but not Female		Tnfrsf1b
Up in Male but not Female		Gng8
Up in Male but not Female		Ccnb1
Up in Male but not Female		Ifi206
Up in Male but not Female		AI504432
Up in Male but not Female		Sfrp1
Up in Male but not Female		Rasgrp4
Up in Male but not Female		Scx
Up in Male but not Female		Rab3il1
Up in Male but not Female		Adcy7
Up in Male but not Female		Paqr3
Up in Male but not Female		Pappa2
Up in Male but not Female		Matk
Up in Male but not Female		Rab7b
Up in Male but not Female		Spats1
Up in Male but not Female		Ccl22
Up in Male but not Female		Thbs1
Up in Male but not Female		Rasal3
Up in Male but not Female		Fank1
Up in Male but not Female		5430427O19Rik
Up in Male but not Female		Zbp1
Up in Male but not Female		Gm867
Up in Male but not Female		P2rx7
Up in Male but not Female		I830077J02Rik
Up in Male but not Female		Pclaf
Up in Male but not Female		Tmem202
Up in Male but not Female		Gm8394
Up in Male but not Female		Dok2
Up in Male but not Female		Gm13456
Up in Male but not Female		Pla2g4a
Up in Male but not Female		Dok3
Up in Male but not Female		Ccdc136
Up in Male but not Female		Csf2ra
Up in Male but not Female		Tmem106a
Up in Male but not Female		Selplg
Up in Male but not Female		Cers6
Up in Male but not Female		Gm27016
Up in Male but not Female		Snx20
Up in Male but not Female		Pou2f2
Up in Male but not Female		Gapt
Up in Male but not Female		Rwdd3
Up in Male but not Female		Slc15a3
Up in Male but not Female		Alcam
Up in Male but not Female		Met
Up in Male but not Female		F630028O10Rik
Up in Male but not Female		Hacd4
Up in Male but not Female		Mttp
Up in Male but not Female		Mcm10
Up in Male but not Female		Dzip3
Up in Male but not Female		Ikzf1
Up in Male but not Female		Tmem119
Up in Male but not Female		A130077B15Rik
Up in Male but not Female		Dhx37
Up in Male but not Female		Bmp2k
Up in Male but not Female		Ptpro
Up in Male but not Female		Slamf7
Up in Male but not Female		Map3k9
Up in Male but not Female		6720489N17Rik
Up in Male but not Female		Gm42208
Up in Male but not Female		Cks2
Up in Male but not Female		Bin2
Up in Male but not Female		Spp1
Up in Male but not Female		Basp1
Up in Male but not Female		Unc93b1
Up in Male but not Female		Tgfbr1
Up in Male but not Female		Itgb2
Up in Male but not Female		E2f1
Up in Male but not Female		Arhgap4
Up in Male but not Female		Nubp1
Up in Male but not Female		Xlr
Up in Male but not Female		Gm47985
Up in Male but not Female		Rasgef1a
Up in Male but not Female		Fbxo47
Up in Male but not Female		Gpr39
Up in Male but not Female		Tmem221
Up in Male but not Female		Gm11427
Up in Male but not Female		Arhgap22
Up in Male but not Female		Slc39a11
Up in Male but not Female		Gm42031
Up in Male but not Female		Osm
Up in Male but not Female		Folr2
Up in Male but not Female		Peak1os
Up in Male but not Female		Shcbp1
Up in Male but not Female		Rsph3a
Up in Male but not Female		Kcnab2
Up in Male but not Female		4933424M12Rik
Up in Male but not Female		Fcer1g
Up in Male but not Female		Klrg2
Up in Male but not Female		Eef1e1
Up in Male but not Female		D630024D03Rik
Up in Male but not Female		1810011H11Rik
Up in Male but not Female		Fgd2
Up in Male but not Female		Csf2rb2
Up in Male but not Female		Ctsc
Up in Male but not Female		Rgs14
Up in Male but not Female		Dhrs9
Up in Male but not Female		8030453O22Rik
Up in Male but not Female		Rnf17
Up in Male but not Female		Ifi27l2a
Up in Male but not Female		Apbb1ip
Up in Male but not Female		E230029C05Rik
Up in Male but not Female		Gcsam
Up in Male but not Female		Dock10
Up in Male but not Female		AC114585.2
Up in Male but not Female		D330045A20Rik
Up in Male but not Female		Gm44275
Up in Male but not Female		Uprt
Up in Male but not Female		Cd200r1
Up in Male but not Female		Stxbp2
Up in Male but not Female		Ptk2b
Up in Male but not Female		Ptprc
Up in Male but not Female		Cxcl10
Up in Male but not Female		Ccdc122
Up in Male but not Female		Mtdh
Up in Male but not Female		Gm26559
Up in Male but not Female		A830019P07Rik
Up in Male but not Female		Gm4813
Up in Male but not Female		Il21r
Up in Male but not Female		AC090962.1
Up in Male but not Female		Stap1
Up in Male but not Female		Ptprj
Up in Male but not Female		Dapp1
Up in Male but not Female		Gm48626
Up in Male but not Female		Tgif1
Up in Male but not Female		Ptger4
Up in Male but not Female		Klhl29
Up in Male but not Female		Runx1
Up in Male but not Female		Gm40038
Up in Male but not Female		Gm26745
Up in Male but not Female		Serp1
Up in Male but not Female		Slamf9
Up in Male but not Female		Spdl1
Up in Male but not Female		Gna15
Up in Male but not Female		Dlgap5
Up in Male but not Female		Prmt2
Up in Male but not Female		Trmt6
Up in Male but not Female		Rhoh
Up in Male but not Female		Cyp2r1
Up in Male but not Female		Gm31678
Up in Male but not Female		4930438A08Rik
Up in Male but not Female		Prdx1
Up in Male but not Female		Zscan18
Up in Male but not Female		Timd4
Up in Male but not Female		Bco2
Up in Male but not Female		Zfp992
Up in Male but not Female		Supt3
Up in Male but not Female		Stab1
Up in Male but not Female		Muc15
Up in Male but not Female		Nup43
Up in Male but not Female		Adamts8
Up in Male but not Female		Il18
Up in Male but not Female		C4b
Up in Male but not Female		G530011O06Rik
Up in Male but not Female		Ccl4
Up in Male but not Female		1700101I11Rik
Up in Male but not Female		Lrrc25
Up in Male but not Female		Cenpi
Up in Male but not Female		Lst1
Up in Male but not Female		Tmem176b
Up in Male but not Female		Pqlc3
Up in Male but not Female		Sgpl1
Up in Male but not Female		Adamts20
Up in Male but not Female		Faap20
Up in Male but not Female		Ifi209
Up in Male but not Female		Lyz1
Up in Male but not Female		Gm6767
Up in Male but not Female		Chek1
Up in Male but not Female		Ccl8
Up in Male but not Female		Snhg15
Up in Male but not Female		Arhgap15
Up in Male but not Female		Baalc
Up in Male but not Female		Esco2
Up in Male but not Female		Sox9
Up in Male but not Female		Loxl4
Up in Male but not Female		Cass4
Up in Male but not Female		4930447C04Rik
Up in Male but not Female		Gm13710
Up in Male but not Female		Kcnk13
Up in Male but not Female		Pilra
Up in Male but not Female		Marcksl1
Up in Male but not Female		Col14a1
Up in Male but not Female		Pkib
Up in Male but not Female		Rap2b
Up in Male but not Female		B3galnt1
Up in Male but not Female		Zbtb8os
Up in Male but not Female		Pstpip1
Up in Male but not Female		Prkcb
Up in Male but not Female		Amz1
Up in Male but not Female		Tcp11x2
Up in Male but not Female		Gpr183
Up in Male but not Female		Tbxas1
Up in Male but not Female		Igsf9
Up in Male but not Female		Cd72
Up in Male but not Female		Stambpl1
Up in Male but not Female		Tgfbi
Up in Male but not Female		Slc4a4
Up in Male but not Female		Thumpd3
Up in Male but not Female		Parpbp
Up in Male but not Female		Gm5086
Up in Male but not Female		AC114585.1
Up in Male but not Female		C130026I21Rik
Up in Male but not Female		Gm45606
Up in Male but not Female		Trim30b
Up in Male but not Female		Tmem37
Up in Male but not Female		Ndufb7
Up in Male but not Female		Hgf
Up in Male but not Female		Gm1720
Up in Male but not Female		Hck
Up in Male but not Female		Tex2
Up in Male but not Female		Gm39473
Up in Male but not Female		Aoah
Up in Male but not Female		Cd80
Up in Male but not Female		Rgs10
Up in Male but not Female		Hcls1
Up in Male but not Female		Kif5c
Up in Male but not Female		Lrp12
Up in Male but not Female		Lrmp
Up in Male but not Female		Tnfrsf11a
Up in Male but not Female		Tpd52
Up in Male but not Female		Lat2
Up in Male but not Female		Htr2a
Up in Male but not Female		Prex1
Up in Male but not Female		Gm30329
Up in Male but not Female		Gm1966
Up in Male but not Female		Runx3
Up in Male but not Female		Dck
Up in Male but not Female		Ch25h
Up in Male but not Female		Unc5c
Up in Male but not Female		Gabrg2
Up in Male but not Female		Ptpn7
Up in Male but not Female		A730020E08Rik
Up in Male but not Female		Fam184a
Up in Male but not Female		Gm26740
Up in Male but not Female		Arhgap30
Up in Male but not Female		Tsku
Up in Male but not Female		Gm10521
Up in Male but not Female		Fam206a
Up in Male but not Female		Tex11
Up in Male but not Female		Eif4a-ps4
Up in Male but not Female		Rac2
Up in Male but not Female		Tm6sf1
Up in Male but not Female		1500015O10Rik
Up in Male but not Female		Tifab
Up in Male but not Female		Ccdc88b
Up in Male but not Female		Atcay
Up in Male but not Female		Zbed5
Up in Male but not Female		Fut7
Up in Male but not Female		Nop58
Up in Male but not Female		BC048403
Up in Male but not Female		Nlrp3
Up in Male but not Female		Nrros
Up in Male but not Female		Bcl2a1d
Up in Male but not Female		Gm12153
Up in Male but not Female		Nlrp1b
Up in Male but not Female		Lcp2
Up in Male but not Female		Btk
Up in Male but not Female		Cysltr1
Up in Male but not Female		Ptpn18
Up in Male but not Female		Bex1
Up in Male but not Female		Tubb2b
Up in Male but not Female		Apod
Up in Male but not Female		Tnfsf13b
Up in Male but not Female		Rbm47
Up in Male but not Female		Birc5
Up in Male but not Female		Slitrk4
Up in Male but not Female		Dse
Up in Male but not Female		Lpcat2
Up in Male but not Female		Impact
Up in Male but not Female		Mx1
Up in Male but not Female		Ttc26
Up in Male but not Female		Nfkbiz
Up in Male but not Female		Scimp
Up in Male but not Female		Cotl1
Up in Male but not Female		Tagap
Up in Male but not Female		Flt3
Up in Male but not Female		Tuba1c
Up in Male but not Female		Dctd
Up in Male but not Female		Spn

## Sheet: Reactome_Common UP
Term	Overlap	P-value	Adjusted P-value	Old P-value	Old Adjusted P-value	Odds Ratio	Combined Score	Genes
Glutathione Conjugation	13/37	2.42149e-11	1.86073e-08	0	0	17.9742	439.363	GSTM4;GSTM3;GSTM2;GSTM1;GSS;HPGDS;GCLC;GSTA4;GSTA2;ESD;GSTA1;CHAC1;GCLM
NFE2L2 Regulating Anti-Oxidant Detoxification Enzymes	10/19	3.77813e-11	1.86073e-08	0	0	36.7102	881.016	NQO1;GCLC;SRXN1;TXNRD1;GSR;GSTA1;HMOX1;SLC7A11;GCLM;ATF4
Innate Immune System	72/1149	1.88346e-09	6.18402e-07	0	0	2.33359	46.8823	NCF1;NCF2;NCF4;TREM2;ITGAL;CTSS;PANX1;LGALS3;HEBP2;HK3;GLIPR1;STBD1;CLEC5A;C3AR1;SIRPA;CTSD;CD33;DUSP4;CD53;HSP90AA1;TICAM2;CD300A;PGAM1;NFAM1;SLC11A1;CD180;RNASE6;CYBB;VAV1;TLR1;EEF1A1;CLEC4D;TYROBP;TMBIM1;CAT;TLR8;TLR7;IRF5;DOCK2;TLR2;C1QB;C1QA;CD63;CLEC12A;MVP;C5AR1;FPR1;WAS;PLD4;NLRC3;NLRC4;TRPM2;PAK1;CREG1;TIFA;PLCG2;CD300LB;HMOX1;ATP6V1H;NCKAP1L;CD14;PAK3;LAIR1;CARD9;LY86;MYO5A;BCL2;POLR3G;…
Response of EIF2AK1 (HRI) to Heme Deficiency	8/15	3.21791e-09	7.9241e-07	0	0	37.6347	735.93	DDIT3;ASNS;TRIB3;CHAC1;EIF2S2;ATF5;ATF3;ATF4
Immune System	110/2150	9.45633e-09	1.8629e-06	0	0	1.92246	35.5206	CD86;IL1RN;NCF1;NCF2;NCF4;SLA;F13A1;LGALS3;MYC;CLEC5A;KIF5A;C3AR1;SIRPA;AP1S3;TICAM2;CD300A;SLC11A1;CD180;RNASE6;TALDO1;CYBB;EEF1A1;CLEC4D;TYROBP;TRIB3;SQSTM1;CSF1R;MAOA;EBI3;C5AR1;FPR1;PLD4;CSF2RB;HIF1A;TRPM2;INPP5D;PLCG2;CD300LB;HMOX1;ATP6V1H;NCKAP1L;CD300LD;CD14;TNFSF18;CCR1;LY86;MYO5A;EIF2S2;BCL2;GSDME;TREM2;ITGAL;CTSS;PANX1;HEBP2;HK3;GLIPR1;STBD1;MRC1;TIMP1;CCR5;CTSD;CD33;HAVCR2;DUSP4;CD53;H…
Neutrophil Degranulation	39/478	1.52724e-08	2.50723e-06	0	0	3.01923	54.3377	CD63;CLEC12A;MVP;C5AR1;FPR1;ITGAL;CTSS;LGALS3;TRPM2;HEBP2;HK3;GLIPR1;STBD1;CREG1;CLEC5A;C3AR1;SIRPA;NCKAP1L;CD14;CTSD;CD33;LAIR1;CD53;HSP90AA1;TICAM2;CD300A;NFAM1;PGAM1;SLC11A1;CYBB;EEF1A1;CLEC4D;TYROBP;TMBIM1;CAT;PTPN6;CD68;DOCK2;TLR2
Nuclear Events Mediated by NFE2L2	15/87	4.03979e-08	5.12214e-06	0	0	6.91975	117.805	ABCC3;NQO1;SRXN1;TXNRD1;GSR;TALDO1;SLC7A11;GCLC;MYC;GSTA1;BCL2;HMOX1;GCLM;SQSTM1;ATF4
Cellular Response to Chemical Stress	23/202	4.16011e-08	5.12214e-06	0	0	4.30335	73.136	ABCC3;NQO1;NCF1;SRXN1;NCF2;TXNRD1;GSR;NCF4;TALDO1;CYBB;SLC7A11;GCLC;MYC;GSTA1;SESN2;CAT;BCL2;HMOX1;NOX4;BLVRB;GCLM;SQSTM1;ATF4
KEAP1-NFE2L2 Pathway	16/119	5.08519e-07	5.56546e-05	0	0	5.16017	74.7799	ABCC3;NQO1;SRXN1;TXNRD1;GSR;TALDO1;SLC7A11;GCLC;MYC;SESN2;GSTA1;BCL2;HMOX1;GCLM;SQSTM1;ATF4
Transport of Inorganic Cations Anions and Amino Acids Oligopeptides	14/107	3.62555e-06	0.000357117	0	0	4.98607	62.4631	SLC24A2;SLC38A1;SLC1A2;SLC1A4;SLC3A2;SLC7A11;SLC8A1;SLC7A3;SLC7A5;SLC7A8;SLC9A7;SLC9A9;SLC26A7;SLC17A7
Detoxification of Reactive Oxygen Species	8/36	8.69356e-06	0.000778469	0	0	9.3985	109.52	NCF1;NCF2;TXNRD1;NCF4;GSR;CAT;CYBB;NOX4
Phase II - Conjugation of Compounds	13/111	2.70546e-05	0.00222073	0	0	4.38505	46.1204	GSTM4;GSTM3;GSTM2;GSTM1;GSS;HPGDS;GCLC;GSTA4;GSTA2;ESD;GSTA1;CHAC1;GCLM
Amino Acid Transport Across the Plasma Membrane	7/33	4.43016e-05	0.0033567	0	0	8.84218	88.6383	SLC7A5;SLC38A1;SLC7A8;SLC1A4;SLC3A2;SLC7A11;SLC7A3
Cross-presentation of Particulate Exogenous Antigens (Phagosomes)	4/8	4.99991e-05	0.0035178	0	0	32.7133	323.977	NCF1;NCF2;NCF4;CYBB
Serine Biosynthesis	4/9	8.7872e-05	0.00577026	0	0	26.1693	244.412	SRR;PSAT1;PHGDH;PSPH
Cellular Responses to Stress	42/787	0.000211963	0.013049	0	0	1.89524	16.0321	RPL3;ANAPC15;NCF1;SRXN1;NCF2;NCF4;SLC7A11;HIF1A;EXTL1;MYC;SESN2;LONP1;HMOX1;ATP6V1H;E2F3;CHAC1;ABCC3;NQO1;HSP90AA1;TXNRD1;GSR;ASNS;RPL13A;TALDO1;CYBB;EIF2S2;EEF1A1;ERN1;GCLC;DDIT3;RRAGD;GSTA1;CAT;BCL2;NOX4;BLVRB;TRIB3;ATF5;GCLM;SQSTM1;ATF3;ATF4
Signaling by Interleukins	28/452	0.000238682	0.0136094	0	0	2.20269	18.3713	CD86;CSF1R;IL1RN;MAOA;EBI3;FPR1;F13A1;CSF2RB;HIF1A;MYC;INPP5D;TIFA;HMOX1;TIMP1;CCR5;HAVCR2;DUSP4;CCR1;HSP90AA1;IL10RA;TALDO1;VAV1;GSTA2;BCL2;PTPN6;LCP1;SQSTM1;CRLF1
Metabolism	93/2181	0.0002487	0.0136094	0	0	1.53019	12.6994	RPL3;GBE1;HEXA;SLC2A1;ALDH1L2;PIK3CG;HK1;HK3;HPGDS;GLIPR1;NMRK2;ANKRD1;TSPO;AOX1;PHGDH;UPP1;CHAC1;TNFAIP8L2;PSPH;ABCC3;HSP90AA1;ABCC2;PGAM1;DIO2;RPL13A;TALDO1;PHKA1;SLC7A5;ACOX2;MTHFD2;GPD1;ACOT2;AHRR;BLVRB;TRIB3;BCAT1;PLPP2;PON3;ABHD4;HPGD;ABHD3;MAOA;ODC1;PLD4;SLC3A2;LRP8;FUT1;SRM;PIK3R5;SRR;MTHFD1L;INPP5D;UCP2;ESD;PLCG2;INPP5J;HMOX1;PCBD1;APOE;B4GALNT2;SLC19A2;PCK2;CBR3;GSTM4;GSTM3;NQO1;GSTM2;G…
CD28 Dependent Vav1 Pathway	4/12	0.000321361	0.0166601	0	0	16.3533	131.529	CD86;PAK1;PAK3;VAV1
Biological Oxidations	17/222	0.000382041	0.0180203	0	0	2.74488	21.6021	GSTM4;GSTM3;GSTM2;GSTM1;MAOA;GSS;EPHX1;HPGDS;GCLC;GSTA4;GSTA2;GSTA1;ESD;AHRR;CHAC1;GCLM;CBR3
Interleukin-10 Signaling	7/46	0.000396832	0.0180203	0	0	5.89083	46.137	CD86;CCR1;IL1RN;IL10RA;FPR1;TIMP1;CCR5
Regulation of TLR by Endogenous Ligand	5/22	0.000402485	0.0180203	0	0	9.63136	75.2966	TLR1;TLR7;CD14;GSDME;TLR2
Glutathione Synthesis and Recycling	4/13	0.000453264	0.0194115	0	0	14.5355	111.909	GCLC;GSS;CHAC1;GCLM
Azathioprine ADME	5/23	0.000501751	0.0204953	0	0	9.09581	69.1046	ABCC4;GSTM1;GSTA2;GSTA1;VAV1
SLC-mediated Transmembrane Transport	18/249	0.000520184	0.0204953	0	0	2.58018	19.5096	SLC24A2;SLC38A1;SLC11A1;SLC1A2;SLC2A1;SLC1A4;SLC3A2;SLC7A11;SLC8A1;SLC7A3;SLC7A5;SLC6A9;SLC7A8;SLC9A7;SLC9A9;SLC26A7;SLC17A7;FGF21
ROS and RNS Production in Phagocytes	6/36	0.000626318	0.0237278	0	0	6.55601	48.3548	NCF1;NCF2;SLC11A1;NCF4;ATP6V1H;CYBB
VEGFA-VEGFR2 Pathway	10/99	0.000748345	0.0264713	0	0	3.69695	26.6094	HSP90AA1;PAK1;NCF1;NCF2;NCF4;CYBB;TRIB3;NCKAP1L;PAK3;VAV1
Toll-like Receptor Cascades	14/174	0.000752483	0.0264713	0	0	2.8881	20.7716	DUSP4;TICAM2;CD180;LY86;CTSS;TLR1;TIFA;PLCG2;TLR8;IRF5;TLR7;CD14;GSDME;TLR2
Heme Degradation	4/16	0.00107436	0.035275	0	0	10.8999	74.5123	ABCC2;GSTA1;BLVRB;HMOX1
Signal Regulatory Protein Family Interactions	4/16	0.00107436	0.035275	0	0	10.8999	74.5123	TYROBP;SIRPA;PTPN6;FYB
Metabolism of Amino Acids and Derivatives	22/358	0.00119071	0.0369432	0	0	2.17119	14.6191	NQO1;RPL3;TXNRD1;ODC1;GSR;DIO2;PYCR1;ASNS;RPL13A;SLC3A2;SRM;SLC7A5;GATM;SRR;SLC6A8;PSAT1;CTH;PHGDH;PCBD1;ALDH18A1;BCAT1;PSPH
RAC2 GTPase Cycle	9/88	0.00124431	0.0369432	0	0	3.74399	25.0442	PAK1;NCF1;NCF2;STBD1;NCF4;CYBB;NCKAP1L;DOCK2;VAV1
Generation of Second Messenger Molecules	6/41	0.00127459	0.0369432	0	0	5.61798	37.4446	ENAH;PAK1;WAS;PLCG2;PAK3;FYB
Cellular Responses to Stimuli	43/887	0.0012752	0.0369432	0	0	1.70675	11.3749	RPL3;ANAPC15;NCF1;SRXN1;NCF2;NCF4;SLC7A11;HIF1A;PANX1;EXTL1;MYC;SESN2;LONP1;HMOX1;ATP6V1H;E2F3;CHAC1;ABCC3;NQO1;HSP90AA1;TXNRD1;GSR;ASNS;RPL13A;TALDO1;CYBB;EIF2S2;EEF1A1;ERN1;GCLC;DDIT3;RRAGD;GSTA1;CAT;BCL2;NOX4;BLVRB;TRIB3;ATF5;GCLM;SQSTM1;ATF3;ATF4
Signaling by VEGF	10/108	0.0014658	0.0412518	0	0	3.35587	21.8983	HSP90AA1;PAK1;NCF1;NCF2;NCF4;CYBB;TRIB3;NCKAP1L;PAK3;VAV1
VEGFR2 Mediated Vascular Permeability	5/29	0.00152772	0.0418001	0	0	6.81975	44.2191	PAK1;HSP90AA1;TRIB3;PAK3;VAV1
BH3-only Proteins Associate With and Inactivate Anti-Apoptotic BCL-2 Members	3/9	0.0019431	0.0517286	0	0	16.3274	101.94	BCL2;PMAIP1;BID
Antigen processing-Cross Presentation	9/96	0.00228988	0.0593562	0	0	3.39831	20.6592	TLR1;NCF1;NCF2;NCF4;MRC1;CYBB;CD14;CTSS;TLR2
PERK Regulates Gene Expression	5/33	0.00276805	0.069911	0	0	5.84429	34.4206	DDIT3;ASNS;EIF2S2;ATF3;ATF4
CD28 Co-Stimulation	5/35	0.00360548	0.0866194	0	0	5.45411	30.681	CD86;PAK1;TRIB3;PAK3;VAV1
GPVI-mediated Activation Cascade	5/35	0.00360548	0.0866194	0	0	5.45411	30.681	PLCG2;PTPN6;PIK3CG;VAV1;PIK3R5
Hemostasis	34/707	0.00449348	0.105383	0	0	1.68071	9.08446	CD63;CD84;DOCK8;SERPINE1;PLEK;F13A1;SLC3A2;SLC7A11;ITGAL;LRP8;SLC8A1;PIK3CG;PIK3R5;CYB5R1;INPP5D;KIF5A;PLCG2;SIRPA;TIMP1;KIF1A;P2RY12;ABCC4;TGFB2;ITGA4;LHFPL2;VAV1;SLC7A5;KIF9;RAD51C;SLC7A8;KIF26B;PTPN6;DOCK2;FERMT3
Platelet Degranulation	10/128	0.00506984	0.116135	0	0	2.78419	14.7129	CYB5R1;ABCC4;CD63;TGFB2;SERPINE1;PLEK;F13A1;TIMP1;LHFPL2;FERMT3
RHO GTPases Activate NADPH Oxidases	4/24	0.00519226	0.116236	0	0	6.53727	34.3899	NCF1;NCF2;NCF4;CYBB
Platelet Activation, Signaling and Aggregation	16/262	0.00560678	0.121656	0	0	2.14455	11.1169	P2RY12;CD63;ABCC4;TGFB2;SERPINE1;PLEK;F13A1;LHFPL2;VAV1;PIK3CG;PIK3R5;CYB5R1;PLCG2;PTPN6;TIMP1;FERMT3
Basigin Interactions	4/25	0.00603762	0.121656	0	0	6.22565	31.8115	SLC7A5;SLC7A8;SLC3A2;SLC7A11
Inflammasomes	4/25	0.00603762	0.121656	0	0	6.22565	31.8115	PANX1;BCL2;HMOX1;NLRC4
Signaling by Erythropoietin	4/25	0.00603762	0.121656	0	0	6.22565	31.8115	PLCG2;PIK3CG;VAV1;PIK3R5
Trafficking and Processing of Endosomal TLR	3/13	0.00605192	0.121656	0	0	9.79444	50.0239	TLR8;TLR7;CTSS
Response to Elevated Platelet Cytosolic Ca2+	10/133	0.0066141	0.130298	0	0	2.67032	13.4012	CYB5R1;ABCC4;CD63;TGFB2;SERPINE1;PLEK;F13A1;TIMP1;LHFPL2;FERMT3
Synthesis of IP3 and IP4 in the Cytosol	4/26	0.00696974	0.134612	0	0	5.94236	29.5108	INPP5D;INPP5J;PLCG2;PLD4
Extracellular Matrix Organization	17/300	0.0090205	0.16312	0	0	1.98026	9.32357	FBN2;TGFB2;ITGA4;COL12A1;SERPINE1;TNC;LTBP2;LAMC2;ITGAL;CTSS;MFAP4;COL8A2;COL8A1;NCAM1;COL9A2;TIMP1;CTSD
Cellular Response to Starvation	11/161	0.00908851	0.16312	0	0	2.40936	11.3258	RPL3;DDIT3;SESN2;RRAGD;ATP6V1H;ASNS;RPL13A;TRIB3;EIF2S2;ATF3;ATF4
ATF4 Activates Genes in Response to Endoplasmic Reticulum Stress	4/28	0.00910822	0.16312	0	0	5.4466	25.5913	DDIT3;ASNS;ATF3;ATF4
Metabolism of Porphyrins	4/28	0.00910822	0.16312	0	0	5.4466	25.5913	ABCC2;GSTA1;HMOX1;BLVRB
Assembly of Collagen Fibrils and Other Multimeric Structures	6/61	0.00954443	0.16788	0	0	3.57139	16.6134	COL12A1;COL8A2;COL8A1;LAMC2;COL9A2;CTSS
Cytokine Signaling in Immune System	35/776	0.0103526	0.178899	0	0	1.56845	7.16865	CD86;CSF1R;IL1RN;MAOA;EBI3;FPR1;SLA;F13A1;CSF2RB;HIF1A;MYC;INPP5D;TIFA;PLCG2;HMOX1;NCAM1;TIMP1;CCR5;HAVCR2;DUSP4;TNFSF18;CCR1;HSP90AA1;IL10RA;TALDO1;EIF2S2;VAV1;GSTA2;OAS3;BCL2;PTPN6;IRF5;LCP1;SQSTM1;CRLF1
DAP12 Interactions	5/45	0.0106388	0.180676	0	0	4.08847	18.5749	TYROBP;CLEC5A;CD300LB;PLCG2;TREM2
Sema3A PAK Dependent Axon Repulsion	3/16	0.0110881	0.185115	0	0	7.53302	33.9128	HSP90AA1;PAK1;PAK3
Paracetamol ADME	4/30	0.0116338	0.189607	0	0	5.02711	22.39	ABCC3;ABCC4;ABCC2;GSTM1
Biosynthesis of Lipoxins (LX)	2/6	0.0123196	0.189607	0	0	16.3017	71.6714	HPGD;ALOX5AP
RUNX3 Regulates Immune Response and Cell Migration	2/6	0.0123196	0.189607	0	0	16.3017	71.6714	ITGA4;ITGAL
Synthesis of GDP-mannose	2/6	0.0123196	0.189607	0	0	16.3017	71.6714	PMM1;HK1
Uptake and Function of Diphtheria Toxin	2/6	0.0123196	0.189607	0	0	16.3017	71.6714	HSP90AA1;TXNRD1
Metabolism of Folate and Pterines	3/17	0.0131701	0.199578	0	0	6.99459	30.2852	MTHFD1L;MTHFD2;ALDH1L2
Response of EIF2AK4 (GCN2) to Amino Acid Deficiency	8/106	0.0140878	0.210249	0	0	2.67558	11.4045	RPL3;DDIT3;ASNS;RPL13A;TRIB3;EIF2S2;ATF3;ATF4
Adaptive Immune System	37/854	0.0153284	0.223937	0	0	1.50306	6.27988	CD86;NCF1;NCF2;NCF4;WAS;TREM2;ITGAL;FYB;CTSS;LILRA5;PAK1;INPP5D;MRC1;KIF5A;PLCG2;CD300LB;CD300LD;AP1S3;CD14;PAK3;CTSD;CD33;LAIR1;ITGA4;CD300A;CYBB;VAV1;TLR1;ENAH;SPSB2;TYROBP;PTPN6;TRIB3;SIGLEC1;PIK3AP1;FCGR2B;TLR2
Mitochondrial Unfolded Protein Response (UPRmt)	3/18	0.0154596	0.223937	0	0	6.52795	27.2184	CAT;LONP1;ATF5
Drug ADME	8/109	0.0164383	0.23458	0	0	2.59571	10.6635	ABCC3;ABCC4;PON3;GSTM1;ABCC2;GSTA2;GSTA1;VAV1
vRNP Assembly	2/7	0.0169088	0.23458	0	0	13.0407	53.2049	HSP90AA1;IPO5
PTK6 Promotes HIF1A Stabilization	2/7	0.0169088	0.23458	0	0	13.0407	53.2049	GPNMB;HIF1A
Metabolic Disorders of Biological Oxidation Enzymes	4/34	0.0179344	0.239046	0	0	4.35593	17.5153	GCLC;MAOA;GSS;GCLM
Biosynthesis of Specialized Proresolving Mediators (SPMs)	3/19	0.0179588	0.239046	0	0	6.11963	24.599	GSTM4;HPGD;ALOX5AP
MyD88 Deficiency (TLR2 4)	3/19	0.0179588	0.239046	0	0	6.11963	24.599	TLR1;CD14;TLR2
Interleukin-4 and Interleukin-13 Signaling	8/112	0.0190593	0.250312	0	0	2.52044	9.98144	HSP90AA1;MAOA;MYC;BCL2;F13A1;HMOX1;TIMP1;HIF1A
Diseases Associated With the TLR Signaling Cascade	4/35	0.0197833	0.253072	0	0	4.2152	16.5359	TLR1;TLR7;CD14;TLR2
Diseases of Immune System	4/35	0.0197833	0.253072	0	0	4.2152	16.5359	TLR1;TLR7;CD14;TLR2
IRAK4 Deficiency (TLR2 4)	3/20	0.0206689	0.261011	0	0	5.75936	22.3413	TLR1;CD14;TLR2
Synthesis of PG	2/8	0.0221035	0.274476	0	0	10.8667	41.4239	PLD4;CDS2
RAC3 GTPase Cycle	7/94	0.0224035	0.274476	0	0	2.63417	10.006	PAK1;NCF1;NCF2;STBD1;NCF4;CYBB;NCKAP1L
RAC1 GTPase Cycle	11/184	0.0225712	0.274476	0	0	2.08655	7.91027	PAK1;NCF1;NCF2;DOCK8;NCF4;WAS;CYBB;NCKAP1L;DOCK2;PAK3;VAV1
Unfolded Protein Response (UPR)	7/95	0.0235869	0.282712	0	0	2.6041	9.75773	ERN1;EXTL1;DDIT3;ASNS;EIF2S2;ATF3;ATF4
Molecules Associated With Elastic Fibres	4/37	0.0238224	0.282712	0	0	3.95932	14.7965	FBN2;MFAP4;TGFB2;LTBP2
Degradation of the Extracellular Matrix	9/140	0.0247153	0.289816	0	0	2.25175	8.33223	FBN2;COL12A1;COL8A2;COL8A1;LAMC2;COL9A2;TIMP1;CTSD;CTSS
Interleukin-12 Family Signaling	5/56	0.0255144	0.295667	0	0	3.20482	11.7569	GSTA2;EBI3;TALDO1;LCP1;CRLF1
Chaperone Mediated Autophagy	3/22	0.0267238	0.304952	0	0	5.15258	18.6637	EEF1A1;HSP90AA1;RNASE1
Atorvastatin ADME	2/9	0.0278637	0.304952	0	0	9.31381	33.3474	PON3;ABCC2
Sodium Proton Exchangers	2/9	0.0278637	0.304952	0	0	9.31381	33.3474	SLC9A7;SLC9A9
Synthesis of 5-Eicosatetraenoic Acids	2/9	0.0278637	0.304952	0	0	9.31381	33.3474	PON3;ALOX5AP
TRIF-mediated Programmed Cell Death	2/9	0.0278637	0.304952	0	0	9.31381	33.3474	TICAM2;CD14
Transport of Small Molecules	31/724	0.0287682	0.310648	0	0	1.47872	5.24721	SLC24A2;ATP8A2;SLC1A2;SLC2A1;SLC1A4;SLC3A2;SLC7A11;SLC8A1;SLC7A3;CYB5R2;CYB5R1;TRPM2;HMOX1;ATP6V1H;SLC17A7;APOE;FGF21;ABCC3;ABCC4;SLC38A1;ABCC2;SLC11A1;APOBR;EIF2S2;SLC7A5;SLC6A9;SLC7A8;SLC9A7;SOAT2;SLC9A9;SLC26A7
Costimulation by the CD28 Family	6/78	0.0290148	0.310648	0	0	2.72575	9.64901	CD86;PAK1;TRIB3;PTPN6;PAK3;VAV1
Signaling by Receptor Tyrosine Kinases	24/536	0.0324686	0.343887	0	0	1.5454	5.29684	DUSP4;HSP90AA1;EGR2;NCF1;NCF2;NCF4;CYBB;LAMC2;ADAP1;HIF1A;VAV1;THBS4;EREG;PAK1;CILP;MYC;ATP6V1H;NCKAP1L;PTPN6;TRIB3;APOE;COL9A2;PAK3;CTSD
Toll Like Receptor 4 (TLR4) Cascade	9/148	0.0336812	0.350403	0	0	2.12127	7.19285	DUSP4;TLR1;TICAM2;CD180;TIFA;PLCG2;LY86;CD14;TLR2
ATF6 (ATF6-alpha) Activates Chaperone Genes	2/10	0.0341509	0.350403	0	0	8.14916	27.5194	DDIT3;ATF4
Creatine Metabolism	2/10	0.0341509	0.350403	0	0	8.14916	27.5194	GATM;SLC6A8
Nucleotide-binding Domain, Leucine Rich Repeat Containing Receptor (NLR) Signaling Pathways	5/61	0.0352563	0.358015	0	0	2.91792	9.76078	PANX1;CARD9;BCL2;HMOX1;NLRC4
Metabolism of Vitamins and Cofactors	11/198	0.0358794	0.358966	0	0	1.92893	6.41869	HSP90AA1;MTHFD1L;MTHFD2;NMRK2;SLC2A1;AOX1;COQ8B;APOE;ALDH1L2;LRP8;SLC19A2
Immunoregulatory Interactions Between a Lymphoid and a non-Lymphoid Cell	12/223	0.0360788	0.358966	0	0	1.86579	6.19825	TYROBP;ITGA4;CD300A;CD300LB;CD300LD;TREM2;SIGLEC1;ITGAL;FCGR2B;CD33;LAIR1;LILRA5
Interleukin-27 Signaling	2/11	0.0409289	0.376687	0	0	7.24332	23.1491	EBI3;CRLF1
Modulation by Mtb of Host Immune System	2/11	0.0409289	0.376687	0	0	7.24332	23.1491	MRC1;TLR2
Pyrimidine Salvage	2/11	0.0409289	0.376687	0	0	7.24332	23.1491	UCK2;UPP1
Sodium Calcium Exchangers	2/11	0.0409289	0.376687	0	0	7.24332	23.1491	SLC24A2;SLC8A1
Toll Like Receptor 7 8 (TLR7 8) Cascade	7/107	0.041253	0.376687	0	0	2.29019	7.30118	DUSP4;TICAM2;TIFA;TLR8;IRF5;TLR7;CD14
Integrin Cell Surface Interactions	6/85	0.0416265	0.376687	0	0	2.48333	7.89454	ITGA4;TNC;COL8A2;COL8A1;COL9A2;ITGAL
Collagen Chain Trimerization	4/44	0.041662	0.376687	0	0	3.26526	10.3775	COL12A1;COL8A2;COL8A1;COL9A2
Elastic Fibre Formation	4/44	0.041662	0.376687	0	0	3.26526	10.3775	FBN2;MFAP4;TGFB2;LTBP2
Interleukin-2 Family Signaling	4/44	0.041662	0.376687	0	0	3.26526	10.3775	INPP5D;CSF2RB;PTPN6;HAVCR2
Collagen Degradation	5/64	0.0420666	0.376687	0	0	2.76913	8.77398	COL12A1;COL8A2;COL8A1;COL9A2;CTSD
Semaphorin Interactions	5/64	0.0420666	0.376687	0	0	2.76913	8.77398	HSP90AA1;PAK1;TYROBP;TREM2;PAK3
Interleukin Receptor SHC Signaling	3/27	0.0455197	0.399346	0	0	4.07807	12.5997	INPP5D;CSF2RB;PTPN6
ATF6 (ATF6-alpha) Activates Chaperones	2/12	0.0481627	0.399346	0	0	6.51866	19.7722	DDIT3;ATF4
Erythrocytes Take up Carbon Dioxide and Release Oxygen	2/12	0.0481627	0.399346	0	0	6.51866	19.7722	CYB5R2;CYB5R1
Erythropoietin Activates Phosphoinositide-3-kinase (PI3K)	2/12	0.0481627	0.399346	0	0	6.51866	19.7722	PIK3CG;PIK3R5
O2 CO2 Exchange in Erythrocytes	2/12	0.0481627	0.399346	0	0	6.51866	19.7722	CYB5R2;CYB5R1
P2Y Receptors	2/12	0.0481627	0.399346	0	0	6.51866	19.7722	P2RY12;P2RY6
PECAM1 Interactions	2/12	0.0481627	0.399346	0	0	6.51866	19.7722	INPP5D;PTPN6
Pregnenolone Biosynthesis	2/12	0.0481627	0.399346	0	0	6.51866	19.7722	STAR;TSPO
Metabolism of Lipids	31/758	0.0482459	0.399346	0	0	1.407	4.26525	PON3;ABHD4;HPGD;ABHD3;HEXA;PLD4;FUT1;PIK3CG;PIK3R5;HPGDS;GLIPR1;INPP5D;INPP5J;ANKRD1;TSPO;TNFAIP8L2;GSTM4;ABCC3;GK;TXNRD1;HSD3B1;GALC;STAR;ACOX2;GPD1;ALOX5AP;ACOT2;AHRR;TRIB3;PLPP2;CDS2
TGF-beta Receptor Signaling Activates SMADs	4/47	0.0511011	0.419454	0	0	3.03698	9.03183	TGFB2;BAMBI;PMEPA1;LTBP2
Collagen Formation	6/90	0.0524647	0.425057	0	0	2.3349	6.8824	COL12A1;COL8A2;COL8A1;LAMC2;COL9A2;CTSS
TCR Signaling	7/113	0.0526466	0.425057	0	0	2.15988	6.35902	ENAH;PAK1;INPP5D;PLCG2;WAS;PAK3;FYB
DAP12 Signaling	3/29	0.0544546	0.425942	0	0	3.76399	10.9547	TYROBP;PLCG2;TREM2
The Role of Nef in HIV-1 Replication and Disease Pathogenesis	3/29	0.0544546	0.425942	0	0	3.76399	10.9547	ATP6V1H;AP1S3;DOCK2
Inositol Phosphate Metabolism	4/48	0.054486	0.425942	0	0	2.96781	8.63576	INPP5D;INPP5J;PLCG2;PLD4
Interleukin-3, Interleukin-5 and GM-CSF Signaling	4/48	0.054486	0.425942	0	0	2.96781	8.63576	INPP5D;CSF2RB;PTPN6;VAV1
Activation of RAC1	2/13	0.0558192	0.432928	0	0	5.92574	17.0996	PAK1;PAK3
Activation of BH3-only Proteins	3/30	0.0592124	0.452126	0	0	3.62439	10.2448	BCL2;PMAIP1;BID
Signaling by ALK	3/30	0.0592124	0.452126	0	0	3.62439	10.2448	MYC;PTPN6;HIF1A
Signaling by TGF-beta Receptor Complex	6/94	0.0622632	0.471613	0	0	2.22831	6.18665	TGFB2;BAMBI;MYC;SERPINE1;PMEPA1;LTBP2
Glutamate and Glutamine Metabolism	2/14	0.0638668	0.471613	0	0	5.43165	14.9422	PYCR1;ALDH18A1
Regulation of TBK1, IKK? (IKBKE)-mediated Activation of IRF3, IRF7	2/14	0.0638668	0.471613	0	0	5.43165	14.9422	TICAM2;CD14
Tryptophan Catabolism	2/14	0.0638668	0.471613	0	0	5.43165	14.9422	SLC7A5;SLC3A2
Signaling by CSF1 (M-CSF) in Myeloid Cells	3/31	0.0641585	0.471613	0	0	3.49477	9.59803	CSF1R;INPP5D;PLCG2
G-protein Beta Gamma Signalling	3/32	0.0692885	0.501832	0	0	3.37409	9.00704	PAK1;PIK3CG;PIK3R5
Nuclear Signaling by ERBB4	3/32	0.0692885	0.501832	0	0	3.37409	9.00704	APOE;ADAP1;EREG
YAP1- and WWTR1 (TAZ)-stimulated Gene Expression	2/15	0.0722755	0.50851	0	0	5.01357	13.172	CTGF;HIPK2
Activation of BAD and Translocation to Mitochondria	2/15	0.0722755	0.50851	0	0	5.01357	13.172	BCL2;BID
IRAK2 Mediated Activation of TAK1 Complex Upon TLR7 8 or 9 Stimulation	2/15	0.0722755	0.50851	0	0	5.01357	13.172	TICAM2;CD14
Synthesis of Prostaglandins (PG) and Thromboxanes (TX)	2/15	0.0722755	0.50851	0	0	5.01357	13.172	HPGDS;HPGD
Synthesis of PIPs at the Plasma Membrane	4/53	0.0731681	0.511139	0	0	2.66428	6.96708	INPP5D;INPP5J;PIK3CG;PIK3R5
ECM Proteoglycans	5/76	0.076737	0.532295	0	0	2.29968	5.90412	TGFB2;SERPINE1;TNC;NCAM1;COL9A2
Nucleotide-like (Purinergic) Receptors	2/16	0.0810166	0.549445	0	0	4.65522	11.699	P2RY12;P2RY6
TRAF6-mediated Induction of TAK1 Complex Within TLR4 Complex	2/16	0.0810166	0.549445	0	0	4.65522	11.699	TICAM2;CD14
Intrinsic Pathway for Apoptosis	4/55	0.0814405	0.549445	0	0	2.55953	6.41901	BCL2;PMAIP1;BID;GSDME
RHOJ GTPase Cycle	4/55	0.0814405	0.549445	0	0	2.55953	6.41901	PAK1;DOCK8;WAS;PAK3
Metabolism of Water-Soluble Vitamins and Cofactors	7/127	0.086269	0.578061	0	0	1.90651	4.67149	MTHFD1L;MTHFD2;NMRK2;SLC2A1;AOX1;ALDH1L2;SLC19A2
Aberrant Regulation of Mitotic G1 S Transition in Cancer Due to RB1 Defects	2/17	0.0900628	0.578064	0	0	4.34465	10.4587	CCND2;E2F3
Biosynthesis of DHA-derived SPMs	2/17	0.0900628	0.578064	0	0	4.34465	10.4587	GSTM4;HPGD
Defective Binding of RB1 Mutants to E2F1,(E2F2, E2F3)	2/17	0.0900628	0.578064	0	0	4.34465	10.4587	CCND2;E2F3
Platelet Sensitization by LDL	2/17	0.0900628	0.578064	0	0	4.34465	10.4587	PTPN6;LRP8
Protein Methylation	2/17	0.0900628	0.578064	0	0	4.34465	10.4587	EEF1A1;PRMT3
The NLRP3 Inflammasome	2/17	0.0900628	0.578064	0	0	4.34465	10.4587	PANX1;HMOX1
Aberrant Regulation of Mitotic Cell Cycle Due to RB1 Defects	3/36	0.0915512	0.578064	0	0	2.96449	7.08768	ANAPC15;CCND2;E2F3
Metabolism of Steroid Hormones	3/36	0.0915512	0.578064	0	0	2.96449	7.08768	STAR;HSD3B1;TSPO
Transcriptional Regulation by the AP-2 (TFAP2) Family of Transcription Factors	3/36	0.0915512	0.578064	0	0	2.96449	7.08768	CITED1;MYC;APOE
Gene and Protein Expression by JAK-STAT Signaling After Interleukin-12 Stimulation	3/37	0.0975273	0.608002	0	0	2.87715	6.69693	GSTA2;TALDO1;LCP1
Plasma Lipoprotein Clearance	3/37	0.0975273	0.608002	0	0	2.87715	6.69693	SOAT2;APOBR;APOE
Arachidonate Metabolism	4/59	0.0992916	0.608058	0	0	2.3729	5.48066	PON3;HPGDS;HPGD;ALOX5AP
Activation of IRF3, IRF7 Mediated by TBK1, IKK? (IKBKE)	2/18	0.0993882	0.608058	0	0	4.0729	9.40319	TICAM2;CD14
Caspase Activation via Death Receptors in the Presence of Ligand	2/18	0.0993882	0.608058	0	0	4.0729	9.40319	TICAM2;CD14
Phospholipid Metabolism	10/211	0.10161	0.617815	0	0	1.62747	3.72139	ABHD4;ABHD3;INPP5D;GPD1;INPP5J;PLD4;TNFAIP8L2;PIK3CG;PIK3R5;CDS2
Constitutive Signaling by Aberrant PI3K in Cancer	5/83	0.102358	0.618543	0	0	2.09254	4.76948	CD86;STRN;PIK3AP1;VAV1;EREG
Diseases of Mitotic Cell Cycle	3/38	0.103657	0.622573	0	0	2.79481	6.3349	ANAPC15;CCND2;E2F3
PI Metabolism	5/84	0.106327	0.63474	0	0	2.06594	4.63026	INPP5D;INPP5J;TNFAIP8L2;PIK3CG;PIK3R5
Ephrin Signaling	2/19	0.108968	0.63889	0	0	3.83312	8.49688	PAK1;PAK3
Other Semaphorin Interactions	2/19	0.108968	0.63889	0	0	3.83312	8.49688	TYROBP;TREM2
Scavenging by Class A Receptors	2/19	0.108968	0.63889	0	0	3.83312	8.49688	MSR1;APOE
Signaling by TGFB Family Members	8/161	0.109827	0.639502	0	0	1.70889	3.77468	TGFB2;BAMBI;MYC;SERPINE1;PMEPA1;LTBP2;INHBA;TIMP1
Glucose Metabolism	5/85	0.110371	0.639502	0	0	2.04001	4.496	HK3;PGAM1;PFKP;HK1;PCK2
Toll Like Receptor 9 (TLR9) Cascade	6/110	0.111453	0.641997	0	0	1.88393	4.13363	DUSP4;TICAM2;TIFA;IRF5;TLR7;CD14
Kinesins	4/62	0.113765	0.651504	0	0	2.24981	4.89023	KIF9;KIF26B;KIF5A;KIF1A
Peptide Hormone Metabolism	5/86	0.114488	0.651855	0	0	2.01472	4.36648	KIF5A;MYO5A;INHBA;CTSD;PLA2G7
TP53 Regulates Transcription of Genes Involved in Cytochrome C Release	2/20	0.118779	0.672399	0	0	3.61998	7.71233	PMAIP1;BID
CD209 (DC-SIGN) Signaling	2/21	0.128799	0.696007	0	0	3.42928	7.02831	PAK1;PAK3
Negative Regulation of NMDA Receptor-Mediated Neuronal Transmission	2/21	0.128799	0.696007	0	0	3.42928	7.02831	DLG2;PPM1E
RHO GTPases Activate PAKs	2/21	0.128799	0.696007	0	0	3.42928	7.02831	PAK1;PAK3
Signal Transduction by L1	2/21	0.128799	0.696007	0	0	3.42928	7.02831	PAK1;NCAM1
Fcgamma Receptor (FCGR) Dependent Phagocytosis	8/168	0.13085	0.696007	0	0	1.63353	3.32212	HSP90AA1;PAK1;PLCG2;WAS;PLD4;MYO5A;NCKAP1L;VAV1
Blood Group Systems Biosynthesis	2/22	0.139007	0.696007	0	0	3.25765	6.4281	FUT1;B4GALNT2
Cellular Hexose Transport	2/22	0.139007	0.696007	0	0	3.25765	6.4281	SLC2A1;FGF21
Nef-mediates Down Modulation of Cell Surface Receptors by Recruiting Them to Clathrin Adapters	2/22	0.139007	0.696007	0	0	3.25765	6.4281	ATP6V1H;AP1S3
Signaling by ERBB2 TMD JMD Mutants	2/22	0.139007	0.696007	0	0	3.25765	6.4281	HSP90AA1;EREG
Collagen Biosynthesis and Modifying Enzymes	4/67	0.139786	0.696007	0	0	2.07072	4.07443	COL12A1;COL8A2;COL8A1;COL9A2
Activation of NOXA and Translocation to Mitochondria	1/5	0.140615	0.696007	0	0	8.13716	15.9629	PMAIP1
Biosynthesis of E-series 18(S)-resolvins	1/5	0.140615	0.696007	0	0	8.13716	15.9629	HPGD
Chylomicron Clearance	1/5	0.140615	0.696007	0	0	8.13716	15.9629	APOE
Drug-mediated Inhibition of CDK4 CDK6 Activity	1/5	0.140615	0.696007	0	0	8.13716	15.9629	CCND2
Electric Transmission Across Gap Junctions	1/5	0.140615	0.696007	0	0	8.13716	15.9629	PANX1
G2 Phase	1/5	0.140615	0.696007	0	0	8.13716	15.9629	E2F3
NFE2L2 Regulating ER-stress Associated Genes	1/5	0.140615	0.696007	0	0	8.13716	15.9629	ATF4
PTK6 Expression	1/5	0.140615	0.696007	0	0	8.13716	15.9629	HIF1A
Regulation of HMOX1 Expression and Activity	1/5	0.140615	0.696007	0	0	8.13716	15.9629	HMOX1
TFAP2 (AP-2) Family Regulates Transcription of Cell Cycle Factors	1/5	0.140615	0.696007	0	0	8.13716	15.9629	MYC
The IPAF Inflammasome	1/5	0.140615	0.696007	0	0	8.13716	15.9629	NLRC4
The Fatty Acid Cycling Model	1/5	0.140615	0.696007	0	0	8.13716	15.9629	UCP2
Toxicity of Botulinum Toxin Type E (botE)	1/5	0.140615	0.696007	0	0	8.13716	15.9629	SV2B
Transmission Across Electrical Synapses	1/5	0.140615	0.696007	0	0	8.13716	15.9629	PANX1
Vitamin B1 (Thiamin) Metabolism	1/5	0.140615	0.696007	0	0	8.13716	15.9629	SLC19A2
Negative Regulation of the PI3K AKT Network	6/118	0.141738	0.69806	0	0	1.74864	3.41645	CD86;TRIB3;STRN;PIK3AP1;VAV1;EREG
TP53 Regulates Transcription of Cell Death Genes	3/44	0.143345	0.698986	0	0	2.38507	4.63299	PMAIP1;NLRC4;BID
Uptake and Actions of Bacterial Toxins	3/44	0.143345	0.698986	0	0	2.38507	4.63299	HSP90AA1;SV2B;TXNRD1
IKK Complex Recruitment Mediated by RIP1	2/23	0.149382	0.721279	0	0	3.10236	5.89837	TICAM2;CD14
Nucleotide Salvage	2/23	0.149382	0.721279	0	0	3.10236	5.89837	UCK2;UPP1
Interleukin-12 Signaling	3/46	0.157548	0.74282	0	0	2.2739	4.20223	GSTA2;TALDO1;LCP1
Metabolism of Polyamines	3/46	0.157548	0.74282	0	0	2.2739	4.20223	NQO1;ODC1;SRM
Muscle Contraction	9/204	0.157969	0.74282	0	0	1.50769	2.78223	ACTA2;KCNJ4;PAK1;KCNE1;MYH8;TNNI1;SCN1B;SLC8A1;HIPK2
mTORC1-mediated Signalling	2/24	0.159905	0.74282	0	0	2.96119	5.42838	RRAGD;EIF4EBP1
CD28 Dependent PI3K Akt Signaling	2/24	0.159905	0.74282	0	0	2.96119	5.42838	CD86;TRIB3
Estrogen-dependent Nuclear Events Downstream of ESR-membrane Signaling	2/24	0.159905	0.74282	0	0	2.96119	5.42838	BCL2;EREG
Glutamate Neurotransmitter Release Cycle	2/24	0.159905	0.74282	0	0	2.96119	5.42838	SLC1A2;SLC17A7
Metabolism of Carbohydrates	12/290	0.160253	0.74282	0	0	1.41118	2.58387	HK3;GBE1;PGAM1;HEXA;SLC2A1;TALDO1;PHKA1;B4GALNT2;FUT1;PFKP;PCK2;HK1
Cell Surface Interactions at the Vascular Wall	10/233	0.16063	0.74282	0	0	1.46523	2.67939	SLC7A5;CD84;SLC7A8;ITGA4;INPP5D;SIRPA;SLC3A2;PTPN6;SLC7A11;ITGAL
Biosynthesis of EPA-derived SPMs	1/6	0.166274	0.743367	0	0	6.5094	11.6786	HPGD
Mineralocorticoid Biosynthesis	1/6	0.166274	0.743367	0	0	6.5094	11.6786	HSD3B1
Phenylalanine Metabolism	1/6	0.166274	0.743367	0	0	6.5094	11.6786	PCBD1
SLC15A4 TASL-dependent IRF5 Activation	1/6	0.166274	0.743367	0	0	6.5094	11.6786	IRF5
Toxicity of Botulinum Toxin Type D (botD)	1/6	0.166274	0.743367	0	0	6.5094	11.6786	SV2B
Toxicity of Botulinum Toxin Type F (botF)	1/6	0.166274	0.743367	0	0	6.5094	11.6786	SV2B
VLDL Clearance	1/6	0.166274	0.743367	0	0	6.5094	11.6786	APOBR
G Beta Gamma Signalling Through PI3Kgamma	2/25	0.170559	0.743367	0	0	2.8323	5.0094	PIK3CG;PIK3R5
Glycogen Metabolism	2/25	0.170559	0.743367	0	0	2.8323	5.0094	GBE1;PHKA1
Insulin Processing	2/25	0.170559	0.743367	0	0	2.8323	5.0094	KIF5A;MYO5A
Metabolism of Cofactors	2/25	0.170559	0.743367	0	0	2.8323	5.0094	HSP90AA1;COQ8B
Signaling by EGFR in Cancer	2/25	0.170559	0.743367	0	0	2.8323	5.0094	HSP90AA1;EREG
Signaling by ERBB2 KD Mutants	2/25	0.170559	0.743367	0	0	2.8323	5.0094	HSP90AA1;EREG
Signaling by TGFBR3	3/49	0.179606	0.769547	0	0	2.12527	3.64908	TGFB2;TIMP1;INHBA
Glycolysis	4/74	0.179697	0.769547	0	0	1.86297	3.19776	HK3;PGAM1;PFKP;HK1
RHOG GTPase Cycle	4/74	0.179697	0.769547	0	0	1.86297	3.19776	STBD1;ARHGDIG;DOCK2;VAV1
Downregulation of TGF-beta Receptor Signaling	2/26	0.181327	0.769547	0	0	2.71415	4.63428	BAMBI;PMEPA1
Gluconeogenesis	2/26	0.181327	0.769547	0	0	2.71415	4.63428	PGAM1;PCK2
Signaling by ERBB2 in Cancer	2/26	0.181327	0.769547	0	0	2.71415	4.63428	HSP90AA1;EREG
Extra-nuclear Estrogen Signaling	4/75	0.185686	0.769547	0	0	1.83664	3.09234	HSP90AA1;BCL2;STRN;EREG
Plasma Lipoprotein Assembly, Remodeling, and Clearance	4/75	0.185686	0.769547	0	0	1.83664	3.09234	SOAT2;APOBR;APOE;FGF21
TRAF6 Mediated Induction of NFkB and MAP Kinases Upon TLR7 8 or 9 Activation	5/102	0.18937	0.769547	0	0	1.681	2.79728	DUSP4;TICAM2;TIFA;TLR7;CD14
Cell-Cell Communication	7/157	0.190101	0.769547	0	0	1.52284	2.52821	CDH4;TYROBP;SIRPA;LAMC2;PTPN6;CDH8;FYB
Aryl Hydrocarbon Receptor Signalling	1/7	0.191168	0.769547	0	0	5.42422	8.97493	AHRR
CDH11 Homotypic and Heterotypic Interactions	1/7	0.191168	0.769547	0	0	5.42422	8.97493	CDH8
Erythropoietin Activates Phospholipase C Gamma (PLCG)	1/7	0.191168	0.769547	0	0	5.42422	8.97493	PLCG2
Mitochondrial Uncoupling	1/7	0.191168	0.769547	0	0	5.42422	8.97493	UCP2
RUNX1 Regulates Transcription of Genes Involved in Differentiation of Myeloid Cells	1/7	0.191168	0.769547	0	0	5.42422	8.97493	LGALS3
Release of Apoptotic Factors From the Mitochondria	1/7	0.191168	0.769547	0	0	5.42422	8.97493	GSDME
Scavenging by Class F Receptors	1/7	0.191168	0.769547	0	0	5.42422	8.97493	HSP90AA1
RHO GTPase Cycle	17/450	0.191671	0.769547	0	0	1.2841	2.12131	HSP90AA1;NCF1;NCF2;DOCK8;NCF4;WAS;ARHGDIG;CYBB;VAV1;FGD3;PAK1;STBD1;EPSTI1;EFHD2;NCKAP1L;PAK3;DOCK2
Cell Recruitment (Pro-Inflammatory Response)	2/27	0.192191	0.769547	0	0	2.60545	4.29706	C3AR1;HMOX1
Purinergic Signaling in Leishmaniasis Infection	2/27	0.192191	0.769547	0	0	2.60545	4.29706	C3AR1;HMOX1
Factors Involved in Megakaryocyte Development and Platelet Production	7/158	0.194212	0.770394	0	0	1.51267	2.47898	KIF9;RAD51C;DOCK8;KIF26B;KIF5A;KIF1A;DOCK2
MyD88 Dependent Cascade Initiated on Endosome	5/103	0.194542	0.770394	0	0	1.66377	2.72376	DUSP4;TICAM2;TIFA;TLR7;CD14
Neurotransmitter Release Cycle	3/51	0.194749	0.770394	0	0	2.03651	3.33182	MAOA;SLC1A2;SLC17A7
Caspase Activation via Extrinsic Apoptotic Signalling Pathway	2/28	0.203138	0.78262	0	0	2.50511	3.99282	TICAM2;CD14
Respiratory Syncytial Virus Infection Pathway	6/133	0.207201	0.78262	0	0	1.54091	2.42549	CX3CR1;HSP90AA1;MAP1B;TLR7;CD14;TLR2
Downregulation of ERBB2 Signaling	2/29	0.214151	0.78262	0	0	2.4122	3.71737	HSP90AA1;EREG
mRNA Editing C to U Conversion	1/8	0.21532	0.78262	0	0	4.64909	7.13928	APOBEC1
Binding of TCF LEF CTNNB1 to Target Gene Promoters	1/8	0.21532	0.78262	0	0	4.64909	7.13928	MYC
Defective CSF2RA Causes SMDP4	1/8	0.21532	0.78262	0	0	4.64909	7.13928	CSF2RB
Defective CSF2RB Causes SMDP5	1/8	0.21532	0.78262	0	0	4.64909	7.13928	CSF2RB
Formation of the Editosome	1/8	0.21532	0.78262	0	0	4.64909	7.13928	APOBEC1
Inhibition of Signaling by Overexpressed EGFR	1/8	0.21532	0.78262	0	0	4.64909	7.13928	EREG
Insulin-like Growth Factor-2 mRNA Binding Proteins (IGF2BPs IMPs VICKZs) Bind RNA	1/8	0.21532	0.78262	0	0	4.64909	7.13928	MYC
Metabolism of Ingested SeMet, Sec, MeSec Into H2Se	1/8	0.21532	0.78262	0	0	4.64909	7.13928	CTH
NFE2L2 Regulates Pentose Phosphate Pathway Genes	1/8	0.21532	0.78262	0	0	4.64909	7.13928	TALDO1
NFE2L2 Regulating MDR Associated Enzymes	1/8	0.21532	0.78262	0	0	4.64909	7.13928	ABCC3
Nef Mediated CD8 Down-regulation	1/8	0.21532	0.78262	0	0	4.64909	7.13928	ATP6V1H
RUNX2 Regulates Genes Involved in Cell Migration	1/8	0.21532	0.78262	0	0	4.64909	7.13928	ITGBL1
RUNX3 Regulates WNT Signaling	1/8	0.21532	0.78262	0	0	4.64909	7.13928	MYC
RUNX3 Regulates YAP1-mediated Transcription	1/8	0.21532	0.78262	0	0	4.64909	7.13928	CTGF
Recycling of eIF2 GDP	1/8	0.21532	0.78262	0	0	4.64909	7.13928	EIF2S2
Regulation of NFE2L2 Gene Expression	1/8	0.21532	0.78262	0	0	4.64909	7.13928	MYC
Signaling by Overexpressed Wild-Type EGFR in Cancer	1/8	0.21532	0.78262	0	0	4.64909	7.13928	EREG
TGFBR3 Regulates TGF-beta Signaling	1/8	0.21532	0.78262	0	0	4.64909	7.13928	TGFB2
Vitamin C (Ascorbate) Metabolism	1/8	0.21532	0.78262	0	0	4.64909	7.13928	SLC2A1
Dectin-2 Family	2/30	0.225218	0.796955	0	0	2.32593	3.46723	CLEC4D;PLCG2
HSF1 Activation	2/30	0.225218	0.796955	0	0	2.32593	3.46723	EEF1A1;HSP90AA1
Insulin Receptor Recycling	2/30	0.225218	0.796955	0	0	2.32593	3.46723	ATP6V1H;CTSD
Interconversion of Nucleotide Di- and Triphosphates	2/30	0.225218	0.796955	0	0	2.32593	3.46723	TXNRD1;GSR
Surfactant Metabolism	2/30	0.225218	0.796955	0	0	2.32593	3.46723	CSF2RB;ZDHHC2
Amino Acids Regulate mTORC1	3/55	0.225891	0.796955	0	0	1.87947	2.79609	SESN2;RRAGD;ATP6V1H
Signaling by Non-Receptor Tyrosine Kinases	3/55	0.225891	0.796955	0	0	1.87947	2.79609	GPNMB;HIF1A;EREG
Signaling by PTK6	3/55	0.225891	0.796955	0	0	1.87947	2.79609	GPNMB;HIF1A;EREG
RSV-host Interactions	5/109	0.226546	0.796955	0	0	1.56729	2.32713	CX3CR1;MAP1B;TLR7;CD14;TLR2
SARS-CoV-2 Activates Modulates Innate and Adaptive Immune Responses	6/138	0.231095	0.797189	0	0	1.48216	2.17125	TLR1;HSP90AA1;TLR8;TLR7;PTPN6;TLR2
PI3K AKT Signaling in Cancer	5/110	0.232026	0.797189	0	0	1.55228	2.26774	CD86;STRN;PIK3AP1;VAV1;EREG
Interaction Between L1 and Ankyrins	2/31	0.236326	0.797189	0	0	2.24561	3.23939	SPTA1;SCN1B
PI5P, PP2A and IER3 Regulate PI3K AKT Signaling	5/111	0.237544	0.797189	0	0	1.53756	2.21009	CD86;STRN;PIK3AP1;VAV1;EREG
Axonal Growth Inhibition (RHOA Activation)	1/9	0.238752	0.797189	0	0	4.06774	5.82635	RTN4
Beta-oxidation of pristanoyl-CoA	1/9	0.238752	0.797189	0	0	4.06774	5.82635	ACOX2
Cellular Response to Mitochondrial Stress	1/9	0.238752	0.797189	0	0	4.06774	5.82635	EIF2S2
EGFR Interacts With Phospholipase C-gamma	1/9	0.238752	0.797189	0	0	4.06774	5.82635	EREG
Formyl Peptide Receptors Bind Formyl Peptides and Many Other Ligands	1/9	0.238752	0.797189	0	0	4.06774	5.82635	FPR1
Multifunctional Anion Exchangers	1/9	0.238752	0.797189	0	0	4.06774	5.82635	SLC26A7
Nef and Signal Transduction	1/9	0.238752	0.797189	0	0	4.06774	5.82635	DOCK2
Phase 3 - Rapid Repolarisation	1/9	0.238752	0.797189	0	0	4.06774	5.82635	KCNE1
Respiratory Syncytial Virus Genome Replication	1/9	0.238752	0.797189	0	0	4.06774	5.82635	HSP90AA1
Sperm Motility And Taxes	1/9	0.238752	0.797189	0	0	4.06774	5.82635	CATSPERD
Toxicity of Botulinum Toxin Type A (botA)	1/9	0.238752	0.797189	0	0	4.06774	5.82635	SV2B
Chemokine Receptors Bind Chemokines	3/57	0.241806	0.802377	0	0	1.80967	2.56904	CX3CR1;CCR1;CCR5
Respiratory Syncytial Virus (RSV) Attachment and Entry	2/32	0.247462	0.802377	0	0	2.17064	3.0313	CX3CR1;CD14
Glycosphingolipid Metabolism	3/58	0.249832	0.802377	0	0	1.77668	2.46419	GALC;HEXA;FUT1
Signaling by ERBB4	3/58	0.249832	0.802377	0	0	1.77668	2.46419	APOE;ADAP1;EREG
Transcriptional Regulation of Granulopoiesis	3/58	0.249832	0.802377	0	0	1.77668	2.46419	CEBPA;SPI1;MYC
TP53 Regulates Metabolic Genes	4/86	0.25519	0.802377	0	0	1.58936	2.17066	TXNRD1;SESN2;RRAGD;GSR
Transcriptional Regulation by RUNX3	4/86	0.25519	0.802377	0	0	1.58936	2.17066	ITGA4;MYC;ITGAL;CTGF
Bacterial Infection Pathways	6/143	0.255804	0.802377	0	0	1.42769	1.94644	HSP90AA1;SV2B;TXNRD1;MRC1;ATP6V1H;TLR2
Regulation of Actin Dynamics for Phagocytic Cup Formation	6/143	0.255804	0.802377	0	0	1.42769	1.94644	HSP90AA1;PAK1;WAS;MYO5A;NCKAP1L;VAV1
MyD88 MAL(TIRAP) Cascade Initiated on Plasma Membrane	5/115	0.25996	0.802377	0	0	1.48134	1.99571	DUSP4;TLR1;TIFA;CD14;TLR2
Toll Like Receptor TLR6 TLR2 Cascade	5/115	0.25996	0.802377	0	0	1.48134	1.99571	DUSP4;TLR1;TIFA;CD14;TLR2
mRNA Editing	1/10	0.261485	0.802377	0	0	3.61559	4.84986	APOBEC1
p75NTR Regulates Axonogenesis	1/10	0.261485	0.802377	0	0	3.61559	4.84986	RTN4
Calcitonin-like Ligand Receptors	1/10	0.261485	0.802377	0	0	3.61559	4.84986	ADM2
Chylomicron Assembly	1/10	0.261485	0.802377	0	0	3.61559	4.84986	APOE
Chylomicron Remodeling	1/10	0.261485	0.802377	0	0	3.61559	4.84986	APOE
Diseases Associated With Surfactant Metabolism	1/10	0.261485	0.802377	0	0	3.61559	4.84986	CSF2RB
Glucocorticoid Biosynthesis	1/10	0.261485	0.802377	0	0	3.61559	4.84986	HSD3B1
Glycoprotein Hormones	1/10	0.261485	0.802377	0	0	3.61559	4.84986	INHBA
HDL Remodeling	1/10	0.261485	0.802377	0	0	3.61559	4.84986	APOE
Nef Mediated CD4 Down-regulation	1/10	0.261485	0.802377	0	0	3.61559	4.84986	ATP6V1H
Neurotransmitter Clearance	1/10	0.261485	0.802377	0	0	3.61559	4.84986	MAOA
PI3K Events in ERBB4 Signaling	1/10	0.261485	0.802377	0	0	3.61559	4.84986	EREG
STAT5 Activation Downstream of FLT3 ITD Mutants	1/10	0.261485	0.802377	0	0	3.61559	4.84986	NOX4
Tetrahydrobiopterin (BH4) Synthesis, Recycling, Salvage and Regulation	1/10	0.261485	0.802377	0	0	3.61559	4.84986	HSP90AA1
Thyroxine Biosynthesis	1/10	0.261485	0.802377	0	0	3.61559	4.84986	DIO2
Diseases of Carbohydrate Metabolism	2/34	0.269773	0.80953	0	0	2.03477	2.6659	GBE1;TALDO1
Plasma Lipoprotein Remodeling	2/34	0.269773	0.80953	0	0	2.03477	2.6659	APOE;FGF21
PPARA Activates Gene Expression	5/117	0.27135	0.80953	0	0	1.45474	1.89748	GLIPR1;TXNRD1;ANKRD1;AHRR;TRIB3
mRNA Activation Upon Binding of the Cap-Binding Complex and eIFs, and Subsequent Binding to 43S	3/61	0.274124	0.80953	0	0	1.68452	2.18006	EIF4EBP1;EIF2S2;EIF3C
Toll Like Receptor 2 (TLR2) Cascade	5/118	0.277085	0.80953	0	0	1.44179	1.85044	DUSP4;TLR1;TIFA;CD14;TLR2
Toll Like Receptor TLR1 TLR2 Cascade	5/118	0.277085	0.80953	0	0	1.44179	1.85044	DUSP4;TLR1;TIFA;CD14;TLR2
Nuclear Events Stimulated by ALK Signaling in Cancer	2/35	0.280927	0.80953	0	0	1.97301	2.50505	IL10RA;PTPN6
ABC-family Proteins Mediated Transport	4/90	0.281687	0.80953	0	0	1.51512	1.91959	ABCC3;ABCC4;ABCC2;EIF2S2
Regulation of Lipid Metabolism by PPARalpha	5/119	0.282844	0.80953	0	0	1.42907	1.80471	GLIPR1;TXNRD1;ANKRD1;AHRR;TRIB3
Alpha-protein Kinase 1 Signaling Pathway	1/11	0.283541	0.80953	0	0	3.25386	4.10116	TIFA
Androgen Biosynthesis	1/11	0.283541	0.80953	0	0	3.25386	4.10116	HSD3B1
Assembly and Release of Respiratory Syncytial Virus (RSV) Virions	1/11	0.283541	0.80953	0	0	3.25386	4.10116	HSP90AA1
Constitutive Signaling by Overexpressed ERBB2	1/11	0.283541	0.80953	0	0	3.25386	4.10116	HSP90AA1
NFE2L2 Regulating Tumorigenic Genes	1/11	0.283541	0.80953	0	0	3.25386	4.10116	BCL2
Nef Mediated Downregulation of MHC Class I Complex Cell Surface Expression	1/11	0.283541	0.80953	0	0	3.25386	4.10116	AP1S3
OAS Antiviral Response	1/11	0.283541	0.80953	0	0	3.25386	4.10116	OAS3
Pexophagy	1/11	0.283541	0.80953	0	0	3.25386	4.10116	SQSTM1
Phenylalanine and Tyrosine Metabolism	1/11	0.283541	0.80953	0	0	3.25386	4.10116	PCBD1
RHO GTPases Activate KTN1	1/11	0.283541	0.80953	0	0	3.25386	4.10116	KIF5A
Regulation of CDH11 Function	1/11	0.283541	0.80953	0	0	3.25386	4.10116	CDH8
Regulation of Gene Expression by Hypoxia-inducible Factor	1/11	0.283541	0.80953	0	0	3.25386	4.10116	HIF1A
STAT3 Nuclear Events Downstream of ALK Signaling	1/11	0.283541	0.80953	0	0	3.25386	4.10116	HIF1A
TGFBR3 PTM Regulation	1/11	0.283541	0.80953	0	0	3.25386	4.10116	TIMP1
Type I Hemidesmosome Assembly	1/11	0.283541	0.80953	0	0	3.25386	4.10116	LAMC2
NCAM Signaling for Neurite Out-Growth	3/63	0.290452	0.813997	0	0	1.6282	2.01297	SPTA1;NCAM1;COL9A2
Peroxisomal Protein Import	3/63	0.290452	0.813997	0	0	1.6282	2.01297	ACOX2;CAT;ACOT2
RHO GTPases Activate WASPs and WAVEs	2/36	0.292066	0.813997	0	0	1.91488	2.35678	WAS;NCKAP1L
SMAD2 SMAD3 SMAD4 Heterotrimer Regulates Transcription	2/36	0.292066	0.813997	0	0	1.91488	2.35678	MYC;SERPINE1
Striated Muscle Contraction	2/36	0.292066	0.813997	0	0	1.91488	2.35678	TNNI1;MYH8
Estrogen-dependent Gene Expression	5/121	0.29443	0.813997	0	0	1.40428	1.71704	HSP90AA1;CITED1;MYC;BCL2;CTSD
Synthesis of Substrates in N-glycan Biosythesis	3/64	0.298643	0.813997	0	0	1.60142	1.93533	PMM1;NPL;HK1
Selenoamino Acid Metabolism	5/122	0.300253	0.813997	0	0	1.39221	1.67501	RPL3;TXNRD1;CTH;GSR;RPL13A
Signaling by ALK Fusions and Activated Point Mutants	4/93	0.301826	0.813997	0	0	1.46382	1.75351	IL10RA;PTPN6;STRN;SQSTM1
Signaling by ALK in Cancer	4/93	0.301826	0.813997	0	0	1.46382	1.75351	IL10RA;PTPN6;STRN;SQSTM1
RHOH GTPase Cycle	2/37	0.303183	0.813997	0	0	1.86007	2.21985	PAK1;ARHGDIG
ALK Mutants Bind TKIs	1/12	0.304939	0.813997	0	0	2.9579	3.51293	STRN
Activation of the TFAP2 (AP-2) Family of Transcription Factors	1/12	0.304939	0.813997	0	0	2.9579	3.51293	CITED1
Aspartate and Asparagine Metabolism	1/12	0.304939	0.813997	0	0	2.9579	3.51293	ASNS
Binding and Entry of HIV Virion	1/12	0.304939	0.813997	0	0	2.9579	3.51293	CCR5
Endosomal Vacuolar Pathway	1/12	0.304939	0.813997	0	0	2.9579	3.51293	CTSS
Hyaluronan Uptake and Degradation	1/12	0.304939	0.813997	0	0	2.9579	3.51293	HEXA
Interleukin-35 Signalling	1/12	0.304939	0.813997	0	0	2.9579	3.51293	EBI3
Organic Anion Transporters	1/12	0.304939	0.813997	0	0	2.9579	3.51293	SLC17A7
Peptide Hormone Biosynthesis	1/12	0.304939	0.813997	0	0	2.9579	3.51293	INHBA
Pyrimidine Catabolism	1/12	0.304939	0.813997	0	0	2.9579	3.51293	UPP1
Reduction of Cytosolic Ca++ Levels	1/12	0.304939	0.813997	0	0	2.9579	3.51293	SLC8A1
Sphingolipid Catabolism	1/12	0.304939	0.813997	0	0	2.9579	3.51293	PLPP2
TP53 Regulates Transcription of Caspase Activators and Caspases	1/12	0.304939	0.813997	0	0	2.9579	3.51293	NLRC4
MITF-M-dependent Gene Expression	4/94	0.308577	0.820495	0	0	1.44748	1.70192	MLPH;BCL2;ATP6V1H;MYO5A
Cap-dependent Translation Initiation	5/124	0.311953	0.820495	0	0	1.36867	1.59437	RPL3;EIF4EBP1;RPL13A;EIF2S2;EIF3C
Eukaryotic Translation Initiation	5/124	0.311953	0.820495	0	0	1.36867	1.59437	RPL3;EIF4EBP1;RPL13A;EIF2S2;EIF3C
Regulation of IGF Transport and Uptake by Insulin-like Growth Factor Binding Proteins (IGFBPs)	5/124	0.311953	0.820495	0	0	1.36867	1.59437	ITIH2;PAPPA;TNC;APOE;TIMP1
Regulation of Ornithine Decarboxylase (ODC)	2/38	0.314268	0.820495	0	0	1.80831	2.09314	NQO1;ODC1
Antigen Activates B Cell Receptor (BCR) Leading to Generation of Second Messengers	4/95	0.315343	0.820495	0	0	1.4315	1.65209	PLCG2;PTPN6;PIK3AP1;VAV1
Antimicrobial Peptides	4/95	0.315343	0.820495	0	0	1.4315	1.65209	TLR1;SLC11A1;RNASE6;TLR2
CDC42 GTPase Cycle	6/155	0.317584	0.820495	0	0	1.31189	1.50476	FGD3;PAK1;DOCK8;ARHGDIG;WAS;PAK3
FOXO-mediated Transcription	3/67	0.323274	0.820495	0	0	1.52612	1.72338	GADD45A;DDIT3;CAT
Beta Defensins	2/39	0.325313	0.820495	0	0	1.75935	1.97569	TLR1;TLR2
Glycosphingolipid Catabolism	2/39	0.325313	0.820495	0	0	1.75935	1.97569	GALC;HEXA
eNOS Activation	1/13	0.325699	0.820495	0	0	2.71127	3.04145	HSP90AA1
p75NTR Recruits Signalling Complexes	1/13	0.325699	0.820495	0	0	2.71127	3.04145	SQSTM1
Advanced Glycosylation Endproduct Receptor Signaling	1/13	0.325699	0.820495	0	0	2.71127	3.04145	LGALS3
Dissolution of Fibrin Clot	1/13	0.325699	0.820495	0	0	2.71127	3.04145	SERPINE1
ERBB2 Activates PTK6 Signaling	1/13	0.325699	0.820495	0	0	2.71127	3.04145	EREG
ERKs Are Inactivated	1/13	0.325699	0.820495	0	0	2.71127	3.04145	DUSP4
GRB2 Events in EGFR Signaling	1/13	0.325699	0.820495	0	0	2.71127	3.04145	EREG
IRF3-mediated Induction of Type I IFN	1/13	0.325699	0.820495	0	0	2.71127	3.04145	NLRC3
NF-kB Is Activated and Signals Survival	1/13	0.325699	0.820495	0	0	2.71127	3.04145	SQSTM1
TRAF6 Mediated IRF7 Activation in TLR7 8 or 9 Signaling	1/13	0.325699	0.820495	0	0	2.71127	3.04145	TLR7
Ubiquinol Biosynthesis	1/13	0.325699	0.820495	0	0	2.71127	3.04145	COQ8B
Mitochondrial Protein Degradation	4/97	0.328909	0.82446	0	0	1.40057	1.5574	STAR;LONP1;ACOT2;ALDH18A1
Glycerophospholipid Biosynthesis	5/128	0.335519	0.82446	0	0	1.32388	1.44578	ABHD4;ABHD3;GPD1;PLD4;CDS2
Regulation of Complement Cascade	5/128	0.335519	0.82446	0	0	1.32388	1.44578	C1QB;C1QA;C5AR1;C3AR1;C1QC
P75 NTR Receptor-Mediated Signalling	4/98	0.335705	0.82446	0	0	1.3856	1.51241	FGD3;SQSTM1;RTN4;VAV1
Metabolism of Nucleotides	4/98	0.335705	0.82446	0	0	1.3856	1.51241	UCK2;TXNRD1;GSR;UPP1
RHOU GTPase Cycle	2/40	0.33631	0.82446	0	0	1.71296	1.86665	PAK1;PAK3
GPCR Downstream Signalling	21/633	0.340695	0.82446	0	0	1.11943	1.20536	P2RY12;CX3CR1;CCR1;GPR68;NPY4R;GPR65;C5AR1;FPR1;PIK3CG;VAV1;PIK3R5;FGD3;P2RY6;PAK1;GNAT2;GRK5;RGS1;ADM2;C3AR1;RGS11;CCR5
Interferon Gamma Signaling	4/99	0.342507	0.82446	0	0	1.37094	1.46892	OAS3;IRF5;NCAM1;PTPN6
SLC Transporter Disorders	4/99	0.342507	0.82446	0	0	1.37094	1.46892	SLC9A9;SLC2A1;SLC3A2;HK1
G Alpha (I) Signalling Events	11/316	0.344688	0.82446	0	0	1.17539	1.25193	CCR1;P2RY12;CX3CR1;GNAT2;RGS1;NPY4R;C5AR1;C3AR1;FPR1;RGS11;CCR5
CS DS Degradation	1/14	0.34584	0.82446	0	0	2.50258	2.65719	HEXA
Erythropoietin Activates RAS	1/14	0.34584	0.82446	0	0	2.50258	2.65719	VAV1
Glycogen Breakdown (Glycogenolysis)	1/14	0.34584	0.82446	0	0	2.50258	2.65719	PHKA1
Glycogen Synthesis	1/14	0.34584	0.82446	0	0	2.50258	2.65719	GBE1
Physiological Factors	1/14	0.34584	0.82446	0	0	2.50258	2.65719	HIPK2
Regulation of IFNG Signaling	1/14	0.34584	0.82446	0	0	2.50258	2.65719	PTPN6
Repression of WNT Target Genes	1/14	0.34584	0.82446	0	0	2.50258	2.65719	MYC
SHC1 Events in EGFR Signaling	1/14	0.34584	0.82446	0	0	2.50258	2.65719	EREG
SHC1 Events in ERBB4 Signaling	1/14	0.34584	0.82446	0	0	2.50258	2.65719	EREG
Synthesis of IP2, IP, and Ins in the Cytosol	1/14	0.34584	0.82446	0	0	2.50258	2.65719	INPP5J
Triglyceride Biosynthesis	1/14	0.34584	0.82446	0	0	2.50258	2.65719	GK
MTOR Signalling	2/41	0.347254	0.82446	0	0	1.66895	1.76525	RRAGD;EIF4EBP1
Transcriptional Regulation by VENTX	2/41	0.347254	0.82446	0	0	1.66895	1.76525	CSF1R;ANAPC15
Cardiac Conduction	5/130	0.347361	0.82446	0	0	1.30257	1.37732	KCNJ4;KCNE1;SLC8A1;SCN1B;HIPK2
ESR-mediated Signaling	7/192	0.349706	0.82803	0	0	1.23249	1.29493	HSP90AA1;CITED1;MYC;BCL2;STRN;CTSD;EREG
C-type Lectin Receptors (CLRs)	5/131	0.353292	0.834515	0	0	1.29216	1.34444	PAK1;CLEC4D;CARD9;PLCG2;PAK3
COPI-dependent Golgi-to-ER Retrograde Traffic	4/101	0.356119	0.836976	0	0	1.34254	1.38616	KIF9;KIF26B;KIF5A;KIF1A
NCAM1 Interactions	2/42	0.358137	0.836976	0	0	1.62714	1.67082	NCAM1;COL9A2
Regulation of MITF-M-dependent Genes Involved in Pigmentation	2/42	0.358137	0.836976	0	0	1.62714	1.67082	MLPH;MYO5A
Anchoring Fibril Formation	1/15	0.36538	0.836976	0	0	2.32371	2.33954	LAMC2
Constitutive Signaling by EGFRvIII	1/15	0.36538	0.836976	0	0	2.32371	2.33954	HSP90AA1
Degradation of Cysteine and Homocysteine	1/15	0.36538	0.836976	0	0	2.32371	2.33954	CTH
ERBB2 Regulates Cell Motility	1/15	0.36538	0.836976	0	0	2.32371	2.33954	EREG
Keratan Sulfate Degradation	1/15	0.36538	0.836976	0	0	2.32371	2.33954	HEXA
Negative Regulation of FLT3	1/15	0.36538	0.836976	0	0	2.32371	2.33954	SLA
Negative Regulation of TCF-dependent Signaling by WNT Ligand Antagonists	1/15	0.36538	0.836976	0	0	2.32371	2.33954	WIF1
Pentose Phosphate Pathway	1/15	0.36538	0.836976	0	0	2.32371	2.33954	TALDO1
Phase 2 - Plateau Phase	1/15	0.36538	0.836976	0	0	2.32371	2.33954	KCNE1
Signaling by EGFRvIII in Cancer	1/15	0.36538	0.836976	0	0	2.32371	2.33954	HSP90AA1
Aspirin ADME	2/43	0.368953	0.839303	0	0	1.58737	1.58275	ABCC3;ABCC2
Assembly and Cell Surface Presentation of NMDA Receptors	2/43	0.368953	0.839303	0	0	1.58737	1.58275	DLG2;GRIN3A
Signaling by SCF-KIT	2/43	0.368953	0.839303	0	0	1.58737	1.58275	PTPN6;VAV1
RHO GTPase Effectors	10/291	0.370366	0.840577	0	0	1.15928	1.15147	PAK1;NCF1;NCF2;NCF4;KIF5A;WAS;CYBB;NCKAP1L;PAK3;ZWINT
Peptide Ligand-Binding Receptors	7/198	0.378961	0.843147	0	0	1.1934	1.15798	CCR1;CX3CR1;NPY4R;C5AR1;C3AR1;FPR1;CCR5
Bile Acid and Bile Salt Metabolism	2/44	0.379696	0.843147	0	0	1.5495	1.50051	ABCC3;ACOX2
Retinoid Metabolism and Transport	2/44	0.379696	0.843147	0	0	1.5495	1.50051	APOE;LRP8
Smooth Muscle Contraction	2/44	0.379696	0.843147	0	0	1.5495	1.50051	ACTA2;PAK1
Phase I - Functionalization of Compounds	4/105	0.383319	0.843147	0	0	1.2891	1.2361	MAOA;EPHX1;AHRR;CBR3
p75NTR Signals via NF-kB	1/16	0.384338	0.843147	0	0	2.16868	2.07376	SQSTM1
FOXO-mediated Transcription of Cell Death Genes	1/16	0.384338	0.843147	0	0	2.16868	2.07376	DDIT3
GRB2 Events in ERBB2 Signaling	1/16	0.384338	0.843147	0	0	2.16868	2.07376	EREG
Glycogen Storage Diseases	1/16	0.384338	0.843147	0	0	2.16868	2.07376	GBE1
NRIF Signals Cell Death From the Nucleus	1/16	0.384338	0.843147	0	0	2.16868	2.07376	SQSTM1
PI3K Events in ERBB2 Signaling	1/16	0.384338	0.843147	0	0	2.16868	2.07376	EREG
Regulation of KIT Signaling	1/16	0.384338	0.843147	0	0	2.16868	2.07376	PTPN6
STING Mediated Induction of Host Immune Responses	1/16	0.384338	0.843147	0	0	2.16868	2.07376	NLRC3
Signaling by ERBB2 ECD Mutants	1/16	0.384338	0.843147	0	0	2.16868	2.07376	HSP90AA1
Signaling by FLT3 ITD and TKD Mutants	1/16	0.384338	0.843147	0	0	2.16868	2.07376	NOX4
Apoptosis	6/168	0.386649	0.846332	0	0	1.2058	1.1458	TICAM2;BCL2;PMAIP1;CD14;BID;GSDME
Diseases of Metabolism	9/264	0.390353	0.851264	0	0	1.14934	1.08119	GCLC;MAOA;GBE1;GSS;HEXA;ADAMTSL2;TALDO1;CSF2RB;GCLM
Cell Death Signalling via NRAGE, NRIF and NADE	3/76	0.396813	0.851264	0	0	1.33735	1.2361	FGD3;SQSTM1;VAV1
Post-translational Protein Phosphorylation	4/107	0.396875	0.851264	0	0	1.26394	1.16805	ITIH2;TNC;APOE;TIMP1
Sphingolipid Metabolism	4/107	0.396875	0.851264	0	0	1.26394	1.16805	GALC;HEXA;PLPP2;FUT1
Programmed Cell Death	7/202	0.398525	0.851264	0	0	1.16867	1.07516	HSP90AA1;TICAM2;BCL2;PMAIP1;CD14;BID;GSDME
Complement Cascade	5/139	0.400785	0.851264	0	0	1.21451	1.11047	C1QB;C1QA;C5AR1;C3AR1;C1QC
M-decay Degradation of Maternal mRNAs by Maternally Stored Factors	2/46	0.400943	0.851264	0	0	1.47892	1.35163	CPEB1;ELL2
FOXO-mediated Transcription of Cell Cycle Genes	1/17	0.40273	0.851264	0	0	2.03303	1.84902	GADD45A
GAB1 Signalosome	1/17	0.40273	0.851264	0	0	2.03303	1.84902	EREG
Hyaluronan Metabolism	1/17	0.40273	0.851264	0	0	2.03303	1.84902	HEXA
IL-6-type Cytokine Receptor Ligand Interactions	1/17	0.40273	0.851264	0	0	2.03303	1.84902	CRLF1
Metabolism of Angiotensinogen to Angiotensins	1/17	0.40273	0.851264	0	0	2.03303	1.84902	CTSD
Metabolism of Nitric Oxide NOS3 Activation and Regulation	1/17	0.40273	0.851264	0	0	2.03303	1.84902	HSP90AA1
Regulation of MITF-M-dependent Genes Involved in Lysosome Biogenesis and Autophagy	1/17	0.40273	0.851264	0	0	2.03303	1.84902	ATP6V1H
Signaling by Activin	1/17	0.40273	0.851264	0	0	2.03303	1.84902	INHBA
Trafficking of GluR2-containing AMPA Receptors	1/17	0.40273	0.851264	0	0	2.03303	1.84902	GRIP1
Class A 1 (Rhodopsin-like Receptors)	11/333	0.409236	0.859197	0	0	1.11235	0.993842	CCR1;P2RY12;CX3CR1;P2RY6;GPR68;NPY4R;GPR65;C5AR1;C3AR1;FPR1;CCR5
Cyclin D Associated Events in G1	2/47	0.411439	0.859197	0	0	1.44598	1.28416	CCND2;E2F3
G1 Phase	2/47	0.411439	0.859197	0	0	1.44598	1.28416	CCND2;E2F3
Transmission Across Chemical Synapses	9/269	0.41164	0.859197	0	0	1.12694	1.00028	KCNJ4;GRIP1;SLC38A1;GRIN3A;DLG2;MAOA;SLC1A2;SLC17A7;PPM1E
Interferon Alpha Beta Signaling	3/78	0.412913	0.859197	0	0	1.30155	1.15124	OAS3;IRF5;PTPN6
MyD88-independent TLR4 Cascade	4/110	0.417112	0.859197	0	0	1.22797	1.07374	DUSP4;TICAM2;TIFA;CD14
TRIF (TICAM1)-mediated TLR4 Signaling	4/110	0.417112	0.859197	0	0	1.22797	1.07374	DUSP4;TICAM2;TIFA;CD14
Lewis Blood Group Biosynthesis	1/18	0.420574	0.859197	0	0	1.91334	1.65721	B4GALNT2
Metabolism of Amine-Derived Hormones	1/18	0.420574	0.859197	0	0	1.91334	1.65721	DIO2
Norepinephrine Neurotransmitter Release Cycle	1/18	0.420574	0.859197	0	0	1.91334	1.65721	MAOA
RNA Polymerase III Chain Elongation	1/18	0.420574	0.859197	0	0	1.91334	1.65721	POLR3G
Recycling of Bile Acids and Salts	1/18	0.420574	0.859197	0	0	1.91334	1.65721	ABCC3
TP53 Regulates Transcription of Genes Involved in G2 Cell Cycle Arrest	1/18	0.420574	0.859197	0	0	1.91334	1.65721	GADD45A
Biosynthesis of the N-glycan Precursor (Dolichol LLO) and Transfer to a Nascent Protein	3/79	0.420913	0.859197	0	0	1.28436	1.11139	PMM1;NPL;HK1
Metabolism of Fat-Soluble Vitamins	2/48	0.421842	0.859197	0	0	1.41447	1.22086	APOE;LRP8
NOTCH1 Intracellular Domain Regulates Transcription	2/48	0.421842	0.859197	0	0	1.41447	1.22086	MYC;HIF1A
ER-Phagosome Pathway	3/80	0.428875	0.859197	0	0	1.26761	1.07315	TLR1;CD14;TLR2
MAPK6 MAPK4 Signaling	3/80	0.428875	0.859197	0	0	1.26761	1.07315	PAK1;MYC;PAK3
Fatty Acid Metabolism	6/176	0.429281	0.859197	0	0	1.14858	0.971292	PON3;HPGDS;ACOX2;HPGD;ALOX5AP;ACOT2
Defensins	2/49	0.43215	0.859197	0	0	1.3843	1.16141	TLR1;TLR2
Centrosome Maturation	3/81	0.436799	0.859197	0	0	1.2513	1.03643	HSP90AA1;HAUS8;TUBGCP4
Recruitment of Mitotic Centrosome Proteins and Complexes	3/81	0.436799	0.859197	0	0	1.2513	1.03643	HSP90AA1;HAUS8;TUBGCP4
Assembly of Active LPL and LIPC Lipase Complexes	1/19	0.437885	0.859197	0	0	1.80695	1.49218	FGF21
Constitutive Signaling by Ligand-Responsive EGFR Cancer Variants	1/19	0.437885	0.859197	0	0	1.80695	1.49218	HSP90AA1
Glycosphingolipid Biosynthesis	1/19	0.437885	0.859197	0	0	1.80695	1.49218	FUT1
LDL Clearance	1/19	0.437885	0.859197	0	0	1.80695	1.49218	SOAT2
Na+ Cl- Dependent Neurotransmitter Transporters	1/19	0.437885	0.859197	0	0	1.80695	1.49218	SLC6A9
Phase 4 - Resting Membrane Potential	1/19	0.437885	0.859197	0	0	1.80695	1.49218	KCNJ4
Plasma Lipoprotein Assembly	1/19	0.437885	0.859197	0	0	1.80695	1.49218	APOE
RHO GTPases Activate ROCKs	1/19	0.437885	0.859197	0	0	1.80695	1.49218	PAK1
Regulation of MITF-M-dependent Genes Involved in Apoptosis	1/19	0.437885	0.859197	0	0	1.80695	1.49218	BCL2
SARS-CoV-1 Targets Host Intracellular Signalling and Regulatory Pathways	1/19	0.437885	0.859197	0	0	1.80695	1.49218	SERPINE1
Signaling by FLT3 Fusion Proteins	1/19	0.437885	0.859197	0	0	1.80695	1.49218	NOX4
Signaling by Ligand-Responsive EGFR Variants in Cancer	1/19	0.437885	0.859197	0	0	1.80695	1.49218	HSP90AA1
Synthesis, Secretion, and Deacylation of Ghrelin	1/19	0.437885	0.859197	0	0	1.80695	1.49218	PLA2G7
Transcription of E2F Targets Under Negative Control by DREAM Complex	1/19	0.437885	0.859197	0	0	1.80695	1.49218	MYC
Signaling by ERBB2	2/50	0.442359	0.866249	0	0	1.35539	1.1055	HSP90AA1;EREG
Infection With Mycobacterium Tuberculosis	3/82	0.444681	0.866267	0	0	1.23539	1.00116	MRC1;ATP6V1H;TLR2
Signaling by Insulin Receptor	3/82	0.444681	0.866267	0	0	1.23539	1.00116	ATP6V1H;TRIB3;CTSD
Signaling by GPCR	22/706	0.44889	0.866267	0	0	1.04708	0.83869	P2RY12;CX3CR1;CCR1;GPR68;NPY4R;GPR65;C5AR1;FPR1;PIK3CG;VAV1;PIK3R5;FGD3;ADGRE1;P2RY6;PAK1;GNAT2;GRK5;RGS1;ADM2;C3AR1;RGS11;CCR5
IRE1alpha Activates Chaperones	2/51	0.452465	0.866267	0	0	1.32766	1.0529	ERN1;EXTL1
Transcriptional Activity of SMAD2 SMAD3 SMAD4 Heterotrimer	2/51	0.452465	0.866267	0	0	1.32766	1.0529	MYC;SERPINE1
Aberrant Regulation of Mitotic Exit in Cancer Due to RB1 Defects	1/20	0.45468	0.866267	0	0	1.71176	1.34914	ANAPC15
Apoptotic Factor-Mediated Response	1/20	0.45468	0.866267	0	0	1.71176	1.34914	GSDME
Conversion From APC C Cdc20 to APC C Cdh1 in Late Anaphase	1/20	0.45468	0.866267	0	0	1.71176	1.34914	ANAPC15
G Beta Gamma Signalling Through CDC42	1/20	0.45468	0.866267	0	0	1.71176	1.34914	PAK1
NOTCH4 Intracellular Domain Regulates Transcription	1/20	0.45468	0.866267	0	0	1.71176	1.34914	ACTA2
Phosphorylation of the APC C	1/20	0.45468	0.866267	0	0	1.71176	1.34914	ANAPC15
Ras Activation Upon Ca2+ Influx Through NMDA Receptor	1/20	0.45468	0.866267	0	0	1.71176	1.34914	DLG2
Signaling by PDGFR in Disease	1/20	0.45468	0.866267	0	0	1.71176	1.34914	STRN
Synthesis of Leukotrienes (LT) and Eoxins (EX)	1/20	0.45468	0.866267	0	0	1.71176	1.34914	ALOX5AP
L13a-mediated Translational Silencing of Ceruloplasmin Expression	4/116	0.457068	0.869136	0	0	1.16183	0.909622	RPL3;RPL13A;EIF2S2;EIF3C
GTP Hydrolysis and Joining of the 60S Ribosomal Subunit	4/117	0.463642	0.877876	0	0	1.15149	0.885081	RPL3;RPL13A;EIF2S2;EIF3C
Signal Transduction	79/2613	0.469663	0.877876	0	0	1.01527	0.767277	CD86;NCF1;CITED1;NCF2;GPR68;GPR65;DOCK8;SERPINE1;NCF4;ARHGDIG;LAMC2;PIK3CG;ADGRE1;GNAT2;RGS1;MYC;STBD1;KIF5A;C3AR1;EPSTI1;EFHD2;PMEPA1;TIMP1;CCR5;CTSD;DUSP4;HSP90AA1;CYBB;RPGRIP1L;VAV1;EREG;ACTA2;RRAGD;TRIB3;DOCK2;SQSTM1;CX3CR1;NPY4R;C5AR1;FPR1;WAS;CSF2RB;LTBP2;HIF1A;RTN4;THBS4;PIK3R5;FGD3;SPTA1;P2RY6;PAK1;GPNMB;GRK5;WIF1;PLCG2;EIF4EBP1;ATP6V1H;NCKAP1L;E2F3;NCAM1;APOE;PAK3;P2RY12;CCR1;EGR2;TGFB2;…
Branched-chain Amino Acid Catabolism	1/21	0.470974	0.877876	0	0	1.62609	1.22437	BCAT1
CTLA4 Inhibitory Signaling	1/21	0.470974	0.877876	0	0	1.62609	1.22437	CD86
Digestion	1/21	0.470974	0.877876	0	0	1.62609	1.22437	PIR
Inactivation of APC C via Direct Inhibition of the APC C Complex	1/21	0.470974	0.877876	0	0	1.62609	1.22437	ANAPC15
Inhib of Proteolytic Activity of APC C Required for Onset of Anaphase by Mitotic Spindle Checkpoint	1/21	0.470974	0.877876	0	0	1.62609	1.22437	ANAPC15
Interleukin-37 Signaling	1/21	0.470974	0.877876	0	0	1.62609	1.22437	PTPN6
Neurotoxicity of Clostridium Toxins	1/21	0.470974	0.877876	0	0	1.62609	1.22437	SV2B
Unblocking of NMDA Receptors, Glutamate Binding and Activation	1/21	0.470974	0.877876	0	0	1.62609	1.22437	DLG2
Formation of the Ternary Complex, and Subsequently, the 43S Complex	2/53	0.472359	0.877876	0	0	1.27547	0.956618	EIF2S2;EIF3C
RHOD GTPase Cycle	2/53	0.472359	0.877876	0	0	1.27547	0.956618	STBD1;EFHD2
Signaling by Type 1 Insulin-like Growth Factor 1 Receptor (IGF1R)	2/54	0.482142	0.887927	0	0	1.25087	0.912532	CILP;TRIB3
L1CAM Interactions	4/120	0.48319	0.887927	0	0	1.12153	0.815741	SPTA1;PAK1;NCAM1;SCN1B
Platelet Homeostasis	3/87	0.48339	0.887927	0	0	1.16156	0.844371	PTPN6;LRP8;SLC8A1
ADP Signalling Through P2Y Purinoceptor 12	1/22	0.486782	0.887927	0	0	1.54858	1.11488	P2RY12
Common Pathway of Fibrin Clot Formation	1/22	0.486782	0.887927	0	0	1.54858	1.11488	F13A1
ERK MAPK Targets	1/22	0.486782	0.887927	0	0	1.54858	1.11488	DUSP4
Early Phase of HIV Life Cycle	1/22	0.486782	0.887927	0	0	1.54858	1.11488	CCR5
Insertion of Tail-Anchored Proteins Into the Endoplasmic Reticulum Membrane	1/22	0.486782	0.887927	0	0	1.54858	1.11488	HMOX1
Regulation of Signaling by CBL	1/22	0.486782	0.887927	0	0	1.54858	1.11488	VAV1
SHC1 Events in ERBB2 Signaling	1/22	0.486782	0.887927	0	0	1.54858	1.11488	EREG
Classical Antibody-Mediated Complement Activation	3/88	0.490979	0.893926	0	0	1.14783	0.816515	C1QB;C1QA;C1QC
Metabolism of Steroids	5/155	0.493987	0.897744	0	0	1.08407	0.764533	ABCC3;STAR;ACOX2;HSD3B1;TSPO
Long-term Potentiation	1/23	0.502119	0.900887	0	0	1.47811	1.0183	DLG2
RAF-independent MAPK1 3 Activation	1/23	0.502119	0.900887	0	0	1.47811	1.0183	DUSP4
RHOBTB2 GTPase Cycle	1/23	0.502119	0.900887	0	0	1.47811	1.0183	HSP90AA1
RNA Polymerase III Transcription Termination	1/23	0.502119	0.900887	0	0	1.47811	1.0183	POLR3G
Suppression of Phagosomal Maturation	1/23	0.502119	0.900887	0	0	1.47811	1.0183	ATP6V1H
Synthesis of Bile Acids and Bile Salts via 7Alpha-Hydroxycholesterol	1/23	0.502119	0.900887	0	0	1.47811	1.0183	ACOX2
Telomere Extension By Telomerase	1/23	0.502119	0.900887	0	0	1.47811	1.0183	NHP2
Autophagy	5/158	0.510914	0.914259	0	0	1.06264	0.713623	EEF1A1;HSP90AA1;RRAGD;RNASE1;SQSTM1
Xenobiotics	1/24	0.516997	0.914259	0	0	1.41377	0.93269	AHRR
APC C Cdc20 Mediated Degradation of Cyclin B	1/24	0.516997	0.914259	0	0	1.41377	0.93269	ANAPC15
Growth Hormone Receptor Signaling	1/24	0.516997	0.914259	0	0	1.41377	0.93269	PTPN6
Impaired BRCA2 Binding to PALB2	1/24	0.516997	0.914259	0	0	1.41377	0.93269	RAD51C
Interleukin-6 Family Signaling	1/24	0.516997	0.914259	0	0	1.41377	0.93269	CRLF1
Metal Ion SLC Transporters	1/24	0.516997	0.914259	0	0	1.41377	0.93269	SLC11A1
Other Interleukin Signaling	1/24	0.516997	0.914259	0	0	1.41377	0.93269	CSF1R
Signaling by PDGF	2/58	0.520126	0.918144	0	0	1.16128	0.759113	COL9A2;THBS4
MHC Class II Antigen Presentation	4/126	0.521387	0.918352	0	0	1.06604	0.694274	KIF5A;AP1S3;CTSD;CTSS
Activation of NMDA Receptors and Postsynaptic Events	3/93	0.528064	0.918352	0	0	1.08378	0.692035	DLG2;GRIN3A;PPM1E
Adherens Junctions Interactions	2/59	0.529327	0.918352	0	0	1.14085	0.725752	CDH4;CDH8
Cytoprotection by HMOX1	2/59	0.529327	0.918352	0	0	1.14085	0.725752	BLVRB;HMOX1
Iron Uptake and Transport	2/59	0.529327	0.918352	0	0	1.14085	0.725752	ATP6V1H;HMOX1
NRAGE Signals Death Through JNK	2/59	0.529327	0.918352	0	0	1.14085	0.725752	FGD3;VAV1
Non-integrin membrane-ECM Interactions	2/59	0.529327	0.918352	0	0	1.14085	0.725752	TNC;LAMC2
Defective HDR Through Homologous Recombination Repair Due to PALB2 Loss of BRCA1 Binding Function	1/25	0.531432	0.918352	0	0	1.3548	0.856474	RAD51C
Defective HDR Through Homologous Recomb Repair Due to PALB2 Loss of BRCA2 RAD51 RAD51C Binding Fnc	1/25	0.531432	0.918352	0	0	1.3548	0.856474	RAD51C
Defective Homologous Recombination Repair (HRR) Due to BRCA1 Loss of Function	1/25	0.531432	0.918352	0	0	1.3548	0.856474	RAD51C
Defective Homologous Recombination Repair (HRR) Due to PALB2 Loss of Function	1/25	0.531432	0.918352	0	0	1.3548	0.856474	RAD51C
Regulation of IFNA IFNB Signaling	1/25	0.531432	0.918352	0	0	1.3548	0.856474	PTPN6
Peptide Chain Elongation	3/94	0.5353	0.921802	0	0	1.07182	0.669808	EEF1A1;RPL3;RPL13A
Recruitment of NuMA to Mitotic Centrosomes	3/94	0.5353	0.921802	0	0	1.07182	0.669808	HSP90AA1;HAUS8;TUBGCP4
Ribosomal Scanning and Start Codon Recognition	2/60	0.538408	0.923922	0	0	1.12112	0.694132	EIF2S2;EIF3C
Translation Initiation Complex Formation	2/60	0.538408	0.923922	0	0	1.12112	0.694132	EIF2S2;EIF3C
Disorders of Transmembrane Transporters	5/164	0.544044	0.926302	0	0	1.02223	0.622255	ABCC2;SLC9A9;SLC2A1;SLC3A2;HK1
Potential Therapeutics for SARS	5/164	0.544044	0.926302	0	0	1.02223	0.622255	HSP90AA1;ITGA4;PLCG2;TLR7;VAV1
APC-Cdc20 Mediated Degradation of Nek2A	1/26	0.545437	0.926302	0	0	1.30054	0.788345	ANAPC15
Digestion and Absorption	1/26	0.545437	0.926302	0	0	1.30054	0.788345	PIR
Endogenous Sterols	1/26	0.545437	0.926302	0	0	1.30054	0.788345	AHRR
Fertilization	1/26	0.545437	0.926302	0	0	1.30054	0.788345	CATSPERD
Nuclear Events (Kinase and Transcription Factor Activation)	2/61	0.547366	0.926385	0	0	1.10207	0.664145	DUSP4;EGR2
Regulated Necrosis	2/61	0.547366	0.926385	0	0	1.10207	0.664145	HSP90AA1;GSDME
Creation of C4 and C2 Activators	3/96	0.549581	0.928537	0	0	1.04866	0.627726	C1QB;C1QA;C1QC
Anchoring of the Basal Body to the Plasma Membrane	3/97	0.556624	0.930131	0	0	1.03745	0.607806	HSP90AA1;HAUS8;RPGRIP1L
Signaling by Nuclear Receptors	8/270	0.558525	0.930131	0	0	0.992289	0.577964	HSP90AA1;CITED1;MYC;BCL2;STRN;APOE;CTSD;EREG
Attenuation Phase	1/27	0.559023	0.930131	0	0	1.25045	0.727219	HSP90AA1
G0 and Early G1	1/27	0.559023	0.930131	0	0	1.25045	0.727219	MYC
Pyroptosis	1/27	0.559023	0.930131	0	0	1.25045	0.727219	GSDME
RNA Polymerase III Transcription Initiation From Type 2 Promoter	1/27	0.559023	0.930131	0	0	1.25045	0.727219	POLR3G
Regulation of RUNX1 Expression and Activity	1/27	0.559023	0.930131	0	0	1.25045	0.727219	CCND2
Resolution of D-loop Structures Through Synthesis-Dependent Strand Annealing (SDSA)	1/27	0.559023	0.930131	0	0	1.25045	0.727219	RAD51C
Syndecan Interactions	1/27	0.559023	0.930131	0	0	1.25045	0.727219	TNC
Ca2+ Pathway	2/63	0.564916	0.933147	0	0	1.06582	0.608668	GNAT2;MYC
Eukaryotic Translation Elongation	3/99	0.570509	0.933147	0	0	1.01573	0.570054	EEF1A1;RPL3;RPL13A
BMAL1 CLOCK,NPAS2 Activates Circadian Gene Expression	1/28	0.572204	0.933147	0	0	1.20408	0.672188	SERPINE1
CREB1 Phosphorylation Through NMDA Receptor-Mediated Activation of RAS Signaling	1/28	0.572204	0.933147	0	0	1.20408	0.672188	DLG2
FLT3 Signaling in Disease	1/28	0.572204	0.933147	0	0	1.20408	0.672188	NOX4
Peroxisomal Lipid Metabolism	1/28	0.572204	0.933147	0	0	1.20408	0.672188	ACOX2
Platelet Calcium Homeostasis	1/28	0.572204	0.933147	0	0	1.20408	0.672188	SLC8A1
RNA Polymerase III Transcription Initiation From Type 1 Promoter	1/28	0.572204	0.933147	0	0	1.20408	0.672188	POLR3G
RNA Polymerase III Transcription Initiation From Type 3 Promoter	1/28	0.572204	0.933147	0	0	1.20408	0.672188	POLR3G
Sulfur Amino Acid Metabolism	1/28	0.572204	0.933147	0	0	1.20408	0.672188	CTH
Synthesis of PC	1/28	0.572204	0.933147	0	0	1.20408	0.672188	ABHD3
TRP Channels	1/28	0.572204	0.933147	0	0	1.20408	0.672188	TRPM2
Cytosolic Sensors of Pathogen-Associated DNA	2/64	0.573505	0.933723	0	0	1.04858	0.582997	POLR3G;NLRC3
Golgi-to-ER Retrograde Transport	4/135	0.576015	0.935417	0	0	0.992341	0.547396	KIF9;KIF26B;KIF5A;KIF1A
MITF-M-regulated Melanocyte Development	4/136	0.581864	0.935417	0	0	0.984772	0.533271	MLPH;BCL2;ATP6V1H;MYO5A
Activation of G Protein Gated Potassium Channels	1/29	0.584991	0.935417	0	0	1.16101	0.622487	KCNJ4
Acyl Chain Remodelling of PE	1/29	0.584991	0.935417	0	0	1.16101	0.622487	ABHD4
EGR2 and SOX10-mediated Initiation of Schwann Cell Myelination	1/29	0.584991	0.935417	0	0	1.16101	0.622487	EGR2
Energy Dependent Regulation of mTOR by LKB1-AMPK	1/29	0.584991	0.935417	0	0	1.16101	0.622487	RRAGD
G Protein Gated Potassium Channels	1/29	0.584991	0.935417	0	0	1.16101	0.622487	KCNJ4
Inhibition of Voltage Gated Ca2+ Channels via Gbeta Gamma Subunits	1/29	0.584991	0.935417	0	0	1.16101	0.622487	KCNJ4
Myogenesis	1/29	0.584991	0.935417	0	0	1.16101	0.622487	CDH4
PIWI-interacting RNA (piRNA) Biogenesis	1/29	0.584991	0.935417	0	0	1.16101	0.622487	HSP90AA1
TNFs Bind Their Physiological Receptors	1/29	0.584991	0.935417	0	0	1.16101	0.622487	TNFSF18
Interleukin-1 Signaling	3/102	0.590826	0.939424	0	0	0.984797	0.518234	IL1RN;TIFA;SQSTM1
MAPK Family Signaling Cascades	9/314	0.596341	0.939424	0	0	0.958414	0.495445	DUSP4;SPTA1;PAK1;DLG2;MYC;CSF2RB;NCAM1;PAK3;EREG
Laminin Interactions	1/30	0.597397	0.939424	0	0	1.12092	0.577468	LAMC2
MET Activates PTK2 Signaling	1/30	0.597397	0.939424	0	0	1.12092	0.577468	LAMC2
PD-1 Signaling	1/30	0.597397	0.939424	0	0	1.12092	0.577468	PTPN6
Regulation of CDH11 Expression and Function	1/30	0.597397	0.939424	0	0	1.12092	0.577468	CDH8
Respiratory Syncytial Virus (RSV) Genome Replication, Transcription and Translation	1/30	0.597397	0.939424	0	0	1.12092	0.577468	HSP90AA1
Synthesis of Active Ubiquitin Roles of E1 and E2 Enzymes	1/30	0.597397	0.939424	0	0	1.12092	0.577468	UCHL3
Leishmania Infection	7/245	0.599808	0.939424	0	0	0.955384	0.488341	C3AR1;PLCG2;WAS;HMOX1;MYO5A;NCKAP1L;VAV1
Parasitic Infection Pathways	7/245	0.599808	0.939424	0	0	0.955384	0.488341	C3AR1;PLCG2;WAS;HMOX1;MYO5A;NCKAP1L;VAV1
Initial Triggering of Complement	3/104	0.604021	0.939424	0	0	0.965197	0.4866	C1QB;C1QA;C1QC
Interleukin-1 Family Signaling	4/140	0.60479	0.939424	0	0	0.95561	0.480551	IL1RN;TIFA;PTPN6;SQSTM1
Downregulation of SMAD2 3 SMAD4 Transcriptional Activity	1/31	0.609433	0.939424	0	0	1.0835	0.536578	SERPINE1
EGFR Downregulation	1/31	0.609433	0.939424	0	0	1.0835	0.536578	EREG
FOXO-mediated Transcription of Oxidative Stress, Metabolic and Neuronal Genes	1/31	0.609433	0.939424	0	0	1.0835	0.536578	CAT
Glutamate Binding, Activation of AMPA Receptors and Synaptic Plasticity	1/31	0.609433	0.939424	0	0	1.0835	0.536578	GRIP1
MAPK Targets Nuclear Events Mediated by MAP Kinases	1/31	0.609433	0.939424	0	0	1.0835	0.536578	DUSP4
Nicotinate Metabolism	1/31	0.609433	0.939424	0	0	1.0835	0.536578	NMRK2
Signaling by BMP	1/31	0.609433	0.939424	0	0	1.0835	0.536578	INHBA
Trafficking of AMPA Receptors	1/31	0.609433	0.939424	0	0	1.0835	0.536578	GRIP1
Transcriptional Regulation of Brown and Beige Adipocyte Differentiation	1/31	0.609433	0.939424	0	0	1.0835	0.536578	DIO2
Transcriptional Regulation of Brown and Beige Adipocyte Differentiation by EBF2	1/31	0.609433	0.939424	0	0	1.0835	0.536578	DIO2
Transferrin Endocytosis and Recycling	1/31	0.609433	0.939424	0	0	1.0835	0.536578	ATP6V1H
Loss of Nlp From Mitotic Centrosomes	2/69	0.614588	0.942116	0	0	0.970074	0.472236	HSP90AA1;HAUS8
Loss of Proteins Required for Interphase Microtubule Organization From the Centrosome	2/69	0.614588	0.942116	0	0	0.970074	0.472236	HSP90AA1;HAUS8
FCGR3A-mediated Phagocytosis	4/142	0.615962	0.942116	0	0	0.941662	0.456301	WAS;MYO5A;NCKAP1L;VAV1
Leishmania Phagocytosis	4/142	0.615962	0.942116	0	0	0.941662	0.456301	WAS;MYO5A;NCKAP1L;VAV1
Parasite Infection	4/142	0.615962	0.942116	0	0	0.941662	0.456301	WAS;MYO5A;NCKAP1L;VAV1
Formation of a Pool of Free 40S Subunits	3/106	0.616932	0.942136	0	0	0.946357	0.457087	RPL3;RPL13A;EIF3C
PINK1-PRKN Mediated Mitophagy	1/32	0.62111	0.94267	0	0	1.0485	0.499344	SQSTM1
Phase 0 - Rapid Depolarisation	1/32	0.62111	0.94267	0	0	1.0485	0.499344	SCN1B
Regulation of MECP2 Expression and Activity	1/32	0.62111	0.94267	0	0	1.0485	0.499344	HIPK2
Regulation of Necroptotic Cell Death	1/32	0.62111	0.94267	0	0	1.0485	0.499344	HSP90AA1
Circadian Clock	2/70	0.622431	0.943223	0	0	0.955759	0.453147	SERPINE1;HIF1A
Signaling by Rho GTPases	19/672	0.629144	0.946734	0	0	0.943874	0.437386	HSP90AA1;NCF1;NCF2;DOCK8;NCF4;WAS;ARHGDIG;CYBB;ZWINT;VAV1;FGD3;PAK1;STBD1;KIF5A;EPSTI1;EFHD2;NCKAP1L;PAK3;DOCK2
Activation of Matrix Metalloproteinases	1/33	0.632438	0.946734	0	0	1.01568	0.465357	TIMP1
Cristae Formation	1/33	0.632438	0.946734	0	0	1.01568	0.465357	CHCHD6
Regulation of Expression and Function of Type II Classical Cadherins	1/33	0.632438	0.946734	0	0	1.01568	0.465357	CDH8
Regulation of Homotypic Cell-Cell Adhesion	1/33	0.632438	0.946734	0	0	1.01568	0.465357	CDH8
Sialic Acid Metabolism	1/33	0.632438	0.946734	0	0	1.01568	0.465357	NPL
Signal Amplification	1/33	0.632438	0.946734	0	0	1.01568	0.465357	P2RY12
Synthesis of Bile Acids and Bile Salts	1/33	0.632438	0.946734	0	0	1.01568	0.465357	ACOX2
SARS-CoV-2-host Interactions	6/218	0.63653	0.951414	0	0	0.919021	0.415144	TLR1;HSP90AA1;TLR8;TLR7;PTPN6;TLR2
AURKA Activation by TPX2	2/72	0.637747	0.951789	0	0	0.928355	0.417587	HSP90AA1;HAUS8
GPCR Ligand Binding	13/467	0.640805	0.953047	0	0	0.929097	0.413476	P2RY12;CX3CR1;CCR1;GPR68;NPY4R;GPR65;C5AR1;FPR1;ADGRE1;P2RY6;ADM2;C3AR1;CCR5
Adipogenesis	3/110	0.641889	0.953047	0	0	0.91079	0.40379	CEBPA;EGR2;DIO2
Transcriptional Regulation by TP53	10/362	0.642961	0.953047	0	0	0.922013	0.407226	TAF7L;GADD45A;TXNRD1;RRAGD;GSR;SESN2;PMAIP1;NLRC4;BID;HIPK2
Late Endosomal Microautophagy	1/34	0.643427	0.953047	0	0	0.984848	0.434265	RNASE1
RIPK1-mediated Regulated Necrosis	1/34	0.643427	0.953047	0	0	0.984848	0.434265	HSP90AA1
FCERI Mediated MAPK Activation	3/111	0.647946	0.954486	0	0	0.90231	0.391556	PAK1;PLCG2;VAV1
Signaling by NOTCH1	2/74	0.652571	0.954486	0	0	0.902474	0.385209	MYC;HIF1A
Influenza Viral RNA Transcription and Replication	4/149	0.653484	0.954486	0	0	0.895877	0.38114	HSP90AA1;RPL3;RPL13A;IPO5
SARS-CoV-1-host Interactions	3/112	0.65393	0.954486	0	0	0.893986	0.379725	EEF1A1;SERPINE1;TLR7
Inwardly Rectifying K+ Channels	1/35	0.654089	0.954486	0	0	0.955833	0.405762	KCNJ4
Lysosome Vesicle Biogenesis	1/35	0.654089	0.954486	0	0	0.955833	0.405762	AP1S3
Nucleotide Catabolism	1/35	0.654089	0.954486	0	0	0.955833	0.405762	UPP1
Oncogene Induced Senescence	1/35	0.654089	0.954486	0	0	0.955833	0.405762	E2F3
RHOBTB GTPase Cycle	1/35	0.654089	0.954486	0	0	0.955833	0.405762	HSP90AA1
Resolution of D-loop Structures Through Holliday Junction Intermediates	1/35	0.654089	0.954486	0	0	0.955833	0.405762	RAD51C
Keratan Sulfate Keratin Metabolism	1/36	0.664433	0.965289	0	0	0.928476	0.379581	HEXA
RNA Polymerase III Transcription Initiation	1/36	0.664433	0.965289	0	0	0.928476	0.379581	POLR3G
Resolution of D-Loop Structures	1/36	0.664433	0.965289	0	0	0.928476	0.379581	RAD51C
Signaling by Rho GTPases, Miro GTPases and RHOBTB3	19/688	0.669198	0.970781	0	0	0.920513	0.369747	HSP90AA1;NCF1;NCF2;DOCK8;NCF4;WAS;ARHGDIG;CYBB;ZWINT;VAV1;FGD3;PAK1;STBD1;KIF5A;EPSTI1;EFHD2;NCKAP1L;PAK3;DOCK2
Cross-presentation of Soluble Exogenous Antigens (Endosomes)	1/37	0.674467	0.971272	0	0	0.902638	0.355488	MRC1
HSF1-dependent Transactivation	1/37	0.674467	0.971272	0	0	0.902638	0.355488	HSP90AA1
NOD1 2 Signaling Pathway	1/37	0.674467	0.971272	0	0	0.902638	0.355488	CARD9
RHOV GTPase Cycle	1/37	0.674467	0.971272	0	0	0.902638	0.355488	PAK1
RUNX1 Interacts With Co-Factors Whose Precise Effect on RUNX1 Targets Is Not Known	1/37	0.674467	0.971272	0	0	0.902638	0.355488	HIPK2
Class I MHC Mediated Antigen Processing & Presentation	10/373	0.67941	0.97531	0	0	0.893557	0.345387	TLR1;SPSB2;NCF1;NCF2;MRC1;NCF4;CYBB;CD14;CTSS;TLR2
Cooperation of PDCL (PhLP1) and TRiC CCT in G-protein Beta Folding	1/38	0.684203	0.97531	0	0	0.878197	0.333277	RGS11
Defective B3GALTL Causes PpS	1/38	0.684203	0.97531	0	0	0.878197	0.333277	ADAMTSL2
FLT3 Signaling	1/38	0.684203	0.97531	0	0	0.878197	0.333277	SLA
Maturation of Spike Protein 9694548	1/38	0.684203	0.97531	0	0	0.878197	0.333277	ZDHHC2
Mitochondrial Fatty Acid Beta-Oxidation	1/38	0.684203	0.97531	0	0	0.878197	0.333277	ACOT2
Triglyceride Metabolism	1/38	0.684203	0.97531	0	0	0.878197	0.333277	GK
Death Receptor Signaling	4/157	0.693263	0.975366	0	0	0.848681	0.310911	FGD3;SQSTM1;RTN4;VAV1
Formation of Fibrin Clot (Clotting Cascade)	1/39	0.693647	0.975366	0	0	0.855042	0.312768	F13A1
Mitophagy	1/39	0.693647	0.975366	0	0	0.855042	0.312768	SQSTM1
NGF-stimulated Transcription	1/39	0.693647	0.975366	0	0	0.855042	0.312768	EGR2
O-glycosylation of TSR Domain-Containing Proteins	1/39	0.693647	0.975366	0	0	0.855042	0.312768	ADAMTSL2
Ovarian Tumor Domain Proteases	1/39	0.693647	0.975366	0	0	0.855042	0.312768	OTUB2
Response of Mtb to Phagocytosis	1/39	0.693647	0.975366	0	0	0.855042	0.312768	ATP6V1H
Synthesis of PA	1/39	0.693647	0.975366	0	0	0.855042	0.312768	GPD1
Cell Junction Organization	3/119	0.693771	0.975366	0	0	0.839734	0.307018	CDH4;LAMC2;CDH8
G Alpha (12 13) Signalling Events	2/80	0.694143	0.975366	0	0	0.832795	0.304034	FGD3;VAV1
RNA Polymerase II Pre-transcription Events	2/81	0.700659	0.980452	0	0	0.82221	0.292489	TAF7L;MLLT3
RNA Polymerase II Transcribes snRNA Genes	2/81	0.700659	0.980452	0	0	0.82221	0.292489	NABP1;ELL2
Presynaptic Phase of Homologous DNA Pairing and Strand Exchange	1/40	0.702809	0.980452	0	0	0.833075	0.2938	RAD51C
UCH Proteinases	2/82	0.707058	0.980452	0	0	0.811891	0.281436	UCHL1;UCHL3
Binding and Uptake of Ligands by Scavenger Receptors	3/122	0.709752	0.980452	0	0	0.818436	0.280593	MSR1;HSP90AA1;APOE
Defective Homologous Recombination Repair (HRR) Due to BRCA2 Loss of Function	1/41	0.711698	0.980452	0	0	0.812206	0.276232	RAD51C
Defective Pyroptosis	1/41	0.711698	0.980452	0	0	0.812206	0.276232	GSDME
Diseases Associated With Glycosaminoglycan Metabolism	1/41	0.711698	0.980452	0	0	0.812206	0.276232	HEXA
Diseases of DNA Double-Strand Break Repair	1/41	0.711698	0.980452	0	0	0.812206	0.276232	RAD51C
MET Promotes Cell Motility	1/41	0.711698	0.980452	0	0	0.812206	0.276232	LAMC2
RNA Polymerase III Abortive And Retractive Initiation	1/41	0.711698	0.980452	0	0	0.812206	0.276232	POLR3G
RNA Polymerase III Transcription	1/41	0.711698	0.980452	0	0	0.812206	0.276232	POLR3G
SARS-CoV-1 Modulates Host Translation Machinery	1/41	0.711698	0.980452	0	0	0.812206	0.276232	EEF1A1
Sensory Perception of Sweet, Bitter, and Umami (Glutamate) Taste	1/41	0.711698	0.980452	0	0	0.812206	0.276232	SCN1B
Signaling by the B Cell Receptor (BCR)	4/162	0.716419	0.98544	0	0	0.821611	0.273999	PLCG2;PTPN6;PIK3AP1;VAV1
Transcriptional Regulation of White Adipocyte Differentiation	2/84	0.719514	0.98544	0	0	0.792007	0.260712	CEBPA;EGR2
Transport of Bile Salts and Organic Acids, Metal Ions and Amine Compounds	2/84	0.719514	0.98544	0	0	0.792007	0.260712	SLC6A9;SLC11A1
EPHB-mediated Forward Signaling	1/42	0.720322	0.98544	0	0	0.792356	0.259938	PAK1
RND1 GTPase Cycle	1/42	0.720322	0.98544	0	0	0.792356	0.259938	EPSTI1
Protein Localization	4/164	0.725314	0.987018	0	0	0.811256	0.260536	ACOX2;CAT;ACOT2;HMOX1
Activation of GABAB Receptors	1/43	0.728688	0.987018	0	0	0.77345	0.244805	KCNJ4
Aggrephagy	1/43	0.728688	0.987018	0	0	0.77345	0.244805	HSP90AA1
GABA B Receptor Activation	1/43	0.728688	0.987018	0	0	0.77345	0.244805	KCNJ4
Homologous DNA Pairing and Strand Exchange	1/43	0.728688	0.987018	0	0	0.77345	0.244805	RAD51C
Negative Regulation of MAPK Pathway	1/43	0.728688	0.987018	0	0	0.77345	0.244805	DUSP4
Host Interactions of HIV Factors	3/126	0.730053	0.987018	0	0	0.791656	0.249086	ATP6V1H;AP1S3;DOCK2
Intra-Golgi and Retrograde Golgi-to-ER Traffic	5/204	0.732224	0.987018	0	0	0.815055	0.254028	KIF9;CYTH4;KIF26B;KIF5A;KIF1A
Neurotransmitter Receptors and Postsynaptic Signal Transmission	5/204	0.732224	0.987018	0	0	0.815055	0.254028	KCNJ4;GRIP1;GRIN3A;DLG2;PPM1E
Intra-Golgi Traffic	1/44	0.736804	0.987018	0	0	0.755424	0.230732	CYTH4
NR1H3 & NR1H2 Regulate Gene Expression Linked to Cholesterol Transport and Efflux	1/44	0.736804	0.987018	0	0	0.755424	0.230732	APOE
PI3K Cascade	1/44	0.736804	0.987018	0	0	0.755424	0.230732	TRIB3
SUMOylation of Transcription Cofactors	1/44	0.736804	0.987018	0	0	0.755424	0.230732	HIPK2
CLEC7A (Dectin-1) Signaling	2/87	0.73736	0.987018	0	0	0.763935	0.232755	CARD9;PLCG2
Regulation of PLK1 Activity at G2 M Transition	2/87	0.73736	0.987018	0	0	0.763935	0.232755	HSP90AA1;HAUS8
PIP3 Activates AKT Signaling	7/281	0.737508	0.987018	0	0	0.8283	0.2522	CD86;RRAGD;TRIB3;STRN;PIK3AP1;VAV1;EREG
Carboxyterminal Post-Translational Modifications of Tubulin	1/45	0.744677	0.993912	0	0	0.738217	0.217629	TTLL7
TAK1-dependent IKK and NF-kappa-B Activation	1/45	0.744677	0.993912	0	0	0.738217	0.217629	TIFA
Influenza Infection	4/169	0.746639	0.995182	0	0	0.786468	0.229785	HSP90AA1;RPL3;RPL13A;IPO5
Selective Autophagy	2/89	0.748713	0.996597	0	0	0.746296	0.215978	HSP90AA1;SQSTM1
RAB GEFs Exchange GTP for GDP on RABs	2/90	0.754229	0.997774	0	0	0.737777	0.208097	RAB32;DENND4A
Signaling by ROBO Receptors	5/210	0.754914	0.997774	0	0	0.790953	0.222378	ENAH;PAK1;RPL3;RPL13A;PAK3
HIV Transcription Initiation	1/47	0.759726	0.997774	0	0	0.706048	0.19402	TAF7L
Heme Signaling	1/47	0.759726	0.997774	0	0	0.706048	0.19402	HMOX1
RNA Polymerase II HIV Promoter Escape	1/47	0.759726	0.997774	0	0	0.706048	0.19402	TAF7L
RNA Polymerase II Promoter Escape	1/47	0.759726	0.997774	0	0	0.706048	0.19402	TAF7L
RNA Polymerase II Transcription Initiation	1/47	0.759726	0.997774	0	0	0.706048	0.19402	TAF7L
RNA Polymerase II Transcription Initiation And Promoter Clearance	1/47	0.759726	0.997774	0	0	0.706048	0.19402	TAF7L
RNA Polymerase II Transcription Pre-Initiation And Promoter Opening	1/47	0.759726	0.997774	0	0	0.706048	0.19402	TAF7L
Sensory Perception of Taste	1/47	0.759726	0.997774	0	0	0.706048	0.19402	SCN1B
Cell-cell Junction Organization	2/92	0.764949	0.999991	0	0	0.721307	0.193271	CDH4;CDH8
EPH-Ephrin Signaling	2/92	0.764949	0.999991	0	0	0.721307	0.193271	PAK1;PAK3
Regulation of TP53 Activity Through Phosphorylation	2/92	0.764949	0.999991	0	0	0.721307	0.193271	TAF7L;HIPK2
IRS-mediated Signalling	1/48	0.766915	0.999991	0	0	0.69099	0.183374	TRIB3
RMTs Methylate Histone Arginines	1/48	0.766915	0.999991	0	0	0.69099	0.183374	PRMT3
XBP1(S) Activates Chaperone Genes	1/49	0.77389	0.999991	0	0	0.676559	0.17342	EXTL1
TP53 Regulates Transcription of Cell Cycle Genes	1/49	0.77389	0.999991	0	0	0.676559	0.17342	GADD45A
Class B 2 (Secretin Family Receptors)	2/94	0.775261	0.999991	0	0	0.705554	0.179603	ADGRE1;ADM2
Chondroitin Sulfate Dermatan Sulfate Metabolism	1/50	0.780656	0.999991	0	0	0.662717	0.164103	HEXA
G Alpha (Q) Signalling Events	5/219	0.786209	0.999991	0	0	0.757333	0.182163	P2RY6;GRK5;GPR68;RGS1;GPR65
Neuronal System	10/411	0.787052	0.999991	0	0	0.807266	0.193308	PANX1;KCNJ4;GRIP1;SLC38A1;GRIN3A;DLG2;MAOA;SLC1A2;SLC17A7;PPM1E
Diseases of DNA Repair	1/51	0.787219	0.999991	0	0	0.64943	0.155375	RAD51C
Extension of Telomeres	1/51	0.787219	0.999991	0	0	0.64943	0.155375	NHP2
Mitotic G1 Phase and G1 S Transition	3/139	0.788362	0.999991	0	0	0.715501	0.170145	CCND2;MYC;E2F3
Diseases of Signal Transduction by Growth Factor Receptors and Second Messengers	11/451	0.792934	0.999991	0	0	0.809002	0.187701	CD86;HSP90AA1;MYC;IL10RA;NOX4;STRN;PTPN6;PIK3AP1;SQSTM1;VAV1;EREG
Disease	58/2131	0.793211	0.999991	0	0	0.899577	0.208402	CD86;RPL3;GBE1;SERPINE1;HEXA;SLC2A1;ZDHHC2;IPO5;HK1;TAF7L;CCND2;MYC;ADAMTSL2;MRC1;C3AR1;AP1S3;CCR5;HSP90AA1;ABCC2;ITGA4;RPL13A;TALDO1;VAV1;EREG;TLR1;EEF1A1;RAD51C;MAP1B;SLC9A9;TLR8;TLR7;DOCK2;SQSTM1;TLR2;CX3CR1;ANAPC15;MAOA;WAS;CSF2RB;SLC3A2;SV2B;PLCG2;HMOX1;ATP6V1H;NCKAP1L;E2F3;CD14;GSS;IL10RA;TXNRD1;MYO5A;GCLC;NOX4;STRN;PTPN6;PIK3AP1;GCLM;GSDME
IRS-related Events Triggered by IGF1R	1/52	0.793587	0.999991	0	0	0.636663	0.147191	TRIB3
Eukaryotic Translation Termination	2/98	0.794703	0.999991	0	0	0.676015	0.155339	RPL3;RPL13A
MyD88 Cascade Initiated on Plasma Membrane	2/98	0.794703	0.999991	0	0	0.676015	0.155339	DUSP4;TIFA
Selenocysteine Synthesis	2/98	0.794703	0.999991	0	0	0.676015	0.155339	RPL3;RPL13A
Toll Like Receptor 10 (TLR10) Cascade	2/98	0.794703	0.999991	0	0	0.676015	0.155339	DUSP4;TIFA
Toll Like Receptor 5 (TLR5) Cascade	2/98	0.794703	0.999991	0	0	0.676015	0.155339	DUSP4;TIFA
Visual Phototransduction	2/99	0.799326	0.999991	0	0	0.669012	0.14985	APOE;LRP8
IGF1R Signaling Cascade	1/53	0.799764	0.999991	0	0	0.624387	0.139512	TRIB3
Oxygen-dependent Proline Hydroxylation of Hypoxia-inducible Factor Alpha	1/53	0.799764	0.999991	0	0	0.624387	0.139512	HIF1A
Signaling by EGFR	1/53	0.799764	0.999991	0	0	0.624387	0.139512	EREG
Nonsense Mediated Decay (NMD) Independent of the Exon Junction Complex (EJC)	2/100	0.803856	0.999991	0	0	0.662151	0.144571	RPL3;RPL13A
Macroautophagy	3/143	0.804061	0.999991	0	0	0.694913	0.151547	HSP90AA1;RRAGD;SQSTM1
Autodegradation of Cdh1 by Cdh1 APC C	1/54	0.805757	0.999991	0	0	0.612574	0.132299	ANAPC15
Insulin Receptor Signalling Cascade	1/54	0.805757	0.999991	0	0	0.612574	0.132299	TRIB3
Ion Homeostasis	1/54	0.805757	0.999991	0	0	0.612574	0.132299	SLC8A1
NR1H2 and NR1H3-mediated Signaling	1/54	0.805757	0.999991	0	0	0.612574	0.132299	APOE
SARS-CoV-1 Activates Modulates Innate Immune Responses	1/54	0.805757	0.999991	0	0	0.612574	0.132299	TLR7
RAF MAP Kinase Cascade	6/265	0.806392	0.999991	0	0	0.750407	0.161477	DUSP4;SPTA1;DLG2;CSF2RB;NCAM1;EREG
Cellular Response to Heat Stress	2/101	0.808295	0.999991	0	0	0.655428	0.139494	EEF1A1;HSP90AA1
Mitotic G2-G2 M Phases	4/186	0.809705	0.999991	0	0	0.712377	0.150372	HSP90AA1;HAUS8;E2F3;TUBGCP4
HIV Infection	5/227	0.811345	0.999991	0	0	0.729737	0.15256	TAF7L;ATP6V1H;AP1S3;CCR5;DOCK2
Clathrin-mediated Endocytosis	3/145	0.811537	0.999991	0	0	0.685055	0.143057	BIN1;SNAP91;EREG
APC C Cdc20 Mediated Degradation of Securin	1/55	0.811571	0.999991	0	0	0.601199	0.12552	ANAPC15
Ion Transport by P-type ATPases	1/55	0.811571	0.999991	0	0	0.601199	0.12552	ATP8A2
Sensory Processing of Sound by Outer Hair Cells of the Cochlea	1/55	0.811571	0.999991	0	0	0.601199	0.12552	MYO3B
Viral mRNA Translation	2/102	0.812644	0.999991	0	0	0.64884	0.13461	RPL3;RPL13A
SARS-CoV Infections	12/498	0.8135	0.999991	0	0	0.798438	0.164805	TLR1;EEF1A1;HSP90AA1;ITGA4;SERPINE1;PLCG2;TLR8;PTPN6;TLR7;ZDHHC2;VAV1;TLR2
Deubiquitination	6/268	0.814734	0.999991	0	0	0.741698	0.151969	OTUB2;UCHL1;USP20;MYC;UCHL3;HIF1A
Golgi Associated Vesicle Biogenesis	1/56	0.817211	0.999991	0	0	0.590238	0.119144	AP1S3
HSP90 Chaperone Cycle for Steroid Hormone Receptors (SHR) in the Presence of Ligand	1/56	0.817211	0.999991	0	0	0.590238	0.119144	HSP90AA1
Meiotic Recombination	1/57	0.822683	0.999991	0	0	0.579668	0.113142	RAD51C
Neurexins and Neuroligins	1/57	0.822683	0.999991	0	0	0.579668	0.113142	DLG2
MAPK1 MAPK3 Signaling	6/271	0.822792	0.999991	0	0	0.733186	0.143009	DUSP4;SPTA1;DLG2;CSF2RB;NCAM1;EREG
Cargo Recognition for Clathrin-Mediated Endocytosis	2/105	0.825168	0.999991	0	0	0.629844	0.121036	SNAP91;EREG
RHOA GTPase Cycle	3/149	0.825767	0.999991	0	0	0.666148	0.127529	STBD1;DOCK2;VAV1
Constitutive Signaling by NOTCH1 HD+PEST Domain Mutants	1/58	0.827991	0.999991	0	0	0.569469	0.107489	MYC
Constitutive Signaling by NOTCH1 PEST Domain Mutants	1/58	0.827991	0.999991	0	0	0.569469	0.107489	MYC
Formation of RNA Pol II Elongation Complex	1/58	0.827991	0.999991	0	0	0.569469	0.107489	MLLT3
RNA Polymerase II Transcription Elongation	1/58	0.827991	0.999991	0	0	0.569469	0.107489	MLLT3
Signaling by NOTCH1 HD+PEST Domain Mutants in Cancer	1/58	0.827991	0.999991	0	0	0.569469	0.107489	MYC
Signaling by NOTCH1 PEST Domain Mutants in Cancer	1/58	0.827991	0.999991	0	0	0.569469	0.107489	MYC
Signaling by NOTCH1 in Cancer	1/58	0.827991	0.999991	0	0	0.569469	0.107489	MYC
SARS-CoV-2 Infection	7/313	0.828903	0.999991	0	0	0.74044	0.138945	TLR1;HSP90AA1;TLR8;TLR7;PTPN6;ZDHHC2;TLR2
Toll Like Receptor 3 (TLR3) Cascade	2/106	0.829173	0.999991	0	0	0.623756	0.116846	DUSP4;TIFA
Transcriptional Regulation by RUNX2	2/106	0.829173	0.999991	0	0	0.623756	0.116846	LGALS3;ITGBL1
Role of Phospholipids in Phagocytosis	2/107	0.833094	0.999991	0	0	0.617783	0.112812	PLCG2;PLD4
tRNA Processing in the Nucleus	1/59	0.83314	0.999991	0	0	0.559622	0.102161	XPOT
RHOQ GTPase Cycle	1/59	0.83314	0.999991	0	0	0.559622	0.102161	PAK1
Integration of Energy Metabolism	2/108	0.836935	0.999991	0	0	0.611923	0.108928	SLC2A1;TALDO1
CDK-mediated Phosphorylation and Removal of Cdc6	1/60	0.838136	0.999991	0	0	0.550108	0.0971356	ANAPC15
Cdc20 Phospho-APC C Mediated Degradation of Cyclin A	1/60	0.838136	0.999991	0	0	0.550108	0.0971356	ANAPC15
Formation of the Beta-Catenin TCF Transactivating Complex	1/60	0.838136	0.999991	0	0	0.550108	0.0971356	MYC
GABA Receptor Activation	1/60	0.838136	0.999991	0	0	0.550108	0.0971356	KCNJ4
Maternal to Zygotic Transition (MZT)	2/109	0.840695	0.999991	0	0	0.606173	0.105187	CPEB1;ELL2
APC C Cdh1 Mediated Degradation of Cdc20 and Other APC C Cdh1 Targets in Late Mitosis Early G1	1/61	0.842982	0.999991	0	0	0.540912	0.0923932	ANAPC15
APC Cdc20 Mediated Degradation of Cell Cycle Proteins Prior to Satisfation of the Checkpoint	1/61	0.842982	0.999991	0	0	0.540912	0.0923932	ANAPC15
Regulation of PTEN Gene Transcription	1/61	0.842982	0.999991	0	0	0.540912	0.0923932	RRAGD
FCERI Mediated Ca+2 Mobilization	2/110	0.844377	0.999991	0	0	0.600529	0.101583	PLCG2;VAV1
Intracellular Signaling by Second Messengers	7/321	0.847341	0.999991	0	0	0.721273	0.11948	CD86;RRAGD;TRIB3;STRN;PIK3AP1;VAV1;EREG
Cellular Response to Hypoxia	1/62	0.847683	0.999991	0	0	0.532017	0.087915	HIF1A
RHO GTPases Activate PKNs	1/62	0.847683	0.999991	0	0	0.532017	0.087915	PAK1
Mitotic Spindle Checkpoint	2/111	0.847981	0.999991	0	0	0.594989	0.0981119	ANAPC15;ZWINT
rRNA Processing in the Nucleus and Cytosol	4/199	0.848781	0.999991	0	0	0.664436	0.108937	RPL3;NHP2;RPL13A;GNL3
SARS-CoV-1 Infection	3/157	0.851484	0.999991	0	0	0.63128	0.101494	EEF1A1;SERPINE1;TLR7
APC C Cdc20 Mediated Degradation of Mitotic Proteins	1/63	0.852244	0.999991	0	0	0.523409	0.083684	ANAPC15
rRNA Modification in the Nucleus and Cytosol	1/63	0.852244	0.999991	0	0	0.523409	0.083684	NHP2
MAP Kinase Activation	1/63	0.852244	0.999991	0	0	0.523409	0.083684	DUSP4
Transcriptional Regulation by MECP2	1/63	0.852244	0.999991	0	0	0.523409	0.083684	HIPK2
Translation of Structural Proteins 9694635	1/63	0.852244	0.999991	0	0	0.523409	0.083684	ZDHHC2
Activation of APC C and APC C Cdc20 Mediated Degradation of Mitotic Proteins	1/64	0.856668	0.999991	0	0	0.515074	0.0796844	ANAPC15
Transcriptional Regulation by RUNX1	4/202	0.856771	0.999991	0	0	0.654266	0.101139	LGALS3;SPI1;CCND2;HIPK2
O-linked Glycosylation	2/114	0.858343	0.999991	0	0	0.578962	0.0884375	ADAMTSL2;GCNT1
Mitotic Prometaphase	4/203	0.859354	0.999991	0	0	0.650944	0.0986668	HSP90AA1;HAUS8;TUBGCP4;ZWINT
ABC Transporter Disorders	1/65	0.86096	0.999991	0	0	0.507	0.0759014	ABCC2
Cytochrome P450 - Arranged by Substrate Type	1/65	0.86096	0.999991	0	0	0.507	0.0759014	AHRR
O-linked Glycosylation of Mucins	1/65	0.86096	0.999991	0	0	0.507	0.0759014	GCNT1
RAB Geranylgeranylation	1/65	0.86096	0.999991	0	0	0.507	0.0759014	RAB32
The Role of GTSE1 in G2 M Progression After G2 Checkpoint	1/65	0.86096	0.999991	0	0	0.507	0.0759014	HSP90AA1
Signaling by NTRK1 (TRKA)	2/115	0.861651	0.999991	0	0	0.573808	0.0854432	DUSP4;EGR2
Nervous System Development	13/567	0.868572	0.999991	0	0	0.757372	0.106717	HSP90AA1;EGR2;RPL3;RPL13A;TREM2;ENAH;SPTA1;PAK1;TYROBP;NCAM1;COL9A2;PAK3;SCN1B
Regulation of APC C Activators Between G1 S and Early Anaphase	1/68	0.873082	0.999991	0	0	0.484223	0.0657216	ANAPC15
Signaling by NOTCH	4/209	0.874027	0.999991	0	0	0.631695	0.0850537	ACTA2;MYC;E2F3;HIF1A
SRP-dependent Cotranslational Protein Targeting to Membrane	2/119	0.874187	0.999991	0	0	0.554076	0.0745018	RPL3;RPL13A
HDR Through Homologous Recombination (HRR)	1/69	0.876883	0.999991	0	0	0.477078	0.0626791	RAD51C
High Laminar Flow Shear Stress Activates Signaling by PIEZO1 and PECAM1 CDH5 KDR in Endothelial Cell	1/69	0.876883	0.999991	0	0	0.477078	0.0626791	PANX1
Sensory Processing of Sound by Inner Hair Cells of the Cochlea	1/69	0.876883	0.999991	0	0	0.477078	0.0626791	MYO3B
Nonsense Mediated Decay (NMD) Enhanced by the Exon Junction Complex (EJC)	2/120	0.877153	0.999991	0	0	0.549352	0.0720056	RPL3;RPL13A
Nonsense-Mediated Decay (NMD)	2/120	0.877153	0.999991	0	0	0.549352	0.0720056	RPL3;RPL13A
CD22 Mediated BCR Regulation	1/70	0.880571	0.999991	0	0	0.470139	0.0597945	PTPN6
RHOB GTPase Cycle	1/70	0.880571	0.999991	0	0	0.470139	0.0597945	ARHGDIG
Diseases Associated With O-glycosylation of Proteins	1/71	0.884148	0.999991	0	0	0.463399	0.0570584	ADAMTSL2
Transcription of the HIV Genome	1/71	0.884148	0.999991	0	0	0.463399	0.0570584	TAF7L
Translocation of SLC2A4 (GLUT4) to the Plasma Membrane	1/71	0.884148	0.999991	0	0	0.463399	0.0570584	MYO5A
Rab Regulation of Trafficking	2/123	0.885669	0.999991	0	0	0.535648	0.0650339	RAB32;DENND4A
Axon Guidance	12/541	0.887169	0.999991	0	0	0.73187	0.0876192	ENAH;SPTA1;HSP90AA1;PAK1;RPL3;TYROBP;RPL13A;TREM2;NCAM1;COL9A2;PAK3;SCN1B
trans-Golgi Network Vesicle Budding	1/72	0.887619	0.999991	0	0	0.456848	0.0544622	AP1S3
Degradation of Beta-Catenin by the Destruction Complex	1/72	0.887619	0.999991	0	0	0.456848	0.0544622	MYC
Interleukin-17 Signaling	1/72	0.887619	0.999991	0	0	0.456848	0.0544622	DUSP4
Signaling by NOTCH4	1/72	0.887619	0.999991	0	0	0.456848	0.0544622	ACTA2
Translation	6/302	0.89065	0.999991	0	0	0.655337	0.0758907	EEF1A1;RPL3;EIF4EBP1;RPL13A;EIF2S2;EIF3C
Cyclin E Associated Events During G1 S Transition	1/73	0.890986	0.999991	0	0	0.45048	0.0519976	MYC
Pre-NOTCH Transcription and Translation	1/73	0.890986	0.999991	0	0	0.45048	0.0519976	E2F3
Reproduction	2/127	0.896175	0.999991	0	0	0.5184	0.0568266	RAD51C;CATSPERD
APC C-mediated Degradation of Cell Cycle Proteins	1/75	0.89742	0.999991	0	0	0.43826	0.0474335	ANAPC15
Cyclin A Cdk2-associated Events at S Phase Entry	1/75	0.89742	0.999991	0	0	0.43826	0.0474335	MYC
Regulation of Mitotic Cell Cycle	1/75	0.89742	0.999991	0	0	0.43826	0.0474335	ANAPC15
Formation of the Cornified Envelope	2/129	0.901085	0.999991	0	0	0.510183	0.0531385	CDSN;KRT18
Protein Ubiquitination	1/77	0.903475	0.999991	0	0	0.426682	0.0433113	UCHL3
Sensory Processing of Sound	1/77	0.903475	0.999991	0	0	0.426682	0.0433113	MYO3B
Diseases of Programmed Cell Death	1/78	0.906367	0.999991	0	0	0.421119	0.0414006	GSDME
Regulation of Insulin Secretion	1/78	0.906367	0.999991	0	0	0.421119	0.0414006	SLC2A1
Signaling by MET	1/79	0.909173	0.999991	0	0	0.415699	0.0395828	LAMC2
Switching of Origins to a Post-Replicative State	1/79	0.909173	0.999991	0	0	0.415699	0.0395828	ANAPC15
Amyloid Fiber Formation	1/80	0.911895	0.999991	0	0	0.410415	0.0378529	APOE
Late SARS-CoV-2 Infection Events	1/80	0.911895	0.999991	0	0	0.410415	0.0378529	ZDHHC2
PKR-mediated Signaling	1/80	0.911895	0.999991	0	0	0.410415	0.0378529	EIF2S2
Post NMDA Receptor Activation Events	1/80	0.911895	0.999991	0	0	0.410415	0.0378529	DLG2
Beta-catenin Independent WNT Signaling	2/134	0.912428	0.999991	0	0	0.490731	0.0449738	GNAT2;MYC
Signaling by NTRKs	2/134	0.912428	0.999991	0	0	0.490731	0.0449738	DUSP4;EGR2
Senescence-Associated Secretory Phenotype (SASP)	1/81	0.914535	0.999991	0	0	0.405264	0.036206	ANAPC15
G2 M Transition	3/184	0.915381	0.999991	0	0	0.536358	0.0474219	HSP90AA1;HAUS8;TUBGCP4
Ion Channel Transport	3/184	0.915381	0.999991	0	0	0.536358	0.0474219	TRPM2;ATP8A2;ATP6V1H
Neddylation	4/234	0.921784	0.999991	0	0	0.562299	0.0457959	SPSB2;UCHL3;HIF1A;SQSTM1
Interferon Signaling	5/280	0.923651	0.999991	0	0	0.587469	0.0466576	OAS3;IRF5;NCAM1;PTPN6;EIF2S2
Major Pathway of rRNA Processing in the Nucleolus and Cytosol	3/189	0.924022	0.999991	0	0	0.521804	0.0412326	RPL3;RPL13A;GNL3
RUNX1 Regulates Transcription of Genes Involved in Differentiation of HSCs	1/85	0.92433	0.999991	0	0	0.385886	0.0303638	SPI1
Ub-specific Processing Proteases	3/190	0.92565	0.999991	0	0	0.518987	0.0400963	USP20;MYC;HIF1A
rRNA Processing	4/237	0.926262	0.999991	0	0	0.554973	0.04251	RPL3;NHP2;RPL13A;GNL3
DDX58 IFIH1-mediated Induction of Interferon-Alpha Beta	1/86	0.926599	0.999991	0	0	0.381326	0.0290704	HSP90AA1
Infectious Disease	31/1311	0.93037	0.999991	0	0	0.775471	0.055968	CX3CR1;RPL3;SERPINE1;WAS;ZDHHC2;IPO5;TAF7L;SV2B;MRC1;C3AR1;PLCG2;HMOX1;ATP6V1H;NCKAP1L;AP1S3;CD14;CCR5;HSP90AA1;ITGA4;TXNRD1;RPL13A;MYO5A;VAV1;TLR1;EEF1A1;MAP1B;TLR8;PTPN6;TLR7;DOCK2;TLR2
Protein-protein Interactions at Synapses	1/88	0.930934	0.999991	0	0	0.372522	0.0266604	DLG2
TNFR2 Non-Canonical NF-kB Pathway	1/88	0.930934	0.999991	0	0	0.372522	0.0266604	TNFSF18
Meiosis	1/89	0.933004	0.999991	0	0	0.36827	0.0255378	RAD51C
Pre-NOTCH Expression and Processing	1/89	0.933004	0.999991	0	0	0.36827	0.0255378	E2F3
Diseases of Glycosylation	2/146	0.934868	0.999991	0	0	0.449556	0.0302777	HEXA;ADAMTSL2
Fc Epsilon Receptor (FCERI) Signaling	3/197	0.936181	0.999991	0	0	0.500078	0.0329782	PAK1;PLCG2;VAV1
Activation of HOX Genes During Differentiation	1/91	0.936962	0.999991	0	0	0.360048	0.0234439	EGR2
Activation of Anterior HOX Genes in Hindbrain Development During Early Embryogenesis	1/91	0.936962	0.999991	0	0	0.360048	0.0234439	EGR2
Chaperonin-mediated Protein Folding	1/91	0.936962	0.999991	0	0	0.360048	0.0234439	RGS11
Downstream TCR Signaling	1/91	0.936962	0.999991	0	0	0.360048	0.0234439	INPP5D
Telomere Maintenance	1/92	0.938852	0.999991	0	0	0.356073	0.0224674	NHP2
Cilium Assembly	3/200	0.940259	0.999991	0	0	0.492386	0.0303311	HSP90AA1;HAUS8;RPGRIP1L
Cellular Responses to Mechanical Stimuli	1/93	0.940685	0.999991	0	0	0.352185	0.0215349	PANX1
Post-translational Modification Synthesis of GPI-anchored Proteins	1/93	0.940685	0.999991	0	0	0.352185	0.0215349	CD52
Response of Endothelial Cells to Shear Stress	1/93	0.940685	0.999991	0	0	0.352185	0.0215349	PANX1
S Phase	2/150	0.941052	0.999991	0	0	0.437315	0.0265699	ANAPC15;MYC
Vesicle-mediated Transport	16/752	0.941546	0.999991	0	0	0.698458	0.0420697	MSR1;HSP90AA1;DENND4A;MYO5A;SNAP91;EREG;RAB32;SPTA1;KIF9;CYTH4;BIN1;KIF26B;KIF5A;AP1S3;APOE;KIF1A
Membrane Trafficking	13/633	0.942316	0.999991	0	0	0.674379	0.0400679	DENND4A;MYO5A;SNAP91;EREG;RAB32;SPTA1;KIF9;CYTH4;BIN1;KIF26B;KIF5A;AP1S3;KIF1A
Amplification of Signal From Unattached Kinetochores via a MAD2 Inhibitory Signal	1/94	0.942464	0.999991	0	0	0.34838	0.0206441	ZWINT
Amplification of Signal From the Kinetochores	1/94	0.942464	0.999991	0	0	0.34838	0.0206441	ZWINT
Oxidative Stress Induced Senescence	1/94	0.942464	0.999991	0	0	0.34838	0.0206441	E2F3
Viral Infection Pathways	23/1029	0.943937	0.999991	0	0	0.732765	0.0422778	CX3CR1;HSP90AA1;RPL3;ITGA4;SERPINE1;RPL13A;ZDHHC2;VAV1;IPO5;TAF7L;TLR1;EEF1A1;MAP1B;PLCG2;TLR8;ATP6V1H;PTPN6;TLR7;AP1S3;CD14;CCR5;DOCK2;TLR2
Mitochondrial Biogenesis	1/97	0.947487	0.999991	0	0	0.337441	0.0182022	CHCHD6
Protein Folding	1/97	0.947487	0.999991	0	0	0.337441	0.0182022	RGS11
Hedgehog 'Off' State	1/99	0.95059	0.999991	0	0	0.33052	0.0167482	RPGRIP1L
Antiviral Mechanism by IFN-stimulated Genes	2/158	0.951787	0.999991	0	0	0.414717	0.0204928	OAS3;EIF2S2
G Alpha (S) Signalling Events	2/158	0.951787	0.999991	0	0	0.414717	0.0204928	GRK5;ADM2
HIV Life Cycle	2/158	0.951787	0.999991	0	0	0.414717	0.0204928	TAF7L;CCR5
Asparagine N-linked Glycosylation	5/306	0.952985	0.999991	0	0	0.535995	0.0258114	SPTA1;PMM1;NPL;B4GALNT2;HK1
Assembly of the Pre-Replicative Complex	1/101	0.95351	0.999991	0	0	0.323876	0.0154182	ANAPC15
COPI-mediated Anterograde Transport	1/101	0.95351	0.999991	0	0	0.323876	0.0154182	SPTA1
Regulation of TP53 Activity	2/160	0.954164	0.999991	0	0	0.409425	0.0192102	TAF7L;HIPK2
Epigenetic Regulation of Adipogenesis Genes by MLL3 and MLL4 Complexes	1/103	0.956258	0.999991	0	0	0.317492	0.0142007	CEBPA
Epigenetic Regulation of Gene Expression by MLL3 and MLL4 Complexes	1/103	0.956258	0.999991	0	0	0.317492	0.0142007	CEBPA
MLL4 and MLL3 Complexes Regulate Expression of PPARG Targets in Adipogenesis and Hepatic Steatosis	1/103	0.956258	0.999991	0	0	0.317492	0.0142007	CEBPA
Potassium Channels	1/103	0.956258	0.999991	0	0	0.317492	0.0142007	KCNJ4
Regulation of Expression of SLITs and ROBOs	2/164	0.958586	0.999991	0	0	0.399232	0.0168861	RPL3;RPL13A
Stimuli-sensing Channels	1/107	0.961276	0.999991	0	0	0.305448	0.0120632	TRPM2
Cellular Senescence	2/167	0.961631	0.999991	0	0	0.391912	0.0153334	ANAPC15;E2F3
Synthesis of DNA	1/108	0.962438	0.999991	0	0	0.302578	0.0115843	ANAPC15
Separation of Sister Chromatids	2/177	0.970305	0.999991	0	0	0.369325	0.0111333	ANAPC15;ZWINT
EML4 and NUDC in Mitotic Spindle Formation	1/116	0.970565	0.999991	0	0	0.281412	0.00840776	ZWINT
HDR Through Homologous Recombination (HRR) or Single Strand Annealing (SSA)	1/116	0.970565	0.999991	0	0	0.281412	0.00840776	RAD51C
DNA Replication Pre-Initiation	1/118	0.972306	0.999991	0	0	0.276573	0.00776754	ANAPC15
Chromosome Maintenance	1/119	0.973137	0.999991	0	0	0.274215	0.0074669	NHP2
FCGR3A-mediated IL10 Synthesis	1/121	0.974726	0.999991	0	0	0.269617	0.00690181	PLCG2
G1 S Transition	1/121	0.974726	0.999991	0	0	0.269617	0.00690181	MYC
Homology Directed Repair	1/122	0.975485	0.999991	0	0	0.267375	0.00663631	RAD51C
TCF Dependent Signaling in Response to WNT	2/189	0.978236	0.999991	0	0	0.34541	0.0076006	WIF1;MYC
Resolution of Sister Chromatid Cohesion	1/126	0.9783	0.999991	0	0	0.258765	0.00567699	ZWINT
Organelle Biogenesis and Maintenance	4/297	0.978766	0.999991	0	0	0.439945	0.00944222	HSP90AA1;HAUS8;CHCHD6;RPGRIP1L
Glycosaminoglycan Metabolism	1/127	0.978952	0.999991	0	0	0.256698	0.00546067	HEXA
Gene Silencing by RNA	1/134	0.982999	0.999991	0	0	0.243099	0.00416857	HSP90AA1
Epigenetic Regulation by WDR5-containing Histone Modifying Complexes	1/135	0.983509	0.999991	0	0	0.241273	0.00401189	CEBPA
Signaling by Hedgehog	1/136	0.984005	0.999991	0	0	0.239473	0.00386135	RPGRIP1L
RHO GTPases Activate Formins	1/139	0.985404	0.999991	0	0	0.234231	0.00344401	ZWINT
Generic Transcription Pathway	25/1230	0.986503	0.999991	0	0	0.660056	0.00896965	CSF1R;SPI1;ANAPC15;CITED1;SERPINE1;NLRC4;ITGAL;CTGF;TAF7L;LGALS3;CCND2;MYC;SESN2;PMAIP1;APOE;BID;ITGA4;GADD45A;TXNRD1;GSR;HIPK2;DDIT3;RRAGD;CAT;ITGBL1
DNA Replication	1/143	0.987081	0.999991	0	0	0.227585	0.00295926	ANAPC15
M Phase	5/372	0.987511	0.999991	0	0	0.438085	0.00550572	HSP90AA1;ANAPC15;HAUS8;TUBGCP4;ZWINT
Cell Cycle, Mitotic	8/516	0.98763	0.999991	0	0	0.505194	0.00628803	HSP90AA1;ANAPC15;CCND2;HAUS8;MYC;E2F3;TUBGCP4;ZWINT
Late Phase of HIV Life Cycle	1/145	0.987846	0.999991	0	0	0.224401	0.00274402	TAF7L
PTEN Regulation	1/145	0.987846	0.999991	0	0	0.224401	0.00274402	RRAGD
RNA Polymerase II Transcription	28/1360	0.988069	0.999991	0	0	0.667611	0.00801284	CSF1R;SPI1;ANAPC15;CITED1;SERPINE1;NLRC4;ITGAL;MLLT3;CTGF;TAF7L;LGALS3;CCND2;MYC;SESN2;PMAIP1;APOE;BID;ITGA4;GADD45A;TXNRD1;GSR;ELL2;HIPK2;DDIT3;RRAGD;CAT;ITGBL1;NABP1
tRNA Processing	1/146	0.988212	0.999991	0	0	0.222842	0.00264255	XPOT
Keratinization	2/217	0.989582	0.999991	0	0	0.299988	0.00314168	CDSN;KRT18
DNA Double-Strand Break Repair	1/152	0.990185	0.999991	0	0	0.213921	0.00211008	RAD51C
Mitotic Anaphase	2/221	0.990634	0.999991	0	0	0.294448	0.00277083	ANAPC15;ZWINT
Mitotic Metaphase and Anaphase	2/222	0.99088	0.999991	0	0	0.293094	0.00268522	ANAPC15;ZWINT
ER to Golgi Anterograde Transport	1/155	0.991044	0.999991	0	0	0.209721	0.00188676	SPTA1
Anti-inflammatory Response Favouring Leishmania Parasite Infection	1/159	0.992074	0.999991	0	0	0.204369	0.00162636	PLCG2
Leishmania Parasite Growth and Survival	1/159	0.992074	0.999991	0	0	0.204369	0.00162636	PLCG2
Signaling by WNT	3/287	0.992175	0.999991	0	0	0.340002	0.00267106	GNAT2;WIF1;MYC
Chromatin Modifying Enzymes	2/238	0.994059	0.999991	0	0	0.272995	0.00162662	PRMT3;PADI4
Chromatin Organization	2/238	0.994059	0.999991	0	0	0.272995	0.00162662	PRMT3;PADI4
Cell Cycle	10/649	0.994075	0.999991	0	0	0.500249	0.00297292	HSP90AA1;ANAPC15;RAD51C;CCND2;HAUS8;MYC;NHP2;E2F3;TUBGCP4;ZWINT
SUMO E3 Ligases SUMOylate Target Proteins	1/170	0.994336	0.999991	0	0	0.190957	0.00108471	HIPK2
SUMOylation	1/176	0.995285	0.999991	0	0	0.184353	0.000871363	HIPK2
Transport to the Golgi and Subsequent Modification	1/186	0.996526	0.999991	0	0	0.174297	0.000606502	SPTA1
Cell Cycle Checkpoints	2/261	0.996813	0.999991	0	0	0.248454	0.000793138	ANAPC15;ZWINT
Metabolism of Proteins	43/2067	0.996905	0.999991	0	0	0.666458	0.00206566	OTUB2;RPL3;ITIH2;GCNT1;TNC;CSF2RB;NPL;PLA2G7;HIF1A;ZDHHC2;HK1;SPTA1;UCHL1;MYC;ADAMTSL2;KIF5A;EIF4EBP1;LONP1;TIMP1;APOE;B4GALNT2;CTSD;CD52;PMM1;USP20;PRMT3;RPL13A;MYO5A;INHBA;UCHL3;EIF2S2;HIPK2;TTLL7;RAB32;EEF1A1;SPSB2;STAR;PAPPA;ACOT2;ALDH18A1;RGS11;EIF3C;SQSTM1
Developmental Biology	26/1385	0.997001	0.999991	0	0	0.604576	0.00181574	CEBPA;SPI1;RPL3;TREM2;SPTA1;CDH4;PAK1;MYC;ATP6V1H;NCAM1;PAK3;SCN1B;HSP90AA1;EGR2;CDSN;DIO2;RPL13A;MYO5A;ELL2;ENAH;CPEB1;KRT18;TYROBP;MLPH;BCL2;COL9A2
Gene Expression (Transcription)	31/1615	0.997837	0.999991	0	0	0.616132	0.00133395	CSF1R;CEBPA;SPI1;ANAPC15;CITED1;SERPINE1;NLRC4;ITGAL;MLLT3;CTGF;TAF7L;LGALS3;CCND2;MYC;SESN2;PMAIP1;APOE;BID;HSP90AA1;ITGA4;GADD45A;TXNRD1;GSR;ELL2;HIPK2;DDIT3;RRAGD;CAT;POLR3G;ITGBL1;NABP1
Post-translational Protein Modification	25/1457	0.999437	0.999991	0	0	0.548496	0.000309124	OTUB2;ITIH2;GCNT1;TNC;NPL;HIF1A;HK1;SPTA1;UCHL1;MYC;ADAMTSL2;TIMP1;APOE;B4GALNT2;CD52;PMM1;USP20;PRMT3;UCHL3;HIPK2;TTLL7;RAB32;EEF1A1;SPSB2;SQSTM1
Aerobic Respiration and Respiratory Electron Transport	1/260	0.999638	0.999991	0	0	0.124019	4.49351e-05	UCP2
Epigenetic Regulation of Gene Expression	1/291	0.999858	0.999991	0	0	0.110582	1.567e-05	CEBPA
Antigen Processing Ubiquitination & Proteasome Degradation	1/296	0.999878	0.999991	0	0	0.108679	1.32555e-05	SPSB2
DNA Repair	1/312	0.999924	0.999991	0	0	0.103002	7.81035e-06	RAD51C
Metabolism of RNA	7/761	0.999973	0.999991	0	0	0.293447	7.81642e-06	APOBEC1;RPL3;XPOT;MYC;NHP2;RPL13A;GNL3
Sensory Perception	4/640	0.999991	0.999991	0	0	0.199041	1.70585e-06	MYO3B;APOE;LRP8;SCN1B

## Sheet: KEGG_Common UP
Term	Overlap	P-value	Adjusted P-value	Old P-value	Old Adjusted P-value	Odds Ratio	Combined Score	Genes
Glutathione metabolism	15/57	7.73893e-11	2.00438e-08	0	0	11.8808	276.612	GSTM4;GSTM3;GSTM2;GSTM1;GSS;ODC1;GSR;SRM;HPGDS;GCLC;GSTA4;GSTA2;GSTA1;CHAC1;GCLM
Glycine, serine and threonine metabolism	8/40	1.9889e-05	0.00257563	0	0	8.22199	89.0058	SRR;GATM;MAOA;PSAT1;PGAM1;CTH;PHGDH;PSPH
Hepatocellular carcinoma	16/168	4.52617e-05	0.00287496	0	0	3.48782	34.8888	GSTM4;GSTM3;NQO1;GSTM2;TGFB2;GSTM1;PHF10;GADD45A;TXNRD1;GSTA4;MYC;GSTA2;GSTA1;PLCG2;HMOX1;E2F3
Fluid shear stress and atherosclerosis	14/139	7.29368e-05	0.00287496	0	0	3.70349	35.2792	GSTM4;GSTM3;NQO1;GSTM2;HSP90AA1;GSTM1;NCF1;NCF2;GSTA4;GSTA2;GSTA1;BCL2;HMOX1;SQSTM1
Amino sugar and nucleotide sugar metabolism	8/48	7.91165e-05	0.00287496	0	0	6.57487	62.097	CYB5R2;CYB5R1;HK3;PMM1;HEXA;UAP1L1;NPL;HK1
Metabolism of xenobiotics by cytochrome P450	10/76	8.45114e-05	0.00287496	0	0	4.99122	46.8108	GSTM4;GSTM3;HPGDS;GSTM2;GSTM1;GSTA4;GSTA2;EPHX1;GSTA1;CBR3
Drug metabolism	12/108	9.19679e-05	0.00287496	0	0	4.12543	38.342	GSTM4;GSTM3;HPGDS;GSTM2;UCK2;GSTM1;GSTA4;MAOA;GSTA2;GSTA1;AOX1;UPP1
HIF-1 signaling pathway	12/109	0.000100594	0.00287496	0	0	4.08269	37.5787	HK3;SERPINE1;EIF4EBP1;PLCG2;BCL2;SLC2A1;CYBB;HMOX1;TIMP1;HIF1A;PFKP;HK1
Cysteine and methionine metabolism	8/50	0.000106821	0.00287496	0	0	6.26114	57.2541	GCLC;PSAT1;GSS;CTH;PHGDH;BCAT1;GCLM;SRM
Osteoclast differentiation	13/127	0.000111002	0.00287496	0	0	3.76648	34.2974	CSF1R;TGFB2;SPI1;NCF1;NCF2;NCF4;TREM2;LILRA5;TYROBP;PLCG2;SIRPA;FCGR2B;SQSTM1
Ferroptosis	7/41	0.000189598	0.00446418	0	0	6.75887	57.9276	GCLC;GSS;HMOX1;CYBB;SLC3A2;SLC7A11;GCLM
Leishmaniasis	9/77	0.000469096	0.0101247	0	0	4.35212	33.3577	EEF1A1;TGFB2;NCF1;ITGA4;NCF2;NCF4;CYBB;PTPN6;TLR2
Central carbon metabolism in cancer	8/70	0.00111503	0.0222148	0	0	4.23703	28.8071	HK3;SLC7A5;MYC;PGAM1;SLC2A1;HIF1A;PFKP;HK1
Pathways in cancer	29/531	0.0013908	0.0257298	0	0	1.92234	12.6449	CSF1R;CEBPA;SPI1;SLC2A1;CSF2RB;LAMC2;HIF1A;CCND2;MYC;RASSF5;PLCG2;HMOX1;PMAIP1;E2F3;BID;FGF21;GSTM4;GSTM3;NQO1;GSTM2;HSP90AA1;TGFB2;GSTM1;GADD45A;TXNRD1;GSTA4;GSTA2;GSTA1;BCL2
Phagosome	12/152	0.00205694	0.0344827	0	0	2.82242	17.461	MSR1;NCF1;NCF2;NCF4;MRC1;CYBB;ATP6V1H;CD14;FCGR2B;CTSS;THBS4;TLR2
Staphylococcus aureus infection	9/95	0.00213021	0.0344827	0	0	3.438	21.149	C1QB;C1QA;KRT18;C5AR1;C3AR1;FPR1;ITGAL;FCGR2B;C1QC
Fc gamma R-mediated phagocytosis	9/97	0.00245893	0.0374625	0	0	3.35952	20.1841	PAK1;NCF1;BIN1;INPP5D;PLCG2;WAS;FCGR2B;PLPP2;VAV1
Tuberculosis	13/180	0.0029995	0.0431595	0	0	2.56406	14.8954	TGFB2;IL10RA;CARD9;CTSS;TLR1;MRC1;BCL2;ATP6V1H;CD14;BID;FCGR2B;CTSD;TLR2
Arginine and proline metabolism	6/50	0.00359367	0.0465667	0	0	4.46677	25.1416	GATM;MAOA;ODC1;PYCR1;ALDH18A1;SRM
Apoptosis	11/142	0.00359588	0.0465667	0	0	2.76154	15.5418	ERN1;SPTA1;GADD45A;DDIT3;BCL2;PMAIP1;CSF2RB;BID;CTSD;CTSS;ATF4
Complement and coagulation cascades	8/85	0.00385487	0.0475434	0	0	3.40899	18.9486	C1QB;C1QA;SERPINE1;C5AR1;C3AR1;F13A1;VSIG4;C1QC
Lysosome	10/128	0.00506984	0.0596859	0	0	2.78419	14.7129	GALC;CD63;SLC11A1;HEXA;LAPTM5;ATP6V1H;AP1S3;CD68;CTSD;CTSS
Lipid and atherosclerosis	14/215	0.00534841	0.0602278	0	0	2.29409	12.0003	HSP90AA1;TICAM2;NCF1;NCF2;NCF4;CYBB;VAV1;ERN1;DDIT3;BCL2;CD14;BID;ATF4;TLR2
p53 signaling pathway	7/73	0.0060578	0.0653738	0	0	3.47609	17.7503	CCND2;GADD45A;SERPINE1;SESN2;BCL2;PMAIP1;BID
Leukocyte transendothelial migration	9/114	0.00716078	0.0741857	0	0	2.81312	13.8944	NCF1;ITGA4;NCF2;RASSF5;NCF4;PLCG2;CYBB;ITGAL;VAV1
Neomycin, kanamycin and gentamicin biosynthesis	2/5	0.008378	0.0834577	0	0	21.7367	103.948	HK3;HK1
Coronavirus disease	14/232	0.0101637	0.0942849	0	0	2.11332	9.69788	C1QB;C1QA;RPL3;C5AR1;F13A1;CYBB;RPL13A;OAS3;C3AR1;PLCG2;TLR8;TLR7;TLR2;C1QC
PI3K-Akt signaling pathway	19/354	0.0103757	0.0942849	0	0	1.87105	8.54752	CSF1R;HSP90AA1;ITGA4;TNC;LAMC2;PIK3CG;THBS4;EREG;PIK3R5;CCND2;MYC;EIF4EBP1;BCL2;COL9A2;PIK3AP1;ATF4;PCK2;TLR2;FGF21
B cell receptor signaling pathway	7/81	0.010557	0.0942849	0	0	3.09902	14.1035	INPP5D;PLCG2;PTPN6;FCGR2B;PIK3AP1;VAV1;LILRA5
Neutrophil extracellular trap formation	12/189	0.0114783	0.095707	0	0	2.22813	9.95373	NCF1;NCF2;NCF4;C5AR1;FPR1;PLCG2;CYBB;TLR8;TLR7;PADI4;ITGAL;TLR2
Vitamin B6 metabolism	2/6	0.0123196	0.095707	0	0	16.3017	71.6714	PSAT1;AOX1
Toll-like receptor signaling pathway	8/104	0.0126633	0.095707	0	0	2.73161	11.9345	CD86;TLR1;TICAM2;TLR8;IRF5;TLR7;CD14;TLR2
Chemokine signaling pathway	12/192	0.0128811	0.095707	0	0	2.19066	9.53372	CCR1;CX3CR1;PAK1;NCF1;GRK5;PLCG2;WAS;CCR5;DOCK2;PIK3CG;VAV1;PIK3R5
Transcriptional misregulation in cancer	12/192	0.0128811	0.095707	0	0	2.19066	9.53372	CD86;CSF1R;CEBPA;SPI1;CCND2;HPGD;GADD45A;MYC;DDIT3;NUPR1;CD14;MLLT3
Chemical carcinogenesis	14/239	0.0129334	0.095707	0	0	2.04682	8.89947	GSTM4;GSTM3;GSTM2;HSP90AA1;GSTM1;EPHX1;HPGDS;GSTA4;MYC;GSTA2;GSTA1;EIF4EBP1;BCL2;ATF4
Acute myeloid leukemia	6/67	0.0147831	0.106356	0	0	3.21911	13.5662	CEBPA;CSF1R;SPI1;MYC;EIF4EBP1;CD14
Fructose and mannose metabolism	4/33	0.016197	0.113379	0	0	4.50637	18.5794	HK3;PMM1;PFKP;HK1
Cellular senescence	10/156	0.0188408	0.126573	0	0	2.24697	8.92437	TGFB2;CCND2;GADD45A;MYC;RASSF5;SERPINE1;EIF4EBP1;E2F3;SQSTM1;HIPK2
Toxoplasmosis	8/112	0.0190593	0.126573	0	0	2.52044	9.98144	TGFB2;IL10RA;BCL2;LAMC2;CCR5;PIK3CG;PIK3R5;TLR2
One carbon pool by folate	3/20	0.0206689	0.133831	0	0	5.75936	22.3413	MTHFD1L;MTHFD2;ALDH1L2
Thyroid hormone signaling pathway	8/121	0.028692	0.181249	0	0	2.31861	8.23372	RCAN1;MYC;DIO2;PLCG2;SLC2A1;HIF1A;PFKP;MYH7
Kaposi sarcoma-associated herpesvirus infection	11/193	0.0306162	0.1888	0	0	1.98244	6.91123	CCR1;CD86;RCAN1;MYC;PLCG2;E2F3;CCR5;BID;HIF1A;PIK3CG;PIK3R5
Protein digestion and absorption	7/103	0.0346281	0.208574	0	0	2.38611	8.02469	SLC7A8;COL12A1;COL8A2;COL8A1;SLC3A2;COL9A2;SLC8A1
Salmonella infection	13/249	0.0368787	0.217081	0	0	1.80789	5.96627	HSP90AA1;AHNAK2;NLRC4;PIK3CG;PAK1;CYTH4;MYC;KIF5A;BCL2;NCKAP1L;CD14;PAK3;TLR2
ErbB signaling pathway	6/85	0.0416265	0.239584	0	0	2.48333	7.89454	PAK1;MYC;EIF4EBP1;PLCG2;PAK3;EREG
Natural killer cell mediated cytotoxicity	8/131	0.0428396	0.24065	0	0	2.129	6.70699	PAK1;TYROBP;SH3BP2;PLCG2;PTPN6;ITGAL;BID;VAV1
Colorectal cancer	6/86	0.0436701	0.24065	0	0	2.45216	7.67793	TGFB2;GADD45A;MYC;BCL2;PMAIP1;EREG
ECM-receptor interaction	6/88	0.0479427	0.258691	0	0	2.3921	7.2666	ITGA4;SV2B;TNC;LAMC2;COL9A2;THBS4
Glycolysis / Gluconeogenesis	5/67	0.049617	0.262261	0	0	2.63473	7.91319	HK3;PGAM1;PFKP;HK1;PCK2
Hepatitis B	9/162	0.0543386	0.279644	0	0	1.92577	5.60884	EGR2;TGFB2;TICAM2;MYC;BCL2;E2F3;BID;ATF4;TLR2
Renal cell carcinoma	5/69	0.055065	0.279644	0	0	2.55213	7.39923	PAK1;TGFB2;SLC2A1;PAK3;HIF1A
Cholesterol metabolism	4/50	0.0616102	0.301076	0	0	2.83848	7.91063	STAR;SOAT2;TSPO;APOE
Malaria	4/50	0.0616102	0.301076	0	0	2.83848	7.91063	TGFB2;ITGAL;THBS4;TLR2
Non-small cell lung cancer	5/72	0.063859	0.302128	0	0	2.43747	6.70568	GADD45A;RASSF5;KIF5A;PLCG2;E2F3
Galactose metabolism	3/31	0.0641585	0.302128	0	0	3.49477	9.59803	HK3;PFKP;HK1
Pertussis	5/76	0.076737	0.353064	0	0	2.29968	5.90412	C1QB;C1QA;TICAM2;CD14;C1QC
AGE-RAGE signaling pathway in diabetic complications	6/100	0.0788528	0.353064	0	0	2.08543	5.29735	TGFB2;SERPINE1;PLCG2;BCL2;CYBB;NOX4
Focal adhesion	10/201	0.079748	0.353064	0	0	1.71357	4.33341	PAK1;CCND2;ITGA4;TNC;BCL2;LAMC2;COL9A2;PAK3;VAV1;THBS4
Adrenergic signaling in cardiomyocytes	8/150	0.0808625	0.353064	0	0	1.84232	4.63344	KCNE1;BCL2;SLC8A1;SCN1B;PIK3CG;ATF4;PIK3R5;MYH7
Epstein-Barr virus infection	10/202	0.0817909	0.353064	0	0	1.70455	4.2675	CCND2;GADD45A;MYC;OAS3;PLCG2;BCL2;E2F3;BID;ITGAL;TLR2
Chagas disease	6/102	0.0848841	0.360409	0	0	2.04177	5.03597	C1QB;C1QA;TGFB2;SERPINE1;TLR2;C1QC
Selenocompound metabolism	2/17	0.0900628	0.370496	0	0	4.34465	10.4587	TXNRD1;CTH
Legionellosis	4/57	0.0901529	0.370496	0	0	2.46269	5.92585	EEF1A1;NLRC4;CD14;TLR2
Starch and sucrose metabolism	3/36	0.0915512	0.370496	0	0	2.96449	7.08768	HK3;GBE1;HK1
Glucagon signaling pathway	6/107	0.101039	0.402092	0	0	1.94019	4.44741	PGAM1;SLC2A1;PHKA1;PFKP;ATF4;PCK2
Mineral absorption	4/60	0.104016	0.402092	0	0	2.3304	5.27419	HMOX1;STEAP1;STEAP2;SLC8A1
Viral myocarditis	4/60	0.104016	0.402092	0	0	2.3304	5.27419	CD86;ITGAL;BID;MYH7
Prion disease	12/273	0.118179	0.450122	0	0	1.50443	3.2128	C1QB;C1QA;GRIN3A;NCF1;NCF2;DDIT3;NCF4;KIF5A;CYBB;NCAM1;ATF4;C1QC
Human T-cell leukemia virus 1 infection	10/219	0.121374	0.454728	0	0	1.56452	3.29938	EGR2;TGFB2;SPI1;CCND2;MYC;SLC2A1;TSPO;E2F3;ITGAL;ATF4
Measles	7/139	0.1229	0.454728	0	0	1.73211	3.63118	CCND2;OAS3;BCL2;TLR7;BID;FCGR2B;TLR2
Tryptophan metabolism	3/42	0.129599	0.472763	0	0	2.50764	5.12388	MAOA;CAT;AOX1
Bile secretion	5/90	0.131671	0.473649	0	0	1.91952	3.89172	ABCC3;ABCC4;ABCC2;EPHX1;SLC2A1
Small cell lung cancer	5/92	0.140673	0.499102	0	0	1.87519	3.67784	GADD45A;MYC;BCL2;LAMC2;E2F3
Fc epsilon RI signaling pathway	4/68	0.145254	0.501677	0	0	2.03826	3.93235	INPP5D;ALOX5AP;PLCG2;VAV1
Rheumatoid arthritis	5/93	0.145273	0.501677	0	0	1.85379	3.57622	CD86;TGFB2;ATP6V1H;ITGAL;TLR2
ABC transporters	3/45	0.150392	0.512521	0	0	2.32816	4.41072	ABCC3;ABCC4;ABCC2
Proteoglycans in cancer	9/205	0.161177	0.54214	0	0	1.49992	2.73774	CD63;PAK1;TGFB2;MYC;PLCG2;PTPN6;HIF1A;VAV1;TLR2
Inositol phosphate metabolism	4/73	0.173775	0.553784	0	0	1.89007	3.30761	INPP5D;INPP5J;PLCG2;PIK3CG
Cytokine-cytokine receptor interaction	12/295	0.173918	0.553784	0	0	1.38588	2.42415	CCR1;TNFSF18;CX3CR1;CSF1R;IL1RN;TGFB2;GDF15;IL10RA;EBI3;CSF2RB;INHBA;CCR5
Hematopoietic cell lineage	5/99	0.174162	0.553784	0	0	1.73492	3.03225	CSF1R;ITGA4;CD37;CD14;CD33
NOD-like receptor signaling pathway	8/181	0.174857	0.553784	0	0	1.50976	2.6327	PANX1;TRPM2;HSP90AA1;OAS3;CARD9;BCL2;CYBB;NLRC4
Viral protein interaction with cytokine and cytokine receptor	5/100	0.179178	0.553784	0	0	1.71657	2.95143	CCR1;CX3CR1;CSF1R;IL10RA;CCR5
Cocaine addiction	3/49	0.179606	0.553784	0	0	2.12527	3.64908	GRIN3A;MAOA;ATF4
Ether lipid metabolism	3/49	0.179606	0.553784	0	0	2.12527	3.64908	PLD4;PLPP2;PLA2G7
Chronic myeloid leukemia	4/76	0.191739	0.58424	0	0	1.81104	2.99114	TGFB2;GADD45A;MYC;E2F3
Ovarian steroidogenesis	3/51	0.194749	0.585094	0	0	2.03651	3.33182	STAR;HSD3B1;ACOT2
C-type lectin receptor signaling pathway	5/104	0.199763	0.585094	0	0	1.64687	2.65249	EGR2;PAK1;CLEC4D;CARD9;PLCG2
NF-kappa B signaling pathway	5/104	0.199763	0.585094	0	0	1.64687	2.65249	TICAM2;GADD45A;PLCG2;BCL2;CD14
Shigellosis	10/246	0.201956	0.585094	0	0	1.38358	2.21332	HK3;CYTH4;RRAGD;TIFA;PLCG2;BCL2;CD14;NLRC4;SQSTM1;HK1
Synaptic vesicle cycle	4/78	0.204025	0.585094	0	0	1.76191	2.80057	SLC6A9;SLC1A2;ATP6V1H;SLC17A7
Regulation of actin cytoskeleton	9/218	0.205573	0.585094	0	0	1.40567	2.22371	ENAH;FGD3;PAK1;ITGA4;NCKAP1L;PAK3;ITGAL;VAV1;FGF21
JAK-STAT signaling pathway	7/162	0.210999	0.594009	0	0	1.47333	2.29236	CCND2;MYC;IL10RA;BCL2;AOX1;CSF2RB;PTPN6
Riboflavin metabolism	1/8	0.21532	0.599654	0	0	4.64909	7.13928	BLVRB
Pentose phosphate pathway	2/30	0.225218	0.616821	0	0	2.32593	3.46723	TALDO1;PFKP
Autophagy	6/137	0.226247	0.616821	0	0	1.49355	2.2196	ERN1;RRAGD;BCL2;SQSTM1;HIF1A;CTSD
Cholinergic synapse	5/113	0.248687	0.670936	0	0	1.50893	2.09977	KCNJ4;BCL2;PIK3CG;ATF4;PIK3R5
Diabetic cardiomyopathy	8/203	0.261553	0.698373	0	0	1.3379	1.79428	TGFB2;NCF1;NCF2;GSR;NCF4;SLC2A1;CYBB;CTSD
MAPK signaling pathway	11/294	0.264542	0.699146	0	0	1.26823	1.68643	DUSP4;CSF1R;PAK1;TGFB2;GADD45A;MYC;DDIT3;CD14;EREG;ATF4;FGF21
PD-L1 expression and PD-1 checkpoint pathway in cancer	4/89	0.27502	0.712982	0	0	1.53302	1.979	TICAM2;PTPN6;HIF1A;TLR2
Nicotinate and nicotinamide metabolism	2/35	0.280927	0.712982	0	0	1.97301	2.50505	NMRK2;AOX1
Cell adhesion molecules	6/148	0.281186	0.712982	0	0	1.37706	1.74713	CD86;CDH4;ITGA4;NCAM1;SIGLEC1;ITGAL
Hypertrophic cardiomyopathy	4/90	0.281687	0.712982	0	0	1.51512	1.91959	TGFB2;ITGA4;SLC8A1;MYH7
Ubiquinone and other terpenoid-quinone biosynthesis	1/11	0.283541	0.712982	0	0	3.25386	4.10116	NQO1
Gastric cancer	6/149	0.286331	0.713074	0	0	1.36736	1.71003	TGFB2;GADD45A;MYC;BCL2;E2F3;FGF21
Tyrosine metabolism	2/36	0.292066	0.72043	0	0	1.91488	2.35678	MAOA;AOX1
Human immunodeficiency virus 1 infection	8/212	0.300268	0.722274	0	0	1.27827	1.53786	PAK1;PLCG2;BCL2;AP1S3;CCR5;BID;PAK3;TLR2
Thyroid cancer	2/37	0.303183	0.722274	0	0	1.86007	2.21985	GADD45A;MYC
Cortisol synthesis and secretion	3/65	0.306847	0.722274	0	0	1.57551	1.86132	STAR;HSD3B1;ATF4
TGF-beta signaling pathway	4/94	0.308577	0.722274	0	0	1.44748	1.70192	TGFB2;BAMBI;MYC;INHBA
Cell cycle	5/124	0.311953	0.722274	0	0	1.36867	1.59437	TGFB2;CCND2;GADD45A;MYC;E2F3
Platelet activation	5/124	0.311953	0.722274	0	0	1.36867	1.59437	P2RY12;PLCG2;PIK3CG;PIK3R5;FERMT3
mTOR signaling pathway	6/154	0.312335	0.722274	0	0	1.32083	1.53702	SLC7A5;SESN2;RRAGD;EIF4EBP1;ATP6V1H;SLC3A2
Dilated cardiomyopathy	4/96	0.322121	0.732634	0	0	1.41587	1.60394	TGFB2;ITGA4;SLC8A1;MYH7
Prostate cancer	4/97	0.328909	0.732634	0	0	1.40057	1.5574	HSP90AA1;BCL2;E2F3;ATF4
Mitophagy	3/68	0.331491	0.732634	0	0	1.50256	1.65907	SQSTM1;HIF1A;ATF4
Choline metabolism in cancer	4/98	0.335705	0.732634	0	0	1.3856	1.51241	EIF4EBP1;WAS;PLPP2;HIF1A
Glycerophospholipid metabolism	4/98	0.335705	0.732634	0	0	1.3856	1.51241	GPD1;PLD4;PLPP2;CDS2
Nicotine addiction	2/40	0.33631	0.732634	0	0	1.71296	1.86665	GRIN3A;SLC17A7
Necroptosis	6/159	0.338703	0.732634	0	0	1.27733	1.38288	HSP90AA1;TICAM2;BCL2;CYBB;BID;SQSTM1
Amphetamine addiction	3/69	0.339704	0.732634	0	0	1.47972	1.59763	GRIN3A;MAOA;ATF4
Bladder cancer	2/41	0.347254	0.732634	0	0	1.66895	1.76525	MYC;E2F3
Epithelial cell signaling in Helicobacter pylori infection	3/70	0.34791	0.732634	0	0	1.45756	1.53891	PAK1;PLCG2;ATP6V1H
FoxO signaling pathway	5/131	0.353292	0.732634	0	0	1.29216	1.34444	TGFB2;CCND2;GADD45A;CAT;PCK2
Human cytomegalovirus infection	8/225	0.358165	0.732634	0	0	1.20088	1.23302	CCR1;MYC;IL10RA;EIF4EBP1;E2F3;CCR5;BID;ATF4
Hippo signaling pathway	6/163	0.359967	0.732634	0	0	1.24453	1.27159	TGFB2;PAK1;CCND2;DLG2;MYC;SERPINE1
Amoebiasis	4/102	0.362925	0.732634	0	0	1.32877	1.34679	TGFB2;LAMC2;CD14;TLR2
Longevity regulating pathway	4/102	0.362925	0.732634	0	0	1.32877	1.34679	SESN2;CAT;EIF4EBP1;ATF4
Melanoma	3/72	0.364287	0.732634	0	0	1.41517	1.42905	GADD45A;E2F3;FGF21
Porphyrin and chlorophyll metabolism	2/43	0.368953	0.732634	0	0	1.58737	1.58275	HMOX1;BLVRB
Pathogenic Escherichia coli infection	7/197	0.374074	0.732634	0	0	1.19974	1.17971	PAK1;CYTH4;MYO5A;NCKAP1L;PTPN6;PAK3;MYO1F
T cell receptor signaling pathway	4/104	0.376527	0.732634	0	0	1.30206	1.27181	PAK1;PTPN6;PAK3;VAV1
PPAR signaling pathway	3/74	0.380597	0.732634	0	0	1.37516	1.32843	ACOX2;GK;PCK2
cGMP-PKG signaling pathway	6/167	0.381309	0.732634	0	0	1.21336	1.16985	NPPB;SLC8A1;PIK3CG;ATF4;PIK3R5;MYH7
Glioma	3/75	0.388718	0.732634	0	0	1.35599	1.28128	GADD45A;PLCG2;E2F3
Apelin signaling pathway	5/137	0.388924	0.732634	0	0	1.23304	1.16445	ACTA2;SERPINE1;SLC8A1;PIK3CG;PIK3R5
Estrogen signaling pathway	5/137	0.388924	0.732634	0	0	1.23304	1.16445	HSP90AA1;KRT18;BCL2;CTSD;ATF4
Insulin signaling pathway	5/137	0.388924	0.732634	0	0	1.23304	1.16445	HK3;EIF4EBP1;PHKA1;PCK2;HK1
Glycosphingolipid biosynthesis	2/45	0.390361	0.732634	0	0	1.51339	1.42362	HEXA;FUT1
Pancreatic cancer	3/76	0.396813	0.734557	0	0	1.33735	1.2361	TGFB2;GADD45A;E2F3
Type II diabetes mellitus	2/46	0.400943	0.734557	0	0	1.47892	1.35163	HK3;HK1
Phenylalanine metabolism	1/17	0.40273	0.734557	0	0	2.03303	1.84902	MAOA
Primary bile acid biosynthesis	1/17	0.40273	0.734557	0	0	2.03303	1.84902	ACOX2
Carbohydrate digestion and absorption	2/47	0.411439	0.745193	0	0	1.44598	1.28416	HK3;HK1
Other glycan degradation	1/18	0.420574	0.748336	0	0	1.91334	1.65721	HEXA
Intestinal immune network for IgA production	2/48	0.421842	0.748336	0	0	1.41447	1.22086	CD86;ITGA4
Valine, leucine and isoleucine degradation	2/48	0.421842	0.748336	0	0	1.41447	1.22086	AOX1;BCAT1
Sphingolipid metabolism	2/49	0.43215	0.761156	0	0	1.3843	1.16141	GALC;PLPP2
Rap1 signaling pathway	7/210	0.437585	0.761156	0	0	1.12215	0.92744	ENAH;CSF1R;RASSF5;FPR1;ITGAL;VAV1;FGF21
Glycosaminoglycan degradation	1/19	0.437885	0.761156	0	0	1.80695	1.49218	HEXA
Vibrio cholerae infection	2/50	0.442359	0.76129	0	0	1.35539	1.1055	PLCG2;ATP6V1H
Glutamatergic synapse	4/114	0.443841	0.76129	0	0	1.18308	0.960999	SLC38A1;GRIN3A;SLC1A2;SLC17A7
Phospholipase D signaling pathway	5/148	0.453712	0.769687	0	0	1.13754	0.898993	CYTH4;PLCG2;PLPP2;PIK3CG;PIK3R5
Steroid biosynthesis	1/20	0.45468	0.769687	0	0	1.71176	1.34914	SOAT2
Pantothenate and CoA biosynthesis	1/21	0.470974	0.792093	0	0	1.62609	1.22437	BCAT1
Neurotrophin signaling pathway	4/119	0.476705	0.796558	0	0	1.13134	0.838165	ARHGDIG;PLCG2;BCL2;ATF4
Cardiac muscle contraction	3/87	0.48339	0.800435	0	0	1.16156	0.844371	SLC9A7;SLC8A1;MYH7
Histidine metabolism	1/22	0.486782	0.800435	0	0	1.54858	1.11488	MAOA
Oxytocin signaling pathway	5/154	0.488297	0.800435	0	0	1.0914	0.782349	KCNJ4;TRPM2;RCAN1;PIK3CG;PIK3R5
Non-alcoholic fatty liver disease	5/155	0.493987	0.80277	0	0	1.08407	0.764533	ERN1;CEBPA;DDIT3;BID;ATF4
Hedgehog signaling pathway	2/56	0.501367	0.80277	0	0	1.20442	0.831552	CCND2;BCL2
Pyrimidine metabolism	2/56	0.501367	0.80277	0	0	1.20442	0.831552	UCK2;UPP1
Proximal tubule bicarbonate reclamation	1/23	0.502119	0.80277	0	0	1.47811	1.0183	PCK2
Vitamin digestion and absorption	1/24	0.516997	0.821419	0	0	1.41377	0.93269	SLC19A2
Endometrial cancer	2/58	0.520126	0.821419	0	0	1.16128	0.759113	GADD45A;MYC
Folate biosynthesis	1/26	0.545437	0.848909	0	0	1.30054	0.788345	PCBD1
Arachidonic acid metabolism	2/61	0.547366	0.848909	0	0	1.10207	0.664145	HPGDS;CBR3
Glycerolipid metabolism	2/61	0.547366	0.848909	0	0	1.10207	0.664145	GK;PLPP2
Phosphatidylinositol signaling system	3/97	0.556624	0.851688	0	0	1.03745	0.607806	INPP5D;PLCG2;CDS2
Biosynthesis of unsaturated fatty acids	1/27	0.559023	0.851688	0	0	1.25045	0.727219	ACOT2
Fatty acid elongation	1/27	0.559023	0.851688	0	0	1.25045	0.727219	ACOT2
Aldosterone synthesis and secretion	3/98	0.5636	0.85364	0	0	1.02648	0.588592	STAR;HSD3B1;ATF4
Phototransduction	1/28	0.572204	0.861316	0	0	1.20408	0.672188	GNAT2
Systemic lupus erythematosus	4/135	0.576015	0.861316	0	0	0.992341	0.547396	CD86;C1QB;C1QA;C1QC
Protein processing in endoplasmic reticulum	5/171	0.581302	0.861316	0	0	0.978763	0.530964	ERN1;HSP90AA1;DDIT3;BCL2;ATF4
Inflammatory bowel disease	2/65	0.58197	0.861316	0	0	1.03188	0.558593	TGFB2;TLR2
Yersinia infection	4/137	0.587667	0.864806	0	0	0.977317	0.519536	ITGA4;WAS;NLRC4;VAV1
Citrate cycle (TCA cycle)	1/30	0.597397	0.869247	0	0	1.12092	0.577468	PCK2
Glyoxylate and dicarboxylate metabolism	1/30	0.597397	0.869247	0	0	1.12092	0.577468	CAT
RNA polymerase	1/31	0.609433	0.881805	0	0	1.0835	0.536578	POLR3G
Adipocytokine signaling pathway	2/69	0.614588	0.884323	0	0	0.970074	0.472236	SLC2A1;PCK2
Insulin resistance	3/108	0.629555	0.896753	0	0	0.928235	0.429533	SLC2A1;TRIB3;PCK2
Adherens junction	2/71	0.630151	0.896753	0	0	0.941858	0.434947	WAS;PTPN6
Axon guidance	5/182	0.636379	0.900667	0	0	0.917411	0.414634	ENAH;PAK1;SEMA3C;PLCG2;PAK3
Breast cancer	4/147	0.643018	0.905118	0	0	0.908501	0.401178	GADD45A;MYC;E2F3;FGF21
RNA transport	5/186	0.655264	0.913603	0	0	0.89695	0.379156	EEF1A1;XPOT;EIF4EBP1;EIF2S2;EIF3C
Human papillomavirus infection	9/331	0.658642	0.913603	0	0	0.907007	0.378744	CCND2;DLG2;ITGA4;TNC;EIF4EBP1;ATP6V1H;LAMC2;COL9A2;THBS4
Thyroid hormone synthesis	2/75	0.659799	0.913603	0	0	0.890066	0.370107	GSR;ATF4
Mucin type O-glycan biosynthesis	1/36	0.664433	0.913603	0	0	0.928476	0.379581	GCNT1
Arrhythmogenic right ventricular cardiomyopathy	2/77	0.673895	0.913603	0	0	0.866241	0.341889	ITGA4;SLC8A1
Alanine, aspartate and glutamate metabolism	1/37	0.674467	0.913603	0	0	0.902638	0.355488	ASNS
Antigen processing and presentation	2/78	0.680762	0.913603	0	0	0.854799	0.328706	HSP90AA1;CTSS
Cushing syndrome	4/155	0.683633	0.913603	0	0	0.860011	0.327092	STAR;HSD3B1;E2F3;ATF4
Allograft rejection	1/38	0.684203	0.913603	0	0	0.878197	0.333277	CD86
Hepatitis C	4/157	0.693263	0.913603	0	0	0.848681	0.310911	MYC;OAS3;E2F3;BID
Various types of N-glycan biosynthesis	1/39	0.693647	0.913603	0	0	0.855042	0.312768	HEXA
Sphingolipid signaling pathway	3/119	0.693771	0.913603	0	0	0.839734	0.307018	BCL2;BID;CTSD
Ras signaling pathway	6/232	0.694902	0.913603	0	0	0.861462	0.313558	CSF1R;PAK1;RASSF5;PLCG2;PAK3;FGF21
AMPK signaling pathway	3/120	0.69917	0.914571	0	0	0.832513	0.297924	EIF4EBP1;PFKP;PCK2
Peroxisome	2/82	0.707058	0.917064	0	0	0.811891	0.281436	ACOX2;CAT
MicroRNAs in cancer	8/310	0.710656	0.917064	0	0	0.859061	0.293427	TGFB2;CCND2;MYC;PLCG2;TNC;BCL2;HMOX1;E2F3
Homologous recombination	1/41	0.711698	0.917064	0	0	0.812206	0.276232	RAD51C
Graft-versus-host disease	1/42	0.720322	0.917462	0	0	0.792356	0.259938	CD86
Viral carcinogenesis	5/203	0.728298	0.917462	0	0	0.819214	0.259728	EGR2;CCND2;PMAIP1;CCR5;ATF4
Fat digestion and absorption	1/43	0.728688	0.917462	0	0	0.77345	0.244805	PLPP2
Type I diabetes mellitus	1/43	0.728688	0.917462	0	0	0.77345	0.244805	CD86
Insulin secretion	2/86	0.731522	0.917462	0	0	0.773069	0.241683	SLC2A1;ATF4
Wnt signaling pathway	4/166	0.734	0.917462	0	0	0.801158	0.247755	CCND2;BAMBI;WIF1;MYC
Vasopressin-regulated water reabsorption	1/44	0.736804	0.917462	0	0	0.755424	0.230732	ARHGDIG
Basal transcription factors	1/45	0.744677	0.92283	0	0	0.738217	0.217629	TAF7L
Parkinson disease	6/249	0.756928	0.926871	0	0	0.800485	0.222925	ERN1;UCHL1;MAOA;DDIT3;KIF5A;ATF4
Dopaminergic synapse	3/132	0.75839	0.926871	0	0	0.7546	0.20869	MAOA;KIF5A;ATF4
Pyruvate metabolism	1/47	0.759726	0.926871	0	0	0.706048	0.19402	PCK2
Amyotrophic lateral sclerosis	9/364	0.762253	0.926871	0	0	0.82127	0.222956	ERN1;DDIT3;KIF5A;CAT;SLC1A2;BCL2;BID;SQSTM1;ATF4
Endocytosis	6/252	0.766853	0.928107	0	0	0.790599	0.209873	CYTH4;GRK5;BIN1;KIF5A;CCR5;SPG21
Alzheimer disease	9/369	0.775821	0.934594	0	0	0.809651	0.205516	ERN1;DDIT3;KIF5A;NOX4;CYBB;APOE;BID;RTN4;ATF4
Autoimmune thyroid disease	1/53	0.799764	0.948596	0	0	0.624387	0.139512	CD86
Endocrine and other factor-regulated calcium reabsorption	1/53	0.799764	0.948596	0	0	0.624387	0.139512	SLC8A1
Glycosaminoglycan biosynthesis	1/53	0.799764	0.948596	0	0	0.624387	0.139512	EXTL1
Progesterone-mediated oocyte maturation	2/100	0.803856	0.948596	0	0	0.662151	0.144571	CPEB1;HSP90AA1
Fanconi anemia pathway	1/54	0.805757	0.948596	0	0	0.612574	0.132299	RAD51C
Parathyroid hormone synthesis, secretion and action	2/106	0.829173	0.966072	0	0	0.623756	0.116846	BCL2;ATF4
Th17 cell differentiation	2/107	0.833094	0.966072	0	0	0.617783	0.112812	HSP90AA1;HIF1A
VEGF signaling pathway	1/59	0.83314	0.966072	0	0	0.559622	0.102161	PLCG2
Ribosome biogenesis in eukaryotes	2/108	0.836935	0.966072	0	0	0.611923	0.108928	NHP2;GNL3
Pathways of neurodegeneration	11/475	0.842966	0.966072	0	0	0.766186	0.130887	ERN1;UCHL1;DDIT3;KIF5A;CAT;BCL2;NOX4;CYBB;BID;SQSTM1;ATF4
Steroid hormone biosynthesis	1/61	0.842982	0.966072	0	0	0.540912	0.0923932	HSD3B1
Basal cell carcinoma	1/63	0.852244	0.968119	0	0	0.523409	0.083684	GADD45A
Cytosolic DNA-sensing pathway	1/63	0.852244	0.968119	0	0	0.523409	0.083684	POLR3G
Long-term potentiation	1/67	0.869163	0.980149	0	0	0.491585	0.0689321	ATF4
Retinol metabolism	1/68	0.873082	0.980149	0	0	0.484223	0.0657216	AOX1
Growth hormone synthesis, secretion and action	2/119	0.874187	0.980149	0	0	0.554076	0.0745018	PLCG2;ATF4
Prolactin signaling pathway	1/70	0.880571	0.981875	0	0	0.470139	0.0597945	CCND2
Neuroactive ligand-receptor interaction	7/341	0.886496	0.981875	0	0	0.677372	0.0816089	P2RY6;GRIN3A;NPY4R;C5AR1;C3AR1;FPR1;TSPO
cAMP signaling pathway	4/216	0.88946	0.981875	0	0	0.610614	0.0715279	ABCC4;PAK1;GRIN3A;VAV1
Influenza A	3/172	0.890891	0.981875	0	0	0.574801	0.0664088	OAS3;TLR7;BID
Gastric acid secretion	1/76	0.900493	0.98473	0	0	0.432394	0.0453203	SLC26A7
Relaxin signaling pathway	2/129	0.901085	0.98473	0	0	0.510183	0.0531385	ACTA2;ATF4
RNA degradation	1/79	0.909173	0.986434	0	0	0.415699	0.0395828	PFKP
Vascular smooth muscle contraction	2/133	0.910261	0.986434	0	0	0.494503	0.0464949	NPPB;ACTA2
Alcoholism	3/186	0.91894	0.988252	0	0	0.530441	0.0448407	GRIN3A;MAOA;ATF4
Signaling pathways regulating pluripotency of stem cells	2/143	0.929831	0.988252	0	0	0.459193	0.0334072	MYC;INHBA
Spinocerebellar ataxia	2/143	0.929831	0.988252	0	0	0.459193	0.0334072	ERN1;GRIN3A
Calcium signaling pathway	4/240	0.930507	0.988252	0	0	0.547832	0.0394578	PLCG2;PHKA1;SLC8A1;FGF21
GABAergic synapse	1/89	0.933004	0.988252	0	0	0.36827	0.0255378	SLC38A1
Morphine addiction	1/91	0.936962	0.988252	0	0	0.360048	0.0234439	GRK5
GnRH signaling pathway	1/93	0.940685	0.988252	0	0	0.352185	0.0215349	ATF4
IL-17 signaling pathway	1/94	0.942464	0.988252	0	0	0.34838	0.0206441	HSP90AA1
Inflammatory mediator regulation of TRP channels	1/98	0.949062	0.990011	0	0	0.333945	0.0174589	PLCG2
Ribosome	2/158	0.951787	0.990011	0	0	0.414717	0.0204928	RPL3;RPL13A
Tight junction	2/169	0.96354	0.994628	0	0	0.387179	0.0143801	DLG2;WAS
TNF signaling pathway	1/112	0.966748	0.994628	0	0	0.291614	0.00986148	ATF4
Serotonergic synapse	1/113	0.967747	0.994628	0	0	0.288995	0.00947471	MAOA
Oocyte meiosis	1/129	0.980197	0.999995	0	0	0.252661	0.00505354	CPEB1
Oxidative phosphorylation	1/133	0.982472	0.999995	0	0	0.244954	0.00433163	ATP6V1H
Retrograde endocannabinoid signaling	1/148	0.98891	0.999995	0	0	0.219787	0.0024511	SLC17A7
Thermogenesis	2/232	0.99302	0.999995	0	0	0.280205	0.00196265	NPPB;FGF21
Huntington disease	3/306	0.995098	0.999995	0	0	0.318365	0.00156431	ERN1;KIF5A;SLC1A2
Herpes simplex virus 1 infection	6/498	0.997469	0.999995	0	0	0.390223	0.000989061	OAS3;CARD9;EIF4EBP1;BCL2;BID;TLR2
Olfactory transduction	1/440	0.999995	0.999995	0	0	0.0724802	3.65167e-07	SLC8A1

## Sheet: BioCarta_Common UP
Term	Overlap	P-value	Adjusted P-value	Old P-value	Old Adjusted P-value	Odds Ratio	Combined Score	Genes
IL-10 Anti-inflammatory Signaling Pathway Homo sapiens h il10Pathway	3/13	0.00605192	0.474343	0	0	9.79444	50.0239	IL10RA;HMOX1;BLVRB
Classical Complement Pathway Homo sapiens h classicPathway	3/15	0.00921054	0.474343	0	0	8.1612	38.2548	C1QB;C1QA;C1QC
Hypoxia and p53 in the Cardiovascular system Homo sapiens h p53hypoxiaPathway	3/21	0.0235905	0.531741	0	0	5.43911	20.3799	HSP90AA1;GADD45A;HIF1A
Ras-Independent pathway in NK cell-mediated cytotoxicity Homo sapiens h nkcellsPathway	3/22	0.0267238	0.531741	0	0	5.15258	18.6637	PAK1;PTPN6;VAV1
Eicosanoid Metabolism Homo sapiens h eicosanoidPathway	3/23	0.0300679	0.531741	0	0	4.8947	17.1525	HPGDS;EPHX1;ALOX5AP
Regulation of eIF2 Homo sapiens h eif2Pathway	2/11	0.0409289	0.531741	0	0	7.24332	23.1491	NPY4R;EIF2S2
IL 3 signaling pathway Homo sapiens h il3Pathway	2/12	0.0481627	0.531741	0	0	6.51866	19.7722	PTPN6;CSF2RB
Role of Mitochondria in Apoptotic Signaling Homo sapiens h mitochondriaPathway	2/13	0.0558192	0.531741	0	0	5.92574	17.0996	BCL2;BID
p53 Signaling Pathway Homo sapiens h p53Pathway	2/13	0.0558192	0.531741	0	0	5.92574	17.0996	GADD45A;BCL2
IL-2 Receptor Beta Chain in T cell Activation Homo sapiens h il2rbPathway	4/49	0.0579893	0.531741	0	0	2.90171	8.26259	CCND2;MYC;BCL2;PTPN6
fMLP induced chemokine gene expression in HMC-1 cells Homo sapiens h fMLPpathway	3/30	0.0592124	0.531741	0	0	3.62439	10.2448	PAK1;NCF2;FPR1
Apoptotic Signaling in Response to DNA Damage Homo sapiens h chemicalPathway	2/14	0.0638668	0.531741	0	0	5.43165	14.9422	BCL2;BID
Fibrinolysis Pathway Homo sapiens h fibrinolysisPathway	2/15	0.0722755	0.531741	0	0	5.01357	13.172	SERPINE1;F13A1
Telomeres, Telomerase, Cellular Aging, and Immortality Homo sapiens h telPathway	2/15	0.0722755	0.531741	0	0	5.01357	13.172	MYC;BCL2
Hypoxia-Inducible Factor in the Cardiovascular System Homo sapiens h hifPathway	2/16	0.0810166	0.538789	0	0	4.65522	11.699	HSP90AA1;HIF1A
Toll-Like Receptor Pathway Homo sapiens h tollPathway	3/35	0.0857341	0.538789	0	0	3.05729	7.51025	TLR7;CD14;TLR2
Rac 1 cell motility signaling pathway Homo sapiens h rac1Pathway	3/36	0.0915512	0.538789	0	0	2.96449	7.08768	PAK1;NCF2;VAV1
Oxidative Stress Induced Gene Expression Via Nrf2 Homo sapiens h arenrf2Pathway	2/18	0.0993882	0.538789	0	0	4.0729	9.40319	GSTA2;HMOX1
Prion Pathway Homo sapiens h prionPathway	2/18	0.0993882	0.538789	0	0	4.0729	9.40319	BCL2;LAMC2
Inhibition of Cellular Proliferation by Gleevec Homo sapiens h gleevecpathway	2/22	0.139007	0.578812	0	0	3.25765	6.4281	MYC;BCL2
CTCF: First Multivalent Nuclear Factor Homo sapiens h ctcfPathway	2/23	0.149382	0.578812	0	0	3.10236	5.89837	TGFB2;MYC
Regulation of BAD phosphorylation Homo sapiens h badPathway	2/23	0.149382	0.578812	0	0	3.10236	5.89837	BCL2;CSF2RB
Tumor Suppressor Arf Inhibits Ribosomal Biogenesis Homo sapiens h arfPathway	2/23	0.149382	0.578812	0	0	3.10236	5.89837	HSP90AA1;MYC
Ion Channels and Their Functional Role in Vascular Endothelium Homo sapiens h raccPathway	3/45	0.150392	0.578812	0	0	2.32816	4.41072	HSP90AA1;FPR1;CCR5
Agrin in Postsynaptic Differentiation Homo sapiens h agrPathway	3/47	0.164805	0.578812	0	0	2.22211	4.00644	PAK1;LAMC2;PAK3
Multi-Drug Resistance Factors Homo sapiens h mrpPathway	1/6	0.166274	0.578812	0	0	6.5094	11.6786	ABCC3
Skeletal muscle hypertrophy is regulated via AKT/mTOR pathway Homo sapiens h igf1mtorpathway	2/25	0.170559	0.578812	0	0	2.8323	5.0094	EIF4EBP1;EIF2S2
ALK in cardiac myocytes Homo sapiens h alkPathway	2/27	0.192191	0.578812	0	0	2.60545	4.29706	NPPB;TGFB2
Multi-step Regulation of Transcription by Pitx2 Homo sapiens h pitx2Pathway	2/27	0.192191	0.578812	0	0	2.60545	4.29706	CCND2;WIF1
Beta-arrestins in GPCR Desensitization Homo sapiens h bArrestinPathway	2/28	0.203138	0.578812	0	0	2.50511	3.99282	FPR1;CCR5
NFkB activation by Nontypeable Hemophilus influenzae Homo sapiens h nthiPathway	2/29	0.214151	0.578812	0	0	2.4122	3.71737	TGFB2;TLR2
Activation of cAMP-dependent protein kinase, PKA Homo sapiens h gsPathway	2/29	0.214151	0.578812	0	0	2.4122	3.71737	FPR1;CCR5
ADP-Ribosylation Factor Homo sapiens h arapPathway	2/29	0.214151	0.578812	0	0	2.4122	3.71737	CYTH4;NCF2
Inhibition of Matrix Metalloproteinases Homo sapiens h reckPathway	1/8	0.21532	0.578812	0	0	4.64909	7.13928	TIMP1
p38 MAPK Signaling Pathway Homo sapiens h p38mapkPathway	2/30	0.225218	0.578812	0	0	2.32593	3.46723	MYC;DDIT3
VEGF, Hypoxia, and Angiogenesis Homo sapiens h vegfPathway	2/30	0.225218	0.578812	0	0	2.32593	3.46723	HSP90AA1;HIF1A
Role of Beta-arrestins in the activation and targeting of MAP kinases Homo sapiens h barr-mapkPathway	2/30	0.225218	0.578812	0	0	2.32593	3.46723	FPR1;CCR5
WNT Signaling Pathway Homo sapiens h wntPathway	2/30	0.225218	0.578812	0	0	2.32593	3.46723	WIF1;MYC
MAPKinase Signaling Pathway Homo sapiens h mapkPathway	3/56	0.233824	0.578812	0	0	1.84391	2.67954	CEBPA;PAK1;MYC
Regulation of MAP Kinase Pathways Through Dual Specificity Phosphatases Homo sapiens h dspPathway	1/9	0.238752	0.578812	0	0	4.06774	5.82635	DUSP4
West Nile Virus Homo sapiens h WNVpathway	1/9	0.238752	0.578812	0	0	4.06774	5.82635	EEF1A1
Pertussis toxin-insensitive CCR5 Signaling in Macrophage Homo sapiens h Ccr5Pathway	1/9	0.238752	0.578812	0	0	4.06774	5.82635	CCR5
Rho cell motility signaling pathway Homo sapiens h rhoPathway	2/32	0.247462	0.578812	0	0	2.17064	3.0313	NCF2;VAV1
Overview of telomerase protein component gene hTert Transcriptional Regulation Homo sapiens h tertpathway	1/10	0.261485	0.578812	0	0	3.61559	4.84986	MYC
Roles of Beta-arrestin-dependent Recruitment of Src Kinases in GPCR Signaling Homo sapiens h bArrestin-srcPathway	2/34	0.269773	0.578812	0	0	2.03477	2.6659	FPR1;CCR5
IL22 Soluble Receptor Signaling Pathway Homo sapiens h il22bppathway	1/11	0.283541	0.578812	0	0	3.25386	4.10116	IL10RA
EPO Signaling Pathway Homo sapiens h epoPathway	1/11	0.283541	0.578812	0	0	3.25386	4.10116	PTPN6
Signal transduction through IL1R Homo sapiens h il1rPathway	2/36	0.292066	0.578812	0	0	1.91488	2.35678	IL1RN;TGFB2
CARM1 and Regulation of the Estrogen Receptor Homo sapiens h carm-erPathway	1/12	0.304939	0.578812	0	0	2.9579	3.51293	GRIP1
Inactivation of Gsk3 by AKT causes accumulation of b-catenin in Alveolar Macrophages Homo sapiens h gsk3Pathway	2/39	0.325313	0.578812	0	0	1.75935	1.97569	WIF1;CD14
Erythropoietin mediated neuroprotection through NF-kB Homo sapiens h eponfkbPathway	1/13	0.325699	0.578812	0	0	2.71127	3.04145	HIF1A
Melanocyte Development and Pigmentation Pathway Homo sapiens h melanocytepathway	1/13	0.325699	0.578812	0	0	2.71127	3.04145	BCL2
ChREBP regulation by carbohydrates and cAMP Homo sapiens h chrebpPathway	2/40	0.33631	0.578812	0	0	1.71296	1.86665	FPR1;CCR5
Platelet Amyloid Precursor Protein Pathway Homo sapiens h plateletAppPathway	1/14	0.34584	0.578812	0	0	2.50258	2.65719	SERPINE1
Double Stranded RNA Induced Gene Expression Homo sapiens h rnaPathway	1/14	0.34584	0.578812	0	0	2.50258	2.65719	EIF2S2
Eukaryotic protein translation Homo sapiens h eifPathway	1/14	0.34584	0.578812	0	0	2.50258	2.65719	EIF2S2
Stress Induction of HSP Regulation Homo sapiens h hsp27Pathway	1/14	0.34584	0.578812	0	0	2.50258	2.65719	BCL2
Transcription Regulation by Methyltransferase of CARM1 Homo sapiens h carm1Pathway	1/14	0.34584	0.578812	0	0	2.50258	2.65719	BCL2
AKAP95 role in mitosis and chromosome dynamics Homo sapiens h akap95Pathway	1/14	0.34584	0.578812	0	0	2.50258	2.65719	NPY4R
Actions of Nitric Oxide in the Heart Homo sapiens h no1Pathway	2/42	0.358137	0.578812	0	0	1.62714	1.67082	HSP90AA1;TNNI1
IL12 and Stat4 Dependent Signaling Pathway in Th1 Development Homo sapiens h IL12Pathway	1/15	0.36538	0.578812	0	0	2.32371	2.33954	CCR5
IL-7 Signal Transduction Homo sapiens h il7Pathway	1/15	0.36538	0.578812	0	0	2.32371	2.33954	BCL2
Activation of Csk by cAMP-dependent Protein Kinase Inhibits Signaling through the T Cell Receptor Homo sapiens h CSKPathway	2/43	0.368953	0.578812	0	0	1.58737	1.58275	FPR1;CCR5
The IGF-1 Receptor and Longevity Homo sapiens h longevityPathway	1/16	0.384338	0.578812	0	0	2.16868	2.07376	CAT
Cadmium induces DNA synthesis and proliferation in macrophages Homo sapiens h cdMacPathway	1/16	0.384338	0.578812	0	0	2.16868	2.07376	MYC
Endocytotic role of NDK, Phosphins and Dynamin Homo sapiens h ndkDynaminPathway	1/16	0.384338	0.578812	0	0	2.16868	2.07376	BIN1
Role of PI3K subunit p85 in regulation of Actin Organization and Cell Migration Homo sapiens h cdc42racPathway	1/16	0.384338	0.578812	0	0	2.16868	2.07376	PAK1
Y branching of actin filaments Homo sapiens h actinYPathway	1/16	0.384338	0.578812	0	0	2.16868	2.07376	PIR
AKT Signaling Pathway Homo sapiens h aktPathway	1/18	0.420574	0.578812	0	0	1.91334	1.65721	HSP90AA1
ATM Signaling Pathway Homo sapiens h atmPathway	1/18	0.420574	0.578812	0	0	1.91334	1.65721	GADD45A
METS affect on Macrophage Differentiation Homo sapiens h etsPathway	1/18	0.420574	0.578812	0	0	1.91334	1.65721	CSF1R
TGF beta signaling pathway Homo sapiens h tgfbPathway	1/20	0.45468	0.578812	0	0	1.71176	1.34914	TGFB2
FAS signaling pathway ( CD95 ) Homo sapiens h fasPathway	1/20	0.45468	0.578812	0	0	1.71176	1.34914	PAK1
The Co-Stimulatory Signal During T-cell Activation Homo sapiens h ctla4Pathway	1/20	0.45468	0.578812	0	0	1.71176	1.34914	CD86
Ras Signaling Pathway Homo sapiens h rasPathway	1/20	0.45468	0.578812	0	0	1.71176	1.34914	VAV1
Lissencephaly gene (LIS1) in neuronal migration and development Homo sapiens h Lis1Pathway	1/20	0.45468	0.578812	0	0	1.71176	1.34914	LRP8
Downregulated of MTA-3 in ER-negative Breast Tumors Homo sapiens h mta3Pathway	1/20	0.45468	0.578812	0	0	1.71176	1.34914	CTSD
Mechanism of Gene Regulation by Peroxisome Proliferators via PPARa Homo sapiens h pparaPathway	2/52	0.462466	0.578812	0	0	1.30104	1.00334	HSP90AA1;MYC
Phosphoinositides and their downstream targets. Homo sapiens h ptdinsPathway	1/21	0.470974	0.578812	0	0	1.62609	1.22437	PFKP
Control of skeletal myogenesis by HDAC and calcium/calmodulin-dependent kinase (CaMK) Homo sapiens h hdacPathway	1/21	0.470974	0.578812	0	0	1.62609	1.22437	GRIP1
PKC-catalyzed phosphorylation of inhibitory phosphoprotein of myosin phosphatase Homo sapiens h myosinPathway	1/21	0.470974	0.578812	0	0	1.62609	1.22437	VAV1
HIV-1 Nef: negative effector of Fas and TNF Homo sapiens h HivnefPathway	2/53	0.472359	0.578812	0	0	1.27547	0.956618	BCL2;BID
Keratinocyte Differentiation Homo sapiens h keratinocytePathway	2/53	0.472359	0.578812	0	0	1.27547	0.956618	CEBPA;BCL2
Growth Hormone Signaling Pathway Homo sapiens h ghPathway	1/22	0.486782	0.578812	0	0	1.54858	1.11488	PTPN6
Erk1/Erk2 Mapk Signaling pathway Homo sapiens h erkPathway	1/22	0.486782	0.578812	0	0	1.54858	1.11488	MYC
Cell Cycle: G2/M Checkpoint Homo sapiens h g2Pathway	1/22	0.486782	0.578812	0	0	1.54858	1.11488	GADD45A
T Cell Receptor Signaling Pathway Homo sapiens h tcrPathway	2/55	0.491812	0.578812	0	0	1.22721	0.870899	NCF2;VAV1
Induction of apoptosis through DR3 and DR4/5 Death Receptors Homo sapiens h deathPathway	1/23	0.502119	0.578812	0	0	1.47811	1.0183	BID
Cyclins and Cell Cycle Regulation Homo sapiens h cellcyclePathway	1/23	0.502119	0.578812	0	0	1.47811	1.0183	CCND2
mTOR Signaling Pathway Homo sapiens h mTORPathway	1/24	0.516997	0.578812	0	0	1.41377	0.93269	EIF4EBP1
Regulation of eIF4e and p70 S6 Kinase Homo sapiens h eif4Pathway	1/24	0.516997	0.578812	0	0	1.41377	0.93269	EIF4EBP1
Segmentation Clock Homo sapiens h hesPathway	1/24	0.516997	0.578812	0	0	1.41377	0.93269	WIF1
Corticosteroids and cardioprotection Homo sapiens h gcrPathway	1/25	0.531432	0.588576	0	0	1.3548	0.856474	HSP90AA1
Links between Pyk2 and Map Kinases Homo sapiens h pyk2Pathway	1/26	0.545437	0.597659	0	0	1.30054	0.788345	PAK1
Thrombin signaling and protease-activated receptors Homo sapiens h Par1Pathway	1/27	0.559023	0.606099	0	0	1.25045	0.727219	CYTH4
Role of ERBB2 in Signal Transduction and Oncology Homo sapiens h her2Pathway	1/28	0.572204	0.607598	0	0	1.20408	0.672188	GRIP1
Influence of Ras and Rho proteins on G1 to S Transition Homo sapiens h RacCycDPathway	1/28	0.572204	0.607598	0	0	1.20408	0.672188	PAK1
The information-processing pathway at the IFN-beta enhancer Homo sapiens h pcafpathway	1/29	0.584991	0.608627	0	0	1.16101	0.622487	IRF5
Fc Epsilon Receptor I Signaling in Mast Cells Homo sapiens h fcer1Pathway	1/29	0.584991	0.608627	0	0	1.16101	0.622487	VAV1
BCR Signaling Pathway Homo sapiens h bcrPathway	1/31	0.609433	0.627716	0	0	1.0835	0.536578	VAV1
Ceramide Signaling Pathway Homo sapiens h ceramidePathway	1/33	0.632438	0.638638	0	0	1.01568	0.465357	BCL2
Role of EGF Receptor Transactivation by GPCRs in Cardiac Hypertrophy Homo sapiens h cardiacegfPathway	1/33	0.632438	0.638638	0	0	1.01568	0.465357	MYC
Angiotensin II mediated activation of JNK Pathway via Pyk2 dependent signaling Homo sapiens h At1rPathway	1/34	0.643427	0.643427	0	0	0.984848	0.434265	PAK1

## Sheet: PanglaoDB_Augmented_Common UP
Term	Overlap	P-value	Adjusted P-value	Old P-value	Old Adjusted P-value	Odds Ratio	Combined Score	Genes
Macrophages	73/204	5.95229e-59	1.02975e-56	0	0	20.495	2747.73	CD86;CD84;SPI1;NCF1;NCF2;NCF4;MS4A7;PLEK;F13A1;SLA;TREM2;ITGAL;CTSS;ADGRE1;LGALS3;HK3;HPGDS;RGS1;MRC1;CLEC5A;C3AR1;MS4A14;VSIG4;CCR5;CD33;HAVCR2;CD53;ARL11;GPR34;CD300A;SLC11A1;NFAM1;CD180;RNASE6;CYBB;MPEG1;TLR1;CLEC4D;TYROBP;TLR8;IRF5;WDFY4;TLR2;CX3CR1;SASH3;CSF1R;IGSF6;CLEC12A;HPGD;C5AR1;FPR1;CSF2RB;AIF1;PIK3R5;LILRA5;P2RY6;CYTH4;GPNMB;UCP2;CD300LB;CD14;LAIR1;CCR1;GDF15;IL10RA;LAPTM5;LY86;APOBR…
Microglia	60/158	2.68046e-50	2.3186e-48	0	0	22.01	2512.3	CD86;CD84;SPI1;NCF1;NCF2;NCF4;MS4A7;PLEK;SLA;TREM2;CTSS;HK3;HPGDS;C3AR1;MS4A14;VSIG4;CCR5;HAVCR2;CD53;GPR34;CD300A;NFAM1;CD180;RNASE6;CYBB;MPEG1;VAV1;TYROBP;TLR8;WDFY4;C1QB;CX3CR1;SASH3;CSF1R;C1QA;CEBPA;IGSF6;CLEC12A;C5AR1;FPR1;CSF2RB;AIF1;PIK3R5;P2RY6;CYTH4;UCP2;CD300LB;SUSD3;CD14;LAIR1;CCR1;P2RY12;IL10RA;LY86;LAPTM5;APOBR;ALOX5AP;SIGLEC1;FCGR2B;MYO1F
Kupffer Cells	50/137	5.21341e-41	3.0064e-39	0	0	20.2946	1882.42	CD86;SPI1;NCF1;NCF2;NCF4;MS4A7;PLEK;CTSS;ADGRE1;HK3;CLEC5A;C3AR1;MS4A14;VSIG4;CCR5;HAVCR2;CD53;CD300A;SLC11A1;NFAM1;RNASE6;CYBB;MPEG1;TYROBP;TLR8;WDFY4;TLR2;C1QB;SASH3;CSF1R;C1QA;IGSF6;CLEC12A;C5AR1;FPR1;CSF2RB;AIF1;CYTH4;CD300LB;CD14;CCR1;MSR1;IL10RA;LY86;LAPTM5;APOBR;SIGLEC1;FCGR2B;MYO1F;C1QC
Alveolar Macrophages	46/123	2.29104e-38	9.90875e-37	0	0	20.9535	1816.03	CD86;CSF1R;IL1RN;SPI1;IGSF6;NCF1;CLEC12A;NCF2;NCF4;C5AR1;MS4A7;PLEK;FPR1;CSF2RB;AIF1;CTSS;HK3;CYTH4;GPNMB;CLEC5A;MRC1;C3AR1;CD300LB;MS4A14;VSIG4;CD14;CCR5;CCR1;CD300A;SLC11A1;NFAM1;RNASE6;LY86;LAPTM5;CYBB;APOBR;MPEG1;TLR1;TYROBP;TLR8;SIGLEC1;CD68;FCGR2B;WDFY4;MYO1F;TLR2
Langerhans Cells	45/123	4.74012e-37	1.64008e-35	0	0	20.1975	1689.31	CD86;SASH3;CSF1R;C1QA;CD84;SPI1;IGSF6;NCF1;NCF2;NCF4;MS4A7;PLEK;CSF2RB;ITGAL;AIF1;CTSS;PIK3R5;HK3;CYTH4;GPNMB;MS4A14;NCKAP1L;CCR5;HAVCR2;CCR1;CD53;CD52;CD300A;NFAM1;IL10RA;CD180;RNASE6;LY86;LAPTM5;CYBB;APOBR;MPEG1;TYROBP;TLR8;TLR7;SIGLEC1;FCGR2B;WDFY4;MYO1F;TLR2
Red Pulp Macrophages	43/110	6.67322e-37	1.92411e-35	0	0	22.4001	1865.88	CD86;CSF1R;C1QA;SPI1;IGSF6;NCF1;CLEC12A;NCF2;NCF4;C5AR1;MS4A7;PLEK;FPR1;CSF2RB;AIF1;CTSS;ADGRE1;HK3;CYTH4;CLEC5A;C3AR1;CD300LB;MS4A14;HMOX1;VSIG4;CD14;CCR5;HAVCR2;CCR1;CD300A;SLC11A1;NFAM1;RNASE6;LY86;CYBB;MPEG1;TYROBP;TLR8;SIGLEC1;FCGR2B;WDFY4;MYO1F;TLR2
Dendritic Cells	54/199	1.65555e-36	4.09158e-35	0	0	13.208	1088.19	CD86;CD84;SPI1;NCF1;GPR68;NCF2;GPR65;NCF4;MS4A7;PLEK;SLA;TREM2;CLEC9A;ITGAL;CTSS;ADGRE1;LGALS3;HK3;MS4A14;SIRPA;AP1S3;VSIG4;CCR5;HAVCR2;CD53;CD52;CD300A;SLC11A1;NFAM1;CD180;RNASE6;CYBB;MPEG1;TYROBP;TLR8;WDFY4;CX3CR1;SASH3;IGSF6;CLEC12A;CSF2RB;AIF1;PIK3R5;CYTH4;CD300LB;CD14;CCR1;IL10RA;LAPTM5;LY86;APOBR;ALOX5AP;FCGR2B;MYO1F
Monocytes	50/176	6.29864e-35	1.36208e-33	0	0	13.9846	1101.29	CD86;IL1RN;SPI1;NCF1;NCF2;NCF4;MS4A7;PLEK;ITGAL;CTSS;ADGRE1;HK3;RGS1;MRC1;C3AR1;MS4A14;CCR5;CD33;CD53;CD300A;NFAM1;RNASE6;CYBB;MPEG1;TLR1;TYROBP;TLR8;PADI4;TLR2;CX3CR1;SASH3;CSF1R;IGSF6;CLEC12A;C5AR1;FPR1;CSF2RB;AIF1;CYTH4;CD300LB;CD14;CCR1;IL10RA;LY86;LAPTM5;APOBR;ALOX5AP;CD68;FCGR2B;MYO1F
Myeloid-derived Suppressor Cells	39/112	2.78838e-31	5.35988e-30	0	0	18.5071	1302.06	CD86;SASH3;SPI1;IGSF6;NCF1;CLEC12A;NCF2;GPR65;NCF4;C5AR1;PLEK;FPR1;CSF2RB;ITGAL;AIF1;CTSS;PIK3R5;LILRA5;ADGRE1;HK3;CYTH4;CD300LB;TNFAIP8L2;CCR5;CD33;CCR1;CD53;CD300A;NFAM1;RNASE6;LY86;CYBB;APOBR;MPEG1;CLEC4D;TYROBP;ALOX5AP;TLR8;MYO1F
Osteoclast Precursor Cells	38/107	7.02572e-31	1.21545e-29	0	0	19.0478	1322.5	CD86;CSF1R;CD84;IL1RN;IGSF6;NCF1;NCF2;NCF4;C5AR1;MS4A7;PLEK;CSF2RB;TREM2;CTSS;MILR1;CYTH4;CLEC5A;C3AR1;CD300LB;MS4A14;CCR5;LAIR1;HAVCR2;CCR1;CD180;RNASE6;LY86;LAPTM5;CYBB;MPEG1;TLR1;TYROBP;TLR8;TLR7;CD68;FCGR2B;WDFY4;TLR2
Plasmacytoid Dendritic Cells	41/150	4.41287e-28	6.94024e-27	0	0	13.0528	822.17	CD86;SASH3;CD84;SPI1;NCF1;GPR65;DOCK8;NCF4;PLEK;WAS;SLA;CSF2RB;ITGAL;AIF1;CTSS;PIK3R5;CYTH4;NCKAP1L;CD37;TNFAIP8L2;CCR5;CD53;CD52;CD300A;NFAM1;IL10RA;CD180;RNASE6;LY86;LAPTM5;CYBB;APOBR;MPEG1;ERN1;TYROBP;ALOX5AP;IRF5;TLR7;FCGR2B;WDFY4;MYO1F
Basophils	41/169	7.2994e-26	1.05233e-24	0	0	11.1044	642.714	CD86;OTUB2;CSF1R;CEBPA;IL1RN;SPI1;CLEC12A;NCF2;NCF4;MS4A7;PLEK;FPR1;F13A1;CSF2RB;NPL;ITGAL;AIF1;CTSS;HK3;CLEC5A;C3AR1;CD300LB;MS4A14;VSIG4;CD14;CCR5;CD33;CCR1;CD300A;NFAM1;RNASE6;CYBB;APOBR;MPEG1;CLEC4D;TYROBP;TLR8;SIGLEC1;FCGR2B;MYO1F;TLR2
Eosinophils	36/127	2.10781e-25	2.80501e-24	0	0	13.6184	773.783	SASH3;SPI1;NCF1;CLEC12A;GPR65;NCF4;C5AR1;PLEK;FPR1;WAS;SLA;CSF2RB;ITGAL;AIF1;CTSS;PIK3R5;HK3;CYTH4;C3AR1;CD300LB;NCKAP1L;TNFAIP8L2;LAIR1;CCR1;CD53;CD300A;NFAM1;IL10RA;RNASE6;LY86;LAPTM5;APOBR;TYROBP;ALOX5AP;TLR8;MYO1F
Neutrophils	36/151	1.43215e-22	1.76973e-21	0	0	10.7629	541.349	SPI1;IGSF6;NCF1;CLEC12A;NCF2;DOCK8;NCF4;C5AR1;PLEK;FPR1;CSF2RB;AIF1;CTSS;LILRA5;HK3;CYTH4;CD300LB;MS4A14;CD14;TNFAIP8L2;CD33;CCR1;CD300A;SLC11A1;NFAM1;RNASE6;LY86;APOBR;MPEG1;CLEC4D;TYROBP;OAS3;ALOX5AP;TLR8;MYO1F;TLR2
Osteoclasts	29/144	2.62957e-16	3.03278e-15	0	0	8.56326	307.203	C1QB;CX3CR1;CSF1R;C1QA;IL1RN;SLC2A1;F13A1;SNX10;TREM2;HIF1A;HK3;P2RY6;CLEC5A;MRC1;C3AR1;SIRPA;HMOX1;VSIG4;CD14;CTSD;CCR1;RNASE1;TYROBP;COL8A2;TLR8;SIGLEC1;CD68;TLR2;C1QC
Platelets	33/214	8.67615e-15	9.38109e-14	0	0	6.21377	201.191	SASH3;CD84;SPI1;NCF1;CLEC12A;NCF2;SERPINE1;NCF4;PLEK;FPR1;F13A1;CSF2RB;AIF1;CTSS;HK3;CYTH4;C3AR1;CD300LB;CCR1;P2RY12;ABCC4;CD300A;NFAM1;RNASE6;LAPTM5;LY86;MPEG1;TLR1;TYROBP;ALOX5AP;TLR8;MYO1F;FERMT3
Hematopoietic Stem Cells	30/178	1.27756e-14	1.3001e-13	0	0	6.88367	220.217	C1QB;CSF1R;C1QA;SPI1;CLEC12A;MS4A7;F13A1;CSF2RB;CLEC9A;AIF1;HK3;MRC1;C3AR1;VSIG4;CD14;CD33;TGFB2;ITGA4;RNASE6;CYBB;RNASE1;MPEG1;GNL3;TYROBP;TLR8;SIGLEC1;CD68;WDFY4;TLR2;C1QC
Megakaryocytes	27/143	1.52587e-14	1.46653e-13	0	0	7.87582	250.558	SASH3;SPI1;NCF1;CLEC12A;NCF4;C5AR1;PLEK;FPR1;WAS;F13A1;CSF2RB;AIF1;LILRA5;HK3;CYTH4;CD300LB;TNFAIP8L2;CD300A;SLC11A1;NFAM1;RNASE6;APOBR;MPEG1;TYROBP;TLR8;MYO1F;FERMT3
B Cells Naive	25/151	3.16745e-12	2.88405e-11	0	0	6.68672	177.051	CD86;SASH3;CD84;NCF1;GPR65;DOCK8;NCF4;PLEK;WAS;ITGAL;LY9;CTSS;CYTH4;NCKAP1L;CD37;CD53;CD52;CD300A;IL10RA;CD180;LY86;MPEG1;FCGR2B;WDFY4;MYO1F
Thymocytes	22/118	5.54298e-12	4.79468e-11	0	0	7.69482	199.438	CD53;SASH3;CD52;NCF1;CD300A;GPR65;IL10RA;NCF4;PLEK;WAS;LAPTM5;SLA;ITGAL;PIK3R5;CYTH4;UCP2;ALOX5AP;NCKAP1L;CD37;TNFAIP8L2;CCR5;MYO1F
B Cells	27/182	6.24633e-12	5.14579e-11	0	0	5.88224	151.756	CD86;SASH3;NCF1;GPR65;NCF4;PLEK;WAS;CSF2RB;ITGAL;LY9;CTSS;CYTH4;NCKAP1L;CD37;CD14;TNFAIP8L2;LAIR1;CD53;CD52;CD300A;IL10RA;CD180;RNASE6;LY86;LAPTM5;ALOX5AP;WDFY4
B Cells Memory	24/147	1.17437e-11	9.23483e-11	0	0	6.56536	165.235	CD86;CD53;SASH3;CD52;CD84;NCF1;CD300A;GPR65;IL10RA;NCF4;CD180;PLEK;LY86;WAS;LAPTM5;ITGAL;LY9;MPEG1;CTSS;CYTH4;NCKAP1L;CD37;FCGR2B;WDFY4
T Follicular Helper Cells	20/110	8.26025e-11	6.21315e-10	0	0	7.43809	172.69	CD53;SASH3;CD52;CD84;CD300A;GPR65;IL10RA;NCF4;PLEK;LAPTM5;SLA;ITGAL;PIK3R5;CYTH4;ALOX5AP;NCKAP1L;CD37;TNFAIP8L2;CCR5;MYO1F
Tuft Cells	18/136	1.26818e-07	9.14146e-07	0	0	5.08079	80.6856	IL1RN;SPI1;NCF1;CD300A;NFAM1;NCF4;RNASE6;CYBB;APOBR;CSF2RB;AIF1;MPEG1;CTSS;HK3;TYROBP;CD300LB;TLR8;CD14
T Cells Naive	15/102	3.54366e-07	2.45222e-06	0	0	5.72224	84.9921	CD53;SASH3;CD52;CD300A;GPR65;IL10RA;WAS;SLA;ITGAL;PIK3R5;CYTH4;ALOX5AP;CD37;TNFAIP8L2;CCR5
T Regulatory Cells	15/117	2.12465e-06	1.41371e-05	0	0	4.87695	63.7022	CD53;SASH3;CD52;CD84;CD300A;GPR65;IL10RA;PLEK;SLA;ITGAL;CTSS;CYTH4;ALOX5AP;CCR5;HAVCR2
Pulmonary Alveolar Type II Cells	15/135	1.2634e-05	8.09515e-05	0	0	4.14154	46.7129	C1QB;CSF1R;C1QA;CEBPA;IL1RN;TREM2;TFCP2L1;RNASE1;MRC1;VSIG4;CD14;SIGLEC1;CD68;CRLF1;C1QC
Mast Cells	20/235	2.76554e-05	0.000170871	0	0	3.09347	32.4681	C1QB;C1QA;POSTN;GPR34;RNF180;PLEK;SLA;CSF2RB;RNASE1;MILR1;ENAH;SLC7A5;HPGDS;MLPH;RGS1;MRC1;PCBD1;VSIG4;CCR5;C1QC
Natural Killer T Cells	13/118	5.18203e-05	0.000309135	0	0	4.09123	40.3711	CD53;SASH3;CD52;CD300A;GPR65;IL10RA;SLA;ITGAL;PIK3R5;CYTH4;NCAM1;CCR5;MYO1F
Spermatozoa	12/108	9.19679e-05	0.000530348	0	0	4.12543	38.342	C1QB;CSF1R;MSR1;C1QA;KCNE1;MRC1;VSIG4;CD14;SLC8A1;MPEG1;CTSS;C1QC
Satellite Glial Cells	12/114	0.000154935	0.000864637	0	0	3.88155	34.0509	PTPRT;C1QB;P2RY12;CSF1R;C1QA;SLC1A2;SIRPA;VSIG4;CD14;RNASE1;SLC8A1;C1QC
T Memory Cells	13/133	0.000177112	0.000957512	0	0	3.57704	30.9011	CD53;SASH3;CD52;CD300A;GPR65;IL10RA;SLA;ITGAL;LY9;CYTH4;EPSTI1;BCL2;CCR5
Erythroid-like And Erythroid Precursor Cells	13/153	0.00069161	0.00362571	0	0	3.06285	22.2868	ITGA4;CLEC12A;CD300A;NCF4;HEXA;FPR1;ASNS;CSF2RB;SPTA1;SLC25A39;UCP2;PADI4;MYO1F
NK Cells	13/157	0.000880445	0.00447991	0	0	2.97716	20.9445	CD53;SASH3;CD52;CD300A;GPR65;IL10RA;SLA;ITGAL;CYTH4;CCR5;DOCK2;CD33;MYO1F
Peritubular Myoid Cells	10/120	0.00320138	0.0158239	0	0	2.98792	17.1631	ACTA2;GSTM3;MFAP4;POSTN;CILP;FRZB;COL12A1;EPHX1;SVEP1;RNASE1
Stromal Cells	10/124	0.00405111	0.0194678	0	0	2.88248	15.8789	ACTA2;TLR1;MFAP4;POSTN;ITGA4;TNC;SVEP1;LTBP2;LAMC2;TLR2
Fibroblasts	15/232	0.00429183	0.0198242	0	0	2.27873	12.4215	POSTN;COL12A1;CELA1;LTBP2;ITGAL;HIF1A;ACTA2;MFAP4;FRZB;WIF1;UCP2;COL8A1;ITGBL1;NOX4;SVEP1
Adipocytes	14/210	0.00435445	0.0198242	0	0	2.35322	12.7934	NQO1;POSTN;CITED1;LTBP2;ACTA2;MFAP4;ACOX2;ADM2;EPSTI1;TSPO;AOX1;SVEP1;TIMP1;TLR2
Microfold Cells	10/126	0.00453802	0.0201302	0	0	2.83249	15.282	ABCC3;LGALS3;IL1RN;ANXA4;OAS3;MVP;TMBIM1;CD14;CD68;CTSD
T Helper Cells	11/148	0.00491687	0.0212654	0	0	2.63977	14.0306	CCR1;CD53;SASH3;CD52;HPGDS;CYTH4;GPR65;IL10RA;ITGAL;CCR5;HAVCR2
Trophoblast Cells	9/130	0.0160743	0.0678255	0	0	2.43911	10.0748	ABCC3;LGALS3;IL1RN;STAR;ANXA4;SERPINE1;LAMC2;INHBA;EREG
Pancreatic Stellate Cells	8/111	0.0181546	0.0747797	0	0	2.54504	10.2026	ACTA2;MFAP4;POSTN;COL12A1;TNC;LTBP2;INHBA;TIMP1
Myocytes	10/163	0.0246843	0.0993111	0	0	2.14339	7.93395	NPPB;MYOC;NMRK2;MRC1;ANKRD1;MYH8;TNNI1;VGLL2;THBS4;MYH7
T Cells	10/165	0.0265699	0.104468	0	0	2.11551	7.67503	CD53;SASH3;CD52;CYTH4;GPR65;IL10RA;BCL2;NABP1;ITGAL;CCR5
Plasma Cells	10/166	0.0275504	0.105916	0	0	2.10184	7.54927	CD53;SASH3;CD52;NCF1;NCF4;PLEK;LY86;CD37;ITGAL;FCGR2B
Trigeminal Neurons	9/144	0.0289556	0.108898	0	0	2.18458	7.73777	DLG2;MAP1B;KIF5A;AHNAK2;KIF1A;ERC2;ZDHHC2;SNAP91;KCTD16
Osteoblasts	9/154	0.0417271	0.153591	0	0	2.03286	6.4576	ACTA2;MFAP4;POSTN;COL12A1;C5AR1;TNC;SVEP1;LTBP2;HIF1A
Hepatic Stellate Cells	8/132	0.0444685	0.160272	0	0	2.11173	6.57375	ACTA2;MFAP4;POSTN;FRZB;COL12A1;SVEP1;TIMP1;SLC8A1
Myoepithelial Cells	7/115	0.0568422	0.200688	0	0	2.11966	6.07809	ACTA2;POSTN;COL12A1;AHNAK2;TNC;LTBP2;LAMC2
Leydig Cells	8/145	0.0693859	0.238195	0	0	1.91005	5.09616	POSTN;STAR;MAOA;FRZB;COL12A1;HSD3B1;SVEP1;INHBA
Chondrocytes	8/146	0.0715963	0.238195	0	0	1.89611	4.99951	MFAP4;POSTN;FRZB;IL10RA;COL12A1;TNC;LTBP2;ATF4
Neuroblasts	8/146	0.0715963	0.238195	0	0	1.89611	4.99951	MAP1B;KIF5A;NCAM1;KIF1A;ERC2;LRP8;PPM1E;SNAP91
Chromaffin Cells	7/122	0.0731197	0.238674	0	0	1.98992	5.20495	TTLL7;MAP1B;SERPINE1;KIF1A;ERC2;SNAP91;KCTD16
Acinar Cells	7/124	0.0782275	0.246061	0	0	1.9557	4.98339	APOBEC1;GDF15;ANXA4;GSTA2;GSTA1;CELA1;RNASE1
Erythroblasts	7/124	0.0782275	0.246061	0	0	1.9557	4.98339	SPTA1;TALDO1;CSF2RB;DOCK2;LRP8;PIK3CG;FERMT3
Juxtaglomerular Cells	6/103	0.0879927	0.271835	0	0	2.02062	4.91112	ACTA2;MFAP4;POSTN;FRZB;COL12A1;SVEP1
Glutaminergic Neurons	6/107	0.101039	0.306662	0	0	1.94019	4.44741	DLG2;SLC1A2;SLC17A7;TMEM130;SNAP91;KCTD16
Foveolar Cells	6/114	0.126151	0.376278	0	0	1.81378	3.75502	ABCC3;APOBEC1;MLPH;ANXA4;GSTA2;GSTA1
Mesangial Cells	7/148	0.154805	0.45392	0	0	1.6208	3.02374	ACTA2;MFAP4;POSTN;COL12A1;MRC1;SVEP1;LTBP2
Photoreceptor Cells	7/149	0.158568	0.457203	0	0	1.6093	2.96364	SLC24A2;SV2B;SLC1A2;NCAM1;PAK3;TMEM130;SNAP91
Myofibroblasts	5/100	0.179178	0.50816	0	0	1.71657	2.95143	ACTA2;MFAP4;POSTN;COL12A1;SVEP1
Vascular Smooth Muscle Cells	5/103	0.194542	0.542834	0	0	1.66377	2.72376	ACTA2;MFAP4;POSTN;COL12A1;SVEP1
Ductal Cells	6/132	0.202532	0.55616	0	0	1.55322	2.48027	KRT18;MLPH;GDF15;ANXA4;GSTA1;LAMC2
Anterior Pituitary Gland Cells	6/133	0.207201	0.560091	0	0	1.54091	2.42549	FRZB;MAP1A;PAK3;TMEM130;SNAP91;KCTD16
Ionocytes	5/107	0.215704	0.571758	0	0	1.59819	2.45138	CFAP52;RSPH1;SLC9A7;TFCP2L1;CFAP43
Retinal Ganglion Cells	7/164	0.219589	0.571758	0	0	1.45441	2.20488	GRIP1;CPNE4;KIF5A;KIF1A;ERC2;YDJC;SNAP91
Immature Neurons	6/136	0.221432	0.571758	0	0	1.50512	2.26917	KIF5A;BCL2;KIF1A;ERC2;PAK3;SNAP91
Follicular Cells	5/110	0.232026	0.590302	0	0	1.55228	2.26774	PON3;ITIH2;GSTA2;GSTA1;SLC26A7
Smooth Muscle Cells	7/169	0.241586	0.605715	0	0	1.40915	2.00175	ACTA2;MFAP4;POSTN;COL12A1;ANKRD1;NOX4;SVEP1
Meningeal Cells	5/115	0.25996	0.637305	0	0	1.48134	1.99571	MFAP4;POSTN;FRZB;MAP1B;SVEP1
Enterocytes	8/203	0.261553	0.637305	0	0	1.3379	1.79428	APOBEC1;GSTM3;ABCC2;MAOA;GSTA2;GSTA1;HMOX1;PMEPA1
Astrocytes	6/154	0.312335	0.743488	0	0	1.32083	1.53702	SRR;GSTA4;DIO2;SLC1A2;APOE;PLA2G7
Purkinje Neurons	6/155	0.317584	0.743488	0	0	1.31189	1.50476	SLC24A2;KIF5A;NRIP3;KIF1A;PPM1E;SNAP91
Gamma (PP) Cells	5/128	0.335519	0.743488	0	0	1.32388	1.44578	PTPRT;TOX3;FRZB;RNF180;SNAP91
Hepatocytes	8/221	0.340173	0.743488	0	0	1.22369	1.3195	ABCC3;RCAN1;CEBPA;PON3;ITIH2;GSTA2;UCP2;GSTA1
Airway Smooth Muscle Cells	4/99	0.342507	0.743488	0	0	1.37094	1.46892	ACTA2;MFAP4;POSTN;COL12A1
Pulmonary Vascular Smooth Muscle Cells	4/99	0.342507	0.743488	0	0	1.37094	1.46892	ACTA2;MFAP4;POSTN;SVEP1
Glycinergic Neurons	4/100	0.349312	0.743488	0	0	1.35659	1.42685	SLC6A9;KIF5A;KIF1A;SNAP91
Delta Cells	5/131	0.353292	0.743488	0	0	1.29216	1.34444	PTPRT;TOX3;FRZB;UCP2;SNAP91
Neurons	10/289	0.36238	0.743488	0	0	1.16771	1.1853	SLC11A1;KIF5A;ARHGDIG;MYO5A;ATP6V1H;SLC17A7;KIF1A;ERC2;TMEM130;SNAP91
Olfactory Epithelial Cells	8/226	0.362681	0.743488	0	0	1.19531	1.21232	NQO1;KIF9;CFAP52;RSPH1;ABHD3;ATF5;CFAP43;TRIM66
Cholinergic Neurons	4/102	0.362925	0.743488	0	0	1.32877	1.34679	KIF5A;KIF1A;PPM1E;SNAP91
Purkinje Fiber Cells	4/102	0.362925	0.743488	0	0	1.32877	1.34679	MAP1B;KIF1A;PAK3;SNAP91
Melanocytes	5/133	0.365166	0.743488	0	0	1.27184	1.28126	POSTN;GPNMB;COL12A1;AHNAK2;TNC
Proximal Tubule Cells	6/164	0.365298	0.743488	0	0	1.23659	1.2453	ABCC2;GSTA2;GSTA1;OSGIN1;NOX4;APOE
Enteric Neurons	6/166	0.37597	0.756311	0	0	1.221	1.19444	MAP1B;KIF1A;ATF5;ZDHHC2;SNAP91;KCTD16
Salivary Mucous Cells	4/105	0.383319	0.762231	0	0	1.2891	1.2361	POSTN;CDSN;LAMC2;NUPR1
Parathyroid Chief Cells	4/106	0.390102	0.766905	0	0	1.27639	1.20153	UCHL1;SLC7A8;INPP5J;KIF1A
Epsilon Cells	5/138	0.394857	0.767531	0	0	1.22371	1.13711	PON3;ITGA4;ACOX2;FRZB;COL12A1
Satellite Cells	5/139	0.400785	0.770398	0	0	1.21451	1.11047	ENAH;SRXN1;COL12A1;HMOX1;NCAM1
Crypt Cells	4/110	0.417112	0.771593	0	0	1.22797	1.07374	PTPRT;TOX3;FRZB;RALGPS1
Cajal-Retzius Cells	6/174	0.418651	0.771593	0	0	1.16238	1.0121	CDH4;MAP1B;KIF5A;KIF1A;ERC2;SNAP91
Cardiomyocytes	6/174	0.418651	0.771593	0	0	1.16238	1.0121	NPPB;NMRK2;ANKRD1;TNNI1;STRN;MYH7
Merkel Cells	4/111	0.423824	0.771593	0	0	1.21643	1.04423	APOBEC1;TOX3;KRT18;GSTA1
Retinal Progenitor Cells	4/112	0.430518	0.771593	0	0	1.20511	1.01563	MAP1B;KIF1A;ERC2;SNAP91
Beta Cells	5/145	0.43618	0.771593	0	0	1.1621	0.964195	PTPRT;PIR;KIF1A;PAK3;SNAP91
GABAergic Neurons	4/113	0.437191	0.771593	0	0	1.19399	0.987891	PTPRT;SEMA3C;SNAP91;KCTD16
Pancreatic Progenitor Cells	4/114	0.443841	0.771593	0	0	1.18308	0.960999	ENAH;TOX3;INPP5J;KIF1A
Loop Of Henle Cells	5/147	0.447884	0.771593	0	0	1.14562	0.920183	POSTN;FRZB;TNNI1;RNASE1;PLA2G7
M?ller Cells	5/147	0.447884	0.771593	0	0	1.14562	0.920183	POSTN;FRZB;ANXA4;APOE;TLR2
Adipocyte Progenitor Cells	4/115	0.450467	0.771593	0	0	1.17236	0.934918	ENAH;CEBPA;COL12A1;SVEP1
Endothelial Cells (Aorta)	6/185	0.476638	0.79322	0	0	1.09032	0.807925	MFAP4;POSTN;COL12A1;ITGBL1;SVEP1;LTBP2
Dopaminergic Neurons	4/119	0.476705	0.79322	0	0	1.13134	0.838165	KIF5A;KIF1A;ERC2;SNAP91
Neural Stem/Precursor Cells	5/152	0.476849	0.79322	0	0	1.10636	0.819323	TOX3;CCND2;APOE;KIF1A;SNAP91
Transient Cells	4/120	0.48319	0.796113	0	0	1.12153	0.815741	GCLC;MAOA;EPHX1;INPP5J
Tanycytes	4/121	0.489643	0.798689	0	0	1.11189	0.793976	TGFB2;FRZB;MAP1B;DIO2
Pericytes	5/155	0.493987	0.798689	0	0	1.08407	0.764533	ACTA2;MFAP4;POSTN;FRZB;SVEP1
Sebocytes	4/124	0.508799	0.81502	0	0	1.08392	0.73241	ABCC3;LGALS3;CEBPA;IL1RN
Luteal Cells	4/125	0.515112	0.817563	0	0	1.07491	0.713064	PGAM1;HSD3B1;AOX1;BCAT1
Oxyphil Cells	3/94	0.5353	0.841881	0	0	1.07182	0.669808	PTCHD1;NMRK2;MYH7
Hemangioblasts	3/97	0.556624	0.851763	0	0	1.03745	0.607806	SPTA1;BLVRB;FERMT3
His Bundle Cells	3/98	0.5636	0.851763	0	0	1.02648	0.588592	ENAH;MAP1B;PAPPA
Mammary Epithelial Cells	4/134	0.57012	0.851763	0	0	1.00003	0.561923	TOX3;KRT18;CITED1;LAMC2
Trophoblast Stem Cells	3/99	0.570509	0.851763	0	0	1.01573	0.570054	ENAH;KRT18;MLPH
Alpha Cells	4/136	0.581864	0.851763	0	0	0.984772	0.533271	PTPRT;TOX3;FRZB;UCP2
Ependymal Cells	4/136	0.581864	0.851763	0	0	0.984772	0.533271	PTPRT;CFAP52;RSPH1;CFAP43
T Cytotoxic Cells	3/102	0.590826	0.851763	0	0	0.984797	0.518234	SASH3;CD52;ITGAL
Trichocytes	3/103	0.597459	0.851763	0	0	0.974899	0.502141	CDSN;KRT18;LAMC2
Trophoblast Progenitor Cells	3/103	0.597459	0.851763	0	0	0.974899	0.502141	IL1RN;APOBR;PTPN6
Enteroendocrine Cells	4/139	0.59913	0.851763	0	0	0.962738	0.493188	PTPRT;TOX3;KIF1A;SNAP91
Ciliated Cells	3/104	0.604021	0.851763	0	0	0.965197	0.4866	CFAP52;CATSPERD;CFAP43
Luminal Epithelial Cells	4/140	0.60479	0.851763	0	0	0.95561	0.480551	KRT18;MLPH;LAMC2;HIF1A
Basal Cells	4/141	0.610401	0.851763	0	0	0.948585	0.468259	LGALS3;HEBP2;BCL2;LAMC2
Kidney Progenitor Cells	3/105	0.610512	0.851763	0	0	0.955684	0.471589	ENAH;CITED1;MAP1B
Pinealocytes	3/107	0.62328	0.859422	0	0	0.937209	0.443075	SLC24A2;SV2B;PMEPA1
Mesothelial Cells	4/144	0.626936	0.859422	0	0	0.928114	0.433346	POSTN;COL12A1;AOX1;SVEP1
Epiblast Cells	3/109	0.635758	0.859422	0	0	0.91943	0.416444	TOX3;KIF1A;SLC7A3
Enteric Glia Cells	3/111	0.647946	0.859422	0	0	0.90231	0.391556	PTPRT;FRZB;APOE
Parietal Cells	3/111	0.647946	0.859422	0	0	0.90231	0.391556	PTPRT;TOX3;RALGPS1
Granulosa Cells	3/112	0.65393	0.859422	0	0	0.893986	0.379725	ENAH;COL12A1;HSD3B1
Cardiac Stem And Precursor Cells	3/113	0.659841	0.859422	0	0	0.885813	0.368282	ENAH;COL12A1;ANKRD1
Hepatoblasts	3/114	0.665679	0.859422	0	0	0.877787	0.357213	CEBPA;KRT18;GSTA2
Peri-islet Schwann Cells	3/114	0.665679	0.859422	0	0	0.877787	0.357213	ENAH;FRZB;MAP1B
Radial Glia Cells	3/114	0.665679	0.859422	0	0	0.877787	0.357213	CDH4;MAP1B;SNAP91
Taste Receptor Cells	3/115	0.671444	0.860443	0	0	0.869904	0.346505	SLC24A2;SV2B;SLC1A2
Choroid Plexus Cells	3/117	0.682753	0.868502	0	0	0.854554	0.326116	TOX3;FRZB;APOE
Interneurons	8/305	0.693665	0.875942	0	0	0.873752	0.319588	CDH4;SV2B;KIF5A;NRIP3;SLC17A7;KIF1A;ERC2;SNAP91
Glomus Cells	3/127	0.73495	0.921351	0	0	0.785231	0.241814	FRZB;MAP1B;CTH
Pulmonary Alveolar Type I Cells	3/131	0.753841	0.937154	0	0	0.760535	0.214908	COL12A1;LAMC2;CRLF1
Bergmann Glia	3/132	0.75839	0.937154	0	0	0.7546	0.20869	DLG2;GRIN3A;SLC1A2
Principal Cells	3/136	0.775914	0.952008	0	0	0.731754	0.185656	LGALS3;KCNE1;MAOA
Oligodendrocytes	4/178	0.781801	0.952476	0	0	0.74544	0.183494	PTPRT;GALC;DLG2;SLC1A2
Osteocytes	2/98	0.794703	0.956216	0	0	0.676015	0.155339	ENAH;TNC
Germ Cells	5/222	0.795925	0.956216	0	0	0.746746	0.170445	TAF7L;OTUB2;RSPH1;CATSPERD;ROPN1L
Airway Epithelial Cells	2/103	0.816905	0.974653	0	0	0.642383	0.12991	GSTA2;GSTA1
Adrenergic Neurons	2/106	0.829173	0.982513	0	0	0.623756	0.116846	TOX3;KIF1A
Undefined Placental Cells	2/108	0.836935	0.982999	0	0	0.611923	0.108928	KRT18;PYCR1
Motor Neurons	2/111	0.847981	0.982999	0	0	0.594989	0.0981119	ENAH;CITED1
Sertoli Cells	3/158	0.854455	0.982999	0	0	0.627175	0.0986492	STAR;ACOX2;EPHX1
Clara Cells	2/113	0.854963	0.982999	0	0	0.584208	0.0915439	ERN1;TFCP2L1
Endothelial Cells	5/246	0.861618	0.982999	0	0	0.67154	0.100022	SLC7A5;POSTN;SLC2A1;RNASE1;C1QC
Intercalated Cells	2/118	0.871155	0.982999	0	0	0.558881	0.0770898	PTPRT;AP1S3
Neuroendocrine Cells	2/123	0.885669	0.982999	0	0	0.535648	0.0650339	ARHGDIG;SNAP91
Oligodendrocyte Progenitor Cells	2/125	0.89104	0.982999	0	0	0.526884	0.0607846	KIF1A;SNAP91
Myoblasts	2/126	0.893636	0.982999	0	0	0.522608	0.0587705	POSTN;COL12A1
Keratinocytes	2/127	0.896175	0.982999	0	0	0.5184	0.0568266	CDSN;LAMC2
Embryonic Stem Cells	3/176	0.899684	0.982999	0	0	0.561394	0.0593457	ENAH;ITGA4;MYC
Pyramidal Cells	2/130	0.903458	0.982999	0	0	0.506171	0.0513895	RTN4;SNAP91
Podocytes	3/184	0.915381	0.982999	0	0	0.536358	0.0474219	ENAH;MYOC;COL12A1
Distal Tubule Cells	2/137	0.918636	0.982999	0	0	0.479751	0.0407143	TFCP2L1;SLC8A1
Schwann Cells	2/138	0.920612	0.982999	0	0	0.476199	0.0393897	EXTL1;RGS11
Reticulocytes	1/103	0.956258	0.982999	0	0	0.317492	0.0142007	ITGA4
Serotonergic Neurons	1/104	0.95757	0.982999	0	0	0.314394	0.013631	GSTA1
Epithelial Cells	3/218	0.960065	0.982999	0	0	0.45074	0.0183694	ITGA4;LAMC2;ITGAL
Decidual Cells	1/106	0.960078	0.982999	0	0	0.308373	0.0125633	CD52
Enterochromaffin Cells	1/109	0.963565	0.982999	0	0	0.299761	0.0111256	FRZB
Gastric Chief Cells	1/109	0.963565	0.982999	0	0	0.299761	0.0111256	GPRIN2
Pluripotent Stem Cells	1/112	0.966748	0.982999	0	0	0.291614	0.00986148	SLC7A3
Endothelial Cells (Blood Brain Barrier)	1/113	0.967747	0.982999	0	0	0.288995	0.00947471	MAP1B
Airway Goblet Cells	1/118	0.972306	0.982999	0	0	0.276573	0.00776754	DUSP4
Goblet Cells	1/122	0.975485	0.982999	0	0	0.267375	0.00663631	APOBEC1
Paneth Cells	1/132	0.981929	0.982999	0	0	0.246836	0.00450137	APOBEC1
Cholangiocytes	1/134	0.982999	0.982999	0	0	0.243099	0.00416857	GSTA1

## Sheet: GO_BP_Common UP
Term	Overlap	P-value	Adjusted P-value	Old P-value	Old Adjusted P-value	Odds Ratio	Combined Score	Genes
Glutathione Metabolic Process (GO:0006749)	11/38	8.84841e-09	2.29174e-05	0	0	13.4709	249.791	GSTM4;GSTM3;HPGDS;GSTM2;GCLC;GSTM1;GSTA4;GSTA2;GSR;GSTA1;GCLM
Negative Regulation of Cytokine Production (GO:0001818)	22/191	6.65159e-08	7.49582e-05	0	0	4.35449	71.9616	CD84;SLC11A1;ANXA4;LAPTM5;TREM2;NLRC3;INHBA;RNASE1;LILRA5;TYROBP;GPNMB;DDIT3;SIRPA;HMOX1;TLR8;NCKAP1L;PTPN6;VSIG4;SIGLEC1;FCGR2B;CD33;HAVCR2
Negative Regulation of Leukocyte Activation (GO:0002695)	8/21	8.68242e-08	7.49582e-05	0	0	20.2586	329.392	MILR1;CD84;CLEC12A;CD300A;PTPN6;FCGR2B;CD33;HAVCR2
Regulation of Interleukin-6 Production (GO:0032675)	16/114	2.79746e-07	0.000181135	0	0	5.42485	81.8576	CARD9;TREM2;NLRC3;AIF1;EREG;LILRA5;TLR1;TYROBP;GPNMB;PLCG2;SIRPA;TLR8;NCKAP1L;TLR7;PTPN6;TLR2
Positive Regulation of Cytokine Production (GO:0001819)	28/325	5.68147e-07	0.0002943	0	0	3.16562	45.5244	CD86;CSF1R;CLEC12A;SERPINE1;EBI3;CLEC9A;HIF1A;LY9;AIF1;PIK3CG;LILRA5;PLCG2;HMOX1;HAVCR2;SLC11A1;NFAM1;CARD9;LAPTM5;EREG;TLR1;SLC7A5;TYROBP;DDIT3;TLR8;TLR7;IRF5;ATF4;TLR2
Inflammatory Response (GO:0006954)	24/261	1.15441e-06	0.000431135	0	0	3.38719	46.3094	CCR1;CSF1R;IL1RN;GSDMA;GPR68;SLC11A1;NFAM1;C5AR1;FPR1;CYBB;TREM2;NLRC4;ITGAL;RNASE1;AIF1;PIK3CG;TLR1;C3AR1;NOX4;SIGLEC1;CCR5;FCGR2B;GSDME;TLR2
Negative Regulation of Leukocyte Degranulation (GO:0043301)	5/8	1.21135e-06	0.000431135	0	0	54.6171	744.091	CD84;SPI1;CD300A;NCKAP1L;FCGR2B
L-alpha-amino Acid Transmembrane Transport (GO:1902475)	9/38	1.33169e-06	0.000431135	0	0	10.2255	138.342	SLC7A5;SLC38A1;SLC7A8;SLC1A2;SLC1A4;SLC3A2;SLC17A7;SLC7A11;SLC7A3
Negative Regulation of Myeloid Leukocyte Mediated Immunity (GO:0002887)	4/5	3.83746e-06	0.00110434	0	0	130.874	1632.08	CX3CR1;CD84;SPI1;CD300A
Superoxide Anion Generation (GO:0042554)	6/19	1.34295e-05	0.00301677	0	0	15.1425	169.87	NCF1;NCF2;NCF4;CYBB;NOX4;RNASE1
Microglial Cell Activation (GO:0001774)	6/19	1.34295e-05	0.00301677	0	0	15.1425	169.87	CX3CR1;C1QA;TYROBP;C5AR1;TREM2;AIF1
Amino Acid Import Across Plasma Membrane (GO:0089718)	7/28	1.39773e-05	0.00301677	0	0	10.9503	122.403	SLC7A5;SLC6A9;SLC7A8;SLC1A2;SLC1A4;SLC3A2;SLC7A3
Regulation of Interferon-Beta Production (GO:0032648)	9/51	1.75905e-05	0.00350457	0	0	7.05576	77.2475	HSP90AA1;OAS3;SIRPA;TLR8;POLR3G;IRF5;TLR7;NLRC3;TLR2
Sulfur Amino Acid Transport (GO:0000101)	4/7	2.56051e-05	0.00473694	0	0	43.62	461.182	SLC7A5;SLC1A4;SLC3A2;SLC7A11
Positive Regulation of Response to External Stimulus (GO:0032103)	16/163	3.12732e-05	0.00539984	0	0	3.60739	37.4185	P2RY12;CEBPA;SERPINE1;CD180;LY86;TREM2;NLRC4;PLA2G7;AIF1;EREG;LILRA5;LGALS3;TLR8;POLR3G;TLR7;TLR2
Vascular Transport (GO:0010232)	11/84	3.94296e-05	0.00628048	0	0	4.97055	50.4063	ABCC3;ABCC4;SLC7A5;SLC38A1;ABCC2;SLC7A8;SLC6A9;SLC2A1;SLC1A2;SLC1A4;SLC7A3
Negative Regulation of Immune Response (GO:0050777)	10/70	4.12232e-05	0.00628048	0	0	5.49205	55.4505	LGALS3;SPI1;CLEC12A;CD300A;LONP1;TREM2;NLRC3;PTPN6;FCGR2B;HAVCR2
Transport Across Blood-Brain Barrier (GO:0150104)	11/86	4.92152e-05	0.00647489	0	0	4.8375	47.9846	ABCC3;ABCC4;SLC7A5;SLC38A1;ABCC2;SLC7A8;SLC6A9;SLC2A1;SLC1A2;SLC1A4;SLC7A3
Synapse Pruning (GO:0098883)	4/8	4.99991e-05	0.00647489	0	0	32.7133	323.977	C1QB;CX3CR1;TREM2;C1QC
Negative Regulation of Ferroptosis (GO:0110076)	4/8	4.99991e-05	0.00647489	0	0	32.7133	323.977	NQO1;HMOX1;SLC7A11;SQSTM1
T Cell Proliferation (GO:0042098)	5/15	5.45789e-05	0.0067314	0	0	16.3792	160.776	TNFSF18;DOCK8;SLC11A1;EBI3;PIK3CG
Cellular Response to Cytokine Stimulus (GO:0071345)	22/289	6.13956e-05	0.00722794	0	0	2.74217	26.5941	CCR1;PTPRT;CSF1R;CEBPA;IL10RA;DOCK8;RPL13A;CSF2RB;HIF1A;AIF1;LRP8;EREG;LILRA5;HAX1;LONP1;ANKRD1;SIRPA;IRF5;PTPN6;CRLF1;GSDME;TLR2
Macrophage Activation (GO:0042116)	7/35	6.62169e-05	0.0074566	0	0	8.20975	78.9989	TLR1;C1QA;SLC11A1;C5AR1;PLCG2;TREM2;AIF1
Neutral Amino Acid Transport (GO:0015804)	7/36	8.01019e-05	0.00864433	0	0	7.92624	74.762	SLC7A5;SLC38A1;SLC6A9;SLC7A8;SLC1A4;SLC3A2;SLC7A11
Positive Regulation of Interleukin-6 Production (GO:0032755)	10/77	9.45693e-05	0.00923494	0	0	4.91647	45.5569	TLR1;TYROBP;CARD9;PLCG2;TLR8;TLR7;AIF1;EREG;TLR2;LILRA5
Superoxide Metabolic Process (GO:0006801)	7/37	9.62716e-05	0.00923494	0	0	7.66164	70.8574	NQO1;NCF1;NCF2;NCF4;CYBB;NOX4;RNASE1
Positive Regulation of Interferon-Beta Production (GO:0032728)	7/37	9.62716e-05	0.00923494	0	0	7.66164	70.8574	HSP90AA1;OAS3;POLR3G;TLR8;IRF5;TLR7;TLR2
Regulation of Interferon-Alpha Production (GO:0032647)	6/27	0.000119539	0.010676	0	0	9.37007	84.6293	GPNMB;TLR8;NLRC3;IRF5;TLR7;HAVCR2
Negative Regulation of Lymphocyte Activation (GO:0051250)	6/27	0.000119539	0.010676	0	0	9.37007	84.6293	LGALS3;CLEC12A;GPNMB;LAPTM5;TNFAIP8L2;FCGR2B
Pattern Recognition Receptor Signaling Pathway (GO:0002221)	9/65	0.000127567	0.0110133	0	0	5.28799	47.4167	TLR1;TIFA;PLCG2;TLR8;TLR7;NLRC4;CTSS;IPO5;TLR2
Regulation of Macrophage Migration (GO:1905521)	4/10	0.000142996	0.0115738	0	0	21.8066	193.047	CX3CR1;P2RY12;CSF1R;RTN4
Regulation of Phagocytosis, Engulfment (GO:0060099)	4/10	0.000142996	0.0115738	0	0	21.8066	193.047	CD300A;PLCG2;NCKAP1L;TREM2
Regulation of Tumor Necrosis Factor Production (GO:0032680)	13/131	0.000152078	0.0119358	0	0	3.63805	31.9825	CX3CR1;NLRC3;LILRA5;TLR1;TYROBP;OAS3;PLCG2;SIRPA;PTPN6;FCGR2B;CD33;HAVCR2;TLR2
Intracellular Signaling Cassette (GO:0141124)	24/354	0.000175428	0.0133635	0	0	2.42082	20.9359	CCR1;P2RY12;CX3CR1;CEBPA;CITED1;FPR1;NLRC3;RNASE1;VAV1;PIK3CG;PIK3R5;HIPK2;NPPB;RCAN1;SLC7A8;MYC;DDIT3;C3AR1;PLCG2;TLR8;TLR7;PTPN6;CCR5;ATF4
Positive Regulation of Type I Interferon Production (GO:0032481)	9/68	0.000181675	0.0134439	0	0	5.01833	43.2244	HSP90AA1;CLEC12A;GPNMB;OAS3;TLR8;POLR3G;IRF5;TLR7;TLR2
Regulation of Ferroptosis (GO:0110075)	4/11	0.00021941	0.0148146	0	0	18.6904	157.459	NQO1;HMOX1;SLC7A11;SQSTM1
L-amino Acid Transport (GO:0015807)	6/30	0.00022222	0.0148146	0	0	8.19755	68.9565	SLC7A5;SLC38A1;SLC7A8;SLC1A4;SLC3A2;SLC7A11
Intrinsic Apoptotic Signaling Pathway in Response to Endoplasmic Reticulum Stress (GO:0070059)	6/30	0.00022222	0.0148146	0	0	8.19755	68.9565	ERN1;DDIT3;BCL2;TRIB3;CHAC1;ATF4
Negative Regulation of Programmed Cell Death (GO:0043069)	25/382	0.000223076	0.0148146	0	0	2.33174	19.6052	TREM2;SLC7A11;NOL3;CCND2;GRK5;MYC;CLEC5A;LONP1;HMOX1;NCKAP1L;HTATIP2;TNFSF18;NQO1;CDSN;ANXA4;RHBDD1;LAPTM5;ASNS;GCLC;KRT18;HAX1;BCL2;NUPR1;ATF5;SQSTM1
Regulation of Innate Immune Response (GO:0045088)	10/86	0.000240197	0.0151927	0	0	4.33224	36.1051	CD300A;LONP1;TLR8;POLR3G;TREM2;NLRC3;PTPN6;FCGR2B;LRP8;EREG
Negative Regulation of B Cell Activation (GO:0050869)	5/20	0.000248962	0.0151927	0	0	10.9167	90.5888	TYROBP;CD300A;LAPTM5;INHBA;FCGR2B
Cell Junction Disassembly (GO:0150146)	3/5	0.000253013	0.0151927	0	0	48.9924	405.759	C1QB;CX3CR1;C1QC
Regulation of Antigen Processing and Presentation (GO:0002577)	3/5	0.000253013	0.0151927	0	0	48.9924	405.759	WAS;FCGR2B;CTSS
Regulation of Chemokine Production (GO:0032642)	7/43	0.000258099	0.0151927	0	0	6.38272	52.7351	CSF1R;HMOX1;TREM2;TLR7;AIF1;HIF1A;TLR2
Negative Regulation of Signal Transduction (GO:0009968)	20/277	0.000264603	0.0152294	0	0	2.58225	21.2708	PTPRT;CX3CR1;CITED1;GDF15;PLEK;TREM2;RPGRIP1L;CILP;FRZB;WIF1;INPP5D;TMBIM1;BCL2;SIRPA;DACT3;BLVRB;PTPN6;CHAC1;SQSTM1;BEND6
Regulation of Type II Interferon Production (GO:0032649)	10/88	0.000290327	0.0163467	0	0	4.22072	34.3757	SLC7A5;SLC11A1;DDIT3;EBI3;LAPTM5;SIRPA;TLR8;TLR7;INHBA;HAVCR2
Amino Acid Transport (GO:0006865)	7/44	0.000299122	0.0164835	0	0	6.20989	50.3912	SLC7A5;SLC38A1;SLC6A8;SLC7A8;SLC1A4;SLC3A2;SLC7A3
Regulation of Apoptotic Process (GO:0042981)	38/704	0.000338098	0.0182432	0	0	1.91248	15.2849	CITED1;NLRC4;NOL3;LRP8;RTN4;LGALS3;CCND2;GRK5;FRZB;MYC;CLEC5A;LONP1;ANKRD1;PMAIP1;NCKAP1L;BID;CTSD;HTATIP2;TNFSF18;HSP90AA1;GADD45A;ANXA4;RHBDD1;ASNS;MLLT11;TOX3;GCLC;MELK;HAX1;KRT18;BIN1;BCL2;PTPN6;IRF5;NUPR1;ATF5;SQSTM1;ATF4
+ Reg of Phosphatidylinositol 3-Kinase/Prot Kinase B Signal Transduction (GO:0051897)	14/162	0.000367672	0.0194341	0	0	3.12422	24.7073	CX3CR1;P2RY12;CSF1R;TGFB2;MYOC;GDF15;TREM2;RTN4;PIK3CG;VAV1;PIK3R5;HAX1;PTPN6;PIK3AP1
Regulation of Cell Adhesion Mediated by Integrin (GO:0033628)	6/33	0.000384192	0.0199012	0	0	7.28558	57.2965	P2RY12;TGFB2;SERPINE1;NCKAP1L;PIK3CG;FERMT3
Regulation of Intrinsic Apoptotic Signaling Pathway (GO:2001242)	7/46	0.000396832	0.0201528	0	0	5.89083	46.137	DDIT3;BCL2;PMAIP1;NUPR1;NOL3;BID;GSDME
Cellular Defense Response (GO:0006968)	7/47	0.000454434	0.0226343	0	0	5.74326	44.2028	CX3CR1;TYROBP;NCF1;NCF2;C5AR1;CLEC5A;CCR5
Negative Regulation of Cell Population Proliferation (GO:0008285)	24/379	0.000476321	0.022884	0	0	2.24739	17.1912	CGREF1;CEBPA;TGFB2;ATP8A2;CD300A;TREM2;NLRC3;INHBA;AIF1;EREG;RCAN1;GPNMB;FRZB;MYC;HMOX1;NOX4;STRN;E2F3;PTPN6;APOE;NUPR1;ATF5;CD33;GSDME
Regulation of Microglial Cell Migration (GO:1904139)	3/6	0.000494789	0.022884	0	0	32.6599	248.587	CX3CR1;P2RY12;TREM2
Leukotriene Transport (GO:0071716)	3/6	0.000494789	0.022884	0	0	32.6599	248.587	ABCC3;ABCC4;ABCC2
Negative Regulation of Neutrophil Activation (GO:1902564)	3/6	0.000494789	0.022884	0	0	32.6599	248.587	CLEC12A;PTPN6;FCGR2B
Toll-Like Receptor Signaling Pathway (GO:0002224)	6/35	0.000535282	0.0239031	0	0	6.78243	51.0901	TLR1;PLCG2;TLR8;TLR7;CTSS;TLR2
Positive Regulation of Mononuclear Cell Migration (GO:0071677)	6/35	0.000535282	0.0239031	0	0	6.78243	51.0901	CCR1;LGALS3;SERPINE1;AIF1;PLA2G7;RTN4
Regulation of Leukocyte Migration (GO:0002685)	4/14	0.000619651	0.0267483	0	0	13.0813	96.623	TNFSF18;HMOX1;NCKAP1L;RNASE1
Regulation of Macrophage Cytokine Production (GO:0010935)	4/14	0.000619651	0.0267483	0	0	13.0813	96.623	TGFB2;LAPTM5;PLCG2;RTN4
Negative Regulation of Neuron Apoptotic Process (GO:0043524)	9/81	0.000682834	0.0289925	0	0	4.10948	29.9551	CX3CR1;TOX3;CITED1;TMBIM1;BCL2;PYCR1;HIF1A;CRLF1;ATF4
Negative Regulation of T Cell Activation (GO:0050868)	7/51	0.000754834	0.0315326	0	0	5.22007	37.5271	CD86;LGALS3;GPNMB;LAPTM5;TNFAIP8L2;VSIG4;HAVCR2
L-glutamate Transmembrane Transport (GO:0015813)	4/15	0.000825133	0.0322485	0	0	11.8915	84.429	SLC1A2;SLC1A4;SLC17A7;SLC7A11
Dendritic Cell Chemotaxis (GO:0002407)	4/15	0.000825133	0.0322485	0	0	11.8915	84.429	CCR1;TRPM2;CCR5;PIK3CG
Negative Regulation of Phagocytosis (GO:0050765)	4/15	0.000825133	0.0322485	0	0	11.8915	84.429	CD300A;SIRPA;FCGR2B;TLR2
Thyroid Hormone Transport (GO:0070327)	3/7	0.000846679	0.0322485	0	0	24.4937	173.273	SLC7A5;SLC7A8;SLC3A2
Negative Regulation of B Cell Receptor Signaling Pathway (GO:0050859)	3/7	0.000846679	0.0322485	0	0	24.4937	173.273	CD300A;PTPN6;FCGR2B
Nonribosomal Peptide Biosynthetic Process (GO:0019184)	3/7	0.000846679	0.0322485	0	0	24.4937	173.273	GCLC;CHAC1;GCLM
Glutamine Family Amino Acid Metabolic Process (GO:0009064)	5/26	0.000910984	0.0341949	0	0	7.79521	54.5741	SLC38A1;GCLC;UCP2;ALDH18A1;GCLM
Regulation of Phosphatidylinositol 3-Kinase/Protein Kinase B Signal Transduction (GO:0051896)	16/219	0.000931206	0.0344546	0	0	2.60465	18.1779	P2RY12;CX3CR1;CSF1R;TGFB2;MYOC;GDF15;TREM2;NLRC3;VAV1;RTN4;PIK3CG;PIK3R5;HAX1;DDIT3;PTPN6;PIK3AP1
Positive Regulation of Tumor Necrosis Factor Superfamily Cytokine Production (GO:1903557)	9/85	0.000970135	0.0349881	0	0	3.89239	27.0057	CD86;TLR1;TYROBP;OAS3;PLCG2;FCGR2B;HAVCR2;TLR2;LILRA5
Positive Regulation of Intrinsic Apoptotic Signaling Pathway (GO:2001244)	6/39	0.000972642	0.0349881	0	0	5.95908	41.3292	MYC;DDIT3;PMAIP1;NUPR1;BID;GSDME
Positive Regulation of Chemokine Production (GO:0032722)	7/54	0.00106913	0.0371014	0	0	4.88612	33.4255	CSF1R;OAS3;HMOX1;TLR7;AIF1;HIF1A;TLR2
L-glutamate Import (GO:0051938)	4/16	0.00107436	0.0371014	0	0	10.8999	74.5123	SLC1A2;SLC1A4;SLC17A7;SLC7A11
Antifungal Innate Immune Response (GO:0061760)	4/16	0.00107436	0.0371014	0	0	10.8999	74.5123	CX3CR1;CLEC4D;CARD9;PLCG2
Cellular Response to Molecule of Bacterial Origin (GO:0071219)	11/123	0.00115182	0.0392529	0	0	3.23319	21.8771	CD86;CX3CR1;SERPINE1;CD180;ANKRD1;IRF5;CCR5;CD68;FCGR2B;PPM1E;TLR2
Regulation of Cytokine Production Involved in Inflammatory Response (GO:1900015)	7/55	0.00119405	0.0401634	0	0	4.78407	32.1988	CARD9;SIRPA;PLD4;HMOX1;TREM2;NLRC3;HIF1A
Phagocytosis (GO:0006909)	8/71	0.00122441	0.0403641	0	0	4.16956	27.9582	MSR1;P2RY6;TYROBP;SLC11A1;PLD4;TREM2;FCGR2B;AIF1
Positive Regulation of Leukocyte Migration (GO:0002687)	5/28	0.00129576	0.0403641	0	0	7.11663	47.316	TNFSF18;LGALS3;NCKAP1L;AIF1;RTN4
Positive Regulation of Programmed Cell Death (GO:0043068)	17/248	0.00131979	0.0403641	0	0	2.43263	16.129	GADD45A;LAPTM5;NLRC4;MLLT11;LGALS3;MELK;BIN1;FRZB;ANKRD1;BCL2;PMAIP1;IRF5;BID;CTSD;SQSTM1;ATF4;HTATIP2
Regulation of Dendritic Cell Antigen Processing and Presentation (GO:0002604)	3/8	0.00132469	0.0403641	0	0	19.5939	129.841	SLC11A1;CD68;FCGR2B
Aromatic Amino Acid Transport (GO:0015801)	3/8	0.00132469	0.0403641	0	0	19.5939	129.841	SLC7A5;SLC7A8;SLC3A2
Cellular Response to Purine-Containing Compound (GO:0071415)	3/8	0.00132469	0.0403641	0	0	19.5939	129.841	GSTM2;P2RY6;SLC8A1
- Reg of Oxidative Stress-Induced Neuron Intrinsic Apoptotic Sgnlng Pway (GO:1903377)	3/8	0.00132469	0.0403641	0	0	19.5939	129.841	PYCR1;HIF1A;ATF4
Positive Regulation of Membrane Invagination (GO:1905155)	3/8	0.00132469	0.0403641	0	0	19.5939	129.841	PLCG2;NCKAP1L;TREM2
Positive Regulation of MAPK Cascade (GO:0043410)	22/362	0.00137191	0.0408449	0	0	2.1452	14.1402	CCR1;CSF1R;TGFB2;SPI1;MYOC;GADD45A;GDF15;CARD9;C5AR1;LAPTM5;TREM2;PIK3CG;PIK3R5;LILRA5;HIPK2;P2RY6;GPNMB;PLCG2;APOE;FCGR2B;GSDME;FGF21
Regulation of Protein Tyrosine Kinase Activity (GO:0061097)	4/17	0.00137201	0.0408449	0	0	10.061	66.3167	CSF1R;MVP;NOX4;LILRA5
Calcium-Mediated Signaling (GO:0019722)	9/91	0.00157782	0.0464382	0	0	3.60646	23.2678	CX3CR1;CCR1;P2RY12;RCAN1;SLC7A8;C3AR1;PLCG2;CCR5;SLC8A1
Myeloid Leukocyte Differentiation (GO:0002573)	8/74	0.00160463	0.0466964	0	0	3.97942	25.607	CEBPA;CSF1R;SPI1;TYROBP;UCP2;PIR;SNX10;TREM2
Negative Regulation of Lymphocyte Proliferation (GO:0050672)	6/43	0.00164337	0.0472924	0	0	5.31376	34.0666	CD86;TYROBP;GPNMB;CD300A;VSIG4;FCGR2B
Regulation of Neuron Apoptotic Process (GO:0043523)	11/129	0.00169483	0.0479765	0	0	3.06784	19.5734	TOX3;TGFB2;CITED1;DDIT3;TMBIM1;BCL2;TREM2;NUPR1;FCGR2B;CRLF1;ATF4
Response to Axon Injury (GO:0048678)	4/18	0.00172271	0.0479765	0	0	9.34185	59.4502	P2RY12;TYROBP;PLCG2;TREM2
Dendritic Cell Migration (GO:0036336)	4/18	0.00172271	0.0479765	0	0	9.34185	59.4502	CCR1;TRPM2;CCR5;PIK3CG
Negative Regulation of Antigen Receptor-Mediated Signaling Pathway (GO:0050858)	5/30	0.00178882	0.0491529	0	0	6.54662	41.4152	LGALS3;CD300A;LAPTM5;PTPN6;FCGR2B
Positive Regulation of Defense Response (GO:0031349)	11/130	0.0018029	0.0491529	0	0	3.0419	19.2198	LGALS3;CEBPA;SERPINE1;TLR8;POLR3G;TLR7;NLRC4;PLA2G7;EREG;TLR2;LILRA5
L-leucine Transport (GO:0015820)	3/9	0.0019431	0.0498281	0	0	16.3274	101.94	SLC7A5;SLC7A8;SLC3A2
Regulation of Neutrophil Activation (GO:1902563)	3/9	0.0019431	0.0498281	0	0	16.3274	101.94	CLEC12A;PTPN6;FCGR2B
Regulation of Nitric Oxide Metabolic Process (GO:0080164)	3/9	0.0019431	0.0498281	0	0	16.3274	101.94	CX3CR1;SIRPA;RNASE1
Hormone Transport (GO:0009914)	3/9	0.0019431	0.0498281	0	0	16.3274	101.94	SLC7A5;SLC7A8;SLC3A2
Positive Regulation of Macrophage Cytokine Production (GO:0060907)	3/9	0.0019431	0.0498281	0	0	16.3274	101.94	LAPTM5;PLCG2;RTN4
Positive Regulation of Phagocytosis, Engulfment (GO:0060100)	3/9	0.0019431	0.0498281	0	0	16.3274	101.94	PLCG2;NCKAP1L;TREM2
Response to Type II Interferon (GO:0034341)	7/60	0.00199954	0.0507726	0	0	4.33163	26.9204	CITED1;SLC11A1;LONP1;SIRPA;RPL13A;AIF1;TLR2
Regulation of B Cell Proliferation (GO:0030888)	6/45	0.00208799	0.0525037	0	0	5.04074	31.1092	SASH3;TYROBP;CD300A;BCL2;NCKAP1L;FCGR2B
Cell Projection Organization (GO:0030030)	4/19	0.00213106	0.0525662	0	0	8.71861	53.6293	P2RY12;PLEK;NCKAP1L;RNASE1
Regulation of B Cell Differentiation (GO:0045577)	4/19	0.00213106	0.0525662	0	0	8.71861	53.6293	SPI1;INPP5D;NCKAP1L;INHBA
Positive Regulation of Intracellular Signal Transduction (GO:1902533)	33/652	0.00233281	0.0562488	0	0	1.77555	10.761	CX3CR1;CD86;CSF1R;TREM2;PIK3CG;RTN4;PIK3R5;LILRA5;TIFA;PLCG2;HMOX1;PMAIP1;BID;FGF21;P2RY12;TGFB2;MYOC;GDF15;CARD9;LAPTM5;INHBA;VAV1;ERN1;HAX1;DDIT3;RRAGD;TLR8;PTPN6;TLR7;NUPR1;PIK3AP1;GSDME;TLR2
Intrinsic Apoptotic Signaling Pathway (GO:0097193)	10/115	0.00234551	0.0562488	0	0	3.13101	18.9591	ERN1;MLLT11;DDIT3;BCL2;LAPTM5;PMAIP1;TRIB3;CHAC1;ATF4;HIPK2
Positive Regulation of Inflammatory Response (GO:0050729)	10/115	0.00234551	0.0562488	0	0	3.13101	18.9591	LGALS3;CEBPA;SERPINE1;PLCG2;TLR7;NUPR1;NLRC4;PLA2G7;TLR2;LILRA5
Regulation of Extrinsic Apoptotic Signaling Pathway via Death Domain Receptors (GO:1902041)	5/32	0.00240686	0.0566706	0	0	6.06106	36.5448	LGALS3;SERPINE1;TMBIM1;HMOX1;PMAIP1
Negative Regulation of Interleukin-6 Production (GO:0032715)	5/32	0.00240686	0.0566706	0	0	6.06106	36.5448	GPNMB;SIRPA;NLRC3;NCKAP1L;PTPN6
Positive Regulation of Macrophage Migration (GO:1905523)	4/20	0.00260159	0.060092	0	0	8.17327	48.6443	P2RY12;CSF1R;TREM2;RTN4
L-serine Metabolic Process (GO:0006563)	3/10	0.00271458	0.060092	0	0	13.9942	82.6935	SRR;PSAT1;PSPH
Regulation of Neutrophil Migration (GO:1902622)	3/10	0.00271458	0.060092	0	0	13.9942	82.6935	NCKAP1L;RNASE1;RTN4
Branched-Chain Amino Acid Transport (GO:0015803)	3/10	0.00271458	0.060092	0	0	13.9942	82.6935	SLC7A5;SLC7A8;SLC3A2
Heme Catabolic Process (GO:0042167)	3/10	0.00271458	0.060092	0	0	13.9942	82.6935	ABCC2;BLVRB;HMOX1
Negative Regulation of B Cell Proliferation (GO:0030889)	3/10	0.00271458	0.060092	0	0	13.9942	82.6935	TYROBP;CD300A;FCGR2B
Pigment Catabolic Process (GO:0046149)	3/10	0.00271458	0.060092	0	0	13.9942	82.6935	ABCC2;BLVRB;HMOX1
B Cell Receptor Signaling Pathway (GO:0050853)	5/33	0.00276805	0.0607564	0	0	5.84429	34.4206	SLC7A8;NFAM1;PLCG2;BCL2;NCKAP1L
Positive Regulation of Apoptotic Process (GO:0043065)	19/313	0.00286562	0.0623694	0	0	2.13657	12.5095	TGFB2;ITGA4;GADD45A;NLRC4;MLLT11;LGALS3;MELK;BIN1;FRZB;DDIT3;ANKRD1;BCL2;PMAIP1;IRF5;NUPR1;BID;CTSD;SQSTM1;ATF4
Positive Regulation of Phagocytosis (GO:0050766)	7/64	0.00290401	0.0626783	0	0	4.02682	23.5233	SLC11A1;PLCG2;SIRPA;TREM2;NCKAP1L;DOCK2;FCGR2B
Cellular Response to Chemical Stress (GO:0062197)	9/100	0.00302614	0.0642434	0	0	3.24826	18.8414	NQO1;SRXN1;SESN2;GSR;LONP1;PYCR1;HIF1A;AIF1;ATF4
Monoatomic Ion Transport (GO:0006811)	9/100	0.00302614	0.0642434	0	0	3.24826	18.8414	PANX1;SLC9A7;TMEM63C;SLC9A9;SLC1A2;SLC26A7;TSPO;SLC17A7;SLC8A1
Regulation of Interleukin-1 Beta Production (GO:0032651)	8/82	0.00308491	0.0644348	0	0	3.54774	20.5103	PANX1;CX3CR1;TYROBP;SIRPA;TLR8;NLRC4;CD33;LILRA5
Positive Regulation of Tumor Necrosis Factor Production (GO:0032760)	8/82	0.00308491	0.0644348	0	0	3.54774	20.5103	TLR1;TYROBP;OAS3;PLCG2;FCGR2B;HAVCR2;TLR2;LILRA5
Cardiac Muscle Contraction (GO:0060048)	5/34	0.00316688	0.0650969	0	0	5.64247	32.4725	KCNE1;TNNI1;SLC8A1;SCN1B;MYH7
Negative Regulation of Endocytosis (GO:0045806)	5/34	0.00316688	0.0650969	0	0	5.64247	32.4725	LGALS3;SIRPA;FCGR2B;RNASE1;TLR2
Carboxylic Acid Transport (GO:0046942)	6/49	0.00324261	0.0661288	0	0	4.57089	26.1975	SLC7A5;SLC38A1;SLC7A8;SLC6A9;SLC1A4;SLC3A2
Regulation of Interleukin-8 Production (GO:0032677)	8/83	0.0033269	0.0673178	0	0	3.50026	19.9715	TLR1;ANXA4;DDIT3;SERPINE1;TLR8;TLR7;CD33;TLR2
Cellular Response to Oxidative Stress (GO:0034599)	10/121	0.00339912	0.0682458	0	0	2.96085	16.8302	NQO1;SRXN1;SESN2;GSR;LONP1;PYCR1;HIF1A;AIF1;SLC8A1;ATF4
Regulation of Interleukin-12 Production (GO:0032655)	6/50	0.00359367	0.0700312	0	0	4.46677	25.1416	PLCG2;LAPTM5;TLR8;IRF5;TLR2;LILRA5
Regulation of Dendritic Cell Differentiation (GO:2001198)	3/11	0.00365028	0.0700312	0	0	12.2443	68.7268	LGALS3;CLEC12A;FCGR2B
Regulation of Mitochondrial Depolarization (GO:0051900)	3/11	0.00365028	0.0700312	0	0	12.2443	68.7268	MLLT11;MYOC;BCL2
Regulation of Oxidative Stress-Induced Neuron Intrinsic Apoptotic Signaling Pathway (GO:1903376)	3/11	0.00365028	0.0700312	0	0	12.2443	68.7268	PYCR1;TREM2;HIF1A
Macrophage Activation Involved in Immune Response (GO:0002281)	3/11	0.00365028	0.0700312	0	0	12.2443	68.7268	TYROBP;PLCG2;TREM2
Positive Regulation of B Cell Differentiation (GO:0045579)	3/11	0.00365028	0.0700312	0	0	12.2443	68.7268	SPI1;INPP5D;NCKAP1L
Regulation of Interleukin-4 Production (GO:0032673)	4/22	0.00374677	0.0708332	0	0	7.26438	40.5851	CD86;SLC7A5;DDIT3;HAVCR2
Positive Regulation of Interferon-Alpha Production (GO:0032727)	4/22	0.00374677	0.0708332	0	0	7.26438	40.5851	GPNMB;TLR8;IRF5;TLR7
Endoderm Formation (GO:0001706)	5/36	0.00408599	0.0766863	0	0	5.2779	29.0295	DUSP4;ITGA4;COL12A1;COL8A1;INHBA
Xenobiotic Catabolic Process (GO:0042178)	4/23	0.00442994	0.0807996	0	0	6.88169	37.2944	GSTM4;GSTM3;GSTM2;GSTM1
Immune Response-Activating Cell Surface Receptor Signaling Pathway (GO:0002429)	4/23	0.00442994	0.0807996	0	0	6.88169	37.2944	C5AR1;FPR1;C3AR1;SPG21
Negative Regulation of Oxidative Stress-Induced Intrinsic Apoptotic Signaling Pathway (GO:1902176)	4/23	0.00442994	0.0807996	0	0	6.88169	37.2944	PYCR1;NOL3;HIF1A;ATF4
Prostanoid Metabolic Process (GO:0006692)	4/23	0.00442994	0.0807996	0	0	6.88169	37.2944	HPGDS;GSTM1;HPGD;GSTA1
Regulation of Release of Cytochrome C From Mitochondria (GO:0090199)	5/37	0.00461053	0.0827395	0	0	5.1127	27.5033	MLLT11;PMAIP1;GHITM;NOL3;BID
Negative Regulation of Apoptotic Process (GO:0043066)	25/475	0.00463844	0.0827395	0	0	1.84081	9.89138	CX3CR1;CITED1;SERPINE1;TREM2;NOL3;CCND2;GRK5;MYC;CLEC5A;LONP1;NCKAP1L;HTATIP2;TNFSF18;ANXA4;RHBDD1;ASNS;TOX3;GCLC;HAX1;KRT18;TMBIM1;BCL2;NUPR1;ATF5;CRLF1
Astrocyte Activation (GO:0048143)	3/12	0.00475992	0.0827395	0	0	10.8833	58.1986	C1QA;C5AR1;TREM2
Regulation of Tube Diameter (GO:0035296)	3/12	0.00475992	0.0827395	0	0	10.8833	58.1986	NPPB;GCLC;GCLM
Vascular Process in Circulatory System (GO:0003018)	3/12	0.00475992	0.0827395	0	0	10.8833	58.1986	NPPB;GCLC;GCLM
Porphyrin-Containing Compound Catabolic Process (GO:0006787)	3/12	0.00475992	0.0827395	0	0	10.8833	58.1986	ABCC2;BLVRB;HMOX1
Positive Regulation of Neuroinflammatory Response (GO:0150078)	3/12	0.00475992	0.0827395	0	0	10.8833	58.1986	PLCG2;TREM2;NUPR1
Regulation of Lipopolysaccharide-Mediated Signaling Pathway (GO:0031664)	4/24	0.00519226	0.0890593	0	0	6.53727	34.3899	CD180;LY86;SIRPA;PTPN6
Osteoclast Differentiation (GO:0030316)	4/24	0.00519226	0.0890593	0	0	6.53727	34.3899	CSF1R;TYROBP;SNX10;TREM2
Response to Purine-Containing Compound (GO:0014074)	4/25	0.00603762	0.100477	0	0	6.22565	31.8115	TRPM2;P2RY6;CITED1;TLR7
Positive Regulation of Neutrophil Migration (GO:1902624)	4/25	0.00603762	0.100477	0	0	6.22565	31.8115	NCKAP1L;RNASE1;RTN4;THBS4
Response to Iron Ion (GO:0010039)	3/13	0.00605192	0.100477	0	0	9.79444	50.0239	SLC25A39;BCL2;HIF1A
Modified Amino Acid Biosynthetic Process (GO:0042398)	3/13	0.00605192	0.100477	0	0	9.79444	50.0239	GATM;GCLC;GCLM
Positive Regulation of Protein Tyrosine Kinase Activity (GO:0061098)	3/13	0.00605192	0.100477	0	0	9.79444	50.0239	CSF1R;NOX4;LILRA5
Sulfur Compound Biosynthetic Process (GO:0044272)	6/56	0.00632068	0.104271	0	0	3.92954	19.8989	GCLC;EXTL1;GSTM1;GSTA1;CHAC1;GCLM
Regulation of Epithelial Cell Proliferation (GO:0050678)	8/93	0.00663857	0.108822	0	0	3.08687	15.4802	RCAN1;TGFB2;MYC;C5AR1;NLRC3;NUPR1;FUT1;EREG
Myeloid Cell Differentiation (GO:0030099)	6/57	0.00689041	0.11224	0	0	3.85229	19.1753	CEBPA;DYRK3;SPI1;BLVRB;INHBA;HIPK2
Regulation of Immune Response (GO:0050776)	8/94	0.00707197	0.114477	0	0	3.05082	15.1065	TGFB2;CLEC12A;CD300A;INPP5D;CARD9;TREM2;FCGR2B;LRP8
Negative Regulation of Type I Interferon Production (GO:0032480)	5/41	0.00719081	0.115678	0	0	4.54368	22.4229	TYROBP;SIRPA;NLRC3;SIGLEC1;HAVCR2
Icosanoid Transport (GO:0071715)	3/14	0.00753345	0.119703	0	0	8.90358	43.5243	ABCC3;ABCC4;ABCC2
Positive Regulation of Syncytium Formation by Plasma Membrane Fusion (GO:0060143)	3/14	0.00753345	0.119703	0	0	8.90358	43.5243	CD53;TYROBP;TREM2
Regulation of Inflammatory Response (GO:0050727)	15/249	0.00809777	0.124707	0	0	2.11131	10.1684	CEBPA;CLEC12A;IL10RA;SERPINE1;NLRC3;NLRC4;PLA2G7;LILRA5;LGALS3;SIRPA;TLR7;APOE;TNFAIP8L2;PIK3AP1;TLR2
Regulation of Fat Cell Proliferation (GO:0070344)	2/5	0.008378	0.124707	0	0	21.7367	103.948	E2F3;TREM2
L-aspartate Import Across Plasma Membrane (GO:0140009)	2/5	0.008378	0.124707	0	0	21.7367	103.948	SLC1A2;SLC1A4
L-aspartate Transmembrane Transport (GO:0070778)	2/5	0.008378	0.124707	0	0	21.7367	103.948	SLC1A2;SLC1A4
Regulation of Transforming Growth Factor Beta2 Production (GO:0032909)	2/5	0.008378	0.124707	0	0	21.7367	103.948	TGFB2;HIF1A
Thrombin-Activated Receptor Signaling Pathway (GO:0070493)	2/5	0.008378	0.124707	0	0	21.7367	103.948	HPGD;PLEK
Toll-Like Receptor 2 Signaling Pathway (GO:0034134)	2/5	0.008378	0.124707	0	0	21.7367	103.948	PIK3AP1;TLR2
Negative Regulation of Macrophage Differentiation (GO:0045650)	2/5	0.008378	0.124707	0	0	21.7367	103.948	INHBA;C1QC
Negative Regulation of Mast Cell Activation (GO:0033004)	2/5	0.008378	0.124707	0	0	21.7367	103.948	MILR1;CD84
Positive Regulation of Microglial Cell Migration (GO:1904141)	2/5	0.008378	0.124707	0	0	21.7367	103.948	P2RY12;TREM2
Reg of T Cell Act via T Cell Rec Contact With Ag Bound to MHC Mol on Ag Presenting Cell (GO:2001188)	2/5	0.008378	0.124707	0	0	21.7367	103.948	LGALS3;HAVCR2
Positive Regulation of Production of Molecular Mediator of Immune Response (GO:0002702)	5/43	0.00879859	0.129827	0	0	4.3041	20.372	CD86;SASH3;SLC7A5;LAPTM5;IRF5
Negative Regulation of Protein Kinase Activity (GO:0006469)	6/60	0.0088222	0.129827	0	0	3.63771	17.2081	PTPRT;GADD45A;MVP;TRIB3;PPM1E;SLC8A1
Response to Lipopolysaccharide (GO:0032496)	11/161	0.00908851	0.131057	0	0	2.40936	11.3258	CD86;CX3CR1;SRR;CITED1;SLC11A1;SERPINE1;CD180;ANKRD1;CCR5;CD68;PPM1E
Hematopoietic Progenitor Cell Differentiation (GO:0002244)	4/28	0.00910822	0.131057	0	0	5.4466	25.5913	PLEK;PLD4;INHBA;MLLT3
Negative Regulation of Type II Interferon Production (GO:0032689)	4/28	0.00910822	0.131057	0	0	5.4466	25.5913	DDIT3;LAPTM5;INHBA;HAVCR2
Positive Regulation of Response to Endoplasmic Reticulum Stress (GO:1905898)	4/28	0.00910822	0.131057	0	0	5.4466	25.5913	ERN1;DDIT3;PMAIP1;FCGR2B
Astrocyte Development (GO:0014002)	3/15	0.00921054	0.131073	0	0	8.1612	38.2548	C1QA;C5AR1;TREM2
Negative Regulation of Immune Effector Process (GO:0002698)	3/15	0.00921054	0.131073	0	0	8.1612	38.2548	LGALS3;CD300A;HAVCR2
Regulation of Autophagy (GO:0010506)	14/230	0.00946479	0.133955	0	0	2.13311	9.94066	USP20;IL10RA;TREM2;EEF1A1;ERN1;UCHL1;HAX1;DDIT3;RRAGD;BCL2;ATP6V1H;TRIB3;NUPR1;SQSTM1
Positive Regulation of Response to Biotic Stimulus (GO:0002833)	5/44	0.00968872	0.136126	0	0	4.19352	19.4445	CD180;LY86;POLR3G;TLR8;EREG
Negative Regulation of Cellular Process (GO:0048523)	26/531	0.00972328	0.136126	0	0	1.70397	7.89488	CEBPA;ATP8A2;HPGD;WAS;ARHGDIG;TREM2;RTN4;IPO5;NPPB;GPNMB;FRZB;MYC;SESN2;DACT3;CD33;CGREF1;TGFB2;OSGIN1;INHBA;EREG;NOX4;STRN;PTPN6;NUPR1;ATF5;GSDME
Cytokine-Mediated Signaling Pathway (GO:0019221)	15/255	0.00995201	0.138579	0	0	2.05788	9.4868	CCR1;TNFSF18;CSF1R;CEBPA;SPI1;IL10RA;CSF2RB;LRP8;EREG;LILRA5;HAX1;OAS3;IRF5;PTPN6;CRLF1
Regulation of Phagocytosis (GO:0050764)	6/62	0.0103078	0.141185	0	0	3.50743	16.046	SLC11A1;SIRPA;TREM2;DOCK2;FCGR2B;TLR2
Organic Cation Transport (GO:0015695)	6/62	0.0103078	0.141185	0	0	3.50743	16.046	SLC7A5;SLC7A8;SLC6A9;SLC3A2;SLC7A3;SLC19A2
Regulation of Long-Term Synaptic Potentiation (GO:1900271)	4/29	0.0103211	0.141185	0	0	5.22847	23.9127	TYROBP;APOE;ZDHHC2;SQSTM1
Negative Regulation of Cell Growth (GO:0030308)	9/121	0.0104082	0.141185	0	0	2.63634	12.0353	NPPB;TGFB2;FRZB;SESN2;OSGIN1;DACT3;INHBA;OSTN;RTN4
Regulation of Nitric Oxide Biosynthetic Process (GO:0045428)	5/45	0.0106388	0.141185	0	0	4.08847	18.5749	CX3CR1;HSP90AA1;SIRPA;APOE;RNASE1
Hemopoiesis (GO:0030097)	8/101	0.0107287	0.141185	0	0	2.82016	12.789	CSF1R;CEBPA;TGFB2;MELK;PLEK;PLD4;INHBA;ATF4
Regulation of Angiogenesis (GO:0045765)	13/211	0.0110501	0.141185	0	0	2.15913	9.72759	TGFB2;SERPINE1;HIF1A;RTN4;PIK3CG;THBS4;HIPK2;NPPB;GPNMB;ADM2;HMOX1;PTPN6;HTATIP2
T Cell Homeostasis (GO:0043029)	3/16	0.0110881	0.141185	0	0	7.53302	33.9128	LGALS3;PMAIP1;NCKAP1L
Ruffle Organization (GO:0031529)	3/16	0.0110881	0.141185	0	0	7.53302	33.9128	CSF1R;PLEK;RNASE1
Modified Amino Acid Transport (GO:0072337)	3/16	0.0110881	0.141185	0	0	7.53302	33.9128	SLC6A8;SLC1A4;SLC7A11
Negative Regulation of Amyloid-Beta Formation (GO:1902430)	3/16	0.0110881	0.141185	0	0	7.53302	33.9128	BIN1;APOE;RTN4
+ Reg of Myeloid Leukocyte Cytokine Production Inv in Imm Resp (GO:0061081)	3/16	0.0110881	0.141185	0	0	7.53302	33.9128	LAPTM5;PLCG2;RTN4
Regulation of B Cell Receptor Signaling Pathway (GO:0050855)	3/16	0.0110881	0.141185	0	0	7.53302	33.9128	CD300A;PTPN6;FCGR2B
Positive Regulation of Multicellular Organismal Process (GO:0051240)	21/407	0.0110912	0.141185	0	0	1.79619	8.08573	TGFB2;PHF10;NFAM1;SLC11A1;SERPINE1;CARD9;DIO2;TREM2;CLEC9A;INHBA;PIK3CG;RTN4;EREG;LILRA5;NPPB;GATM;GPNMB;BAMBI;UCP2;APOE;FGF21
Positive Regulation of Interleukin-8 Production (GO:0032757)	6/63	0.0111136	0.141185	0	0	3.44572	15.5043	TLR1;DDIT3;SERPINE1;TLR8;TLR7;TLR2
Phospholipase C-activating G Protein-Coupled Receptor Signaling Pathway (GO:0007200)	8/102	0.0113474	0.141185	0	0	2.79002	12.4958	CX3CR1;P2RY12;P2RY6;C5AR1;PLEK;C3AR1;FPR1;PIK3CG
Fc Receptor Signaling Pathway (GO:0038093)	4/30	0.0116338	0.141185	0	0	5.02711	22.39	PLCG2;FCGR2B;CD33;VAV1
T Cell Activation Involved in Immune Response (GO:0002286)	4/30	0.0116338	0.141185	0	0	5.02711	22.39	TNFSF18;TYROBP;SLC11A1;ITGAL
Cellular Response to Acid Chemical (GO:0071229)	4/30	0.0116338	0.141185	0	0	5.02711	22.39	CPEB1;SESN2;RRAGD;IPO5
Regulation of Transmembrane Transport (GO:0034762)	4/30	0.0116338	0.141185	0	0	5.02711	22.39	KCNJ4;LONP1;BCL2;TRIB3
Negative Regulation of Cytokine Production Involved in Inflammatory Response (GO:1900016)	4/30	0.0116338	0.141185	0	0	5.02711	22.39	HMOX1;SIRPA;NLRC3;TREM2
Prostaglandin Metabolic Process (GO:0006693)	4/30	0.0116338	0.141185	0	0	5.02711	22.39	HPGDS;GSTM1;HPGD;GSTA1
Pyroptotic Inflammatory Response (GO:0070269)	4/30	0.0116338	0.141185	0	0	5.02711	22.39	GSDMA;TREM2;NLRC4;GSDME
Mononuclear Cell Differentiation (GO:1903131)	5/46	0.0116507	0.141185	0	0	3.98855	17.7586	CSF1R;TRPM2;UCP2;PIR;TREM2
Negative Regulation of Protein Serine/Threonine Kinase Activity (GO:0071901)	5/46	0.0116507	0.141185	0	0	3.98855	17.7586	UCHL1;CD300A;GADD45A;APOE;SLC8A1
Cellular Response to Oxygen-Containing Compound (GO:1901701)	20/384	0.0118178	0.141185	0	0	1.813	8.04634	P2RY12;CD86;CX3CR1;KCNE1;ITGA4;SERPINE1;CD180;TREM2;PPM1E;SLC8A1;P2RY6;TYROBP;RRAGD;SESN2;ANKRD1;IRF5;CCR5;CD68;FCGR2B;TLR2
HRI-mediated Signaling (GO:0140468)	2/6	0.0123196	0.141185	0	0	16.3017	71.6714	DDIT3;ATF4
I-kappaB Phosphorylation (GO:0007252)	2/6	0.0123196	0.141185	0	0	16.3017	71.6714	TLR7;TLR2
Cellular Response to Bacterial Lipopeptide (GO:0071221)	2/6	0.0123196	0.141185	0	0	16.3017	71.6714	TLR1;TLR2
Cellular Response to Caffeine (GO:0071313)	2/6	0.0123196	0.141185	0	0	16.3017	71.6714	GSTM2;SLC8A1
Release of Sequestered Calcium Ion Into Cytosol by Sarcoplasmic Reticulum (GO:0014808)	2/6	0.0123196	0.141185	0	0	16.3017	71.6714	CCR5;NOL3
Response to Caffeine (GO:0031000)	2/6	0.0123196	0.141185	0	0	16.3017	71.6714	GSTM2;SLC8A1
Delamination (GO:0060232)	2/6	0.0123196	0.141185	0	0	16.3017	71.6714	CDSN;SPI1
Glutathione Biosynthetic Process (GO:0006750)	2/6	0.0123196	0.141185	0	0	16.3017	71.6714	GCLC;GCLM
Humoral Immune Response Mediated by Circulating Immunoglobulin (GO:0002455)	2/6	0.0123196	0.141185	0	0	16.3017	71.6714	C1QB;C1QC
Lipoprotein Metabolic Process (GO:0042157)	2/6	0.0123196	0.141185	0	0	16.3017	71.6714	APOE;CTSD
Negative Regulation of Granulocyte Differentiation (GO:0030853)	2/6	0.0123196	0.141185	0	0	16.3017	71.6714	INPP5D;C1QC
Negative Regulation of Leukocyte Migration (GO:0002686)	2/6	0.0123196	0.141185	0	0	16.3017	71.6714	CD300A;HMOX1
Positive Regulation of Amyloid-Beta Clearance (GO:1900223)	2/6	0.0123196	0.141185	0	0	16.3017	71.6714	TREM2;APOE
Positive Regulation of Membrane Depolarization (GO:1904181)	2/6	0.0123196	0.141185	0	0	16.3017	71.6714	MLLT11;MYOC
Cellular Response to Lipopolysaccharide (GO:0071222)	9/125	0.0127022	0.143927	0	0	2.54491	11.111	CD86;CX3CR1;SERPINE1;CD180;PLCG2;ANKRD1;CCR5;CD68;PPM1E
Cellular Response to Type II Interferon (GO:0071346)	5/47	0.012726	0.143927	0	0	3.89338	16.9911	LONP1;SIRPA;RPL13A;AIF1;TLR2
Positive Regulation of miRNA Transcription (GO:1902895)	5/47	0.012726	0.143927	0	0	3.89338	16.9911	TGFB2;SPI1;MYC;HIF1A;GNL3
Antigen Processing and Presentation of Exogenous Peptide Antigen (GO:0002478)	4/31	0.013049	0.143927	0	0	4.84067	21.0039	FCGR2B;CTSD;CTSS;MPEG1
Leukocyte Tethering or Rolling (GO:0050901)	3/17	0.0131701	0.143927	0	0	6.99459	30.2852	CX3CR1;ITGA4;GCNT1
Myeloid Cell Activation Involved in Immune Response (GO:0002275)	3/17	0.0131701	0.143927	0	0	6.99459	30.2852	TYROBP;PLCG2;DOCK2
Negative Regulation of Amyloid Precursor Protein Catabolic Process (GO:1902992)	3/17	0.0131701	0.143927	0	0	6.99459	30.2852	BIN1;APOE;RTN4
Negative Regulation of Fibroblast Proliferation (GO:0048147)	3/17	0.0131701	0.143927	0	0	6.99459	30.2852	CD300A;MYC;NLRC3
Positive Regulation of Cell Adhesion Mediated by Integrin (GO:0033630)	3/17	0.0131701	0.143927	0	0	6.99459	30.2852	P2RY12;TGFB2;NCKAP1L
Positive Regulation of Interleukin-4 Production (GO:0032753)	3/17	0.0131701	0.143927	0	0	6.99459	30.2852	CD86;SLC7A5;HAVCR2
Positive Regulation of Leukocyte Proliferation (GO:0070665)	3/17	0.0131701	0.143927	0	0	6.99459	30.2852	CSF1R;GPNMB;CSF2RB
Positive Regulation of Endocytosis (GO:0045807)	7/85	0.0135464	0.147417	0	0	2.93948	12.6446	SLC11A1;SERPINE1;SIRPA;TREM2;APOE;DOCK2;FCGR2B
Negative Regulation of Tumor Necrosis Factor Production (GO:0032720)	5/48	0.0138665	0.150269	0	0	3.80264	16.2688	SIRPA;NLRC3;PTPN6;CD33;HAVCR2
Regulation of Cytokine Production (GO:0001817)	11/172	0.014404	0.154649	0	0	2.24347	9.51286	GPNMB;SLC11A1;NFAM1;CARD9;SIRPA;PLD4;TREM2;CLEC9A;FCGR2B;PIK3CG;EREG
Nitrogen Compound Transport (GO:0071705)	11/172	0.014404	0.154649	0	0	2.24347	9.51286	ABCC4;SLC7A5;SLC38A1;SLC6A8;ABCC2;SLC6A9;SLC7A8;SLC11A1;SLC1A4;SLC3A2;SLC19A2
Response to Amino Acid (GO:0043200)	4/32	0.0145693	0.154649	0	0	4.66755	19.7383	CPEB1;SESN2;RRAGD;IPO5
Endodermal Cell Differentiation (GO:0035987)	4/32	0.0145693	0.154649	0	0	4.66755	19.7383	ITGA4;COL12A1;COL8A1;INHBA
Mitochondrial Membrane Organization (GO:0007006)	4/32	0.0145693	0.154649	0	0	4.66755	19.7383	CHCHD6;BCL2;PMAIP1;GHITM
Protein Catabolic Process (GO:0030163)	8/107	0.0148422	0.156903	0	0	2.64842	11.1506	UCHL1;HSP90AA1;LONP1;PMAIP1;UCHL3;SQSTM1;CTSD;CTSS
Positive Regulation of Smooth Muscle Cell Proliferation (GO:0048661)	5/49	0.0150738	0.158703	0	0	3.71602	15.588	ERN1;P2RY6;HMOX1;AIF1;EREG
Positive Regulation of Cell Activation (GO:0050867)	3/18	0.0154596	0.162107	0	0	6.52795	27.2184	PLEK;SVEP1;LILRA5
Regulation of T Cell Activation (GO:0050863)	6/68	0.0158176	0.165192	0	0	3.16702	13.1325	TNFSF18;LGALS3;GPNMB;LAPTM5;SIRPA;TNFAIP8L2
Heme Metabolic Process (GO:0042168)	4/33	0.016197	0.167152	0	0	4.50637	18.5794	ABCC2;HMOX1;TSPO;BLVRB
Positive Regulation of Interleukin-12 Production (GO:0032735)	4/33	0.016197	0.167152	0	0	4.50637	18.5794	PLCG2;LAPTM5;IRF5;TLR2
Regulation of Interleukin-2 Production (GO:0032663)	5/50	0.0163493	0.167152	0	0	3.63326	14.9457	CD86;PLCG2;LAPTM5;VSIG4;HAVCR2
Negative Regulation of Tumor Necrosis Factor Superfamily Cytokine Production (GO:1903556)	5/50	0.0163493	0.167152	0	0	3.63326	14.9457	SIRPA;NLRC3;PTPN6;CD33;HAVCR2
Hepoxilin Biosynthetic Process (GO:0051122)	2/7	0.0169088	0.167152	0	0	13.0407	53.2049	GSTM2;GSTM1
Hepoxilin Metabolic Process (GO:0051121)	2/7	0.0169088	0.167152	0	0	13.0407	53.2049	GSTM2;GSTM1
Negative Regulation of T Cell Mediated Cytotoxicity (GO:0001915)	2/7	0.0169088	0.167152	0	0	13.0407	53.2049	NCKAP1L;FCGR2B
Negative Regulation of Vasoconstriction (GO:0045906)	2/7	0.0169088	0.167152	0	0	13.0407	53.2049	ITGA4;SVEP1
Positive Regulation of Rac Protein Signal Transduction (GO:0035022)	2/7	0.0169088	0.167152	0	0	13.0407	53.2049	PIK3CG;RTN4
+ Reg of Endoplasmic Reticulum Stress-Induced Intrinsic Apoptotic Sgnlng Pway (GO:1902237)	2/7	0.0169088	0.167152	0	0	13.0407	53.2049	DDIT3;PMAIP1
Positive Regulation of Glial Cell Migration (GO:1903977)	2/7	0.0169088	0.167152	0	0	13.0407	53.2049	P2RY12;TREM2
Positive Regulation of Leukocyte Differentiation (GO:1902107)	2/7	0.0169088	0.167152	0	0	13.0407	53.2049	LGALS3;NCKAP1L
Positive Regulation of Lipopolysaccharide-Mediated Signaling Pathway (GO:0031666)	2/7	0.0169088	0.167152	0	0	13.0407	53.2049	CD180;LY86
Positive Regulation of Receptor Catabolic Process (GO:2000646)	2/7	0.0169088	0.167152	0	0	13.0407	53.2049	LAPTM5;APOE
Positive Regulation of Actin Filament Bundle Assembly (GO:0032233)	5/51	0.0176947	0.172271	0	0	3.55409	14.3389	MYOC;GPR65;PLEK;RNASE1;PPM1E
Regulation of Response to Biotic Stimulus (GO:0002831)	4/34	0.0179344	0.172271	0	0	4.35593	17.5153	CD300A;TREM2;FCGR2B;LRP8
Skeletal Muscle Contraction (GO:0003009)	3/19	0.0179588	0.172271	0	0	6.11963	24.599	MYH8;TNNI1;MYH7
Endolysosomal Toll-Like Receptor Signaling Pathway (GO:0140894)	3/19	0.0179588	0.172271	0	0	6.11963	24.599	TLR8;TLR7;PIK3AP1
Immunoglobulin Mediated Immune Response (GO:0016064)	3/19	0.0179588	0.172271	0	0	6.11963	24.599	TLR8;CSF2RB;FCGR2B
Leukocyte Adhesion to Vascular Endothelial Cell (GO:0061756)	3/19	0.0179588	0.172271	0	0	6.11963	24.599	CX3CR1;ITGA4;GCNT1
Negative Regulation of Endopeptidase Activity (GO:0010951)	3/19	0.0179588	0.172271	0	0	6.11963	24.599	BIN1;SERPINE1;TIMP1
Positive Regulation of Neutrophil Chemotaxis (GO:0090023)	3/19	0.0179588	0.172271	0	0	6.11963	24.599	NCKAP1L;RNASE1;THBS4
Regulation of Interleukin-17 Production (GO:0032660)	4/35	0.0197833	0.186323	0	0	4.2152	16.5359	SLC7A5;DDIT3;NCKAP1L;LY9
Regulation of p38MAPK Cascade (GO:1900744)	4/35	0.0197833	0.186323	0	0	4.2152	16.5359	SPI1;GADD45A;ULK4;TREM2
Regulation of Vasculature Development (GO:1901342)	4/35	0.0197833	0.186323	0	0	4.2152	16.5359	GPNMB;HMOX1;PIK3CG;HTATIP2
Platelet Aggregation (GO:0070527)	4/35	0.0197833	0.186323	0	0	4.2152	16.5359	P2RY12;PLEK;PIK3CG;FERMT3
Positive Regulation of Cytokine Production Involved in Immune Response (GO:0002720)	4/35	0.0197833	0.186323	0	0	4.2152	16.5359	SLC7A5;PLCG2;LAPTM5;IRF5
Negative Regulation of Extrinsic Apoptotic Signaling Pathway (GO:2001237)	6/72	0.0204558	0.187176	0	0	2.97447	11.5692	LGALS3;SERPINE1;TMBIM1;BCL2;HMOX1;NOL3
Regulation of G Protein-Coupled Receptor Signaling Pathway (GO:0008277)	6/72	0.0204558	0.187176	0	0	2.97447	11.5692	GRK5;USP20;PLEK;ULK4;RPGRIP1L;KCTD16
Negative Regulation of Immune System Process (GO:0002683)	5/53	0.0206002	0.187176	0	0	3.40565	13.2223	CLEC12A;HMOX1;TREM2;FCGR2B;SQSTM1
Positive Regulation of miRNA Metabolic Process (GO:2000630)	5/53	0.0206002	0.187176	0	0	3.40565	13.2223	TGFB2;SPI1;MYC;HIF1A;GNL3
B Cell Mediated Immunity (GO:0019724)	3/20	0.0206689	0.187176	0	0	5.75936	22.3413	TLR8;CSF2RB;FCGR2B
Bicarbonate Transport (GO:0015701)	3/20	0.0206689	0.187176	0	0	5.75936	22.3413	CYB5R2;CYB5R1;SLC26A7
Glutamate Metabolic Process (GO:0006536)	3/20	0.0206689	0.187176	0	0	5.75936	22.3413	GCLC;ALDH18A1;GCLM
Xenobiotic Transport (GO:0042908)	3/20	0.0206689	0.187176	0	0	5.75936	22.3413	ABCC3;SLC7A5;ABCC2
Negative Regulation of Leukocyte Mediated Cytotoxicity (GO:0001911)	3/20	0.0206689	0.187176	0	0	5.75936	22.3413	CX3CR1;INPP5D;FCGR2B
Positive Regulation of Monocyte Chemotaxis (GO:0090026)	3/20	0.0206689	0.187176	0	0	5.75936	22.3413	CCR1;SERPINE1;PLA2G7
Positive Regulation of Release of Cytochrome C From Mitochondria (GO:0090200)	3/20	0.0206689	0.187176	0	0	5.75936	22.3413	MLLT11;PMAIP1;BID
Negative Regulation of Epithelial Cell Proliferation (GO:0050680)	6/73	0.0217452	0.190827	0	0	2.92992	11.2168	RCAN1;TGFB2;NLRC3;NUPR1;APOE;EREG
Regulation of MAP Kinase Activity (GO:0043405)	6/73	0.0217452	0.190827	0	0	2.92992	11.2168	UCHL1;CD300A;TRIB3;APOE;PIK3CG;PIK3R5
Canonical NF-kappaB Signal Transduction (GO:0007249)	4/36	0.0217455	0.190827	0	0	4.08326	15.6322	TLR8;NLRC3;TLR7;TLR2
Cellular Response to Amyloid-Beta (GO:1904646)	4/36	0.0217455	0.190827	0	0	4.08326	15.6322	TYROBP;ITGA4;TREM2;FCGR2B
Positive Regulation of Epithelial Cell Migration (GO:0010634)	4/36	0.0217455	0.190827	0	0	4.08326	15.6322	TGFB2;PLCG2;HIF1A;RTN4
Negative Regulation of Growth (GO:0045926)	8/115	0.0219658	0.190827	0	0	2.44939	9.35243	NPPB;TGFB2;FRZB;SESN2;OSGIN1;DACT3;INHBA;RTN4
Regulation of Interleukin-23 Production (GO:0032667)	2/8	0.0221035	0.190827	0	0	10.8667	41.4239	PLCG2;RNASE1
Regulation of Tumor Necrosis Factor Superfamily Cytokine Production (GO:1903555)	2/8	0.0221035	0.190827	0	0	10.8667	41.4239	CX3CR1;SIRPA
Release of Sequestered Calcium Ion Into Cytosol by Endoplasmic Reticulum (GO:1903514)	2/8	0.0221035	0.190827	0	0	10.8667	41.4239	CCR5;NOL3
Sphingosine-1-Phosphate Receptor Signaling Pathway (GO:0003376)	2/8	0.0221035	0.190827	0	0	10.8667	41.4239	RNASE1;PIK3CG
Endosome to Melanosome Transport (GO:0035646)	2/8	0.0221035	0.190827	0	0	10.8667	41.4239	RAB32;CD63
Endosome to Pigment Granule Transport (GO:0043485)	2/8	0.0221035	0.190827	0	0	10.8667	41.4239	RAB32;CD63
Proline Transport (GO:0015824)	2/8	0.0221035	0.190827	0	0	10.8667	41.4239	SLC7A5;SLC3A2
Regulation of Chemokine (C-C Motif) Ligand 5 Production (GO:0071649)	2/8	0.0221035	0.190827	0	0	10.8667	41.4239	OAS3;SIRPA
Positive Regulation of Immune Response (GO:0050778)	7/95	0.0235869	0.200326	0	0	2.6041	9.75773	SASH3;TGFB2;TLR8;POLR3G;FCGR2B;EREG;GSDME
Regulation of Neuroinflammatory Response (GO:0150077)	3/21	0.0235905	0.200326	0	0	5.43911	20.3799	PLCG2;TREM2;NUPR1
Negative Regulation of Amide Metabolic Process (GO:0034249)	3/21	0.0235905	0.200326	0	0	5.43911	20.3799	BIN1;APOE;RTN4
Negative Regulation of Leukocyte Cell-Cell Adhesion (GO:1903038)	3/21	0.0235905	0.200326	0	0	5.43911	20.3799	GPNMB;LAPTM5;TNFAIP8L2
Positive Regulation of Granulocyte Chemotaxis (GO:0071624)	3/21	0.0235905	0.200326	0	0	5.43911	20.3799	NCKAP1L;RNASE1;THBS4
Dicarboxylic Acid Metabolic Process (GO:0043648)	5/55	0.0238007	0.200794	0	0	3.26909	12.22	GCLC;MTHFD2;ALDH18A1;GCLM;PCK2
Striated Muscle Contraction (GO:0006941)	5/55	0.0238007	0.200794	0	0	3.26909	12.22	MYH8;TNNI1;SLC8A1;SCN1B;MYH7
Positive Regulation of Interleukin-1 Beta Production (GO:0032731)	5/56	0.0255144	0.213859	0	0	3.20482	11.7569	PANX1;TYROBP;TLR8;NLRC4;LILRA5
Positive Regulation of Leukocyte Chemotaxis (GO:0002690)	5/56	0.0255144	0.213859	0	0	3.20482	11.7569	CCR1;CSF1R;SERPINE1;AIF1;PLA2G7
Plasma Membrane Bounded Cell Projection Organization (GO:0120036)	9/141	0.0257312	0.21498	0	0	2.23458	8.17867	PTPRT;GPRIN2;CSF1R;MYOC;MAP1B;PLEK;WDPCP;APOE;RNASE1
Regulation of Erythrocyte Differentiation (GO:0045646)	4/38	0.0260155	0.216656	0	0	3.84267	14.0222	SPI1;NCKAP1L;INHBA;HIF1A
Negative Regulation of SMAD Protein Signal Transduction (GO:0060392)	3/22	0.0267238	0.221133	0	0	5.15258	18.6637	GDF15;CILP;PMEPA1
Regulation of Biosynthetic Process (GO:0009889)	3/22	0.0267238	0.221133	0	0	5.15258	18.6637	CX3CR1;SIRPA;RNASE1
Negative Regulation of Innate Immune Response (GO:0045824)	5/57	0.0273052	0.224121	0	0	3.14303	11.317	OAS3;LONP1;NLRC3;PTPN6;VSIG4
Regulation of Non-Canonical NF-kappaB Signal Transduction (GO:1901222)	6/77	0.0274485	0.224121	0	0	2.76428	9.93882	CD86;SPI1;LAPTM5;TLR7;NLRC3;TLR2
Cellular Response to Hypoxia (GO:0071456)	6/77	0.0274485	0.224121	0	0	2.76428	9.93882	CPEB1;MYC;PMAIP1;HIF1A;RTN4;HIPK2
Regulation of Interleukin-18 Production (GO:0032661)	2/9	0.0278637	0.224121	0	0	9.31381	33.3474	CD84;TLR2
Regulation of Mast Cell Activation (GO:0033003)	2/9	0.0278637	0.224121	0	0	9.31381	33.3474	MILR1;CD84
Regulation of Transmembrane Transporter Activity (GO:0022898)	2/9	0.0278637	0.224121	0	0	9.31381	33.3474	BCL2;LONP1
Serine Family Amino Acid Biosynthetic Process (GO:0009070)	2/9	0.0278637	0.224121	0	0	9.31381	33.3474	PSAT1;PSPH
Negative Regulation of Long-Term Synaptic Potentiation (GO:1900272)	2/9	0.0278637	0.224121	0	0	9.31381	33.3474	TYROBP;APOE
Regulation of Actin Filament Length (GO:0030832)	2/9	0.0278637	0.224121	0	0	9.31381	33.3474	MYO3B;WAS
Positive Regulation of Lymphocyte Differentiation (GO:0045621)	4/39	0.0283258	0.226432	0	0	3.73269	13.3032	SPI1;PHF10;INPP5D;NCKAP1L
Positive Regulation of Neuron Apoptotic Process (GO:0043525)	4/39	0.0283258	0.226432	0	0	3.73269	13.3032	TGFB2;DDIT3;NUPR1;ATF4
Negative Regulation of Defense Response (GO:0031348)	8/121	0.028692	0.227951	0	0	2.31861	8.23372	CLEC12A;IL10RA;LONP1;SIRPA;NLRC3;PTPN6;APOE;TNFAIP8L2
Negative Regulation of Inflammatory Response (GO:0050728)	8/121	0.028692	0.227951	0	0	2.31861	8.23372	CLEC12A;IL10RA;SIRPA;TREM2;NLRC3;PTPN6;APOE;TNFAIP8L2
Cellular Response to Decreased Oxygen Levels (GO:0036294)	6/78	0.0290148	0.229811	0	0	2.72575	9.64901	CPEB1;MYC;PMAIP1;HIF1A;RTN4;HIPK2
Positive Regulation of Type II Interferon Production (GO:0032729)	5/58	0.029174	0.230368	0	0	3.08357	10.8988	SLC7A5;SLC11A1;EBI3;TLR8;TLR7
Positive Regulation of Cell Migration (GO:0030335)	17/344	0.0299747	0.235274	0	0	1.70986	5.99716	CCR1;TNFSF18;CSF1R;TGFB2;MYOC;SEMA3C;LAMC2;RNASE1;HIF1A;AIF1;FUT1;RTN4;PIK3CG;GPNMB;PLCG2;NCKAP1L;FERMT3
Sodium Ion Import Across Plasma Membrane (GO:0098719)	3/23	0.0300679	0.235274	0	0	4.8947	17.1525	SLC9A7;SLC9A9;SLC8A1
Negative Regulation of Interleukin-2 Production (GO:0032703)	3/23	0.0300679	0.235274	0	0	4.8947	17.1525	LAPTM5;VSIG4;HAVCR2
Cellular Response to Nitrogen Compound (GO:1901699)	10/169	0.0306462	0.239077	0	0	2.06186	7.18611	P2RY12;KCNE1;P2RY6;TYROBP;ITGA4;SESN2;RRAGD;TREM2;IRF5;FCGR2B
Cellular Response to Amino Acid Stimulus (GO:0071230)	4/40	0.0307543	0.2392	0	0	3.62882	12.6345	CPEB1;SESN2;RRAGD;IPO5
Positive Regulation of Cell Cycle (GO:0045787)	5/60	0.0331488	0.250569	0	0	2.97113	10.1219	TGFB2;LONP1;EIF4EBP1;ASNS;NUPR1
Regulation of SMAD Protein Signal Transduction (GO:0060390)	5/60	0.0331488	0.250569	0	0	2.97113	10.1219	TGFB2;GDF15;CILP;PMEPA1;INHBA
Heart Contraction (GO:0060047)	4/41	0.0333018	0.250569	0	0	3.53056	12.0115	TNNI1;SLC8A1;SCN1B;MYH7
Monoatomic Cation Transport (GO:0006812)	4/41	0.0333018	0.250569	0	0	3.53056	12.0115	PANX1;GRIN3A;TMEM63C;SLC11A1
Negative Regulation of Extrinsic Apoptotic Signaling Pathway via Death Domain Receptors (GO:1902042)	3/24	0.0336215	0.250569	0	0	4.66138	15.8141	SERPINE1;TMBIM1;HMOX1
Regulation of Granulocyte Differentiation (GO:0030852)	2/10	0.0341509	0.250569	0	0	8.14916	27.5194	HAX1;C1QC
Regulation of Low-Density Lipoprotein Particle Clearance (GO:0010988)	2/10	0.0341509	0.250569	0	0	8.14916	27.5194	TREM2;FGF21
UDP-N-acetylglucosamine Metabolic Process (GO:0006047)	2/10	0.0341509	0.250569	0	0	8.14916	27.5194	UAP1L1;B4GALNT2
Regulation of Mononuclear Cell Migration (GO:0071675)	2/10	0.0341509	0.250569	0	0	8.14916	27.5194	CSF1R;LGALS3
Regulation of Toll-Like Receptor 2 Signaling Pathway (GO:0034135)	2/10	0.0341509	0.250569	0	0	8.14916	27.5194	TLR1;TREM2
Cellular Response to Oxidised Low-Density Lipoprotein Particle Stimulus (GO:0140052)	2/10	0.0341509	0.250569	0	0	8.14916	27.5194	TREM2;CD68
Sarcoplasmic Reticulum Calcium Ion Transport (GO:0070296)	2/10	0.0341509	0.250569	0	0	8.14916	27.5194	CCR5;NOL3
Serine Family Amino Acid Metabolic Process (GO:0009069)	2/10	0.0341509	0.250569	0	0	8.14916	27.5194	SRR;PSPH
Mast Cell Activation Involved in Immune Response (GO:0002279)	2/10	0.0341509	0.250569	0	0	8.14916	27.5194	MILR1;PIK3CG
Mast Cell Degranulation (GO:0043303)	2/10	0.0341509	0.250569	0	0	8.14916	27.5194	MILR1;PIK3CG
Negative Regulation of Interferon-Beta Production (GO:0032688)	2/10	0.0341509	0.250569	0	0	8.14916	27.5194	SIRPA;NLRC3
Positive Regulation of Integrin Activation (GO:0033625)	2/10	0.0341509	0.250569	0	0	8.14916	27.5194	P2RY12;PLEK
Positive Regulation of Lipid Transport (GO:0032370)	2/10	0.0341509	0.250569	0	0	8.14916	27.5194	GPNMB;APOE
Positive Regulation of Protein Maturation (GO:1903319)	2/10	0.0341509	0.250569	0	0	8.14916	27.5194	RHBDD1;NLRC4
Regulation of T-helper 1 Type Immune Response (GO:0002825)	2/10	0.0341509	0.250569	0	0	8.14916	27.5194	SLC11A1;HAVCR2
Calcium Ion Transport (GO:0006816)	8/126	0.0352879	0.25818	0	0	2.21979	7.42346	CCR1;PANX1;TRPM2;GRIN3A;SLC3A2;GHITM;CCR5;SLC8A1
Response to Insulin (GO:0032868)	6/82	0.0358626	0.261646	0	0	2.58175	8.59223	CPEB1;CITED1;SLC2A1;MYO5A;TRIB3;PCK2
Defense Response to Fungus (GO:0050832)	4/42	0.0359686	0.261682	0	0	3.43747	11.43	CX3CR1;CLEC4D;CARD9;PLCG2
Regulation of ERK1 and ERK2 Cascade (GO:0070372)	12/223	0.0360788	0.261748	0	0	1.86579	6.19825	CCR1;DUSP4;CSF1R;P2RY6;GPNMB;CARD9;C5AR1;SIRPA;TREM2;PTPN6;APOE;FGF21
Regulation of Membrane Protein Ectodomain Proteolysis (GO:0051043)	3/25	0.037383	0.266727	0	0	4.44927	14.6227	TSPAN17;APOE;TIMP1
Antigen Processing and Presentation of Exogenous Peptide Antigen via MHC Class II (GO:0019886)	3/25	0.037383	0.266727	0	0	4.44927	14.6227	FCGR2B;CTSD;CTSS
Bile Acid and Bile Salt Transport (GO:0015721)	3/25	0.037383	0.266727	0	0	4.44927	14.6227	ABCC3;ABCC4;ABCC2
Regulation of Protein Processing (GO:0070613)	3/25	0.037383	0.266727	0	0	4.44927	14.6227	RHBDD1;NLRC4;CHAC1
Long-Chain Fatty Acid Biosynthetic Process (GO:0042759)	3/25	0.037383	0.266727	0	0	4.44927	14.6227	GSTM4;GSTM2;GSTM1
Receptor Clustering (GO:0043113)	3/25	0.037383	0.266727	0	0	4.44927	14.6227	CD53;ITGA4;ITGAL
Regulation of T Cell Proliferation (GO:0042129)	6/83	0.0377233	0.268416	0	0	2.54809	8.35131	CD86;TNFSF18;LGALS3;GPNMB;NCKAP1L;VSIG4
Regulation of Epithelial Cell Migration (GO:0010632)	4/43	0.0387553	0.273505	0	0	3.34916	10.8864	TGFB2;PLCG2;HIF1A;RTN4
Positive Regulation of Monoatomic Ion Transport (GO:0043270)	4/43	0.0387553	0.273505	0	0	3.34916	10.8864	CCR1;TREM2;SCN1B;LILRA5
Positive Regulation of Stress Fiber Assembly (GO:0051496)	4/43	0.0387553	0.273505	0	0	3.34916	10.8864	MYOC;GPR65;PPM1E;RNASE1
Positive Regulation of Interleukin-1 Production (GO:0032732)	5/63	0.0397147	0.273904	0	0	2.81701	9.08778	PANX1;TYROBP;TLR8;NLRC4;LILRA5
Positive Regulation of Peptidyl-Tyrosine Phosphorylation (GO:0050731)	5/63	0.0397147	0.273904	0	0	2.81701	9.08778	TNFSF18;CSF1R;NOX4;THBS4;LILRA5
Positive Regulation of ERK1 and ERK2 Cascade (GO:0070374)	9/153	0.040304	0.273904	0	0	2.04709	6.57382	CCR1;CSF1R;P2RY6;GPNMB;C5AR1;CARD9;TREM2;APOE;FGF21
Regulation of Mast Cell Degranulation (GO:0043304)	2/11	0.0409289	0.273904	0	0	7.24332	23.1491	CD84;CD300A
Cellular Response to L-leucine (GO:0071233)	2/11	0.0409289	0.273904	0	0	7.24332	23.1491	RRAGD;SESN2
Cellular Response to Leucine Starvation (GO:1990253)	2/11	0.0409289	0.273904	0	0	7.24332	23.1491	RRAGD;SESN2
Response to L-leucine (GO:0043201)	2/11	0.0409289	0.273904	0	0	7.24332	23.1491	RRAGD;SESN2
Complement Receptor Mediated Signaling Pathway (GO:0002430)	2/11	0.0409289	0.273904	0	0	7.24332	23.1491	C5AR1;FPR1
Defense Response to Tumor Cell (GO:0002357)	2/11	0.0409289	0.273904	0	0	7.24332	23.1491	SPI1;LAPTM5
Mast Cell Mediated Immunity (GO:0002448)	2/11	0.0409289	0.273904	0	0	7.24332	23.1491	MILR1;PIK3CG
Monocyte Differentiation (GO:0030224)	2/11	0.0409289	0.273904	0	0	7.24332	23.1491	CSF1R;PIR
Negative Regulation of Alpha-Beta T Cell Activation (GO:0046636)	2/11	0.0409289	0.273904	0	0	7.24332	23.1491	LGALS3;CD300A
Pentose-Phosphate Shunt (GO:0006098)	2/11	0.0409289	0.273904	0	0	7.24332	23.1491	TALDO1;PHGDH
Positive Regulation of Myeloid Leukocyte Mediated Immunity (GO:0002888)	2/11	0.0409289	0.273904	0	0	7.24332	23.1491	SPI1;TYROBP
Positive Regulation of Platelet Activation (GO:0010572)	2/11	0.0409289	0.273904	0	0	7.24332	23.1491	PLEK;SVEP1
Regulation of Cell Activation (GO:0050865)	2/11	0.0409289	0.273904	0	0	7.24332	23.1491	TREM2;LILRA5
Cell-Matrix Adhesion (GO:0007160)	7/107	0.041253	0.273904	0	0	2.29019	7.30118	CD63;ITGA4;ITGBL1;SIGLEC1;ITGAL;RNASE1;FERMT3
Reg of Endoplasmic Reticulum Stress-Induced Intrinsic Apoptotic Sgnlng Pway (GO:1902235)	3/26	0.0413499	0.273904	0	0	4.2556	13.557	DDIT3;PMAIP1;FCGR2B
Regulation of Neutrophil Chemotaxis (GO:0090022)	3/26	0.0413499	0.273904	0	0	4.2556	13.557	NCKAP1L;RNASE1;THBS4
Cellular Response to Xenobiotic Stimulus (GO:0071466)	3/26	0.0413499	0.273904	0	0	4.2556	13.557	MYC;PPM1E;VAV1
Synaptic Transmission, Glutamatergic (GO:0035249)	3/26	0.0413499	0.273904	0	0	4.2556	13.557	GRIN3A;SLC1A4;SLC17A7
Negative Regulation of Lipid Biosynthetic Process (GO:0051055)	3/26	0.0413499	0.273904	0	0	4.2556	13.557	PRMT3;TRIB3;APOE
Regulation of Actin Filament Bundle Assembly (GO:0032231)	3/26	0.0413499	0.273904	0	0	4.2556	13.557	PLEK;WAS;RNASE1
Regulation of Cell Size (GO:0008361)	3/26	0.0413499	0.273904	0	0	4.2556	13.557	PLEK;RNASE1;VAV1
Negative Regulation of Transforming Growth Factor Beta Receptor Signaling Pathway (GO:0030512)	6/85	0.0416265	0.274298	0	0	2.48333	7.89454	FBN2;GDF15;BAMBI;CILP;ADAMTSL2;PMEPA1
Response to Unfolded Protein (GO:0006986)	4/44	0.041662	0.274298	0	0	3.26526	10.3775	ERN1;HSP90AA1;RHBDD1;DDIT3
Negative Regulation of Response to External Stimulus (GO:0032102)	9/154	0.0417271	0.274298	0	0	2.03286	6.4576	CLEC12A;IL10RA;SERPINE1;LONP1;SIRPA;NLRC3;PTPN6;APOE;TNFAIP8L2
G1/S Transition of Mitotic Cell Cycle (GO:0000082)	5/64	0.0420666	0.275829	0	0	2.76913	8.77398	CCND2;MYC;EIF4EBP1;E2F3;BCAT1
Metal Ion Transport (GO:0030001)	10/180	0.0440892	0.288361	0	0	1.92735	6.01629	CCR1;PANX1;KCNJ4;TRPM2;GRIN3A;SLC11A1;SLC3A2;SLC17A7;GHITM;CCR5
Negative Regulation of Autophagy (GO:0010507)	5/65	0.0445007	0.29032	0	0	2.72283	8.47413	IL10RA;RRAGD;BCL2;TREM2;NUPR1
Response to Amyloid-Beta (GO:1904645)	4/45	0.0446886	0.290813	0	0	3.18546	9.90051	TYROBP;ITGA4;TREM2;FCGR2B
Regulation of Cytokine Production Involved in Immune Response (GO:0002718)	3/27	0.0455197	0.291822	0	0	4.07807	12.5997	SLC7A5;LAPTM5;IRF5
Alpha-Amino Acid Metabolic Process (GO:1901605)	3/27	0.0455197	0.291822	0	0	4.07807	12.5997	SRR;GCLC;NOX4
Antigen Processing and Presentation of Peptide Antigen via MHC Class II (GO:0002495)	3/27	0.0455197	0.291822	0	0	4.07807	12.5997	FCGR2B;CTSD;CTSS
Phagocytosis, Engulfment (GO:0006911)	3/27	0.0455197	0.291822	0	0	4.07807	12.5997	MSR1;FCGR2B;AIF1
Plasma Membrane Invagination (GO:0099024)	3/27	0.0455197	0.291822	0	0	4.07807	12.5997	MSR1;SPIRE1;FCGR2B
Positive Regulation of Erythrocyte Differentiation (GO:0045648)	3/27	0.0455197	0.291822	0	0	4.07807	12.5997	NCKAP1L;INHBA;HIF1A
Sodium Ion Transmembrane Transport (GO:0035725)	6/87	0.0457753	0.292736	0	0	2.42176	7.46873	SLC6A8;SLC6A9;SLC9A7;SLC9A9;SLC8A1;SCN1B
Regulation of miRNA Transcription (GO:1902893)	5/66	0.0470175	0.294897	0	0	2.67806	8.18745	TGFB2;SPI1;MYC;HIF1A;GNL3
Cell Cycle G1/S Phase Transition (GO:0044843)	5/66	0.0470175	0.294897	0	0	2.67806	8.18745	CCND2;MYC;EIF4EBP1;E2F3;BCAT1
Actin Filament Organization (GO:0007015)	9/158	0.0477572	0.294897	0	0	1.97788	6.01597	SPTA1;ENAH;GAS2L3;WAS;MYO5A;SPIRE1;RNASE1;AIF1;MYO1F
Regulation of Fibroblast Proliferation (GO:0048145)	4/46	0.0478351	0.294897	0	0	3.10945	9.45272	CD300A;MYC;NLRC3;EREG
Regulation of Interleukin-10 Production (GO:0032653)	4/46	0.0478351	0.294897	0	0	3.10945	9.45272	TYROBP;PLCG2;FCGR2B;LILRA5
Homotypic Cell-Cell Adhesion (GO:0034109)	4/46	0.0478351	0.294897	0	0	3.10945	9.45272	P2RY12;PLEK;PIK3CG;FERMT3
Macromolecule Catabolic Process (GO:0009057)	4/46	0.0478351	0.294897	0	0	3.10945	9.45272	UCHL1;LONP1;UCHL3;SQSTM1
Positive Regulation of Protein Kinase Activity (GO:0045860)	6/88	0.0479427	0.294897	0	0	2.3921	7.2666	CSF1R;TGFB2;LONP1;NOX4;EREG;LILRA5
NADPH Regeneration (GO:0006740)	2/12	0.0481627	0.294897	0	0	6.51866	19.7722	PHGDH;ALDH1L2
Regulation of Lamellipodium Organization (GO:1902743)	2/12	0.0481627	0.294897	0	0	6.51866	19.7722	WAS;RNASE1
Alanine Transport (GO:0032328)	2/12	0.0481627	0.294897	0	0	6.51866	19.7722	SLC7A5;SLC1A4
Regulation of Transforming Growth Factor Beta Production (GO:0071634)	2/12	0.0481627	0.294897	0	0	6.51866	19.7722	TGFB2;HIF1A
Relaxation of Cardiac Muscle (GO:0055119)	2/12	0.0481627	0.294897	0	0	6.51866	19.7722	GSTM2;SLC8A1
Glutamine Metabolic Process (GO:0006541)	2/12	0.0481627	0.294897	0	0	6.51866	19.7722	SLC38A1;UCP2
Glycine Transport (GO:0015816)	2/12	0.0481627	0.294897	0	0	6.51866	19.7722	SLC6A9;SLC7A8
Negative Regulation of Hemostasis (GO:1900047)	2/12	0.0481627	0.294897	0	0	6.51866	19.7722	SERPINE1;APOE
Negative Regulation of Lipopolysaccharide-Mediated Signaling Pathway (GO:0031665)	2/12	0.0481627	0.294897	0	0	6.51866	19.7722	SIRPA;PTPN6
Proteinogenic Amino Acid Metabolic Process (GO:0170039)	2/12	0.0481627	0.294897	0	0	6.51866	19.7722	SRR;PSPH
Regulation of Monocyte Chemotaxis (GO:0090025)	3/28	0.049889	0.303316	0	0	3.91475	11.7362	CCR1;SERPINE1;PLA2G7
Cellular Response to Hexose Stimulus (GO:0071331)	3/28	0.049889	0.303316	0	0	3.91475	11.7362	ERN1;UCP2;PCK2
Positive Regulation of ATP Metabolic Process (GO:1903580)	3/28	0.049889	0.303316	0	0	3.91475	11.7362	UCHL1;TREM2;HIF1A
Intracellular Glucose Homeostasis (GO:0001678)	4/47	0.0511011	0.309233	0	0	3.03698	9.03183	ERN1;UCP2;HIF1A;PCK2
Monoatomic Anion Transport (GO:0006820)	4/47	0.0511011	0.309233	0	0	3.03698	9.03183	PANX1;TSPO;SLC26A7;SLC17A7
Extrinsic Apoptotic Signaling Pathway (GO:0097191)	5/68	0.0522995	0.315748	0	0	2.59277	7.65067	MLLT11;TGFB2;BCL2;INHBA;BID
Fc-gamma Receptor Signaling Pathway (GO:0038094)	3/29	0.0544546	0.322705	0	0	3.76399	10.9547	FCGR2B;CD33;VAV1
Regulation of Plasma Membrane Bounded Cell Projection Organization (GO:0120035)	3/29	0.0544546	0.322705	0	0	3.76399	10.9547	ULK4;TREM2;FCGR2B
Regulation of Supramolecular Fiber Organization (GO:1902903)	3/29	0.0544546	0.322705	0	0	3.76399	10.9547	HAX1;MAP1B;APOE
Cytoplasmic Pattern Recognition Receptor Signaling Pathway (GO:0002753)	3/29	0.0544546	0.322705	0	0	3.76399	10.9547	OAS3;TIFA;IPO5
Blood Circulation (GO:0008015)	4/48	0.054486	0.322705	0	0	2.96781	8.63576	NPPB;GCLC;C3AR1;GCLM
Erythrocyte Differentiation (GO:0030218)	4/48	0.054486	0.322705	0	0	2.96781	8.63576	DYRK3;NCKAP1L;INHBA;HIPK2
Negative Regulation of Response to Biotic Stimulus (GO:0002832)	4/48	0.054486	0.322705	0	0	2.96781	8.63576	LONP1;SIRPA;NLRC3;PTPN6
Positive Regulation of Innate Immune Response (GO:0045089)	4/48	0.054486	0.322705	0	0	2.96781	8.63576	SPI1;POLR3G;TLR8;EREG
T Cell Activation (GO:0042110)	7/114	0.0547193	0.322705	0	0	2.13958	6.21665	CD86;CD84;EBI3;NLRC3;PTPN6;LY9;PIK3CG
Antigen Receptor-Mediated Signaling Pathway (GO:0050851)	7/114	0.0547193	0.322705	0	0	2.13958	6.21665	SLC7A8;INPP5D;NFAM1;PLCG2;BCL2;NCKAP1L;SPG21
ERBB2 Signaling Pathway (GO:0038128)	2/13	0.0558192	0.322705	0	0	5.92574	17.0996	MYOC;EREG
Regulation of Protein Autophosphorylation (GO:0031952)	2/13	0.0558192	0.322705	0	0	5.92574	17.0996	GPNMB;MVP
Cell Projection Assembly (GO:0030031)	2/13	0.0558192	0.322705	0	0	5.92574	17.0996	NCKAP1L;RNASE1
Muscle Filament Sliding (GO:0030049)	2/13	0.0558192	0.322705	0	0	5.92574	17.0996	MYH8;MYH7
Negative Regulation of Interleukin-12 Production (GO:0032695)	2/13	0.0558192	0.322705	0	0	5.92574	17.0996	TLR8;LILRA5
Negative Regulation of Toll-Like Receptor 4 Signaling Pathway (GO:0034144)	2/13	0.0558192	0.322705	0	0	5.92574	17.0996	TREM2;SQSTM1
Nuclear Body Organization (GO:0030575)	2/13	0.0558192	0.322705	0	0	5.92574	17.0996	DYRK3;HIPK2
Positive Regulation of Myelination (GO:0031643)	2/13	0.0558192	0.322705	0	0	5.92574	17.0996	EGR2;TENM4
Regulation of Actomyosin Structure Organization (GO:0110020)	2/13	0.0558192	0.322705	0	0	5.92574	17.0996	WAS;RNASE1
Regulation of JNK Cascade (GO:0046328)	7/115	0.0568422	0.327887	0	0	2.11966	6.07809	MYOC;GADD45A;ULK4;CARD9;SIRPA;FCGR2B;HIPK2
Positive Regulation of Apoptotic Signaling Pathway (GO:2001235)	5/70	0.0579135	0.333021	0	0	2.51273	7.15829	DDIT3;PMAIP1;NUPR1;BID;GSDME
Actin Polymerization or Depolymerization (GO:0008154)	4/49	0.0579893	0.333021	0	0	2.90171	8.26259	ENAH;WAS;RNASE1;AIF1
Positive Regulation of Calcium Ion Transport (GO:0051928)	3/30	0.0592124	0.337798	0	0	3.62439	10.2448	CCR1;LGALS3;LILRA5
Positive Regulation of Cation Channel Activity (GO:2001259)	3/30	0.0592124	0.337798	0	0	3.62439	10.2448	GSTM2;CTSS;SCN1B
Regulation of Chemotaxis (GO:0050920)	3/30	0.0592124	0.337798	0	0	3.62439	10.2448	P2RY12;TREM2;AIF1
Cognition (GO:0050890)	4/50	0.0616102	0.349935	0	0	2.83848	7.91063	PTCHD1;C5AR1;SLC1A4;CBR3
Positive Regulation of Non-Canonical NF-kappaB Signal Transduction (GO:1901224)	4/50	0.0616102	0.349935	0	0	2.83848	7.91063	CD86;LAPTM5;TLR7;TLR2
Regulation of Establishment of Protein Localization (GO:0070201)	2/14	0.0638668	0.352056	0	0	5.43165	14.9422	TREM2;CTSD
L-amino Acid Metabolic Process (GO:0170033)	2/14	0.0638668	0.352056	0	0	5.43165	14.9422	SRR;PSPH
Cell-Cell Junction Maintenance (GO:0045217)	2/14	0.0638668	0.352056	0	0	5.43165	14.9422	CSF1R;RCAN1
Regulation of Trophoblast Cell Migration (GO:1901163)	2/14	0.0638668	0.352056	0	0	5.43165	14.9422	FBN2;TIMP1
Relaxation of Muscle (GO:0090075)	2/14	0.0638668	0.352056	0	0	5.43165	14.9422	GSTM2;SLC8A1
Response to Interleukin-6 (GO:0070741)	2/14	0.0638668	0.352056	0	0	5.43165	14.9422	PTPRT;CITED1
Negative Regulation of Coagulation (GO:0050819)	2/14	0.0638668	0.352056	0	0	5.43165	14.9422	SERPINE1;APOE
Negative Regulation of Smooth Muscle Cell Migration (GO:0014912)	2/14	0.0638668	0.352056	0	0	5.43165	14.9422	SERPINE1;AIF1
Positive Regulation of Long-Term Synaptic Potentiation (GO:1900273)	2/14	0.0638668	0.352056	0	0	5.43165	14.9422	ZDHHC2;SQSTM1
Regulation of Actin Filament Organization (GO:0110053)	2/14	0.0638668	0.352056	0	0	5.43165	14.9422	HAX1;WAS
Regulation of Immunoglobulin Production (GO:0002637)	3/31	0.0641585	0.352056	0	0	3.49477	9.59803	CD86;SASH3;FCGR2B
Regulation of Stress-Activated MAPK Cascade (GO:0032872)	3/31	0.0641585	0.352056	0	0	3.49477	9.59803	TGFB2;MYC;CARD9
Vacuolar Acidification (GO:0007035)	3/31	0.0641585	0.352056	0	0	3.49477	9.59803	SLC11A1;DMXL2;ATP6V1H
Intracellular pH Reduction (GO:0051452)	3/31	0.0641585	0.352056	0	0	3.49477	9.59803	SLC11A1;DMXL2;ATP6V1H
Leukocyte Cell-Cell Adhesion (GO:0007159)	3/31	0.0641585	0.352056	0	0	3.49477	9.59803	ITGA4;ITGAL;FERMT3
Negative Regulation of MAP Kinase Activity (GO:0043407)	3/31	0.0641585	0.352056	0	0	3.49477	9.59803	UCHL1;CD300A;APOE
Positive Regulation of Gene Expression (GO:0010628)	19/436	0.0652582	0.356317	0	0	1.49666	4.08499	CITED1;NFAM1;SLC11A1;CARD9;TREM2;CLEC9A;INHBA;HIF1A;PIK3CG;EREG;ERN1;ACTA2;TYROBP;MYC;ADM2;PLCG2;EIF3C;ATF4;TLR2
Carboxylic Acid Transmembrane Transport (GO:1905039)	4/51	0.0653477	0.356317	0	0	2.77794	7.57832	SLC38A1;SLC6A8;SLC7A8;SLC6A9
Organic Hydroxy Compound Transport (GO:0015850)	4/51	0.0653477	0.356317	0	0	2.77794	7.57832	ABCC3;ABCC4;ABCC2;SLC19A2
Positive Regulation of TOR Signaling (GO:0032008)	5/73	0.0669556	0.363553	0	0	2.40151	6.49301	SESN2;RRAGD;LONP1;TREM2;NCKAP1L
Positive Regulation of Protein Transport (GO:0051222)	5/73	0.0669556	0.363553	0	0	2.40151	6.49301	TGFB2;ANKRD1;TREM2;APOE;CD33
B Cell Activation (GO:0042113)	6/96	0.0675411	0.365965	0	0	2.17857	5.87128	CD86;ITGA4;SLC7A8;NFAM1;PLCG2;BCL2
Regulation of Transforming Growth Factor Beta Receptor Signaling Pathway (GO:0017015)	7/120	0.0682151	0.368078	0	0	2.02535	5.43824	CITED1;BAMBI;CILP;GDF15;ADAMTSL2;PMEPA1;HIPK2
Negative Regulation of Catabolic Process (GO:0009895)	7/120	0.0682151	0.368078	0	0	2.02535	5.43824	NQO1;IL10RA;RRAGD;BCL2;TREM2;NUPR1;HIPK2
Positive Regulation of Reactive Oxygen Species Metabolic Process (GO:2000379)	4/52	0.0692007	0.371547	0	0	2.71993	7.26423	TYROBP;GADD45A;PLCG2;SIRPA
Extrinsic Apoptotic Signaling Pathway via Death Domain Receptors (GO:0008625)	3/32	0.0692885	0.371547	0	0	3.37409	9.00704	SPI1;BCL2;BID
Positive Regulation of Locomotion (GO:0040017)	3/32	0.0692885	0.371547	0	0	3.37409	9.00704	P2RY12;CSF1R;TREM2
Negative Regulation of Apoptotic Signaling Pathway (GO:2001234)	5/74	0.0701344	0.375306	0	0	2.36658	6.28881	CX3CR1;LGALS3;BCL2;GHITM;NOL3
Actin-Myosin Filament Sliding (GO:0033275)	2/15	0.0722755	0.378934	0	0	5.01357	13.172	MYH8;MYH7
Regulation of Response to Endoplasmic Reticulum Stress (GO:1905897)	2/15	0.0722755	0.378934	0	0	5.01357	13.172	NUPR1;FCGR2B
Folic Acid-Containing Compound Metabolic Process (GO:0006760)	2/15	0.0722755	0.378934	0	0	5.01357	13.172	MTHFD1L;MTHFD2
Melanosome Transport (GO:0032402)	2/15	0.0722755	0.378934	0	0	5.01357	13.172	MLPH;MYO5A
Multicellular Organismal-Level Iron Ion Homeostasis (GO:0060586)	2/15	0.0722755	0.378934	0	0	5.01357	13.172	SLC11A1;HMOX1
Negative Regulation of NLRP3 Inflammasome Complex Assembly (GO:1900226)	2/15	0.0722755	0.378934	0	0	5.01357	13.172	NLRC3;TREM2
Pigment Granule Transport (GO:0051904)	2/15	0.0722755	0.378934	0	0	5.01357	13.172	MLPH;MYO5A
Positive Regulation of Secretion (GO:0051047)	2/15	0.0722755	0.378934	0	0	5.01357	13.172	NPPB;RHBDD1
Regulation of Amyloid-Beta Clearance (GO:1900221)	2/15	0.0722755	0.378934	0	0	5.01357	13.172	TREM2;APOE
Regulation of Cholesterol Storage (GO:0010885)	2/15	0.0722755	0.378934	0	0	5.01357	13.172	MSR1;TREM2
Cellular Response to Transforming Growth Factor Beta Stimulus (GO:0071560)	6/98	0.0730713	0.381713	0	0	2.13099	5.57534	TGFB2;CITED1;HPGD;BAMBI;GDF15;ANKRD1
Positive Regulation of B Cell Activation (GO:0050871)	4/53	0.0731681	0.381713	0	0	2.66428	6.96708	SASH3;SPI1;INPP5D;NCKAP1L
Regulation of Stress Fiber Assembly (GO:0051492)	5/75	0.073395	0.381713	0	0	2.33265	6.09265	MYOC;GPR65;WAS;RNASE1;PPM1E
Positive Regulation of Secretion by Cell (GO:1903532)	5/75	0.073395	0.381713	0	0	2.33265	6.09265	TGFB2;GPNMB;ANKRD1;TREM2;CD33
Defense Response to Virus (GO:0051607)	10/198	0.0738103	0.383104	0	0	1.74118	4.53797	GPNMB;USP20;OAS3;RNASE6;BCL2;TLR8;PMAIP1;TLR7;RNASE1;TLR2
Cortical Cytoskeleton Organization (GO:0030865)	3/33	0.0745976	0.384876	0	0	3.26145	8.46557	PLEK;NCKAP1L;RNASE1
Negative Regulation of Developmental Growth (GO:0048640)	3/33	0.0745976	0.384876	0	0	3.26145	8.46557	GDF15;OSTN;RTN4
Regulation of Amyloid-Beta Formation (GO:1902003)	3/33	0.0745976	0.384876	0	0	3.26145	8.46557	BIN1;APOE;RTN4
Transforming Growth Factor Beta Receptor Signaling Pathway (GO:0007179)	5/76	0.076737	0.394343	0	0	2.29968	5.90412	TGFB2;CITED1;HPGD;GDF15;BAMBI
Positive Regulation of Protein Secretion (GO:0050714)	5/76	0.076737	0.394343	0	0	2.29968	5.90412	TGFB2;ANKRD1;TREM2;CD33;TLR2
Integrated Stress Response Signaling (GO:0140467)	3/34	0.0800811	0.401979	0	0	3.15608	7.96819	CEBPA;DDIT3;ATF4
Positive Regulation of Carbohydrate Metabolic Process (GO:0045913)	3/34	0.0800811	0.401979	0	0	3.15608	7.96819	UCHL1;PMAIP1;HIF1A
Cellular Response to UV (GO:0034644)	5/77	0.0801598	0.401979	0	0	2.26762	5.72287	MFAP4;MYC;RHBDD1;TIMP1;ATF4
C21-steroid Hormone Metabolic Process (GO:0008207)	2/16	0.0810166	0.401979	0	0	4.65522	11.699	HSD3B1;TSPO
Regulation of Macrophage Differentiation (GO:0045649)	2/16	0.0810166	0.401979	0	0	4.65522	11.699	INHBA;C1QC
Cellular Response to Alkaloid (GO:0071312)	2/16	0.0810166	0.401979	0	0	4.65522	11.699	GSTM2;SLC8A1
Retrograde Axonal Transport (GO:0008090)	2/16	0.0810166	0.401979	0	0	4.65522	11.699	KIF5A;KIF1A
Establishment of Melanosome Localization (GO:0032401)	2/16	0.0810166	0.401979	0	0	4.65522	11.699	MLPH;MYO5A
Ubiquinone Metabolic Process (GO:0006743)	2/16	0.0810166	0.401979	0	0	4.65522	11.699	NQO1;COQ8B
Glycosphingolipid Catabolic Process (GO:0046479)	2/16	0.0810166	0.401979	0	0	4.65522	11.699	GALC;HEXA
Membrane Depolarization During Cardiac Muscle Cell Action Potential (GO:0086012)	2/16	0.0810166	0.401979	0	0	4.65522	11.699	SLC8A1;SCN1B
Negative Regulation of Interleukin-10 Production (GO:0032693)	2/16	0.0810166	0.401979	0	0	4.65522	11.699	TYROBP;FCGR2B
Negative Regulation of Interleukin-8 Production (GO:0032717)	2/16	0.0810166	0.401979	0	0	4.65522	11.699	ANXA4;CD33
Negative Regulation of Protein Processing (GO:0010955)	2/16	0.0810166	0.401979	0	0	4.65522	11.699	SERPINE1;CHAC1
Negative Regulation of Release of Cytochrome C From Mitochondria (GO:0090201)	2/16	0.0810166	0.401979	0	0	4.65522	11.699	GHITM;NOL3
Nitric Oxide Mediated Signal Transduction (GO:0007263)	2/16	0.0810166	0.401979	0	0	4.65522	11.699	FPR1;APOE
Positive Regulation of Stress-Activated MAPK Cascade (GO:0032874)	2/16	0.0810166	0.401979	0	0	4.65522	11.699	TGFB2;CARD9
Positive Regulation of Stress-Activated Protein Kinase Signaling Cascade (GO:0070304)	2/16	0.0810166	0.401979	0	0	4.65522	11.699	TGFB2;CARD9
Positive Regulation of Protein Localization to Plasma Membrane (GO:1903078)	4/55	0.0814405	0.40331	0	0	2.55953	6.41901	LGALS3;TREM2;ZDHHC2;SQSTM1
Negative Regulation of Macromolecule Biosynthetic Process (GO:0010558)	10/202	0.0817909	0.404272	0	0	1.70455	4.2675	CCR1;MSR1;SLC7A5;TGFB2;SPI1;CILP;ANKRD1;APOE;HIF1A;HAVCR2
Positive Regulation of Angiogenesis (GO:0045766)	7/126	0.083538	0.412121	0	0	1.92263	4.77284	ADM2;SERPINE1;HMOX1;FUT1;HIF1A;RTN4;HIPK2
Regulation of Mitochondrial Membrane Potential (GO:0051881)	3/35	0.0857341	0.420552	0	0	3.05729	7.51025	BCL2;PMAIP1;PYCR1
Substrate Adhesion-Dependent Cell Spreading (GO:0034446)	3/35	0.0857341	0.420552	0	0	3.05729	7.51025	ITGA4;RNASE1;FERMT3
Negative Regulation of Myeloid Leukocyte Differentiation (GO:0002762)	3/35	0.0857341	0.420552	0	0	3.05729	7.51025	MYC;INHBA;C1QC
Negative Regulation of MAPK Cascade (GO:0043409)	7/127	0.086269	0.422376	0	0	1.90651	4.67149	DUSP4;UCHL1;CD300A;MYC;SIRPA;TREM2;APOE
Regulation of Defense Response (GO:0031347)	6/103	0.0879927	0.430002	0	0	2.02062	4.91112	CD300A;TREM2;APOE;FCGR2B;PIK3AP1;LRP8
Regulation of Mitochondrial Membrane Permeability (GO:0046902)	2/17	0.0900628	0.430374	0	0	4.34465	10.4587	BCL2;PMAIP1
Regulation of Ventricular Cardiac Muscle Cell Membrane Repolarization (GO:0060307)	2/17	0.0900628	0.430374	0	0	4.34465	10.4587	KCNE1;SCN1B
Release of Cytochrome C From Mitochondria (GO:0001836)	2/17	0.0900628	0.430374	0	0	4.34465	10.4587	BCL2;BID
Cortical Actin Cytoskeleton Organization (GO:0030866)	2/17	0.0900628	0.430374	0	0	4.34465	10.4587	PLEK;NCKAP1L
Sulfur Amino Acid Metabolic Process (GO:0000096)	2/17	0.0900628	0.430374	0	0	4.34465	10.4587	GCLC;NOX4
Membrane Depolarization During Action Potential (GO:0086010)	2/17	0.0900628	0.430374	0	0	4.34465	10.4587	SLC8A1;SCN1B
Negative Regulation of Chemokine Production (GO:0032682)	2/17	0.0900628	0.430374	0	0	4.34465	10.4587	OAS3;SIRPA
Positive Chemotaxis (GO:0050918)	2/17	0.0900628	0.430374	0	0	4.34465	10.4587	LGALS3;GPNMB
Positive Regulation of Glial Cell Differentiation (GO:0045687)	2/17	0.0900628	0.430374	0	0	4.34465	10.4587	EGR2;TENM4
Positive Regulation of Macrophage Activation (GO:0043032)	2/17	0.0900628	0.430374	0	0	4.34465	10.4587	CEBPA;TREM2
Positive Regulation of Potassium Ion Transport (GO:0043268)	2/17	0.0900628	0.430374	0	0	4.34465	10.4587	KCNE1;TREM2
Reg of Cardiac Muscle Contraction by Reg of the Release of Sequestered Calcium Ion (GO:0010881)	2/17	0.0900628	0.430374	0	0	4.34465	10.4587	GSTM2;SLC8A1
Negative Regulation of Smooth Muscle Cell Proliferation (GO:0048662)	3/36	0.0915512	0.436681	0	0	2.96449	7.08768	HMOX1;APOE;AIF1
Regulation of Protein Catabolic Process (GO:0042176)	7/129	0.0918819	0.437452	0	0	1.87506	4.47625	EEF1A1;NQO1;HSP90AA1;RHBDD1;TSPAN17;APOE;ZDHHC2
Organic Anion Transport (GO:0015711)	6/105	0.0943942	0.446621	0	0	1.97959	4.67238	CYB5R2;PANX1;CYB5R1;ABCC4;SLC2A1;SLC26A7
Positive Regulation of JNK Cascade (GO:0046330)	5/81	0.094647	0.446621	0	0	2.14783	5.06372	MYOC;GADD45A;CARD9;FCGR2B;HIPK2
Cellular Response to Unfolded Protein (GO:0034620)	4/58	0.0946699	0.446621	0	0	2.41696	5.69765	ERN1;DDIT3;RHBDD1;ATF4
Mesenchymal Cell Differentiation (GO:0048762)	4/58	0.0946699	0.446621	0	0	2.41696	5.69765	TGFB2;SEMA3C;NCAM1;HIF1A
Regulation of Calcium Ion Transport (GO:0051924)	4/58	0.0946699	0.446621	0	0	2.41696	5.69765	CCR1;CD84;BCL2;LILRA5
Cardiac Muscle Cell Action Potential (GO:0086001)	3/37	0.0975273	0.450815	0	0	2.87715	6.69693	KCNE1;SLC8A1;SCN1B
Cellular Response to Glucose Stimulus (GO:0071333)	3/37	0.0975273	0.450815	0	0	2.87715	6.69693	ERN1;UCP2;PCK2
Melanosome Organization (GO:0032438)	3/37	0.0975273	0.450815	0	0	2.87715	6.69693	RAB32;AP1S3;APOE
Positive Regulation of Myeloid Cell Differentiation (GO:0045639)	3/37	0.0975273	0.450815	0	0	2.87715	6.69693	NCKAP1L;INHBA;HIF1A
Cellular Response to Calcium Ion (GO:0071277)	4/59	0.0992916	0.450815	0	0	2.3729	5.48066	TRPM2;CPNE4;ALOX5AP;PLCG2
Response to Interleukin-1 (GO:0070555)	4/59	0.0992916	0.450815	0	0	2.3729	5.48066	CITED1;ANKRD1;SIRPA;HIF1A
NAD Metabolic Process (GO:0019674)	2/18	0.0993882	0.450815	0	0	4.0729	9.40319	NMRK2;GPD1
Regulation of Integrin-Mediated Signaling Pathway (GO:2001044)	2/18	0.0993882	0.450815	0	0	4.0729	9.40319	CD63;TIMP1
Rac Protein Signal Transduction (GO:0016601)	2/18	0.0993882	0.450815	0	0	4.0729	9.40319	AIF1;RNASE1
Regulation of Lymphocyte Proliferation (GO:0050670)	2/18	0.0993882	0.450815	0	0	4.0729	9.40319	TNFSF18;LGALS3
Branching Involved in Ureteric Bud Morphogenesis (GO:0001658)	2/18	0.0993882	0.450815	0	0	4.0729	9.40319	CITED1;MYC
Synaptic Transmission, Cholinergic (GO:0007271)	2/18	0.0993882	0.450815	0	0	4.0729	9.40319	NQO1;APOE
Transepithelial Transport (GO:0070633)	2/18	0.0993882	0.450815	0	0	4.0729	9.40319	ABCC2;SLC1A2
Triglyceride Biosynthetic Process (GO:0019432)	2/18	0.0993882	0.450815	0	0	4.0729	9.40319	GK;PCK2
Ureteric Bud Morphogenesis (GO:0060675)	2/18	0.0993882	0.450815	0	0	4.0729	9.40319	CITED1;MYC
Linoleic Acid Metabolic Process (GO:0043651)	2/18	0.0993882	0.450815	0	0	4.0729	9.40319	GSTM2;GSTA1
Melanosome Assembly (GO:1903232)	2/18	0.0993882	0.450815	0	0	4.0729	9.40319	RAB32;AP1S3
Melanosome Localization (GO:0032400)	2/18	0.0993882	0.450815	0	0	4.0729	9.40319	MLPH;MYO5A
Positive Regulation of Cytokine Production Involved in Inflammatory Response (GO:1900017)	2/18	0.0993882	0.450815	0	0	4.0729	9.40319	CARD9;HIF1A
Positive Regulation of Focal Adhesion Assembly (GO:0051894)	2/18	0.0993882	0.450815	0	0	4.0729	9.40319	MYOC;RNASE1
Positive Regulation of Lymphocyte Migration (GO:2000403)	2/18	0.0993882	0.450815	0	0	4.0729	9.40319	DOCK8;AIF1
Regulation of Adaptive Immune Response (GO:0002819)	2/18	0.0993882	0.450815	0	0	4.0729	9.40319	SASH3;FCGR2B
Epithelial Cell Differentiation (GO:0030855)	7/132	0.100675	0.455855	0	0	1.82978	4.2009	LGALS3;TGFB2;CITED1;ANXA4;GSTA2;GSTA1;PCK2
Regulation of Potassium Ion Transport (GO:0043266)	3/38	0.103657	0.46772	0	0	2.79481	6.3349	CD63;KCNE1;TREM2
Positive Regulation of Protein Binding (GO:0032092)	3/38	0.103657	0.46772	0	0	2.79481	6.3349	BAMBI;TRIB3;HIPK2
Response to Reactive Oxygen Species (GO:0000302)	4/60	0.104016	0.46847	0	0	2.3304	5.27419	HMOX1;APOE;HIF1A;SLC8A1
Neuron Development (GO:0048666)	8/159	0.104185	0.46847	0	0	1.7317	3.9164	PTPRT;GPRIN2;TGFB2;ATP8A2;TENM4;MYOC;MAP1B;APOE
Positive Regulation of Vasculature Development (GO:1904018)	6/109	0.107923	0.476736	0	0	1.90232	4.23521	ADM2;SERPINE1;HMOX1;HIF1A;RTN4;HIPK2
Negative Regulation of Canonical NF-kappaB Signal Transduction (GO:0043124)	4/61	0.108841	0.476736	0	0	2.2894	5.07758	USP20;SIRPA;TREM2;NLRC3
cGMP-mediated Signaling (GO:0019934)	2/19	0.108968	0.476736	0	0	3.83312	8.49688	NPPB;APOE
Regulation of Tissue Remodeling (GO:0034103)	2/19	0.108968	0.476736	0	0	3.83312	8.49688	GPNMB;THBS4
Response to Acidic pH (GO:0010447)	2/19	0.108968	0.476736	0	0	3.83312	8.49688	GPR65;CTSS
Dopamine Metabolic Process (GO:0042417)	2/19	0.108968	0.476736	0	0	3.83312	8.49688	TGFB2;MAOA
Female Meiotic Nuclear Division (GO:0007143)	2/19	0.108968	0.476736	0	0	3.83312	8.49688	SPIRE1;EREG
Import Into Cell (GO:0098657)	2/19	0.108968	0.476736	0	0	3.83312	8.49688	SLC38A1;TREM2
Negative Regulation of Inflammasome-Mediated Signaling Pathway (GO:0141086)	2/19	0.108968	0.476736	0	0	3.83312	8.49688	NLRC3;TREM2
Positive Regulation of Cation Transmembrane Transport (GO:1904064)	2/19	0.108968	0.476736	0	0	3.83312	8.49688	KCNE1;CTSS
Positive Regulation of Cell Cycle Phase Transition (GO:1901989)	2/19	0.108968	0.476736	0	0	3.83312	8.49688	DYRK3;PLCG2
Positive Regulation of Glycolytic Process (GO:0045821)	2/19	0.108968	0.476736	0	0	3.83312	8.49688	UCHL1;HIF1A
Positive Regulation of Purine Nucleotide Catabolic Process (GO:0033123)	2/19	0.108968	0.476736	0	0	3.83312	8.49688	UCHL1;HIF1A
Positive Regulation of Small Molecule Metabolic Process (GO:0062013)	2/19	0.108968	0.476736	0	0	3.83312	8.49688	PMAIP1;APOE
Protein Localization to Microtubule Organizing Center (GO:1905508)	2/19	0.108968	0.476736	0	0	3.83312	8.49688	SPAG5;SNX10
Regulation of Rac Protein Signal Transduction (GO:0035020)	2/19	0.108968	0.476736	0	0	3.83312	8.49688	PIK3CG;RTN4
Negative Regulation of Intracellular Signal Transduction (GO:1902532)	13/297	0.109715	0.47689	0	0	1.49857	3.31165	DUSP4;SPI1;USP20;GDF15;PLEK;TREM2;NLRC3;NOL3;CILP;DDIT3;BCL2;SIRPA;PMEPA1
Semaphorin-Plexin Signaling Pathway (GO:0071526)	3/39	0.109934	0.47689	0	0	2.71703	5.99885	TYROBP;SEMA3C;RNASE1
Negative Regulation of T Cell Proliferation (GO:0042130)	3/39	0.109934	0.47689	0	0	2.71703	5.99885	CD86;GPNMB;VSIG4
Positive Regulation of Extrinsic Apoptotic Signaling Pathway (GO:2001238)	3/39	0.109934	0.47689	0	0	2.71703	5.99885	PMAIP1;INHBA;BID
Long-Chain Fatty Acid Metabolic Process (GO:0001676)	5/85	0.110371	0.47689	0	0	2.04001	4.496	GSTM4;GSTM2;EPHX1;GSTA1;ACOT2
Regulation of Canonical NF-kappaB Signal Transduction (GO:0043122)	12/270	0.111489	0.47689	0	0	1.52216	3.33936	CX3CR1;USP20;CARD9;TIFA;PLCG2;HMOX1;TLR8;SIRPA;TLR7;TREM2;NLRC3;SQSTM1
Negative Regulation of Multicellular Organismal Process (GO:0051241)	11/243	0.112882	0.47689	0	0	1.55114	3.38369	SPI1;GPNMB;ITGA4;GDF15;SLC11A1;DDIT3;SVEP1;TREM2;TIMP1;FCGR2B;ATF4
Integrin-Mediated Signaling Pathway (GO:0007229)	5/86	0.114488	0.47689	0	0	2.01472	4.36648	ITGA4;PLEK;ITGBL1;ITGAL;FERMT3
Positive Regulation of T Cell Activation (GO:0050870)	6/111	0.115042	0.47689	0	0	1.86589	4.03492	CD86;PHF10;DOCK8;SIRPA;NCKAP1L;AIF1
Regulation of G1/S Transition of Mitotic Cell Cycle (GO:2000045)	6/111	0.115042	0.47689	0	0	1.86589	4.03492	CCND2;PHF10;GPNMB;PTPN6;INHBA;AIF1
Regulation of Potassium Ion Transmembrane Transport (GO:1901379)	3/40	0.116354	0.47689	0	0	2.64346	5.68639	CD63;KCNE1;BIN1
Positive Regulation of Proteolysis Involved in Protein Catabolic Process (GO:1903052)	3/40	0.116354	0.47689	0	0	2.64346	5.68639	LAPTM5;TREM2;NUPR1
Regulation of T Cell Receptor Signaling Pathway (GO:0050856)	3/40	0.116354	0.47689	0	0	2.64346	5.68639	LGALS3;CD300A;LAPTM5
Regulation of Cell Population Proliferation (GO:0042127)	29/769	0.117493	0.47689	0	0	1.28765	2.75735	CD86;CSF1R;CEBPA;ATP8A2;LAMC2;AIF1;CCND2;GPNMB;GRK5;FRZB;MYC;TSPO;TIMP1;CD33;FGF21;CGREF1;TGFB2;INHBA;GNL3;EREG;BAMBI;BCL2;NOX4;STRN;PTPN6;NUPR1;ATF5;CRLF1;GSDME
Defense Response to Gram-negative Bacterium (GO:0050829)	5/87	0.118678	0.47689	0	0	1.99005	4.24148	SLC11A1;SERPINE1;RNASE6;TREM2;MPEG1
Regulation of Endopeptidase Activity (GO:0052548)	2/20	0.118779	0.47689	0	0	3.61998	7.71233	SERPINE1;TIMP1
Cellular Response to Lectin (GO:1990858)	2/20	0.118779	0.47689	0	0	3.61998	7.71233	TYROBP;PLCG2
Stimulatory C-type Lectin Receptor Signaling Pathway (GO:0002223)	2/20	0.118779	0.47689	0	0	3.61998	7.71233	TYROBP;PLCG2
Glycogen Metabolic Process (GO:0005977)	2/20	0.118779	0.47689	0	0	3.61998	7.71233	GBE1;STBD1
Negative Regulation of Phosphate Metabolic Process (GO:0045936)	2/20	0.118779	0.47689	0	0	3.61998	7.71233	PLEK;INHBA
Positive Regulation of Protein Processing (GO:0010954)	2/20	0.118779	0.47689	0	0	3.61998	7.71233	RHBDD1;NLRC4
Regulation of Cell Cycle G2/M Phase Transition (GO:1902749)	2/20	0.118779	0.47689	0	0	3.61998	7.71233	DYRK3;ATF5
Regulation of Intracellular Signal Transduction (GO:1902531)	13/302	0.12031	0.47689	0	0	1.47226	3.11778	SASH3;CSF1R;MYOC;DOCK8;ULK4;TREM2;RPF2;VAV1;HIPK2;FGD3;PLCG2;DOCK2;SQSTM1
Positive Regulation of Cellular Process (GO:0048522)	24/622	0.120915	0.47689	0	0	1.31713	2.78265	TNFSF18;CD86;CSF1R;EGR2;TGFB2;SPAG5;TENM4;PHF10;LAMC2;AIF1;EREG;LILRA5;CCND2;GRK5;BAMBI;MYC;BCL2;PTPN6;TIMP1;NUPR1;FCGR2B;CRLF1;HTATIP2;FGF21
Mitotic Cell Cycle Phase Transition (GO:0044772)	6/113	0.122392	0.47689	0	0	1.83083	3.84571	CCND2;MELK;MYC;EIF4EBP1;E2F3;BCAT1
Regulation of Heart Rate by Cardiac Conduction (GO:0086091)	3/41	0.122911	0.47689	0	0	2.57376	5.39536	KCNE1;BIN1;SCN1B
Visual System Development (GO:0150063)	3/41	0.122911	0.47689	0	0	2.57376	5.39536	C1QA;TGFB2;HIPK2
Positive Regulation of Immune System Process (GO:0002684)	3/41	0.122911	0.47689	0	0	2.57376	5.39536	TNFSF18;TGFB2;NCKAP1L
Transforming Growth Factor Beta Receptor Superfamily Signaling Pathway (GO:0141091)	6/114	0.126151	0.47689	0	0	1.81378	3.75502	TGFB2;CITED1;HPGD;BAMBI;GDF15;INHBA
Defense Response to Bacterium (GO:0042742)	10/221	0.126625	0.47689	0	0	1.54953	3.20214	GSDMA;SLC11A1;OAS3;SERPINE1;RNASE6;TREM2;NLRC4;RNASE1;MPEG1;TLR2
Regulation of Dendritic Spine Development (GO:0060998)	2/21	0.128799	0.47689	0	0	3.42928	7.02831	GRIN3A;KIF1A
RNA-templated DNA Biosynthetic Process (GO:0006278)	2/21	0.128799	0.47689	0	0	3.42928	7.02831	HSP90AA1;NHP2
Regulation of Oxidative Stress-Induced Intrinsic Apoptotic Signaling Pathway (GO:1902175)	2/21	0.128799	0.47689	0	0	3.42928	7.02831	TREM2;NOL3
Axon Extension (GO:0048675)	2/21	0.128799	0.47689	0	0	3.42928	7.02831	SLC9A7;MAP1B
Regulation of Systemic Arterial Blood Pressure (GO:0003073)	2/21	0.128799	0.47689	0	0	3.42928	7.02831	NPPB;ADM2
Endothelial Cell Proliferation (GO:0001935)	2/21	0.128799	0.47689	0	0	3.42928	7.02831	ERN1;HMOX1
Telomere Maintenance via Telomerase (GO:0007004)	2/21	0.128799	0.47689	0	0	3.42928	7.02831	HSP90AA1;NHP2
Negative Regulation of Calcium Ion Transmembrane Transport (GO:1903170)	2/21	0.128799	0.47689	0	0	3.42928	7.02831	BIN1;UCP2
Peripheral Nervous System Development (GO:0007422)	2/21	0.128799	0.47689	0	0	3.42928	7.02831	GSTM3;EGR2
Positive Regulation of Leukocyte Activation (GO:0002696)	2/21	0.128799	0.47689	0	0	3.42928	7.02831	CEBPA;CLEC4D
Positive Regulation of Vascular Associated Smooth Muscle Cell Proliferation (GO:1904707)	2/21	0.128799	0.47689	0	0	3.42928	7.02831	ERN1;P2RY6
Protein K48-linked Deubiquitination (GO:0071108)	2/21	0.128799	0.47689	0	0	3.42928	7.02831	OTUB2;USP20
Protein Localization to Centrosome (GO:0071539)	2/21	0.128799	0.47689	0	0	3.42928	7.02831	SPAG5;SNX10
Regulation of Cardiac Muscle Cell Membrane Repolarization (GO:0099623)	2/21	0.128799	0.47689	0	0	3.42928	7.02831	KCNE1;SCN1B
Regulation of Phosphorylation (GO:0042325)	4/65	0.129107	0.47689	0	0	2.13883	4.37844	SESN2;ROPN1L;INHBA;EREG
Cellular Response to Virus (GO:0098586)	4/65	0.129107	0.47689	0	0	2.13883	4.37844	HSP90AA1;IRF5;HIF1A;GSDME
Negative Regulation of NF-kappaB Transcription Factor Activity (GO:0032088)	4/65	0.129107	0.47689	0	0	2.13883	4.37844	SPI1;ANXA4;NLRC3;HAVCR2
Positive Regulation of T Cell Proliferation (GO:0042102)	4/65	0.129107	0.47689	0	0	2.13883	4.37844	CD86;EBI3;NCKAP1L;AIF1
Regulation of Glycolytic Process (GO:0006110)	3/42	0.129599	0.47689	0	0	2.50764	5.12388	UCHL1;NUPR1;HIF1A
Acylglycerol Metabolic Process (GO:0006639)	3/42	0.129599	0.47689	0	0	2.50764	5.12388	GK;APOBR;APOE
Blood Vessel Diameter Maintenance (GO:0097746)	3/42	0.129599	0.47689	0	0	2.50764	5.12388	NPPB;GCLC;GCLM
Regulation of Receptor-Mediated Endocytosis (GO:0048259)	3/42	0.129599	0.47689	0	0	2.50764	5.12388	SERPINE1;RNASE1;SNAP91
Response to Hydrogen Peroxide (GO:0042542)	3/42	0.129599	0.47689	0	0	2.50764	5.12388	TRPM2;HMOX1;SIRPA
Regulation of NLRP3 Inflammasome Complex Assembly (GO:1900225)	3/42	0.129599	0.47689	0	0	2.50764	5.12388	PLCG2;NLRC3;TREM2
Regulation of Cellular Component Size (GO:0032535)	3/42	0.129599	0.47689	0	0	2.50764	5.12388	MYO3B;RNASE1;VAV1
Negative Regulation of Gene Expression (GO:0010629)	15/364	0.130972	0.47689	0	0	1.40711	2.86034	CCR1;MSR1;TGFB2;SPI1;SLC11A1;RPL13A;HIF1A;ERN1;SLC7A5;GPNMB;CILP;EIF4EBP1;APOE;FCGR2B;HAVCR2
Regulation of Protein Localization to Plasma Membrane (GO:1903076)	5/90	0.131671	0.47689	0	0	1.91952	3.89172	LGALS3;TMBIM1;TREM2;ZDHHC2;SQSTM1
Establishment of Protein Localization to Organelle (GO:0072594)	5/90	0.131671	0.47689	0	0	1.91952	3.89172	IL10RA;TSPAN17;E2F3;CD68;IPO5
Response to Endoplasmic Reticulum Stress (GO:0034976)	9/196	0.133465	0.47689	0	0	1.57285	3.16758	ERN1;DDIT3;RHBDD1;BCL2;TRIB3;CHAC1;ATF3;THBS4;ATF4
Cell-Cell Junction Organization (GO:0045216)	4/66	0.134403	0.47689	0	0	2.10423	4.223	CSF1R;CDH4;TGFB2;CDH8
Regulation of Type I Interferon Production (GO:0032479)	4/66	0.134403	0.47689	0	0	2.10423	4.223	TYROBP;CLEC12A;IRF5;SIGLEC1
Cellular Response to Glucose Starvation (GO:0042149)	3/43	0.136412	0.47689	0	0	2.44482	4.87026	SESN2;PMAIP1;ATF4
Release of Sequestered Calcium Ion Into Cytosol (GO:0051209)	3/43	0.136412	0.47689	0	0	2.44482	4.87026	TRPM2;PLCG2;GHITM
mRNA Transcription (GO:0009299)	3/43	0.136412	0.47689	0	0	2.44482	4.87026	C5AR1;EREG;ATF4
Mitochondrial Transport (GO:0006839)	3/43	0.136412	0.47689	0	0	2.44482	4.87026	HSP90AA1;BCL2;PMAIP1
Neutrophil Chemotaxis (GO:0030593)	3/43	0.136412	0.47689	0	0	2.44482	4.87026	LGALS3;TGFB2;PIK3CG
Non-Canonical Wnt Signaling Pathway (GO:0035567)	3/43	0.136412	0.47689	0	0	2.44482	4.87026	MYOC;FRZB;RNASE1
Positive Regulation of Cell Population Proliferation (GO:0008284)	19/484	0.137622	0.47689	0	0	1.33877	2.65512	CD86;CSF1R;TGFB2;C5AR1;CSF2RB;LAMC2;AIF1;EREG;CCND2;GRK5;BAMBI;MYC;BCL2;LONP1;HMOX1;PTPN6;TIMP1;CRLF1;FGF21
Fc-epsilon Receptor Signaling Pathway (GO:0038095)	2/22	0.139007	0.47689	0	0	3.25765	6.4281	PLCG2;VAV1
Chaperone-Mediated Protein Complex Assembly (GO:0051131)	2/22	0.139007	0.47689	0	0	3.25765	6.4281	HSP90AA1;LONP1
Steroid Hormone Biosynthetic Process (GO:0120178)	2/22	0.139007	0.47689	0	0	3.25765	6.4281	HSD3B1;TSPO
Negative Regulation of T Cell Receptor Signaling Pathway (GO:0050860)	2/22	0.139007	0.47689	0	0	3.25765	6.4281	LGALS3;LAPTM5
Neuron Apoptotic Process (GO:0051402)	2/22	0.139007	0.47689	0	0	3.25765	6.4281	BCL2;BID
Nitric Oxide Metabolic Process (GO:0046209)	2/22	0.139007	0.47689	0	0	3.25765	6.4281	NQO1;HSP90AA1
Oligosaccharide Biosynthetic Process (GO:0009312)	2/22	0.139007	0.47689	0	0	3.25765	6.4281	FUT1;B4GALNT2
Peptidyl-Tyrosine Dephosphorylation (GO:0035335)	2/22	0.139007	0.47689	0	0	3.25765	6.4281	PTPRT;PTPN6
Positive Regulation of Cholesterol Efflux (GO:0010875)	2/22	0.139007	0.47689	0	0	3.25765	6.4281	TREM2;APOE
Positive Regulation of Heart Contraction (GO:0045823)	2/22	0.139007	0.47689	0	0	3.25765	6.4281	TGFB2;ADM2
Positive Regulation of Nervous System Process (GO:0031646)	2/22	0.139007	0.47689	0	0	3.25765	6.4281	EGR2;TENM4
Positive Regulation of p38MAPK Cascade (GO:1900745)	2/22	0.139007	0.47689	0	0	3.25765	6.4281	SPI1;GADD45A
Regulation of Cardiac Muscle Contraction by Calcium Ion Signaling (GO:0010882)	2/22	0.139007	0.47689	0	0	3.25765	6.4281	GSTM2;SLC8A1
Regulation of Protein Serine/Threonine Kinase Activity (GO:0071900)	4/67	0.139786	0.47689	0	0	2.07072	4.07443	GADD45A;LONP1;TRIB3;SLC8A1
Response to Molecule of Bacterial Origin (GO:0002237)	4/67	0.139786	0.47689	0	0	2.07072	4.07443	SRR;CITED1;SLC11A1;FCGR2B
Synapse Organization (GO:0050808)	7/144	0.140181	0.47689	0	0	1.66846	3.27823	C1QB;CX3CR1;C1QA;C5AR1;ERC2;ZDHHC2;C1QC
C-X-C Chemokine Receptor CXCR4 Signaling Pathway (GO:0038159)	1/5	0.140615	0.47689	0	0	8.13716	15.9629	TREM2
Reg of Epithelial to Mesenchymal Transition Inv in Endocardial Cushion Formation (GO:1905005)	1/5	0.140615	0.47689	0	0	8.13716	15.9629	TGFB2
Regulation of Establishment of T Cell Polarity (GO:1903903)	1/5	0.140615	0.47689	0	0	8.13716	15.9629	DOCK8
ERBB2-EGFR Signaling Pathway (GO:0038134)	1/5	0.140615	0.47689	0	0	8.13716	15.9629	EREG
ERBB4 Signaling Pathway (GO:0038130)	1/5	0.140615	0.47689	0	0	8.13716	15.9629	EREG
L-ascorbic Acid Metabolic Process (GO:0019852)	1/5	0.140615	0.47689	0	0	8.13716	15.9629	SLC2A1
L-ornithine Transmembrane Transport (GO:1903352)	1/5	0.140615	0.47689	0	0	8.13716	15.9629	SLC7A3
Regulation of Hormone Biosynthetic Process (GO:0046885)	1/5	0.140615	0.47689	0	0	8.13716	15.9629	HIF1A
N-acetylneuraminate Catabolic Process (GO:0019262)	1/5	0.140615	0.47689	0	0	8.13716	15.9629	NPL
Regulation of Inositol Phosphate Biosynthetic Process (GO:0010919)	1/5	0.140615	0.47689	0	0	8.13716	15.9629	PLEK
Regulation of Mesenchymal Stem Cell Proliferation (GO:1902460)	1/5	0.140615	0.47689	0	0	8.13716	15.9629	CITED1
Regulation of Metaphase Plate Congression (GO:0090235)	1/5	0.140615	0.47689	0	0	8.13716	15.9629	SPAG5
Amino Acid Biosynthetic Process (GO:0008652)	1/5	0.140615	0.47689	0	0	8.13716	15.9629	SLC38A1
Regulation of Morphogenesis of a Branching Structure (GO:0060688)	1/5	0.140615	0.47689	0	0	8.13716	15.9629	RTN4
Aminophospholipid Transport (GO:0015917)	1/5	0.140615	0.47689	0	0	8.13716	15.9629	ATP8A2
Anterograde Dendritic Transport of Neurotransmitter Receptor Complex (GO:0098971)	1/5	0.140615	0.47689	0	0	8.13716	15.9629	KIF5A
Antibody-Dependent Cellular Cytotoxicity (GO:0001788)	1/5	0.140615	0.47689	0	0	8.13716	15.9629	FCGR2B
Autocrine Signaling (GO:0035425)	1/5	0.140615	0.47689	0	0	8.13716	15.9629	CX3CR1
Regulation of Protein Localization to Chromosome, Telomeric Region (GO:1904814)	1/5	0.140615	0.47689	0	0	8.13716	15.9629	GNL3
Regulation of Receptor Catabolic Process (GO:2000644)	1/5	0.140615	0.47689	0	0	8.13716	15.9629	LAPTM5
Regulation of Renal Sodium Excretion (GO:0035813)	1/5	0.140615	0.47689	0	0	8.13716	15.9629	NPPB
Cell-Cell Adhesion Mediated by Integrin (GO:0033631)	1/5	0.140615	0.47689	0	0	8.13716	15.9629	ITGA4
Cellular Response to Vitamin D (GO:0071305)	1/5	0.140615	0.47689	0	0	8.13716	15.9629	LONP1
Response to cGMP (GO:0070305)	1/5	0.140615	0.47689	0	0	8.13716	15.9629	TLR7
Response to Peptidoglycan (GO:0032494)	1/5	0.140615	0.47689	0	0	8.13716	15.9629	IRF5
Ruffle Assembly (GO:0097178)	1/5	0.140615	0.47689	0	0	8.13716	15.9629	RNASE1
Dendrite Extension (GO:0097484)	1/5	0.140615	0.47689	0	0	8.13716	15.9629	SLC9A7
Short-Chain Fatty Acid Catabolic Process (GO:0019626)	1/5	0.140615	0.47689	0	0	8.13716	15.9629	PCK2
snRNA Modification (GO:0040031)	1/5	0.140615	0.47689	0	0	8.13716	15.9629	NHP2
Dopamine Biosynthetic Process (GO:0042416)	1/5	0.140615	0.47689	0	0	8.13716	15.9629	TGFB2
Striated Muscle Hypertrophy (GO:0014897)	1/5	0.140615	0.47689	0	0	8.13716	15.9629	MYOC
Endoplasmic Reticulum Tubular Network Formation (GO:0071787)	1/5	0.140615	0.47689	0	0	8.13716	15.9629	RTN4
tRNA Transport (GO:0051031)	1/5	0.140615	0.47689	0	0	8.13716	15.9629	XPOT
Thiamine-Containing Compound Metabolic Process (GO:0042723)	1/5	0.140615	0.47689	0	0	8.13716	15.9629	SLC19A2
Tongue Development (GO:0043586)	1/5	0.140615	0.47689	0	0	8.13716	15.9629	WDPCP
Type IIa Hypersensitivity (GO:0001794)	1/5	0.140615	0.47689	0	0	8.13716	15.9629	FCGR2B
Valine Metabolic Process (GO:0006573)	1/5	0.140615	0.47689	0	0	8.13716	15.9629	BCAT1
Gamma-Aminobutyric Acid Metabolic Process (GO:0009448)	1/5	0.140615	0.47689	0	0	8.13716	15.9629	SLC38A1
Glial Cell Migration (GO:0008347)	1/5	0.140615	0.47689	0	0	8.13716	15.9629	TGFB2
Xenobiotic Transport Across Blood-Brain Barrier (GO:1990962)	1/5	0.140615	0.47689	0	0	8.13716	15.9629	ABCC2
Hemoglobin Metabolic Process (GO:0020027)	1/5	0.140615	0.47689	0	0	8.13716	15.9629	INHBA
Inflammatory Response to Wounding (GO:0090594)	1/5	0.140615	0.47689	0	0	8.13716	15.9629	HMOX1
Intracellular Oxygen Homeostasis (GO:0032364)	1/5	0.140615	0.47689	0	0	8.13716	15.9629	HIF1A
Iodide Transport (GO:0015705)	1/5	0.140615	0.47689	0	0	8.13716	15.9629	SLC26A7
Lipoprotein Biosynthetic Process (GO:0042158)	1/5	0.140615	0.47689	0	0	8.13716	15.9629	APOE
Medium-Chain Fatty Acid Biosynthetic Process (GO:0051792)	1/5	0.140615	0.47689	0	0	8.13716	15.9629	ABHD3
Membrane Repolarization During Ventricular Cardiac Muscle Cell Action Potential (GO:0098915)	1/5	0.140615	0.47689	0	0	8.13716	15.9629	KCNE1
Negative Regulation of Golgi to Plasma Membrane Protein Transport (GO:0042997)	1/5	0.140615	0.47689	0	0	8.13716	15.9629	LYPLAL1
Negative Regulation of Acute Inflammatory Response (GO:0002674)	1/5	0.140615	0.47689	0	0	8.13716	15.9629	FCGR2B
Negative Regulation of Astrocyte Differentiation (GO:0048712)	1/5	0.140615	0.47689	0	0	8.13716	15.9629	TREM2
Negative Regulation of Calcium-Mediated Signaling (GO:0050849)	1/5	0.140615	0.47689	0	0	8.13716	15.9629	PLEK
Negative Regulation of Cellular Response to Hypoxia (GO:1900038)	1/5	0.140615	0.47689	0	0	8.13716	15.9629	NOL3
Negative Regulation of Fibroblast Migration (GO:0010764)	1/5	0.140615	0.47689	0	0	8.13716	15.9629	RNASE1
Negative Regulation of Insulin-Like Growth Factor Receptor Signaling Pathway (GO:0043569)	1/5	0.140615	0.47689	0	0	8.13716	15.9629	CILP
Negative Regulation of Protein Localization to Chromatin (GO:0120186)	1/5	0.140615	0.47689	0	0	8.13716	15.9629	SPI1
Negative Regulation of Protein Targeting to Membrane (GO:0090315)	1/5	0.140615	0.47689	0	0	8.13716	15.9629	KCNE1
Negative Regulation of Synapse Assembly (GO:0051964)	1/5	0.140615	0.47689	0	0	8.13716	15.9629	TLR2
Negative Regulation of Synapse Organization (GO:1905809)	1/5	0.140615	0.47689	0	0	8.13716	15.9629	TLR2
Negative Regulation of Toll-Like Receptor 2 Signaling Pathway (GO:0034136)	1/5	0.140615	0.47689	0	0	8.13716	15.9629	TREM2
Negative Regulation of Trophoblast Cell Migration (GO:1901164)	1/5	0.140615	0.47689	0	0	8.13716	15.9629	TIMP1
Negative Regulation of Vitamin Metabolic Process (GO:0046137)	1/5	0.140615	0.47689	0	0	8.13716	15.9629	PRMT3
Neurotransmitter Loading Into Synaptic Vesicle (GO:0098700)	1/5	0.140615	0.47689	0	0	8.13716	15.9629	SLC17A7
Neutrophil Extravasation (GO:0072672)	1/5	0.140615	0.47689	0	0	8.13716	15.9629	PIK3CG
Pentose-Phosphate Shunt, Non-Oxidative Branch (GO:0009052)	1/5	0.140615	0.47689	0	0	8.13716	15.9629	TALDO1
Positive Regulation of CoA-transferase Activity (GO:1905920)	1/5	0.140615	0.47689	0	0	8.13716	15.9629	APOE
Positive Regulation of Wnt Signaling Pathway, Planar Cell Polarity Pathway (GO:2000096)	1/5	0.140615	0.47689	0	0	8.13716	15.9629	MLLT3
Positive Regulation of Antigen Processing and Presentation (GO:0002579)	1/5	0.140615	0.47689	0	0	8.13716	15.9629	SLC11A1
Positive Regulation of Cholesterol Storage (GO:0010886)	1/5	0.140615	0.47689	0	0	8.13716	15.9629	MSR1
Positive Regulation of Dendritic Cell Antigen Processing and Presentation (GO:0002606)	1/5	0.140615	0.47689	0	0	8.13716	15.9629	SLC11A1
Positive Regulation of Granulocyte Differentiation (GO:0030854)	1/5	0.140615	0.47689	0	0	8.13716	15.9629	HAX1
Positive Regulation of Hemoglobin Biosynthetic Process (GO:0046985)	1/5	0.140615	0.47689	0	0	8.13716	15.9629	SLC6A9
Positive Regulation of Intrinsic Apoptotic Signaling Pathway by P53 Class Mediator (GO:1902255)	1/5	0.140615	0.47689	0	0	8.13716	15.9629	MYC
Positive Regulation of Kidney Development (GO:0090184)	1/5	0.140615	0.47689	0	0	8.13716	15.9629	MYC
Positive Regulation of Lipoprotein Particle Clearance (GO:0010986)	1/5	0.140615	0.47689	0	0	8.13716	15.9629	TREM2
Positive Regulation of Mesenchymal Stem Cell Proliferation (GO:1902462)	1/5	0.140615	0.47689	0	0	8.13716	15.9629	CITED1
Positive Regulation of Microglial Cell Activation (GO:1903980)	1/5	0.140615	0.47689	0	0	8.13716	15.9629	TREM2
Positive Regulation of Neuroepithelial Cell Differentiation (GO:1902913)	1/5	0.140615	0.47689	0	0	8.13716	15.9629	SERPINE1
Positive Regulation of Odontoblast Differentiation (GO:1901331)	1/5	0.140615	0.47689	0	0	8.13716	15.9629	SERPINE1
Positive Regulation of Protein Localization to Chromosome, Telomeric Region (GO:1904816)	1/5	0.140615	0.47689	0	0	8.13716	15.9629	GNL3
Positive Regulation of Toll-Like Receptor 2 Signaling Pathway (GO:0034137)	1/5	0.140615	0.47689	0	0	8.13716	15.9629	TLR1
Positive Regulation of Urine Volume (GO:0035810)	1/5	0.140615	0.47689	0	0	8.13716	15.9629	NPPB
Protein Localization to Membrane Raft (GO:1903044)	1/5	0.140615	0.47689	0	0	8.13716	15.9629	ZDHHC2
Protein Polyglutamylation (GO:0018095)	1/5	0.140615	0.47689	0	0	8.13716	15.9629	TTLL7
Protein Targeting to Vacuole Involved in Autophagy (GO:0071211)	1/5	0.140615	0.47689	0	0	8.13716	15.9629	SQSTM1
Regulation of Blood Vessel Remodeling (GO:0060312)	1/5	0.140615	0.47689	0	0	8.13716	15.9629	TMBIM1
Regulation of Calcium Import Into the Mitochondrion (GO:0110097)	1/5	0.140615	0.47689	0	0	8.13716	15.9629	UCP2
Regulation of Osteoblast Differentiation (GO:0045667)	5/92	0.140673	0.47689	0	0	1.87519	3.67784	FBN2;CITED1;BAMBI;PRMT3;ATF4
Positive Regulation of Cell Adhesion (GO:0045785)	5/92	0.140673	0.47689	0	0	1.87519	3.67784	P2RY12;TNFSF18;TGFB2;NCKAP1L;RNASE1
Regulation of Monoatomic Cation Transmembrane Transport (GO:1904062)	3/44	0.143345	0.483418	0	0	2.38507	4.63299	CD63;KCNE1;SCN1B
Water-Soluble Vitamin Metabolic Process (GO:0006767)	3/44	0.143345	0.483418	0	0	2.38507	4.63299	MTHFD2;SLC2A1;SLC19A2
Positive Regulation of Cell Cycle G1/S Phase Transition (GO:1902808)	3/44	0.143345	0.483418	0	0	2.38507	4.63299	CCND2;PLCG2;AIF1
Regulated Exocytosis (GO:0045055)	3/44	0.143345	0.483418	0	0	2.38507	4.63299	ABCC4;PLEK;STEAP2
Negative Regulation of Angiogenesis (GO:0016525)	5/93	0.145273	0.485512	0	0	1.85379	3.57622	NPPB;TGFB2;SERPINE1;PTPN6;THBS4
Negative Regulation of Wnt Signaling Pathway (GO:0030178)	7/146	0.147407	0.485512	0	0	1.64429	3.14808	CITED1;FRZB;WIF1;DDIT3;DACT3;APOE;MLLT3
Cellular Response to Interleukin-6 (GO:0071354)	2/23	0.149382	0.485512	0	0	3.10236	5.89837	PTPRT;SPI1
Cholesterol Efflux (GO:0033344)	2/23	0.149382	0.485512	0	0	3.10236	5.89837	SOAT2;APOE
Dendritic Cell Differentiation (GO:0097028)	2/23	0.149382	0.485512	0	0	3.10236	5.89837	TRPM2;TREM2
Monocyte Chemotaxis (GO:0002548)	2/23	0.149382	0.485512	0	0	3.10236	5.89837	CCR1;LGALS3
Negative Regulation of Peptidase Activity (GO:0010466)	2/23	0.149382	0.485512	0	0	3.10236	5.89837	SERPINE1;TIMP1
Nucleotide-Sugar Biosynthetic Process (GO:0009226)	2/23	0.149382	0.485512	0	0	3.10236	5.89837	PMM1;UAP1L1
Phosphatidylinositol-Mediated Signaling (GO:0048015)	2/23	0.149382	0.485512	0	0	3.10236	5.89837	PLCG2;PIK3CG
Placenta Development (GO:0001890)	2/23	0.149382	0.485512	0	0	3.10236	5.89837	FBN2;CITED1
Positive Regulation of DNA Replication (GO:0045740)	2/23	0.149382	0.485512	0	0	3.10236	5.89837	BAZ1A;EREG
Positive Regulation of Cell Cycle G2/M Phase Transition (GO:1902751)	2/23	0.149382	0.485512	0	0	3.10236	5.89837	DYRK3;RAD51C
Positive Regulation of Cell-Substrate Junction Organization (GO:0150117)	2/23	0.149382	0.485512	0	0	3.10236	5.89837	MYOC;RNASE1
Positive Regulation of Tyrosine Phosphorylation of STAT Protein (GO:0042531)	2/23	0.149382	0.485512	0	0	3.10236	5.89837	TNFSF18;CSF1R
Protein K63-linked Deubiquitination (GO:0070536)	2/23	0.149382	0.485512	0	0	3.10236	5.89837	OTUB2;USP20
Positive Regulation of Cell-Matrix Adhesion (GO:0001954)	3/45	0.150392	0.485512	0	0	2.32816	4.41072	MYOC;FUT1;RNASE1
Positive Regulation of Metabolic Process (GO:0009893)	7/147	0.151085	0.485512	0	0	1.63246	3.08521	GATM;GADD45A;UCP2;DIO2;SIRPA;GHITM;FGF21
Positive Regulation of Endothelial Cell Proliferation (GO:0001938)	4/70	0.156434	0.485512	0	0	1.97629	3.66626	ITGA4;HMOX1;HIF1A;THBS4
Regulation of MAPK Cascade (GO:0043408)	11/260	0.156555	0.485512	0	0	1.44396	2.6776	DUSP4;CSF1R;MYOC;GDF15;ULK4;PLCG2;LAPTM5;PTPN6;GSDME;LILRA5;FGF21
Development of Primary Male Sexual Characteristics (GO:0046546)	3/46	0.157548	0.485512	0	0	2.2739	4.20223	TGFB2;INHBA;LHFPL2
- Reg of Phosphatidylinositol 3-Kinase/Prot Kinase B Signal Transduction (GO:0051898)	3/46	0.157548	0.485512	0	0	2.2739	4.20223	DDIT3;NLRC3;TREM2
Neurotransmitter Transport (GO:0006836)	3/46	0.157548	0.485512	0	0	2.2739	4.20223	SLC38A1;SLC1A2;SLC17A7
Positive Regulation of Chemotaxis (GO:0050921)	3/46	0.157548	0.485512	0	0	2.2739	4.20223	P2RY12;TREM2;AIF1
Regulation of Calcium-Mediated Signaling (GO:0050848)	3/46	0.157548	0.485512	0	0	2.2739	4.20223	PLEK;PLCG2;TREM2
Regulation of Cell-Cell Adhesion (GO:0022407)	3/46	0.157548	0.485512	0	0	2.2739	4.20223	ZDHHC2;B4GALNT2;FERMT3
Negative Regulation of DNA-binding Transcription Factor Activity (GO:0043433)	6/122	0.158165	0.485512	0	0	1.68799	3.11285	SPI1;ANXA4;LONP1;NLRC3;NUPR1;HAVCR2
- Reg of Transmembrane Receptor Prot Serine/Threonine Kinase Sgnlng Pway (GO:0090101)	6/122	0.158165	0.485512	0	0	1.68799	3.11285	BAMBI;CILP;GDF15;ADAMTSL2;PMEPA1;HIPK2
Apoptotic Cell Clearance (GO:0043277)	2/24	0.159905	0.485512	0	0	2.96119	5.42838	TYROBP;TREM2
Regulation of Release of Sequestered Calcium Ion Into Cytosol by Sarcoplasmic Reticulum (GO:0010880)	2/24	0.159905	0.485512	0	0	2.96119	5.42838	GSTM2;SLC8A1
Response to dsRNA (GO:0043331)	2/24	0.159905	0.485512	0	0	2.96119	5.42838	PMAIP1;SLC3A2
Vesicle Transport Along Microtubule (GO:0047496)	2/24	0.159905	0.485512	0	0	2.96119	5.42838	KIF5A;KIF1A
Macrophage Differentiation (GO:0030225)	2/24	0.159905	0.485512	0	0	2.96119	5.42838	CSF1R;UCP2
Negative Regulation of Response to Wounding (GO:1903035)	2/24	0.159905	0.485512	0	0	2.96119	5.42838	SERPINE1;PTPN6
Negative Regulation of Stress Fiber Assembly (GO:0051497)	2/24	0.159905	0.485512	0	0	2.96119	5.42838	MYOC;WAS
Outflow Tract Septum Morphogenesis (GO:0003148)	2/24	0.159905	0.485512	0	0	2.96119	5.42838	TGFB2;SEMA3C
Positive Regulation of Cellular Response to Transforming Growth Factor Beta Stimulus (GO:1903846)	2/24	0.159905	0.485512	0	0	2.96119	5.42838	CITED1;HIPK2
Positive Regulation of Transforming Growth Factor Beta Receptor Signaling Pathway (GO:0030511)	2/24	0.159905	0.485512	0	0	2.96119	5.42838	CITED1;HIPK2
Positive Regulation of Protein Polymerization (GO:0032273)	4/71	0.162141	0.485512	0	0	1.94669	3.5416	HSP90AA1;BIN1;NCKAP1L;RNASE1
Response to Cytokine (GO:0034097)	6/123	0.162397	0.485512	0	0	1.67348	3.0419	CSF1R;HAX1;CITED1;SLC11A1;BCL2;TIMP1
Cellular Response to Lipid (GO:0071396)	10/234	0.16365	0.485512	0	0	1.45861	2.64012	CD86;CX3CR1;SERPINE1;CD180;PLCG2;ANKRD1;TREM2;CCR5;CD68;PPM1E
Inorganic Cation Import Across Plasma Membrane (GO:0098659)	5/97	0.164296	0.485512	0	0	1.77282	3.20187	KCNJ4;TRPM2;SLC9A7;SLC9A9;SLC8A1
Cardiac Conduction (GO:0061337)	3/47	0.164805	0.485512	0	0	2.22211	4.00644	KCNE1;BIN1;SCN1B
Regulation of Trans-Synaptic Signaling (GO:0099177)	3/47	0.164805	0.485512	0	0	2.22211	4.00644	CX3CR1;GRIN3A;LRP8
Regulation of Glial Cell Apoptotic Process (GO:0034350)	1/6	0.166274	0.485512	0	0	6.5094	11.6786	TREM2
IRE1-mediated Unfolded Protein Response (GO:0036498)	1/6	0.166274	0.485512	0	0	6.5094	11.6786	ERN1
Regulation of Heme Biosynthetic Process (GO:0070453)	1/6	0.166274	0.485512	0	0	6.5094	11.6786	SLC6A9
Regulation of Hemoglobin Biosynthetic Process (GO:0046984)	1/6	0.166274	0.485512	0	0	6.5094	11.6786	SLC6A9
Regulation of Hepatocyte Proliferation (GO:2000345)	1/6	0.166274	0.485512	0	0	6.5094	11.6786	RTN4
PERK-mediated Unfolded Protein Response (GO:0036499)	1/6	0.166274	0.485512	0	0	6.5094	11.6786	DDIT3
RIG-I Signaling Pathway (GO:0039529)	1/6	0.166274	0.485512	0	0	6.5094	11.6786	OAS3
Regulation of Lymphocyte Apoptotic Process (GO:0070228)	1/6	0.166274	0.485512	0	0	6.5094	11.6786	LGALS3
Actin Filament-Based Transport (GO:0099515)	1/6	0.166274	0.485512	0	0	6.5094	11.6786	MYO5A
Alditol Metabolic Process (GO:0019400)	1/6	0.166274	0.485512	0	0	6.5094	11.6786	GK
Amino Sugar Catabolic Process (GO:0046348)	1/6	0.166274	0.485512	0	0	6.5094	11.6786	NPL
Regulation of Osteoclast Development (GO:2001204)	1/6	0.166274	0.485512	0	0	6.5094	11.6786	TYROBP
Regulation of Protein Depolymerization (GO:1901879)	1/6	0.166274	0.485512	0	0	6.5094	11.6786	MAP1B
Regulation of Protein Targeting (GO:1903533)	1/6	0.166274	0.485512	0	0	6.5094	11.6786	HAX1
Regulation of Transforming Growth Factor Beta1 Production (GO:0032908)	1/6	0.166274	0.485512	0	0	6.5094	11.6786	TYROBP
Regulation of Triglyceride Storage (GO:0010889)	1/6	0.166274	0.485512	0	0	6.5094	11.6786	TREM2
Regulation of Type B Pancreatic Cell Proliferation (GO:0061469)	1/6	0.166274	0.485512	0	0	6.5094	11.6786	NUPR1
Regulation of Vascular Associated Smooth Muscle Cell Apoptotic Process (GO:1905459)	1/6	0.166274	0.485512	0	0	6.5094	11.6786	E2F3
Cellular Response to Iron Ion (GO:0071281)	1/6	0.166274	0.485512	0	0	6.5094	11.6786	SLC25A39
Cellular Response to Lipoteichoic Acid (GO:0071223)	1/6	0.166274	0.485512	0	0	6.5094	11.6786	TLR2
Chemokine (C-X-C Motif) Ligand 12 Signaling Pathway (GO:0038146)	1/6	0.166274	0.485512	0	0	6.5094	11.6786	TREM2
Response to Lipoteichoic Acid (GO:0070391)	1/6	0.166274	0.485512	0	0	6.5094	11.6786	TLR2
Cleavage Furrow Formation (GO:0036089)	1/6	0.166274	0.485512	0	0	6.5094	11.6786	SPIRE1
Copper Ion Import (GO:0015677)	1/6	0.166274	0.485512	0	0	6.5094	11.6786	STEAP2
Serine Transport (GO:0032329)	1/6	0.166274	0.485512	0	0	6.5094	11.6786	SLC1A4
Substrate-Dependent Cell Migration, Cell Extension (GO:0006930)	1/6	0.166274	0.485512	0	0	6.5094	11.6786	P2RY12
Tachykinin Receptor Signaling Pathway (GO:0007217)	1/6	0.166274	0.485512	0	0	6.5094	11.6786	GRK5
Telomerase RNA Localization (GO:0090672)	1/6	0.166274	0.485512	0	0	6.5094	11.6786	NHP2
Telomerase RNA Localization to Cajal Body (GO:0090671)	1/6	0.166274	0.485512	0	0	6.5094	11.6786	NHP2
Establishment of Mitotic Sister Chromatid Cohesion (GO:0034087)	1/6	0.166274	0.485512	0	0	6.5094	11.6786	PMEPA1
Tetrahydrofolate Interconversion (GO:0035999)	1/6	0.166274	0.485512	0	0	6.5094	11.6786	MTHFD2
Toll-Like Receptor 9 Signaling Pathway (GO:0034162)	1/6	0.166274	0.485512	0	0	6.5094	11.6786	PIK3AP1
Vascular Associated Smooth Muscle Contraction (GO:0014829)	1/6	0.166274	0.485512	0	0	6.5094	11.6786	SLC8A1
Gland Morphogenesis (GO:0022612)	1/6	0.166274	0.485512	0	0	6.5094	11.6786	TGFB2
Very-Low-Density Lipoprotein Particle Remodeling (GO:0034372)	1/6	0.166274	0.485512	0	0	6.5094	11.6786	APOE
Glucan Catabolic Process (GO:0009251)	1/6	0.166274	0.485512	0	0	6.5094	11.6786	STBD1
Glycerol-3-Phosphate Metabolic Process (GO:0006072)	1/6	0.166274	0.485512	0	0	6.5094	11.6786	GPD1
Hemostasis (GO:0007599)	1/6	0.166274	0.485512	0	0	6.5094	11.6786	P2RY12
Hepatocyte Growth Factor Receptor Signaling Pathway (GO:0048012)	1/6	0.166274	0.485512	0	0	6.5094	11.6786	RNASE1
Inclusion Body Assembly (GO:0070841)	1/6	0.166274	0.485512	0	0	6.5094	11.6786	HSP90AA1
Interleukin-27-Mediated Signaling Pathway (GO:0070106)	1/6	0.166274	0.485512	0	0	6.5094	11.6786	OAS3
Keratinocyte Proliferation (GO:0043616)	1/6	0.166274	0.485512	0	0	6.5094	11.6786	EREG
Lymphoid Progenitor Cell Differentiation (GO:0002320)	1/6	0.166274	0.485512	0	0	6.5094	11.6786	SPI1
Maintenance of Protein Location in Extracellular Region (GO:0071694)	1/6	0.166274	0.485512	0	0	6.5094	11.6786	FBN2
Myoblast Migration (GO:0051451)	1/6	0.166274	0.485512	0	0	6.5094	11.6786	THBS4
- Reg of Adaptive Imm Resp Based on Som Recomb of Imm Rcptrs Built Frm IgSF Domains (GO:0002823)	1/6	0.166274	0.485512	0	0	6.5094	11.6786	HAVCR2
Negative Regulation of Cardiac Muscle Cell Apoptotic Process (GO:0010667)	1/6	0.166274	0.485512	0	0	6.5094	11.6786	NUPR1
Negative Regulation of Delayed Rectifier Potassium Channel Activity (GO:1902260)	1/6	0.166274	0.485512	0	0	6.5094	11.6786	KCNE1
Negative Regulation of Dendritic Spine Development (GO:0061000)	1/6	0.166274	0.485512	0	0	6.5094	11.6786	GRIN3A
Negative Regulation of Lymphocyte Differentiation (GO:0045620)	1/6	0.166274	0.485512	0	0	6.5094	11.6786	INHBA
Negative Regulation of Membrane Protein Ectodomain Proteolysis (GO:0051045)	1/6	0.166274	0.485512	0	0	6.5094	11.6786	TIMP1
Negative Regulation of Mitochondrial Membrane Potential (GO:0010917)	1/6	0.166274	0.485512	0	0	6.5094	11.6786	PMAIP1
- Reg of Nuclear-Transcribed mRNA Cat Proc, Nonsense-Mediated Decay (GO:2000623)	1/6	0.166274	0.485512	0	0	6.5094	11.6786	APOBEC1
Negative Regulation of Plasminogen Activation (GO:0010757)	1/6	0.166274	0.485512	0	0	6.5094	11.6786	SERPINE1
Negative Regulation of Response to Food (GO:0032096)	1/6	0.166274	0.485512	0	0	6.5094	11.6786	GDF15
Negative Regulation of Stress-Activated MAPK Cascade (GO:0032873)	1/6	0.166274	0.485512	0	0	6.5094	11.6786	MYC
Norepinephrine Metabolic Process (GO:0042415)	1/6	0.166274	0.485512	0	0	6.5094	11.6786	RNF180
Osteoblast Development (GO:0002076)	1/6	0.166274	0.485512	0	0	6.5094	11.6786	CLEC5A
Parallel Actin Filament Bundle Assembly (GO:0030046)	1/6	0.166274	0.485512	0	0	6.5094	11.6786	SPIRE1
Pharyngeal Arch Artery Morphogenesis (GO:0061626)	1/6	0.166274	0.485512	0	0	6.5094	11.6786	TGFB2
Polyamine Biosynthetic Process (GO:0006596)	1/6	0.166274	0.485512	0	0	6.5094	11.6786	SLC38A1
Positive Regulation of TORC2 Signaling (GO:1904515)	1/6	0.166274	0.485512	0	0	6.5094	11.6786	NCKAP1L
Positive Regulation of Blood Circulation (GO:1903524)	1/6	0.166274	0.485512	0	0	6.5094	11.6786	TGFB2
Positive Regulation of Cyclin-Dependent Protein Serine/Threonine Kinase Activity (GO:0045737)	1/6	0.166274	0.485512	0	0	6.5094	11.6786	LONP1
Positive Regulation of Endothelial Cell-Matrix Adhesion via Fibronectin (GO:1904906)	1/6	0.166274	0.485512	0	0	6.5094	11.6786	FUT1
Positive Regulation of Gastrulation (GO:2000543)	1/6	0.166274	0.485512	0	0	6.5094	11.6786	TENM4
Positive Regulation of Hormone Metabolic Process (GO:0032352)	1/6	0.166274	0.485512	0	0	6.5094	11.6786	HIF1A
Positive Regulation of Humoral Immune Response (GO:0002922)	1/6	0.166274	0.485512	0	0	6.5094	11.6786	FCGR2B
Positive Regulation of Interleukin-18 Production (GO:0032741)	1/6	0.166274	0.485512	0	0	6.5094	11.6786	TLR2
Positive Regulation of Interleukin-23 Production (GO:0032747)	1/6	0.166274	0.485512	0	0	6.5094	11.6786	PLCG2
Positive Regulation of Spindle Assembly (GO:1905832)	1/6	0.166274	0.485512	0	0	6.5094	11.6786	SPAG5
Proline Metabolic Process (GO:0006560)	1/6	0.166274	0.485512	0	0	6.5094	11.6786	PYCR1
Regulation of NK T Cell Activation (GO:0051133)	1/6	0.166274	0.485512	0	0	6.5094	11.6786	LGALS3
Regulation of Rab Protein Signal Transduction (GO:0032483)	1/6	0.166274	0.485512	0	0	6.5094	11.6786	DENND4A
Regulation of Alpha-Beta T Cell Proliferation (GO:0046640)	1/6	0.166274	0.485512	0	0	6.5094	11.6786	EBI3
Regulation of Atrial Cardiac Muscle Cell Membrane Depolarization (GO:0060371)	1/6	0.166274	0.485512	0	0	6.5094	11.6786	SCN1B
Monocarboxylic Acid Transport (GO:0015718)	4/72	0.167922	0.48866	0	0	1.91796	3.42214	ABCC3;ABCC4;ABCC2;SLC6A8
Positive Regulation of Proteasomal Protein Catabolic Process (GO:1901800)	5/98	0.1692	0.48866	0	0	1.75367	3.11569	CEBPA;RNF180;TRIB3;TREM2;NUPR1
Positive Regulation of Supramolecular Fiber Organization (GO:1902905)	5/98	0.1692	0.48866	0	0	1.75367	3.11569	BIN1;PLEK;NCKAP1L;APOE;RNASE1
Carboxylic Acid Catabolic Process (GO:0046395)	2/25	0.170559	0.48866	0	0	2.8323	5.0094	PON3;NPL
Cell Surface Receptor Protein Serine/Threonine Kinase Signaling Pathway (GO:0007178)	2/25	0.170559	0.48866	0	0	2.8323	5.0094	CITED1;HIPK2
Cellular Response to Low-Density Lipoprotein Particle Stimulus (GO:0071404)	2/25	0.170559	0.48866	0	0	2.8323	5.0094	TREM2;CD68
Sulfur Compound Transport (GO:0072348)	2/25	0.170559	0.48866	0	0	2.8323	5.0094	SLC26A7;SLC19A2
Vesicle Cytoskeletal Trafficking (GO:0099518)	2/25	0.170559	0.48866	0	0	2.8323	5.0094	MYO5A;KIF1A
Icosanoid Biosynthetic Process (GO:0046456)	2/25	0.170559	0.48866	0	0	2.8323	5.0094	ALOX5AP;NLRC4
Lamellipodium Assembly (GO:0030032)	2/25	0.170559	0.48866	0	0	2.8323	5.0094	P2RY12;RNASE1
Lymphocyte Proliferation (GO:0046651)	2/25	0.170559	0.48866	0	0	2.8323	5.0094	EBI3;PIK3CG
Negative Regulation of Catalytic Activity (GO:0043086)	2/25	0.170559	0.48866	0	0	2.8323	5.0094	TMBIM1;TIMP1
Negative Regulation of Interleukin-1 Beta Production (GO:0032691)	2/25	0.170559	0.48866	0	0	2.8323	5.0094	CX3CR1;CD33
Negative Regulation of Non-Canonical NF-kappaB Signal Transduction (GO:1901223)	2/25	0.170559	0.48866	0	0	2.8323	5.0094	SPI1;NLRC3
Pigment Biosynthetic Process (GO:0046148)	2/25	0.170559	0.48866	0	0	2.8323	5.0094	CITED1;TSPO
Positive Regulation of Interleukin-17 Production (GO:0032740)	2/25	0.170559	0.48866	0	0	2.8323	5.0094	SLC7A5;LY9
Regulation of B Cell Activation (GO:0050864)	2/25	0.170559	0.48866	0	0	2.8323	5.0094	LAPTM5;FCGR2B
Endoplasmic Reticulum Unfolded Protein Response (GO:0030968)	3/48	0.17216	0.491614	0	0	2.17262	3.82235	ERN1;DDIT3;ATF4
Post-Translational Protein Modification (GO:0043687)	3/48	0.17216	0.491614	0	0	2.17262	3.82235	RHBDD1;PADI4;UCHL3
Pyruvate Metabolic Process (GO:0006090)	3/48	0.17216	0.491614	0	0	2.17262	3.82235	SRR;UCP2;PCK2
Regulation of Protein Secretion (GO:0050708)	5/99	0.174162	0.494807	0	0	1.73492	3.03225	TGFB2;ANKRD1;TREM2;APOE;CD33
Positive Regulation of Protein Catabolic Process (GO:0045732)	5/99	0.174162	0.494807	0	0	1.73492	3.03225	HSP90AA1;RHBDD1;TREM2;NUPR1;APOE
Positive Regulation of Macromolecule Biosynthetic Process (GO:0010557)	14/355	0.177813	0.494807	0	0	1.34237	2.31831	TGFB2;CITED1;SLC11A1;TREM2;INHBA;HIF1A;ACTA2;TYROBP;SLC6A9;MYC;ADM2;PLCG2;ATF4;TLR2
Extracellular Matrix Organization (GO:0030198)	8/182	0.17849	0.494807	0	0	1.50101	2.58656	POSTN;TGFB2;KIF9;COL12A1;COL8A2;COL8A1;COL9A2;CTSS
Cellular Component Disassembly (GO:0022411)	3/49	0.179606	0.494807	0	0	2.12527	3.64908	DYRK3;KIF9;CTSS
Positive Regulation of Transport (GO:0051050)	3/49	0.179606	0.494807	0	0	2.12527	3.64908	SPAG5;RHBDD1;APOE
Positive Regulation of Cytoskeleton Organization (GO:0051495)	4/74	0.179697	0.494807	0	0	1.86297	3.19776	SPAG5;BIN1;PLEK;NCKAP1L
Regulation of Signal Transduction (GO:0009966)	9/211	0.181064	0.494807	0	0	1.45492	2.48631	SASH3;CD63;GRK5;USP20;INPP5D;STRN;NCAM1;TIMP1;KCTD16
NADH Metabolic Process (GO:0006734)	2/26	0.181327	0.494807	0	0	2.71415	4.63428	GPD1;PFKP
Actin Filament Polymerization (GO:0030041)	2/26	0.181327	0.494807	0	0	2.71415	4.63428	WAS;RNASE1
Calcium Ion Import Across Plasma Membrane (GO:0098703)	2/26	0.181327	0.494807	0	0	2.71415	4.63428	TRPM2;SLC8A1
Cell-Cell Adhesion Mediated by Cadherin (GO:0044331)	2/26	0.181327	0.494807	0	0	2.71415	4.63428	CDH4;CDH8
Cellular Response to Topologically Incorrect Protein (GO:0035967)	2/26	0.181327	0.494807	0	0	2.71415	4.63428	ERN1;RHBDD1
Hormone Biosynthetic Process (GO:0042446)	2/26	0.181327	0.494807	0	0	2.71415	4.63428	HSD3B1;TSPO
Myeloid Cell Development (GO:0061515)	2/26	0.181327	0.494807	0	0	2.71415	4.63428	NCKAP1L;TLR2
Positive Regulation of T Cell Migration (GO:2000406)	2/26	0.181327	0.494807	0	0	2.71415	4.63428	DOCK8;AIF1
Positive Regulation of Interleukin-2 Production (GO:0032743)	2/26	0.181327	0.494807	0	0	2.71415	4.63428	CD86;PLCG2
Regulation of T Cell Migration (GO:2000404)	2/26	0.181327	0.494807	0	0	2.71415	4.63428	DOCK8;AIF1
Regulation of Actin Polymerization or Depolymerization (GO:0008064)	2/26	0.181327	0.494807	0	0	2.71415	4.63428	HAX1;WAS
Regulation of Plasma Membrane Bounded Cell Projection Assembly (GO:0120032)	4/75	0.185686	0.494807	0	0	1.83664	3.09234	TRPM2;WAS;WDPCP;RNASE1
Triglyceride Metabolic Process (GO:0006641)	3/50	0.187137	0.494807	0	0	2.07995	3.48581	GK;APOBR;APOE
Neutrophil Migration (GO:1990266)	3/50	0.187137	0.494807	0	0	2.07995	3.48581	LGALS3;TGFB2;PIK3CG
Positive Regulation of Lymphocyte Activation (GO:0051251)	3/50	0.187137	0.494807	0	0	2.07995	3.48581	TYROBP;SIRPA;NCKAP1L
Positive Regulation of Protein Localization (GO:1903829)	5/102	0.18937	0.494807	0	0	1.681	2.79728	TYROBP;SESN2;TREM2;RTN4;GNL3
Regulation of Small GTPase Mediated Signal Transduction (GO:0051056)	7/157	0.190101	0.494807	0	0	1.52284	2.52821	FGD3;DENND4A;DOCK8;DOCK2;SQSTM1;RALGPS1;VAV1
Regulation of Cilium Beat Frequency (GO:0003356)	1/7	0.191168	0.494807	0	0	5.42422	8.97493	CFAP43
Regulation of Complement Activation, Classical Pathway (GO:0030450)	1/7	0.191168	0.494807	0	0	5.42422	8.97493	TREM2
ATF6-mediated Unfolded Protein Response (GO:0036500)	1/7	0.191168	0.494807	0	0	5.42422	8.97493	DDIT3
Regulation of Endothelial Cell-Matrix Adhesion via Fibronectin (GO:1904904)	1/7	0.191168	0.494807	0	0	5.42422	8.97493	FUT1
ER Overload Response (GO:0006983)	1/7	0.191168	0.494807	0	0	5.42422	8.97493	DDIT3
GDP-mannose Metabolic Process (GO:0019673)	1/7	0.191168	0.494807	0	0	5.42422	8.97493	PMM1
L-alanine Transport (GO:0015808)	1/7	0.191168	0.494807	0	0	5.42422	8.97493	SLC1A4
Regulation of Leukocyte Proliferation (GO:0070663)	1/7	0.191168	0.494807	0	0	5.42422	8.97493	CSF2RB
UV Protection (GO:0009650)	1/7	0.191168	0.494807	0	0	5.42422	8.97493	MFAP4
Regulation of Mammary Gland Epithelial Cell Proliferation (GO:0033599)	1/7	0.191168	0.494807	0	0	5.42422	8.97493	RTN4
Anterograde Axonal Protein Transport (GO:0099641)	1/7	0.191168	0.494807	0	0	5.42422	8.97493	KIF5A
Anterograde Dendritic Transport (GO:0098937)	1/7	0.191168	0.494807	0	0	5.42422	8.97493	KIF5A
Antigen Processing and Presentation of Exogenous Peptide Antigen via MHC Class I (GO:0042590)	1/7	0.191168	0.494807	0	0	5.42422	8.97493	MPEG1
Axo-Dendritic Protein Transport (GO:0099640)	1/7	0.191168	0.494807	0	0	5.42422	8.97493	KIF5A
Regulation of Resting Membrane Potential (GO:0060075)	1/7	0.191168	0.494807	0	0	5.42422	8.97493	TREM2
Catecholamine Catabolic Process (GO:0042424)	1/7	0.191168	0.494807	0	0	5.42422	8.97493	MAOA
Cellular Response to Thyroid Hormone Stimulus (GO:0097067)	1/7	0.191168	0.494807	0	0	5.42422	8.97493	CTSS
Retinal Rod Cell Development (GO:0046548)	1/7	0.191168	0.494807	0	0	5.42422	8.97493	RPGRIP1L
Secondary Metabolite Biosynthetic Process (GO:0044550)	1/7	0.191168	0.494807	0	0	5.42422	8.97493	CITED1
Dendritic Spine Maintenance (GO:0097062)	1/7	0.191168	0.494807	0	0	5.42422	8.97493	TREM2
Dense Core Granule Cytoskeletal Transport (GO:0099519)	1/7	0.191168	0.494807	0	0	5.42422	8.97493	KIF5A
Development of Primary Female Sexual Characteristics (GO:0046545)	1/7	0.191168	0.494807	0	0	5.42422	8.97493	LHFPL2
Dopamine Catabolic Process (GO:0042420)	1/7	0.191168	0.494807	0	0	5.42422	8.97493	MAOA
Sodium-Dependent Phosphate Transport (GO:0044341)	1/7	0.191168	0.494807	0	0	5.42422	8.97493	SLC17A7
Elastic Fiber Assembly (GO:0048251)	1/7	0.191168	0.494807	0	0	5.42422	8.97493	MFAP4
Establishment of Planar Polarity (GO:0001736)	1/7	0.191168	0.494807	0	0	5.42422	8.97493	WDPCP
Estrogen Biosynthetic Process (GO:0006703)	1/7	0.191168	0.494807	0	0	5.42422	8.97493	HSD3B1
Triglyceride-Rich Lipoprotein Particle Remodeling (GO:0034370)	1/7	0.191168	0.494807	0	0	5.42422	8.97493	APOE
Fructose 1,6-Bisphosphate Metabolic Process (GO:0030388)	1/7	0.191168	0.494807	0	0	5.42422	8.97493	PFKP
Galactosylceramide Metabolic Process (GO:0006681)	1/7	0.191168	0.494807	0	0	5.42422	8.97493	GALC
Ganglioside Catabolic Process (GO:0006689)	1/7	0.191168	0.494807	0	0	5.42422	8.97493	HEXA
Glyceraldehyde-3-Phosphate Metabolic Process (GO:0019682)	1/7	0.191168	0.494807	0	0	5.42422	8.97493	TALDO1
Host-Mediated Regulation of Intestinal Microbiota Composition (GO:0048874)	1/7	0.191168	0.494807	0	0	5.42422	8.97493	CX3CR1
Lens Fiber Cell Development (GO:0070307)	1/7	0.191168	0.494807	0	0	5.42422	8.97493	ATF4
Macropinocytosis (GO:0044351)	1/7	0.191168	0.494807	0	0	5.42422	8.97493	DOCK2
Meiotic DNA Double-Strand Break Formation (GO:0042138)	1/7	0.191168	0.494807	0	0	5.42422	8.97493	MEI4
Monosaccharide Metabolic Process (GO:0005996)	1/7	0.191168	0.494807	0	0	5.42422	8.97493	SLC2A1
Negative Regulation of Glial Cell Apoptotic Process (GO:0034351)	1/7	0.191168	0.494807	0	0	5.42422	8.97493	TREM2
Negative Regulation of Inflammatory Response to Wounding (GO:0106015)	1/7	0.191168	0.494807	0	0	5.42422	8.97493	PTPN6
Negative Regulation of p38MAPK Cascade (GO:1903753)	1/7	0.191168	0.494807	0	0	5.42422	8.97493	TREM2
Negative Regulation of Stress-Activated Protein Kinase Signaling Cascade (GO:0070303)	1/7	0.191168	0.494807	0	0	5.42422	8.97493	MYC
Non-Proteinogenic Amino Acid Biosynthetic Process (GO:0170043)	1/7	0.191168	0.494807	0	0	5.42422	8.97493	SLC38A1
Platelet Activating Factor Metabolic Process (GO:0046469)	1/7	0.191168	0.494807	0	0	5.42422	8.97493	PLA2G7
Positive Regulation of ATP Biosynthetic Process (GO:2001171)	1/7	0.191168	0.494807	0	0	5.42422	8.97493	TREM2
Positive Regulation of CD4-positive, Alpha-Beta T Cell Differentiation (GO:0043372)	1/7	0.191168	0.494807	0	0	5.42422	8.97493	NCKAP1L
Positive Regulation of CD8-positive, Alpha-Beta T Cell Activation (GO:2001187)	1/7	0.191168	0.494807	0	0	5.42422	8.97493	NCKAP1L
Positive Regulation of Apoptotic Cell Clearance (GO:2000427)	1/7	0.191168	0.494807	0	0	5.42422	8.97493	TREM2
Positive Regulation of Bicellular Tight Junction Assembly (GO:1903348)	1/7	0.191168	0.494807	0	0	5.42422	8.97493	RNASE1
Positive Regulation of Cardiac Epithelial to Mesenchymal Transition (GO:0062043)	1/7	0.191168	0.494807	0	0	5.42422	8.97493	TGFB2
Positive Regulation of Cyclin-Dependent Protein Kinase Activity (GO:1904031)	1/7	0.191168	0.494807	0	0	5.42422	8.97493	LONP1
Positive Regulation of Dendritic Cell Cytokine Production (GO:0002732)	1/7	0.191168	0.494807	0	0	5.42422	8.97493	PLCG2
Positive Regulation of Endocytic Recycling (GO:2001137)	1/7	0.191168	0.494807	0	0	5.42422	8.97493	ZDHHC2
Positive Regulation of Inositol Phosphate Biosynthetic Process (GO:0060732)	1/7	0.191168	0.494807	0	0	5.42422	8.97493	P2RY6
Positive Regulation of Monocyte Chemotactic Protein-1 Production (GO:0071639)	1/7	0.191168	0.494807	0	0	5.42422	8.97493	OAS3
Positive Regulation of Oligodendrocyte Differentiation (GO:0048714)	1/7	0.191168	0.494807	0	0	5.42422	8.97493	TENM4
Positive Regulation of Phosphatase Activity (GO:0010922)	1/7	0.191168	0.494807	0	0	5.42422	8.97493	PLEK
Positive Regulation of Ryanodine-Sensitive Calcium-Release Channel Activity (GO:0060316)	1/7	0.191168	0.494807	0	0	5.42422	8.97493	GSTM2
Positive Regulation of Steroid Metabolic Process (GO:0045940)	1/7	0.191168	0.494807	0	0	5.42422	8.97493	APOE
Protein Localization to Presynapse (GO:1905383)	1/7	0.191168	0.494807	0	0	5.42422	8.97493	KIF5A
Regulation of CD8-positive, Alpha-Beta T Cell Differentiation (GO:0043376)	1/7	0.191168	0.494807	0	0	5.42422	8.97493	NCKAP1L
Regulation of Cdc42 Protein Signal Transduction (GO:0032489)	1/7	0.191168	0.494807	0	0	5.42422	8.97493	APOE
Regulation of T-helper 2 Cell Differentiation (GO:0045628)	1/7	0.191168	0.494807	0	0	5.42422	8.97493	CD86
Regulation of Antigen Receptor-Mediated Signaling Pathway (GO:0050854)	1/7	0.191168	0.494807	0	0	5.42422	8.97493	CD300A
Regulation of Chaperone-Mediated Autophagy (GO:1904714)	1/7	0.191168	0.494807	0	0	5.42422	8.97493	EEF1A1
Regulation of Chemokine-Mediated Signaling Pathway (GO:0070099)	1/7	0.191168	0.494807	0	0	5.42422	8.97493	HIF1A
Protein Deubiquitination (GO:0016579)	4/76	0.191739	0.494807	0	0	1.81104	2.99114	OTUB2;UCHL1;USP20;UCHL3
Regulation of Rho Protein Signal Transduction (GO:0035023)	4/76	0.191739	0.494807	0	0	1.81104	2.99114	MYOC;DOCK8;APOE;RNASE1
ER-nucleus Signaling Pathway (GO:0006984)	2/27	0.192191	0.494807	0	0	2.60545	4.29706	DDIT3;ATF4
Regulation of Myelination (GO:0031641)	2/27	0.192191	0.494807	0	0	2.60545	4.29706	EGR2;TENM4
Calcium Ion Import Into Cytosol (GO:1902656)	2/27	0.192191	0.494807	0	0	2.60545	4.29706	TRPM2;SLC8A1
Cardiac Muscle Cell Contraction (GO:0086003)	2/27	0.192191	0.494807	0	0	2.60545	4.29706	KCNE1;SCN1B
Dicarboxylic Acid Transport (GO:0006835)	2/27	0.192191	0.494807	0	0	2.60545	4.29706	UCP2;SLC26A7
Negative Regulation of Actin Filament Bundle Assembly (GO:0032232)	2/27	0.192191	0.494807	0	0	2.60545	4.29706	MYOC;WAS
Negative Regulation of Protein Localization to Plasma Membrane (GO:1903077)	2/27	0.192191	0.494807	0	0	2.60545	4.29706	TMBIM1;LYPLAL1
Response to Glucose (GO:0009749)	3/51	0.194749	0.499406	0	0	2.03651	3.33182	ERN1;UCP2;PCK2
Epithelial to Mesenchymal Transition (GO:0001837)	3/51	0.194749	0.499406	0	0	2.03651	3.33182	TGFB2;NCAM1;HIF1A
Transcription Initiation-Coupled Chromatin Remodeling (GO:0045815)	3/51	0.194749	0.499406	0	0	2.03651	3.33182	APOBEC1;SPI1;PRMT3
Inorganic Anion Transport (GO:0015698)	3/51	0.194749	0.499406	0	0	2.03651	3.33182	SLC11A1;SLC26A7;SLC17A7
Positive Regulation of Lymphocyte Proliferation (GO:0050671)	4/77	0.197853	0.50606	0	0	1.78614	2.89395	CD86;SASH3;BCL2;NCKAP1L
Regulation of Actin Cytoskeleton Organization (GO:0032956)	5/104	0.199763	0.50606	0	0	1.64687	2.65249	CSF1R;TRPM2;HAX1;MYO3B;RNASE1
Monoatomic Cation Transmembrane Transport (GO:0098655)	12/304	0.199877	0.50606	0	0	1.34254	2.16155	TRPM2;KCNE1;GRIN3A;SLC6A8;SLC6A9;SLC9A7;SLC11A1;UCP2;SLC9A9;ATP6V1H;SCN1B;SLC8A1
Regulation of Hydrolase Activity (GO:0051336)	3/52	0.202436	0.50606	0	0	1.99485	3.18643	FGD3;OAS3;VAV1
Cholesterol Transport (GO:0030301)	3/52	0.202436	0.50606	0	0	1.99485	3.18643	MSR1;SOAT2;APOE
Signal Transduction by P53 Class Mediator (GO:0072331)	3/52	0.202436	0.50606	0	0	1.99485	3.18643	SESN2;PMAIP1;HIPK2
Endosome Organization (GO:0007032)	3/52	0.202436	0.50606	0	0	1.99485	3.18643	ATP6V1H;SNX10;SQSTM1
Glycoprotein Metabolic Process (GO:0009100)	3/52	0.202436	0.50606	0	0	1.99485	3.18643	HEXA;GCNT1;HIF1A
Positive Regulation of TORC1 Signaling (GO:1904263)	3/52	0.202436	0.50606	0	0	1.99485	3.18643	SESN2;RRAGD;LONP1
Positive Regulation of Proteolysis (GO:0045862)	3/52	0.202436	0.50606	0	0	1.99485	3.18643	RHBDD1;NLRC4;APOE
Regulation of Response to External Stimulus (GO:0032101)	6/132	0.202532	0.50606	0	0	1.55322	2.48027	P2RY12;CD300A;TREM2;FCGR2B;PIK3AP1;LRP8
Regulation of Extrinsic Apoptotic Signaling Pathway in Absence of Ligand (GO:2001239)	2/28	0.203138	0.50606	0	0	2.50511	3.99282	BCL2;INHBA
Regulation of Protein Modification by Small Protein Conjugation or Removal (GO:1903320)	2/28	0.203138	0.50606	0	0	2.50511	3.99282	HSP90AA1;HIF1A
Carbohydrate Biosynthetic Process (GO:0016051)	2/28	0.203138	0.50606	0	0	2.50511	3.99282	FUT1;B4GALNT2
Regulation of Toll-Like Receptor 4 Signaling Pathway (GO:0034143)	2/28	0.203138	0.50606	0	0	2.50511	3.99282	TREM2;SQSTM1
Regulation of Tyrosine Phosphorylation of STAT Protein (GO:0042509)	2/28	0.203138	0.50606	0	0	2.50511	3.99282	TNFSF18;CSF1R
Telomere Maintenance via Telomere Lengthening (GO:0010833)	2/28	0.203138	0.50606	0	0	2.50511	3.99282	HSP90AA1;NHP2
Negative Regulation of Protein Transport (GO:0051224)	2/28	0.203138	0.50606	0	0	2.50511	3.99282	APOE;LYPLAL1
Positive Regulation of Cholesterol Transport (GO:0032376)	2/28	0.203138	0.50606	0	0	2.50511	3.99282	TREM2;APOE
Positive Regulation of Fibroblast Proliferation (GO:0048146)	2/28	0.203138	0.50606	0	0	2.50511	3.99282	MYC;EREG
Positive Regulation of Mitotic Cell Cycle (GO:0045931)	2/28	0.203138	0.50606	0	0	2.50511	3.99282	EIF4EBP1;ASNS
Positive Regulation of Signal Transduction by P53 Class Mediator (GO:1901798)	2/28	0.203138	0.50606	0	0	2.50511	3.99282	MYC;PMAIP1
Primary Neural Tube Formation (GO:0014020)	2/28	0.203138	0.50606	0	0	2.50511	3.99282	TGFB2;MTHFD1L
Cell Chemotaxis (GO:0060326)	4/78	0.204025	0.50606	0	0	1.76191	2.80057	CX3CR1;CCR1;CCR5;RNASE1
Macromolecule Biosynthetic Process (GO:0009059)	8/189	0.204815	0.50606	0	0	1.44243	2.28719	EEF1A1;RPL3;SLC11A1;GCNT1;NOX4;RPL13A;APOE;INHBA
Positive Regulation of Protein-Containing Complex Assembly (GO:0031334)	5/105	0.205031	0.50606	0	0	1.63032	2.58339	LGALS3;HSP90AA1;PLEK;PLCG2;BID
B Cell Differentiation (GO:0030183)	3/53	0.210192	0.50606	0	0	1.95485	3.04904	ITGA4;NFAM1;PLCG2
Regulation of Microtubule Polymerization (GO:0031113)	3/53	0.210192	0.50606	0	0	1.95485	3.04904	HAUS8;INPP5J;RNASE1
Cellular Response to Mechanical Stimulus (GO:0071260)	3/53	0.210192	0.50606	0	0	1.95485	3.04904	GADD45A;TLR8;TLR7
Unsaturated Fatty Acid Metabolic Process (GO:0033559)	3/53	0.210192	0.50606	0	0	1.95485	3.04904	GSTM2;EPHX1;GSTA1
Positive Regulation of Small GTPase Mediated Signal Transduction (GO:0051057)	3/53	0.210192	0.50606	0	0	1.95485	3.04904	RNASE1;PIK3CG;RTN4
Regulation of Platelet Activation (GO:0010543)	2/29	0.214151	0.50606	0	0	2.4122	3.71737	PLEK;SVEP1
Tube Closure (GO:0060606)	2/29	0.214151	0.50606	0	0	2.4122	3.71737	TGFB2;MTHFD1L
Negative Regulation of Interleukin-1 Production (GO:0032692)	2/29	0.214151	0.50606	0	0	2.4122	3.71737	CX3CR1;CD33
Negative Regulation of Protein Localization to Membrane (GO:1905476)	2/29	0.214151	0.50606	0	0	2.4122	3.71737	KCNE1;TMBIM1
Negative Regulation of Wound Healing (GO:0061045)	2/29	0.214151	0.50606	0	0	2.4122	3.71737	SERPINE1;APOE
Regulation of Blood Coagulation (GO:0030193)	2/29	0.214151	0.50606	0	0	2.4122	3.71737	SERPINE1;APOE
C21-steroid Hormone Biosynthetic Process (GO:0006700)	1/8	0.21532	0.50606	0	0	4.64909	7.13928	TSPO
Regulation of Endoplasmic Reticulum Unfolded Protein Response (GO:1900101)	1/8	0.21532	0.50606	0	0	4.64909	7.13928	ERN1
Regulation of Epithelial Cell Apoptotic Process (GO:1904035)	1/8	0.21532	0.50606	0	0	4.64909	7.13928	NUPR1
Regulation of Extent of Cell Growth (GO:0061387)	1/8	0.21532	0.50606	0	0	4.64909	7.13928	APOE
Regulation of Fertilization (GO:0080154)	1/8	0.21532	0.50606	0	0	4.64909	7.13928	LHFPL2
Regulation of Intrinsic Apoptotic Signaling Pathway by P53 Class Mediator (GO:1902253)	1/8	0.21532	0.50606	0	0	4.64909	7.13928	MYC
Schwann Cell Development (GO:0014044)	1/8	0.21532	0.50606	0	0	4.64909	7.13928	MYOC
TRAIL-activated Apoptotic Signaling Pathway (GO:0036462)	1/8	0.21532	0.50606	0	0	4.64909	7.13928	SPI1
Regulation of mRNA 3'-End Processing (GO:0031440)	1/8	0.21532	0.50606	0	0	4.64909	7.13928	CPEB1
UDP-N-acetylglucosamine Biosynthetic Process (GO:0006048)	1/8	0.21532	0.50606	0	0	4.64909	7.13928	UAP1L1
Actin Filament Network Formation (GO:0051639)	1/8	0.21532	0.50606	0	0	4.64909	7.13928	SPIRE1
Adult Heart Development (GO:0007512)	1/8	0.21532	0.50606	0	0	4.64909	7.13928	MYH7
Androgen Biosynthetic Process (GO:0006702)	1/8	0.21532	0.50606	0	0	4.64909	7.13928	HSD3B1
Regulation of Podosome Assembly (GO:0071801)	1/8	0.21532	0.50606	0	0	4.64909	7.13928	KIF9
Regulation of Protein Localization to Chromatin (GO:1905634)	1/8	0.21532	0.50606	0	0	4.64909	7.13928	SPI1
Calcium Ion Transport Into Cytosol (GO:0060402)	1/8	0.21532	0.50606	0	0	4.64909	7.13928	SLC8A1
Cardioblast Differentiation (GO:0010002)	1/8	0.21532	0.50606	0	0	4.64909	7.13928	TGFB2
Regulation of Stem Cell Division (GO:2000035)	1/8	0.21532	0.50606	0	0	4.64909	7.13928	MLLT3
Regulation of Urine Volume (GO:0035809)	1/8	0.21532	0.50606	0	0	4.64909	7.13928	NPPB
Response to Thyroid Hormone (GO:0097066)	1/8	0.21532	0.50606	0	0	4.64909	7.13928	CTSS
Sensory Organ Morphogenesis (GO:0090596)	1/8	0.21532	0.50606	0	0	4.64909	7.13928	WDPCP
Skin Morphogenesis (GO:0043589)	1/8	0.21532	0.50606	0	0	4.64909	7.13928	CDSN
Dicarboxylic Acid Biosynthetic Process (GO:0043650)	1/8	0.21532	0.50606	0	0	4.64909	7.13928	MTHFD1L
Spermidine Metabolic Process (GO:0008216)	1/8	0.21532	0.50606	0	0	4.64909	7.13928	SLC38A1
Ventricular Cardiac Muscle Cell Membrane Repolarization (GO:0099625)	1/8	0.21532	0.50606	0	0	4.64909	7.13928	KCNE1
Ventricular Trabecula Myocardium Morphogenesis (GO:0003222)	1/8	0.21532	0.50606	0	0	4.64909	7.13928	TGFB2
Vitamin K Metabolic Process (GO:0042373)	1/8	0.21532	0.50606	0	0	4.64909	7.13928	NQO1
Glutamine Transport (GO:0006868)	1/8	0.21532	0.50606	0	0	4.64909	7.13928	SLC38A1
Integrin Activation (GO:0033622)	1/8	0.21532	0.50606	0	0	4.64909	7.13928	FERMT3
Maintenance of Synapse Structure (GO:0099558)	1/8	0.21532	0.50606	0	0	4.64909	7.13928	ERC2
Manganese Ion Transport (GO:0006828)	1/8	0.21532	0.50606	0	0	4.64909	7.13928	SLC11A1
Negative Regulation of Humoral Immune Response Mediated by Circulating Immunoglobulin (GO:0002924)	1/8	0.21532	0.50606	0	0	4.64909	7.13928	FCGR2B
Negative Regulation of Membrane Potential (GO:0045837)	1/8	0.21532	0.50606	0	0	4.64909	7.13928	PMAIP1
Negative Regulation of Nitric Oxide Biosynthetic Process (GO:0045019)	1/8	0.21532	0.50606	0	0	4.64909	7.13928	SIRPA
Negative Regulation of Nitric Oxide Metabolic Process (GO:1904406)	1/8	0.21532	0.50606	0	0	4.64909	7.13928	SIRPA
Negative Regulation of Production of Molecular Mediator of Immune Response (GO:0002701)	1/8	0.21532	0.50606	0	0	4.64909	7.13928	FCGR2B
Negative Regulation of Ryanodine-Sensitive Calcium-Release Channel Activity (GO:0060315)	1/8	0.21532	0.50606	0	0	4.64909	7.13928	GSTM2
Negative Regulation of Transforming Growth Factor Beta Production (GO:0071635)	1/8	0.21532	0.50606	0	0	4.64909	7.13928	TYROBP
Neuronal Ion Channel Clustering (GO:0045161)	1/8	0.21532	0.50606	0	0	4.64909	7.13928	MYOC
Nucleotide-Binding Oligomerization Domain Containing 2 Signaling Pathway (GO:0070431)	1/8	0.21532	0.50606	0	0	4.64909	7.13928	IRF5
Oxaloacetate Metabolic Process (GO:0006107)	1/8	0.21532	0.50606	0	0	4.64909	7.13928	PCK2
Peptidyl-Serine Autophosphorylation (GO:0036289)	1/8	0.21532	0.50606	0	0	4.64909	7.13928	ERN1
Peripheral Nervous System Axon Ensheathment (GO:0032292)	1/8	0.21532	0.50606	0	0	4.64909	7.13928	MYOC
Positive Regulation of Adaptive Immune Response (GO:0002821)	1/8	0.21532	0.50606	0	0	4.64909	7.13928	SASH3
+ Reg of Blood Vessel Endothelial Cell Proliferation Inv in Sprouting Angiogenesis (GO:1903589)	1/8	0.21532	0.50606	0	0	4.64909	7.13928	HMOX1
Positive Regulation of Immune Response to Tumor Cell (GO:0002839)	1/8	0.21532	0.50606	0	0	4.64909	7.13928	GSDME
Positive Regulation of Myoblast Fusion (GO:1901741)	1/8	0.21532	0.50606	0	0	4.64909	7.13928	CD53
Protein Localization to Perinuclear Region of Cytoplasm (GO:1905719)	1/8	0.21532	0.50606	0	0	4.64909	7.13928	SQSTM1
protein-DNA Complex Organization (GO:0071824)	1/8	0.21532	0.50606	0	0	4.64909	7.13928	MYC
protein-RNA Complex Disassembly (GO:0032988)	1/8	0.21532	0.50606	0	0	4.64909	7.13928	DYRK3
rRNA Pseudouridine Synthesis (GO:0031118)	1/8	0.21532	0.50606	0	0	4.64909	7.13928	NHP2
Reactive Oxygen Species Biosynthetic Process (GO:1903409)	1/8	0.21532	0.50606	0	0	4.64909	7.13928	NOX4
Reelin-Mediated Signaling Pathway (GO:0038026)	1/8	0.21532	0.50606	0	0	4.64909	7.13928	LRP8
Regulation of Wnt Signaling Pathway, Planar Cell Polarity Pathway (GO:2000095)	1/8	0.21532	0.50606	0	0	4.64909	7.13928	MLLT3
Regulation of Cell Killing (GO:0031341)	1/8	0.21532	0.50606	0	0	4.64909	7.13928	TGFB2
Signal Transduction in Response to DNA Damage (GO:0042770)	4/80	0.216535	0.507534	0	0	1.71536	2.62451	GADD45A;SESN2;BID;HIPK2
Proteolysis Involved in Protein Catabolic Process (GO:0051603)	4/80	0.216535	0.507534	0	0	1.71536	2.62451	RHBDD1;LONP1;PMAIP1;CTSS
Regulation of TOR Signaling (GO:0032006)	4/80	0.216535	0.507534	0	0	1.71536	2.62451	DYRK3;SESN2;RRAGD;TREM2
Regulation of Smooth Muscle Cell Proliferation (GO:0048660)	3/54	0.218012	0.510535	0	0	1.91642	2.9191	HMOX1;APOE;EREG
Regulation of Cell Growth (GO:0001558)	9/222	0.220159	0.514877	0	0	1.37899	2.08697	NPPB;TGFB2;FRZB;SESN2;OSGIN1;BCL2;DACT3;INHBA;RTN4
Receptor-Mediated Endocytosis (GO:0006898)	6/136	0.221432	0.514877	0	0	1.50512	2.26917	MSR1;MRC1;APOE;CLEC9A;FCGR2B;SNAP91
Wound Healing (GO:0042060)	4/81	0.222867	0.514877	0	0	1.693	2.5415	TGFB2;SLC11A1;HMOX1;EREG
Positive Regulation of Organelle Organization (GO:0010638)	4/81	0.222867	0.514877	0	0	1.693	2.5415	MLLT11;PMAIP1;SPIRE1;BID
Protein Modification by Small Protein Removal (GO:0070646)	4/81	0.222867	0.514877	0	0	1.693	2.5415	OTUB2;UCHL1;USP20;UCHL3
Regulation of Catabolic Process (GO:0009894)	4/81	0.222867	0.514877	0	0	1.693	2.5415	DDIT3;TRIB3;NUPR1;ZDHHC2
Cardiac Muscle Tissue Morphogenesis (GO:0055008)	2/30	0.225218	0.514877	0	0	2.32593	3.46723	ANKRD1;MYH7
Cell Surface Toll-Like Receptor Signaling Pathway (GO:0140895)	2/30	0.225218	0.514877	0	0	2.32593	3.46723	PIK3AP1;TLR2
Regulation of Vasoconstriction (GO:0019229)	2/30	0.225218	0.514877	0	0	2.32593	3.46723	ITGA4;SVEP1
Clathrin-Dependent Endocytosis (GO:0072583)	2/30	0.225218	0.514877	0	0	2.32593	3.46723	SIGLEC1;SNAP91
Very Long-Chain Fatty Acid Metabolic Process (GO:0000038)	2/30	0.225218	0.514877	0	0	2.32593	3.46723	ACOX2;ACOT2
Hexose Biosynthetic Process (GO:0019319)	2/30	0.225218	0.514877	0	0	2.32593	3.46723	PCK2;ATF4
Lamellipodium Organization (GO:0097581)	2/30	0.225218	0.514877	0	0	2.32593	3.46723	P2RY12;RNASE1
Negative Regulation of Notch Signaling Pathway (GO:0045746)	2/30	0.225218	0.514877	0	0	2.32593	3.46723	CHAC1;BEND6
Negative Regulation of Cell-Matrix Adhesion (GO:0001953)	2/30	0.225218	0.514877	0	0	2.32593	3.46723	MYOC;SERPINE1
Neural Tube Closure (GO:0001843)	2/30	0.225218	0.514877	0	0	2.32593	3.46723	TGFB2;MTHFD1L
Positive Regulation of B Cell Proliferation (GO:0030890)	2/30	0.225218	0.514877	0	0	2.32593	3.46723	SASH3;NCKAP1L
Positive Regulation of Calcium-Mediated Signaling (GO:0050850)	2/30	0.225218	0.514877	0	0	2.32593	3.46723	PLCG2;TREM2
Positive Regulation of Interleukin-10 Production (GO:0032733)	2/30	0.225218	0.514877	0	0	2.32593	3.46723	PLCG2;LILRA5
Positive Regulation of Nitric Oxide Biosynthetic Process (GO:0045429)	2/30	0.225218	0.514877	0	0	2.32593	3.46723	HSP90AA1;APOE
Regulation of Bone Resorption (GO:0045124)	2/30	0.225218	0.514877	0	0	2.32593	3.46723	CSF1R;INPP5D
Icosanoid Metabolic Process (GO:0006690)	3/55	0.225891	0.514877	0	0	1.87947	2.79609	HPGD;EPHX1;NLRC4
Regulation of Programmed Cell Death (GO:0043067)	8/195	0.228525	0.514877	0	0	1.39571	2.06022	TOX3;HSP90AA1;HAX1;CITED1;PTPN6;LRP8;RTN4;HTATIP2
Negative Regulation of Blood Vessel Morphogenesis (GO:2000181)	4/82	0.229246	0.514877	0	0	1.67121	2.46162	NPPB;TGFB2;PTPN6;THBS4
Glycerophospholipid Biosynthetic Process (GO:0046474)	5/110	0.232026	0.514877	0	0	1.55228	2.26774	ABHD4;INPP5D;INPP5J;PLCG2;CDS2
Regulation of Proteasomal Protein Catabolic Process (GO:0061136)	3/56	0.233824	0.514877	0	0	1.84391	2.67954	TREM2;NUPR1;APOE
Wnt Signaling Pathway (GO:0016055)	4/83	0.235671	0.514877	0	0	1.64997	2.38473	MYOC;FRZB;PLCG2;STRN
Regulation of Dendritic Spine Morphogenesis (GO:0061001)	2/31	0.236326	0.514877	0	0	2.24561	3.23939	KIF1A;LRP8
Regulation of Macrophage Activation (GO:0043030)	2/31	0.236326	0.514877	0	0	2.24561	3.23939	CEBPA;FCGR2B
Artery Morphogenesis (GO:0048844)	2/31	0.236326	0.514877	0	0	2.24561	3.23939	TGFB2;HPGD
Regulation of Protein Modification Process (GO:0031399)	2/31	0.236326	0.514877	0	0	2.24561	3.23939	SESN2;ROPN1L
Innate Immune Response Activating Cell Surface Receptor Signaling Pathway (GO:0002220)	2/31	0.236326	0.514877	0	0	2.24561	3.23939	TYROBP;PLCG2
Natural Killer Cell Mediated Immunity (GO:0002228)	2/31	0.236326	0.514877	0	0	2.24561	3.23939	TYROBP;VAV1
Negative Regulation of Blood Coagulation (GO:0030195)	2/31	0.236326	0.514877	0	0	2.24561	3.23939	SERPINE1;APOE
Negative Regulation of Carbohydrate Metabolic Process (GO:0045912)	2/31	0.236326	0.514877	0	0	2.24561	3.23939	PLEK;NUPR1
Positive Regulation of Nitric Oxide Metabolic Process (GO:1904407)	2/31	0.236326	0.514877	0	0	2.24561	3.23939	HSP90AA1;APOE
Positive Regulation of Cellular Component Organization (GO:0051130)	5/111	0.237544	0.514877	0	0	1.53756	2.21009	LGALS3;TGFB2;TREM2;APOE;BID
Regulation of Complement-Dependent Cytotoxicity (GO:1903659)	1/9	0.238752	0.514877	0	0	4.06774	5.82635	TGFB2
B Cell Homeostasis (GO:0001782)	1/9	0.238752	0.514877	0	0	4.06774	5.82635	NCKAP1L
Regulation of Delayed Rectifier Potassium Channel Activity (GO:1902259)	1/9	0.238752	0.514877	0	0	4.06774	5.82635	KCNE1
Regulation of Dendritic Spine Maintenance (GO:1902950)	1/9	0.238752	0.514877	0	0	4.06774	5.82635	FCGR2B
Golgi Lumen Acidification (GO:0061795)	1/9	0.238752	0.514877	0	0	4.06774	5.82635	ATP6V1H
Regulation of Inflammatory Response to Wounding (GO:0106014)	1/9	0.238752	0.514877	0	0	4.06774	5.82635	PTPN6
T-helper 17 Cell Lineage Commitment (GO:0072540)	1/9	0.238752	0.514877	0	0	4.06774	5.82635	LY9
Aggrephagy (GO:0035973)	1/9	0.238752	0.514877	0	0	4.06774	5.82635	SQSTM1
Aminoglycan Metabolic Process (GO:0006022)	1/9	0.238752	0.514877	0	0	4.06774	5.82635	HEXA
Antibacterial Innate Immune Response (GO:0140367)	1/9	0.238752	0.514877	0	0	4.06774	5.82635	MPEG1
Regulation of Odontoblast Differentiation (GO:1901329)	1/9	0.238752	0.514877	0	0	4.06774	5.82635	SERPINE1
Axonal Transport of Mitochondrion (GO:0019896)	1/9	0.238752	0.514877	0	0	4.06774	5.82635	HIF1A
cGMP Biosynthetic Process (GO:0006182)	1/9	0.238752	0.514877	0	0	4.06774	5.82635	NPPB
Calcitonin Family Receptor Signaling Pathway (GO:0097646)	1/9	0.238752	0.514877	0	0	4.06774	5.82635	ADM2
Regulation of Respiratory Burst (GO:0060263)	1/9	0.238752	0.514877	0	0	4.06774	5.82635	RNASE1
Regulation of Store-Operated Calcium Entry (GO:2001256)	1/9	0.238752	0.514877	0	0	4.06774	5.82635	CD84
Regulation of Translation in Response to Endoplasmic Reticulum Stress (GO:0036490)	1/9	0.238752	0.514877	0	0	4.06774	5.82635	SESN2
Regulation of Vascular Wound Healing (GO:0061043)	1/9	0.238752	0.514877	0	0	4.06774	5.82635	SERPINE1
Cellular Response to Muramyl Dipeptide (GO:0071225)	1/9	0.238752	0.514877	0	0	4.06774	5.82635	IRF5
Commissural Neuron Axon Guidance (GO:0071679)	1/9	0.238752	0.514877	0	0	4.06774	5.82635	NCAM1
Retinal Rod Cell Differentiation (GO:0060221)	1/9	0.238752	0.514877	0	0	4.06774	5.82635	RPGRIP1L
Sequestering of Extracellular Ligand From Receptor (GO:0035581)	1/9	0.238752	0.514877	0	0	4.06774	5.82635	FBN2
Embryonic Eye Morphogenesis (GO:0048048)	1/9	0.238752	0.514877	0	0	4.06774	5.82635	FBN2
Formation of Translation Preinitiation Complex (GO:0001731)	1/9	0.238752	0.514877	0	0	4.06774	5.82635	EIF2S2
Vasoconstriction (GO:0042310)	1/9	0.238752	0.514877	0	0	4.06774	5.82635	SLC8A1
Glycophagy (GO:0061723)	1/9	0.238752	0.514877	0	0	4.06774	5.82635	STBD1
Hematopoietic Stem Cell Differentiation (GO:0060218)	1/9	0.238752	0.514877	0	0	4.06774	5.82635	MLLT3
High-Density Lipoprotein Particle Assembly (GO:0034380)	1/9	0.238752	0.514877	0	0	4.06774	5.82635	APOE
Homocysteine Metabolic Process (GO:0050667)	1/9	0.238752	0.514877	0	0	4.06774	5.82635	NOX4
Insulin Metabolic Process (GO:1901142)	1/9	0.238752	0.514877	0	0	4.06774	5.82635	ERN1
Intestinal Cholesterol Absorption (GO:0030299)	1/9	0.238752	0.514877	0	0	4.06774	5.82635	SOAT2
Lipoprotein Catabolic Process (GO:0042159)	1/9	0.238752	0.514877	0	0	4.06774	5.82635	CTSD
Lipoxygenase Pathway (GO:0019372)	1/9	0.238752	0.514877	0	0	4.06774	5.82635	HPGD
Mitochondrial Protein Catabolic Process (GO:0035694)	1/9	0.238752	0.514877	0	0	4.06774	5.82635	LONP1
Myeloid Leukocyte Mediated Immunity (GO:0002444)	1/9	0.238752	0.514877	0	0	4.06774	5.82635	CARD9
Negative Regulation of Appetite (GO:0032099)	1/9	0.238752	0.514877	0	0	4.06774	5.82635	GDF15
Negative Regulation of Bone Resorption (GO:0045779)	1/9	0.238752	0.514877	0	0	4.06774	5.82635	INPP5D
Negative Regulation of Cell Adhesion Mediated by Integrin (GO:0033629)	1/9	0.238752	0.514877	0	0	4.06774	5.82635	SERPINE1
Negative Regulation of Cholesterol Storage (GO:0010887)	1/9	0.238752	0.514877	0	0	4.06774	5.82635	TREM2
Negative Regulation of Cytoplasmic Translation (GO:2000766)	1/9	0.238752	0.514877	0	0	4.06774	5.82635	CPEB1
Negative Regulation of Heterotypic Cell-Cell Adhesion (GO:0034115)	1/9	0.238752	0.514877	0	0	4.06774	5.82635	IL1RN
Negative Regulation of Peptidyl-Serine Phosphorylation (GO:0033137)	1/9	0.238752	0.514877	0	0	4.06774	5.82635	GADD45A
Negative Regulation of Release of Sequestered Calcium Ion Into Cytosol (GO:0051280)	1/9	0.238752	0.514877	0	0	4.06774	5.82635	GSTM2
Negative Regulation of Striated Muscle Cell Apoptotic Process (GO:0010664)	1/9	0.238752	0.514877	0	0	4.06774	5.82635	NUPR1
Negative Regulation of Voltage-Gated Potassium Channel Activity (GO:1903817)	1/9	0.238752	0.514877	0	0	4.06774	5.82635	KCNE1
Neuroepithelial Cell Differentiation (GO:0060563)	1/9	0.238752	0.514877	0	0	4.06774	5.82635	MAP1B
Neuron Remodeling (GO:0016322)	1/9	0.238752	0.514877	0	0	4.06774	5.82635	C1QA
Nitric oxide-cGMP-mediated Signaling (GO:0038060)	1/9	0.238752	0.514877	0	0	4.06774	5.82635	APOE
Phosphatidylcholine Catabolic Process (GO:0034638)	1/9	0.238752	0.514877	0	0	4.06774	5.82635	PLA2G7
Positive Regulation of Cardiocyte Differentiation (GO:1905209)	1/9	0.238752	0.514877	0	0	4.06774	5.82635	TGFB2
Positive Regulation of Mesenchymal Cell Proliferation (GO:0002053)	1/9	0.238752	0.514877	0	0	4.06774	5.82635	MYC
Positive Regulation of Purine Nucleotide Biosynthetic Process (GO:1900373)	1/9	0.238752	0.514877	0	0	4.06774	5.82635	TREM2
Positive Regulation of Sodium Ion Transmembrane Transporter Activity (GO:2000651)	1/9	0.238752	0.514877	0	0	4.06774	5.82635	SCN1B
Positive Regulation of Tissue Remodeling (GO:0034105)	1/9	0.238752	0.514877	0	0	4.06774	5.82635	TMBIM1
Protein Localization to Nucleolus (GO:1902570)	1/9	0.238752	0.514877	0	0	4.06774	5.82635	RPF2
Receptor Guanylyl Cyclase Signaling Pathway (GO:0007168)	1/9	0.238752	0.514877	0	0	4.06774	5.82635	NPPB
Regulation of Cell-Cell Adhesion Involved in Gastrulation (GO:0070587)	1/9	0.238752	0.514877	0	0	4.06774	5.82635	IL1RN
Regulation of Cell-Cell Adhesion Mediated by Integrin (GO:0033632)	1/9	0.238752	0.514877	0	0	4.06774	5.82635	FERMT3
Protein Autophosphorylation (GO:0046777)	6/140	0.240889	0.519053	0	0	1.45988	2.07803	ERN1;CSF1R;MELK;GRK5;LONP1;HTATIP2
Cellular Response to Interleukin-1 (GO:0071347)	3/57	0.241806	0.519301	0	0	1.80967	2.56904	ANKRD1;SIRPA;HIF1A
Negative Regulation of Response to Stimulus (GO:0048585)	3/57	0.241806	0.519301	0	0	1.80967	2.56904	CLEC12A;INPP5D;FCGR2B
Positive Regulation of Protein Localization to Cell Periphery (GO:1904377)	3/57	0.241806	0.519301	0	0	1.80967	2.56904	LGALS3;TREM2;SQSTM1
Regulation of Blood Vessel Endothelial Cell Migration (GO:0043535)	3/57	0.241806	0.519301	0	0	1.80967	2.56904	GADD45A;APOE;HIF1A
+ Reg of Transmembrane Receptor Prot Serine/Threonine Kinase Sgnlng Pway (GO:0090100)	4/84	0.242138	0.519584	0	0	1.62926	2.31069	TGFB2;CITED1;INHBA;HIPK2
Cellular Response to Metal Ion (GO:0071248)	5/112	0.243098	0.520782	0	0	1.52311	2.15412	TRPM2;SLC25A39;CPNE4;ALOX5AP;PLCG2
Regulation of Wnt Signaling Pathway (GO:0030111)	5/112	0.243098	0.520782	0	0	1.52311	2.15412	CITED1;FRZB;WIF1;DACT3;TLR2
Regulation of Cell Cycle (GO:0051726)	12/318	0.243399	0.520995	0	0	1.28017	1.80895	CEBPA;TGFB2;ANAPC15;GRK5;HPGD;BIN1;GADD45A;MYC;LONP1;NUPR1;HIPK2;IPO5
Regulation of Macromolecule Biosynthetic Process (GO:0010556)	7/170	0.246068	0.523133	0	0	1.40044	1.96362	MYC;SIRPA;TREM2;HIF1A;AIF1;SLC8A1;AFF2
B Cell Activation Involved in Immune Response (GO:0002312)	2/32	0.247462	0.523133	0	0	2.17064	3.0313	CD180;FCGR2B
DNA Damage Response, Signal Transduction by P53 Class Mediator (GO:0030330)	2/32	0.247462	0.523133	0	0	2.17064	3.0313	SESN2;HIPK2
Regulation of Lamellipodium Assembly (GO:0010591)	2/32	0.247462	0.523133	0	0	2.17064	3.0313	WAS;RNASE1
Apoptotic Mitochondrial Changes (GO:0008637)	2/32	0.247462	0.523133	0	0	2.17064	3.0313	BCL2;BID
Regulation of Postsynapse Organization (GO:0099175)	2/32	0.247462	0.523133	0	0	2.17064	3.0313	KIF1A;FCGR2B
Response to Alcohol (GO:0097305)	2/32	0.247462	0.523133	0	0	2.17064	3.0313	GRIN3A;CCR5
Response to Estrogen (GO:0043627)	2/32	0.247462	0.523133	0	0	2.17064	3.0313	GSTM3;CITED1
Sphingolipid Catabolic Process (GO:0030149)	2/32	0.247462	0.523133	0	0	2.17064	3.0313	GALC;PLPP2
Negative Regulation of G1/S Transition of Mitotic Cell Cycle (GO:2000134)	2/32	0.247462	0.523133	0	0	2.17064	3.0313	GPNMB;INHBA
Protein Targeting to Vacuole (GO:0006623)	2/32	0.247462	0.523133	0	0	2.17064	3.0313	LAPTM5;SQSTM1
Purine Ribonucleoside Triphosphate Metabolic Process (GO:0009205)	2/32	0.247462	0.523133	0	0	2.17064	3.0313	MYH8;MYH7
Regulation of Cholesterol Efflux (GO:0010874)	2/32	0.247462	0.523133	0	0	2.17064	3.0313	TREM2;APOE
Regulation of Primary Metabolic Process (GO:0080090)	5/113	0.248687	0.523133	0	0	1.50893	2.09977	AHNAK2;PLCG2;TREM2;APOE;AFF2
Eye Development (GO:0001654)	3/58	0.249832	0.523133	0	0	1.77668	2.46419	FBN2;TGFB2;HIPK2
Intracellular Iron Ion Homeostasis (GO:0006879)	3/58	0.249832	0.523133	0	0	1.77668	2.46419	MYC;SLC11A1;HMOX1
Epidermis Development (GO:0008544)	4/86	0.25519	0.523133	0	0	1.58936	2.17066	CDSN;WAS;LAMC2;SVEP1
Protein Homooligomerization (GO:0051260)	6/143	0.255804	0.523133	0	0	1.42769	1.94644	TRPM2;TIFA;CARD9;ALOX5AP;SLC1A2;NLRC4
Adenylate Cyclase-Modulating G Protein-Coupled Receptor Signaling Pathway (GO:0007188)	8/202	0.257346	0.523133	0	0	1.34486	1.82543	P2RY12;ADGRE1;GNAT2;GRK5;RGS1;ADM2;GPR65;FPR1
Positive Regulation of Protein Metabolic Process (GO:0051247)	8/202	0.257346	0.523133	0	0	1.34486	1.82543	CD86;HSP90AA1;SLC6A9;RHBDD1;CARD9;APOE;INHBA;EIF3C
Negative Regulation of Protein-Containing Complex Assembly (GO:0031333)	3/59	0.257896	0.523133	0	0	1.74486	2.36463	RPL13A;TREM2;NLRC3
Regulation of Bone Mineralization (GO:0030500)	3/59	0.257896	0.523133	0	0	1.74486	2.36463	FBN2;CCR1;SLC8A1
Ventricular Cardiac Muscle Tissue Morphogenesis (GO:0055010)	2/33	0.258614	0.523133	0	0	2.10052	2.84077	TGFB2;MYH7
Positive Regulation of G1/S Transition of Mitotic Cell Cycle (GO:1900087)	2/33	0.258614	0.523133	0	0	2.10052	2.84077	CCND2;AIF1
Regulation of calcineurin-NFAT Signaling Cascade (GO:0070884)	2/33	0.258614	0.523133	0	0	2.10052	2.84077	RCAN1;PLCG2
Golgi to Lysosome Transport (GO:0090160)	1/10	0.261485	0.523133	0	0	3.61559	4.84986	LAPTM5
N-acetylneuraminate Metabolic Process (GO:0006054)	1/10	0.261485	0.523133	0	0	3.61559	4.84986	NPL
RNA Localization to Cajal Body (GO:0090670)	1/10	0.261485	0.523133	0	0	3.61559	4.84986	NHP2
T-helper 1 Type Immune Response (GO:0042088)	1/10	0.261485	0.523133	0	0	3.61559	4.84986	EBI3
T-helper 17 Cell Differentiation (GO:0072539)	1/10	0.261485	0.523133	0	0	3.61559	4.84986	LY9
Regulation of Monocyte Chemotactic Protein-1 Production (GO:0071637)	1/10	0.261485	0.523133	0	0	3.61559	4.84986	OAS3
Regulation of Nuclear-Transcribed mRNA Catabolic Process, Nonsense-Mediated Decay (GO:2000622)	1/10	0.261485	0.523133	0	0	3.61559	4.84986	APOBEC1
Atrial Septum Morphogenesis (GO:0060413)	1/10	0.261485	0.523133	0	0	3.61559	4.84986	TGFB2
Basement Membrane Organization (GO:0071711)	1/10	0.261485	0.523133	0	0	3.61559	4.84986	CTSS
Biogenic Amine Biosynthetic Process (GO:0042401)	1/10	0.261485	0.523133	0	0	3.61559	4.84986	SLC38A1
Regulation of Toll-Like Receptor 9 Signaling Pathway (GO:0034163)	1/10	0.261485	0.523133	0	0	3.61559	4.84986	RTN4
Cellular Response to UV-A (GO:0071492)	1/10	0.261485	0.523133	0	0	3.61559	4.84986	TIMP1
Cellular Response to Interleukin-12 (GO:0071349)	1/10	0.261485	0.523133	0	0	3.61559	4.84986	SIRPA
Response to Corticosteroid (GO:0031960)	1/10	0.261485	0.523133	0	0	3.61559	4.84986	IL1RN
Response to Sterol (GO:0036314)	1/10	0.261485	0.523133	0	0	3.61559	4.84986	CCR5
Response to Yeast (GO:0001878)	1/10	0.261485	0.523133	0	0	3.61559	4.84986	PLCG2
Copper Ion Transport (GO:0006825)	1/10	0.261485	0.523133	0	0	3.61559	4.84986	STEAP2
Cyclic Nucleotide Transport (GO:0070729)	1/10	0.261485	0.523133	0	0	3.61559	4.84986	ABCC4
Desmosome Organization (GO:0002934)	1/10	0.261485	0.523133	0	0	3.61559	4.84986	RCAN1
snRNA Transcription by RNA Polymerase II (GO:0042795)	1/10	0.261485	0.523133	0	0	3.61559	4.84986	ELL2
Embryonic Appendage Morphogenesis (GO:0035113)	1/10	0.261485	0.523133	0	0	3.61559	4.84986	TGFB2
Tetrahydrofolate Metabolic Process (GO:0046653)	1/10	0.261485	0.523133	0	0	3.61559	4.84986	MTHFD2
Thyroid Hormone Generation (GO:0006590)	1/10	0.261485	0.523133	0	0	3.61559	4.84986	DIO2
Fructose 6-Phosphate Metabolic Process (GO:0006002)	1/10	0.261485	0.523133	0	0	3.61559	4.84986	PFKP
Galactose Metabolic Process (GO:0006012)	1/10	0.261485	0.523133	0	0	3.61559	4.84986	GALK2
Very-Low-Density Lipoprotein Particle Assembly (GO:0034379)	1/10	0.261485	0.523133	0	0	3.61559	4.84986	SOAT2
Glomerular Filtration (GO:0003094)	1/10	0.261485	0.523133	0	0	3.61559	4.84986	TMEM63C
Glucan Metabolic Process (GO:0044042)	1/10	0.261485	0.523133	0	0	3.61559	4.84986	GBE1
Glutamine Family Amino Acid Biosynthetic Process (GO:0009084)	1/10	0.261485	0.523133	0	0	3.61559	4.84986	PYCR1
Glycerol Metabolic Process (GO:0006071)	1/10	0.261485	0.523133	0	0	3.61559	4.84986	GK
Long-Chain Fatty Acid Import Into Cell (GO:0044539)	1/10	0.261485	0.523133	0	0	3.61559	4.84986	SLC2A1
Mesenchymal to Epithelial Transition (GO:0060231)	1/10	0.261485	0.523133	0	0	3.61559	4.84986	CITED1
Muscle Cell Migration (GO:0014812)	1/10	0.261485	0.523133	0	0	3.61559	4.84986	THBS4
Myelin Assembly (GO:0032288)	1/10	0.261485	0.523133	0	0	3.61559	4.84986	TENM4
Negative Regulation of Autophagosome Assembly (GO:1902902)	1/10	0.261485	0.523133	0	0	3.61559	4.84986	NUPR1
Negative Regulation of Cell Division (GO:0051782)	1/10	0.261485	0.523133	0	0	3.61559	4.84986	MYC
Negative Regulation of Cholesterol Transport (GO:0032375)	1/10	0.261485	0.523133	0	0	3.61559	4.84986	APOE
Negative Regulation of Interleukin-17 Production (GO:0032700)	1/10	0.261485	0.523133	0	0	3.61559	4.84986	NCKAP1L
Negative Regulation of Macromolecule Metabolic Process (GO:0010605)	1/10	0.261485	0.523133	0	0	3.61559	4.84986	APOE
Negative Regulation of Programmed Necrotic Cell Death (GO:0062099)	1/10	0.261485	0.523133	0	0	3.61559	4.84986	NUPR1
Negative Regulation of Protein Maturation (GO:1903318)	1/10	0.261485	0.523133	0	0	3.61559	4.84986	CHAC1
Negative Regulation of Systemic Arterial Blood Pressure (GO:0003085)	1/10	0.261485	0.523133	0	0	3.61559	4.84986	NPPB
Neuron Projection Fasciculation (GO:0106030)	1/10	0.261485	0.523133	0	0	3.61559	4.84986	RTN4
Nuclear Pore Complex Assembly (GO:0051292)	1/10	0.261485	0.523133	0	0	3.61559	4.84986	RTN4
One-Carbon Metabolic Process (GO:0006730)	1/10	0.261485	0.523133	0	0	3.61559	4.84986	MTHFD2
Peptidyl-Threonine Dephosphorylation (GO:0035970)	1/10	0.261485	0.523133	0	0	3.61559	4.84986	PPM1E
Pinocytosis (GO:0006907)	1/10	0.261485	0.523133	0	0	3.61559	4.84986	DOCK2
Positive Regulation of Actin Filament Depolymerization (GO:0030836)	1/10	0.261485	0.523133	0	0	3.61559	4.84986	PLEK
Positive Regulation of Dendritic Spine Morphogenesis (GO:0061003)	1/10	0.261485	0.523133	0	0	3.61559	4.84986	LRP8
Positive Regulation of Hemostasis (GO:1900048)	1/10	0.261485	0.523133	0	0	3.61559	4.84986	SERPINE1
Positive Regulation of Neuroblast Proliferation (GO:0002052)	1/10	0.261485	0.523133	0	0	3.61559	4.84986	CX3CR1
Positive Regulation of Nitric-Oxide Synthase Activity (GO:0051000)	1/10	0.261485	0.523133	0	0	3.61559	4.84986	HIF1A
Positive Regulation of Non-Canonical Wnt Signaling Pathway (GO:2000052)	1/10	0.261485	0.523133	0	0	3.61559	4.84986	MLLT3
Positive Regulation of Phospholipid Transport (GO:2001140)	1/10	0.261485	0.523133	0	0	3.61559	4.84986	APOE
Positive Regulation of Protein Sumoylation (GO:0033235)	1/10	0.261485	0.523133	0	0	3.61559	4.84986	GNL3
Positive Regulation of Tumor Necrosis Factor-Mediated Signaling Pathway (GO:1903265)	1/10	0.261485	0.523133	0	0	3.61559	4.84986	LAPTM5
Receptor-Mediated Endocytosis of Virus by Host Cell (GO:0019065)	1/10	0.261485	0.523133	0	0	3.61559	4.84986	SIGLEC1
Regulation of DNA-templated Transcription Initiation (GO:2000142)	1/10	0.261485	0.523133	0	0	3.61559	4.84986	CEBPA
Regulation of Golgi to Plasma Membrane Protein Transport (GO:0042996)	1/10	0.261485	0.523133	0	0	3.61559	4.84986	LYPLAL1
Regulation of Endothelial Cell Proliferation (GO:0001936)	4/87	0.261768	0.523133	0	0	1.57013	2.10443	APOE;FUT1;HIF1A;THBS4
Positive Regulation of Biosynthetic Process (GO:0009891)	4/87	0.261768	0.523133	0	0	1.57013	2.10443	HSP90AA1;PLCG2;APOE;HIF1A
Positive Regulation of DNA-binding Transcription Factor Activity (GO:0051091)	7/174	0.264246	0.527677	0	0	1.36661	1.81878	TNFSF18;DDIT3;CARD9;PLCG2;NLRC4;TLR2;HIPK2
Phosphatidylcholine Metabolic Process (GO:0046470)	3/60	0.265995	0.530761	0	0	1.71416	2.27002	ABHD4;ABHD3;PLA2G7
Regulation of Endothelial Cell Migration (GO:0010594)	4/88	0.268379	0.5337	0	0	1.55135	2.04058	APOE;RNASE1;FUT1;PIK3CG
Positive Regulation of Endothelial Cell Migration (GO:0010595)	4/88	0.268379	0.5337	0	0	1.55135	2.04058	RNASE1;FUT1;HIF1A;PIK3CG
Positive Regulation of Ubiquitin-Dependent Protein Catabolic Process (GO:2000060)	4/88	0.268379	0.5337	0	0	1.55135	2.04058	CEBPA;RNF180;LAPTM5;TRIB3
Regulation of Protein Polymerization (GO:0032271)	2/34	0.269773	0.5337	0	0	2.03477	2.6659	HSP90AA1;HAX1
Calcium Ion Import (GO:0070509)	2/34	0.269773	0.5337	0	0	2.03477	2.6659	TRPM2;SLC8A1
Liver Development (GO:0001889)	2/34	0.269773	0.5337	0	0	2.03477	2.6659	CEBPA;PCK2
Negative Regulation of Blood Vessel Endothelial Cell Migration (GO:0043537)	2/34	0.269773	0.5337	0	0	2.03477	2.6659	GADD45A;APOE
Regulation of Ras Protein Signal Transduction (GO:0046578)	2/34	0.269773	0.5337	0	0	2.03477	2.6659	TGFB2;SQSTM1
Regulation of Cardiac Muscle Contraction (GO:0055117)	2/34	0.269773	0.5337	0	0	2.03477	2.6659	PIK3CG;SLC8A1
Negative Regulation of Protein Metabolic Process (GO:0051248)	6/146	0.270961	0.5337	0	0	1.39688	1.82402	NQO1;CD84;EIF4EBP1;RPL13A;TREM2;APOE
Cytoskeleton Organization (GO:0007010)	5/117	0.27135	0.5337	0	0	1.45474	1.89748	FGD3;BIN1;WDPCP;APOE;RNASE1
Modulation of Chemical Synaptic Transmission (GO:0050804)	5/117	0.27135	0.5337	0	0	1.45474	1.89748	CX3CR1;SLC38A1;GRIN3A;SLC6A9;LRP8
Negative Regulation of Canonical Wnt Signaling Pathway (GO:0090090)	5/117	0.27135	0.5337	0	0	1.45474	1.89748	FRZB;DDIT3;DACT3;APOE;MLLT3
Regulation of Reactive Oxygen Species Metabolic Process (GO:2000377)	3/61	0.274124	0.5337	0	0	1.68452	2.18006	GADD45A;SIRPA;RNASE1
Positive Regulation of Epithelial Cell Proliferation (GO:0050679)	5/118	0.277085	0.5337	0	0	1.44179	1.85044	MYC;C5AR1;HIF1A;RTN4;THBS4
Adherens Junction Organization (GO:0034332)	2/35	0.280927	0.5337	0	0	1.97301	2.50505	CDH4;CDH8
Regulation of Neuronal Synaptic Plasticity (GO:0048168)	2/35	0.280927	0.5337	0	0	1.97301	2.50505	APOE;ZDHHC2
Cellular Response to Hydrogen Peroxide (GO:0070301)	2/35	0.280927	0.5337	0	0	1.97301	2.50505	TRPM2;SIRPA
Response to Transforming Growth Factor Beta (GO:0071559)	2/35	0.280927	0.5337	0	0	1.97301	2.50505	CITED1;ANKRD1
Smoothened Signaling Pathway (GO:0007224)	2/35	0.280927	0.5337	0	0	1.97301	2.50505	PTCHD1;HIPK2
Intracellular Receptor Signaling Pathway (GO:0030522)	2/35	0.280927	0.5337	0	0	1.97301	2.50505	TIFA;IPO5
Positive Regulation of Macromolecule Metabolic Process (GO:0010604)	2/35	0.280927	0.5337	0	0	1.97301	2.50505	LAPTM5;INHBA
Positive Regulation of Substrate Adhesion-Dependent Cell Spreading (GO:1900026)	2/35	0.280927	0.5337	0	0	1.97301	2.50505	MYOC;RNASE1
Protein Localization to Lysosome (GO:0061462)	2/35	0.280927	0.5337	0	0	1.97301	2.50505	LAPTM5;RTN4
Regulation of Cold-Induced Thermogenesis (GO:0120161)	6/148	0.281186	0.5337	0	0	1.37706	1.74713	GATM;DDIT3;UCP2;DIO2;ATF4;FGF21
ATP Metabolic Process (GO:0046034)	3/62	0.282278	0.5337	0	0	1.65588	2.09446	UCP2;MYH8;MYH7
Antiviral Innate Immune Response (GO:0140374)	3/62	0.282278	0.5337	0	0	1.65588	2.09446	GPNMB;USP20;OAS3
Regulation of Cilium Movement (GO:0003352)	1/11	0.283541	0.5337	0	0	3.25386	4.10116	CFAP43
Regulation of Establishment of Protein Localization to Mitochondrion (GO:1903747)	1/11	0.283541	0.5337	0	0	3.25386	4.10116	HAX1
RNA Splicing, via Endonucleolytic Cleavage and Ligation (GO:0000394)	1/11	0.283541	0.5337	0	0	3.25386	4.10116	ERN1
Actin Crosslink Formation (GO:0051764)	1/11	0.283541	0.5337	0	0	3.25386	4.10116	GAS2L3
Regulation of Mesenchymal Cell Proliferation (GO:0010464)	1/11	0.283541	0.5337	0	0	3.25386	4.10116	MYC
Amino Sugar Biosynthetic Process (GO:0046349)	1/11	0.283541	0.5337	0	0	3.25386	4.10116	UAP1L1
Aspartate Transmembrane Transport (GO:0015810)	1/11	0.283541	0.5337	0	0	3.25386	4.10116	SLC1A2
Regulation of Programmed Necrotic Cell Death (GO:0062098)	1/11	0.283541	0.5337	0	0	3.25386	4.10116	NUPR1
Regulation of Purine Nucleotide Catabolic Process (GO:0033121)	1/11	0.283541	0.5337	0	0	3.25386	4.10116	HIF1A
cGMP Metabolic Process (GO:0046068)	1/11	0.283541	0.5337	0	0	3.25386	4.10116	NPPB
Cardiac Muscle Cell Membrane Repolarization (GO:0099622)	1/11	0.283541	0.5337	0	0	3.25386	4.10116	KCNE1
Catecholamine Biosynthetic Process (GO:0042423)	1/11	0.283541	0.5337	0	0	3.25386	4.10116	TGFB2
Cellular Response to UV-B (GO:0071493)	1/11	0.283541	0.5337	0	0	3.25386	4.10116	MFAP4
Central Nervous System Myelination (GO:0022010)	1/11	0.283541	0.5337	0	0	3.25386	4.10116	TENM4
Cytidine to Uridine Editing (GO:0016554)	1/11	0.283541	0.5337	0	0	3.25386	4.10116	APOBEC1
Diol Metabolic Process (GO:0034311)	1/11	0.283541	0.5337	0	0	3.25386	4.10116	PLPP2
Sphingoid Metabolic Process (GO:0046519)	1/11	0.283541	0.5337	0	0	3.25386	4.10116	PLPP2
Endoplasmic Reticulum Membrane Organization (GO:0090158)	1/11	0.283541	0.5337	0	0	3.25386	4.10116	RTN4
Endosomal Lumen Acidification (GO:0048388)	1/11	0.283541	0.5337	0	0	3.25386	4.10116	ATP6V1H
Fatty Acid Homeostasis (GO:0055089)	1/11	0.283541	0.5337	0	0	3.25386	4.10116	APOE
Fatty Acid Transmembrane Transport (GO:1902001)	1/11	0.283541	0.5337	0	0	3.25386	4.10116	SLC2A1
Folic Acid Metabolic Process (GO:0046655)	1/11	0.283541	0.5337	0	0	3.25386	4.10116	MTHFD2
Interleukin-10-Mediated Signaling Pathway (GO:0140105)	1/11	0.283541	0.5337	0	0	3.25386	4.10116	IL10RA
Intestinal Lipid Absorption (GO:0098856)	1/11	0.283541	0.5337	0	0	3.25386	4.10116	SOAT2
Iron Ion Transmembrane Transport (GO:0034755)	1/11	0.283541	0.5337	0	0	3.25386	4.10116	SLC11A1
Macrophage Chemotaxis (GO:0048246)	1/11	0.283541	0.5337	0	0	3.25386	4.10116	LGALS3
Negative Regulation of Bone Remodeling (GO:0046851)	1/11	0.283541	0.5337	0	0	3.25386	4.10116	INPP5D
Negative Regulation of calcineurin-NFAT Signaling Cascade (GO:0070885)	1/11	0.283541	0.5337	0	0	3.25386	4.10116	RCAN1
Negative Regulation of Calcineurin-Mediated Signaling (GO:0106057)	1/11	0.283541	0.5337	0	0	3.25386	4.10116	RCAN1
Negative Regulation of Epithelial Cell Apoptotic Process (GO:1904036)	1/11	0.283541	0.5337	0	0	3.25386	4.10116	NUPR1
Negative Regulation of Fibrinolysis (GO:0051918)	1/11	0.283541	0.5337	0	0	3.25386	4.10116	SERPINE1
Negative Regulation of Gene Expression via Chromosomal CpG Island Methylation (GO:0044027)	1/11	0.283541	0.5337	0	0	3.25386	4.10116	MYC
Negative Regulation of Glycolytic Process (GO:0045820)	1/11	0.283541	0.5337	0	0	3.25386	4.10116	NUPR1
Negative Regulation of Heart Contraction (GO:0045822)	1/11	0.283541	0.5337	0	0	3.25386	4.10116	PIK3CG
Negative Regulation of Potassium Ion Transmembrane Transport (GO:1901380)	1/11	0.283541	0.5337	0	0	3.25386	4.10116	BIN1
Negative Regulation of Potassium Ion Transport (GO:0043267)	1/11	0.283541	0.5337	0	0	3.25386	4.10116	BIN1
Negative Regulation of Purine Nucleotide Catabolic Process (GO:0033122)	1/11	0.283541	0.5337	0	0	3.25386	4.10116	NUPR1
Neurotransmitter Uptake (GO:0001504)	1/11	0.283541	0.5337	0	0	3.25386	4.10116	SLC38A1
Neutrophil Activation Involved in Immune Response (GO:0002283)	1/11	0.283541	0.5337	0	0	3.25386	4.10116	TYROBP
Phosphatidylinositol-3-Phosphate Biosynthetic Process (GO:0036092)	1/11	0.283541	0.5337	0	0	3.25386	4.10116	PIK3CG
Positive Regulation of Endoplasmic Reticulum Unfolded Protein Response (GO:1900103)	1/11	0.283541	0.5337	0	0	3.25386	4.10116	ERN1
Positive Regulation of Gene Expression via Chromosomal CpG Island Demethylation (GO:0044029)	1/11	0.283541	0.5337	0	0	3.25386	4.10116	APOBEC1
Positive Regulation of Protein Depolymerization (GO:1901881)	1/11	0.283541	0.5337	0	0	3.25386	4.10116	PLEK
Positive Regulation of Smooth Muscle Cell Apoptotic Process (GO:0034393)	1/11	0.283541	0.5337	0	0	3.25386	4.10116	E2F3
Positive Regulation of Vascular Endothelial Growth Factor Receptor Signaling Pathway (GO:0030949)	1/11	0.283541	0.5337	0	0	3.25386	4.10116	HIF1A
Regulation of RNA Metabolic Process (GO:0051252)	1/11	0.283541	0.5337	0	0	3.25386	4.10116	OAS3
Regulation of T Cell Mediated Immunity (GO:0002709)	1/11	0.283541	0.5337	0	0	3.25386	4.10116	WAS
Regulation of TORC2 Signaling (GO:1903939)	1/11	0.283541	0.5337	0	0	3.25386	4.10116	NCKAP1L
Regulation of Adipose Tissue Development (GO:1904177)	1/11	0.283541	0.5337	0	0	3.25386	4.10116	SPI1
Regulation of Cardiac Muscle Cell Apoptotic Process (GO:0010665)	1/11	0.283541	0.5337	0	0	3.25386	4.10116	NUPR1
Regulation of Chromatin Organization (GO:1902275)	1/11	0.283541	0.5337	0	0	3.25386	4.10116	MLLT3
Phosphatidylinositol Biosynthetic Process (GO:0006661)	4/91	0.288379	0.542412	0	0	1.49763	1.86227	INPP5D;INPP5J;PLCG2;PIK3CG
Carboxylic Acid Metabolic Process (GO:0019752)	2/36	0.292066	0.545814	0	0	1.91488	2.35678	PON3;SLC2A1
Regulation of Type I Interferon-Mediated Signaling Pathway (GO:0060338)	2/36	0.292066	0.545814	0	0	1.91488	2.35678	OAS3;PTPN6
Cellular Response to Heat (GO:0034605)	2/36	0.292066	0.545814	0	0	1.91488	2.35678	HSP90AA1;HMOX1
Cytoplasmic Translational Initiation (GO:0002183)	2/36	0.292066	0.545814	0	0	1.91488	2.35678	EIF2S2;EIF3C
Sister Chromatid Segregation (GO:0000819)	2/36	0.292066	0.545814	0	0	1.91488	2.35678	SPAG5;ZWINT
Embryonic Limb Morphogenesis (GO:0030326)	2/36	0.292066	0.545814	0	0	1.91488	2.35678	TGFB2;WDPCP
Negative Regulation of Cell Cycle G1/S Phase Transition (GO:1902807)	2/36	0.292066	0.545814	0	0	1.91488	2.35678	GPNMB;INHBA
Positive Regulation of Release of Sequestered Calcium Ion Into Cytosol (GO:0051281)	2/36	0.292066	0.545814	0	0	1.91488	2.35678	P2RY6;GSTM2
Granulocyte Chemotaxis (GO:0071621)	3/64	0.298643	0.545814	0	0	1.60142	1.93533	LGALS3;TGFB2;PIK3CG
Monocarboxylic Acid Biosynthetic Process (GO:0072330)	3/64	0.298643	0.545814	0	0	1.60142	1.93533	SRR;GATM;ACOX2
Positive Regulation of Binding (GO:0051099)	3/64	0.298643	0.545814	0	0	1.60142	1.93533	BAMBI;TRIB3;HIPK2
Positive Regulation of Mitotic Cell Cycle Phase Transition (GO:1901992)	3/64	0.298643	0.545814	0	0	1.60142	1.93533	CCND2;RAD51C;AIF1
Axon Guidance (GO:0007411)	6/152	0.301882	0.545814	0	0	1.33906	1.60382	ENAH;SEMA3C;KIF5A;NCAM1;RNASE1;SCN1B
Anterograde Axonal Transport (GO:0008089)	2/37	0.303183	0.545814	0	0	1.86007	2.21985	KIF5A;KIF1A
Cardiac Muscle Cell Action Potential Involved in Contraction (GO:0086002)	2/37	0.303183	0.545814	0	0	1.86007	2.21985	KCNE1;SCN1B
Intrinsic Apoptotic Signaling Pathway by P53 Class Mediator (GO:0072332)	2/37	0.303183	0.545814	0	0	1.86007	2.21985	PMAIP1;HIPK2
Negative Regulation of Endothelial Cell Migration (GO:0010596)	2/37	0.303183	0.545814	0	0	1.86007	2.21985	GADD45A;APOE
Nucleobase-Containing Compound Metabolic Process (GO:0006139)	2/37	0.303183	0.545814	0	0	1.86007	2.21985	OAS3;UPP1
Regulation of Cellular Component Biogenesis (GO:0044087)	2/37	0.303183	0.545814	0	0	1.86007	2.21985	HSP90AA1;APOE
NADH Oxidation (GO:0006116)	1/12	0.304939	0.545814	0	0	2.9579	3.51293	GPD1
T Cell Chemotaxis (GO:0010818)	1/12	0.304939	0.545814	0	0	2.9579	3.51293	PIK3CG
T-helper Cell Lineage Commitment (GO:0002295)	1/12	0.304939	0.545814	0	0	2.9579	3.51293	LY9
Actin-Mediated Cell Contraction (GO:0070252)	1/12	0.304939	0.545814	0	0	2.9579	3.51293	KCNE1
Regulation of Myoblast Fusion (GO:1901739)	1/12	0.304939	0.545814	0	0	2.9579	3.51293	CD53
Axonal Fasciculation (GO:0007413)	1/12	0.304939	0.545814	0	0	2.9579	3.51293	RTN4
Biogenic Amine Metabolic Process (GO:0006576)	1/12	0.304939	0.545814	0	0	2.9579	3.51293	MAOA
Regulation of Response to Stress (GO:0080134)	1/12	0.304939	0.545814	0	0	2.9579	3.51293	DYRK3
Catecholamine Metabolic Process (GO:0006584)	1/12	0.304939	0.545814	0	0	2.9579	3.51293	RNF180
Cellular Component Maintenance (GO:0043954)	1/12	0.304939	0.545814	0	0	2.9579	3.51293	TREM2
Renal Filtration (GO:0097205)	1/12	0.304939	0.545814	0	0	2.9579	3.51293	TMEM63C
Dehydroascorbic Acid Transport (GO:0070837)	1/12	0.304939	0.545814	0	0	2.9579	3.51293	SLC2A1
Detection of Bacterium (GO:0016045)	1/12	0.304939	0.545814	0	0	2.9579	3.51293	NLRC4
Signal Release (GO:0023061)	1/12	0.304939	0.545814	0	0	2.9579	3.51293	ABCC4
Detection of Light Stimulus Involved in Sensory Perception (GO:0050962)	1/12	0.304939	0.545814	0	0	2.9579	3.51293	GNAT2
Detection of Light Stimulus Involved in Visual Perception (GO:0050908)	1/12	0.304939	0.545814	0	0	2.9579	3.51293	GNAT2
Sodium Ion Export Across Plasma Membrane (GO:0036376)	1/12	0.304939	0.545814	0	0	2.9579	3.51293	SLC8A1
Epithelial Cell-Cell Adhesion (GO:0090136)	1/12	0.304939	0.545814	0	0	2.9579	3.51293	THBS4
Erythrocyte Development (GO:0048821)	1/12	0.304939	0.545814	0	0	2.9579	3.51293	NCKAP1L
Fatty Acid Beta-Oxidation Using acyl-CoA Oxidase (GO:0033540)	1/12	0.304939	0.545814	0	0	2.9579	3.51293	ACOX2
Fibrinolysis (GO:0042730)	1/12	0.304939	0.545814	0	0	2.9579	3.51293	SERPINE1
Forebrain Neuron Differentiation (GO:0021879)	1/12	0.304939	0.545814	0	0	2.9579	3.51293	INHBA
Glial Cell-Derived Neurotrophic Factor Receptor Signaling Pathway (GO:0035860)	1/12	0.304939	0.545814	0	0	2.9579	3.51293	GDF15
Granulocyte Differentiation (GO:0030851)	1/12	0.304939	0.545814	0	0	2.9579	3.51293	CEBPA
Interleukin-6-Mediated Signaling Pathway (GO:0070102)	1/12	0.304939	0.545814	0	0	2.9579	3.51293	SPI1
Low-Density Lipoprotein Particle Remodeling (GO:0034374)	1/12	0.304939	0.545814	0	0	2.9579	3.51293	PLA2G7
Macrophage Migration (GO:1905517)	1/12	0.304939	0.545814	0	0	2.9579	3.51293	LGALS3
Mitochondrial Genome Maintenance (GO:0000002)	1/12	0.304939	0.545814	0	0	2.9579	3.51293	LONP1
Morphogenesis of a Polarized Epithelium (GO:0001738)	1/12	0.304939	0.545814	0	0	2.9579	3.51293	WDPCP
Myelination in Peripheral Nervous System (GO:0022011)	1/12	0.304939	0.545814	0	0	2.9579	3.51293	MYOC
Negative Regulation of Amyloid Fibril Formation (GO:1905907)	1/12	0.304939	0.545814	0	0	2.9579	3.51293	TREM2
Negative Regulation of Cell Cycle Phase Transition (GO:1901988)	1/12	0.304939	0.545814	0	0	2.9579	3.51293	ATF5
Negative Regulation of Complement Activation (GO:0045916)	1/12	0.304939	0.545814	0	0	2.9579	3.51293	VSIG4
Negative Regulation of Locomotion (GO:0040013)	1/12	0.304939	0.545814	0	0	2.9579	3.51293	WAS
Negative Regulation of Microtubule Polymerization (GO:0031115)	1/12	0.304939	0.545814	0	0	2.9579	3.51293	INPP5J
Phospholipid Efflux (GO:0033700)	1/12	0.304939	0.545814	0	0	2.9579	3.51293	APOE
Polyamine Metabolic Process (GO:0006595)	1/12	0.304939	0.545814	0	0	2.9579	3.51293	SLC38A1
Positive Regulation of CD4-positive, Alpha-Beta T Cell Activation (GO:2000516)	1/12	0.304939	0.545814	0	0	2.9579	3.51293	NCKAP1L
Positive Regulation of T-helper 1 Type Immune Response (GO:0002827)	1/12	0.304939	0.545814	0	0	2.9579	3.51293	SLC11A1
Positive Regulation of T-helper Cell Differentiation (GO:0045624)	1/12	0.304939	0.545814	0	0	2.9579	3.51293	CD86
Positive Regulation of Dendrite Development (GO:1900006)	1/12	0.304939	0.545814	0	0	2.9579	3.51293	LRP8
Positive Regulation of Natural Killer Cell Activation (GO:0032816)	1/12	0.304939	0.545814	0	0	2.9579	3.51293	TYROBP
Positive Regulation of Protein Localization to Cell Surface (GO:2000010)	1/12	0.304939	0.545814	0	0	2.9579	3.51293	TYROBP
Positive Regulation of Reactive Oxygen Species Biosynthetic Process (GO:1903428)	1/12	0.304939	0.545814	0	0	2.9579	3.51293	PLCG2
Positive Regulation of Ruffle Assembly (GO:1900029)	1/12	0.304939	0.545814	0	0	2.9579	3.51293	P2RY12
Positive Regulation of Vascular Endothelial Cell Proliferation (GO:1905564)	1/12	0.304939	0.545814	0	0	2.9579	3.51293	ITGA4
Potassium Ion Export Across Plasma Membrane (GO:0097623)	1/12	0.304939	0.545814	0	0	2.9579	3.51293	KCNE1
Regulation of ATP Biosynthetic Process (GO:2001169)	1/12	0.304939	0.545814	0	0	2.9579	3.51293	TREM2
Regulation of CD4-positive, Alpha-Beta T Cell Differentiation (GO:0043370)	1/12	0.304939	0.545814	0	0	2.9579	3.51293	NCKAP1L
Regulation of T Cell Apoptotic Process (GO:0070232)	1/12	0.304939	0.545814	0	0	2.9579	3.51293	LGALS3
Regulation of Actin Filament Depolymerization (GO:0030834)	1/12	0.304939	0.545814	0	0	2.9579	3.51293	PLEK
Regulation of Extrinsic Apoptotic Signaling Pathway (GO:2001236)	3/65	0.306847	0.548092	0	0	1.57551	1.86132	LGALS3;NOL3;BID
Fat Cell Differentiation (GO:0045444)	3/65	0.306847	0.548092	0	0	1.57551	1.86132	CEBPA;EGR2;ATF5
Glycerophospholipid Metabolic Process (GO:0006650)	3/65	0.306847	0.548092	0	0	1.57551	1.86132	ABHD3;PLCG2;PLA2G7
Cellular Response to Peptide Hormone Stimulus (GO:0071375)	4/94	0.308577	0.550423	0	0	1.44748	1.70192	CPEB1;MYO5A;TRIB3;PCK2
Positive Regulation of Phosphorylation (GO:0042327)	4/94	0.308577	0.550423	0	0	1.44748	1.70192	CSF1R;GPNMB;RNASE1;EREG
Inorganic Cation Transmembrane Transport (GO:0098662)	11/307	0.311247	0.553155	0	0	1.2117	1.41426	TRPM2;KCNE1;SLC6A8;SLC6A9;SLC9A7;SLC11A1;UCP2;SLC9A9;ATP6V1H;SCN1B;SLC8A1
Regulation of Vascular Associated Smooth Muscle Cell Proliferation (GO:1904705)	2/38	0.314268	0.553155	0	0	1.80831	2.09314	ERN1;P2RY6
Inner Mitochondrial Membrane Organization (GO:0007007)	2/38	0.314268	0.553155	0	0	1.80831	2.09314	CHCHD6;GHITM
mRNA Transcription by RNA Polymerase II (GO:0042789)	2/38	0.314268	0.553155	0	0	1.80831	2.09314	C5AR1;ATF4
Neuron Projection Extension (GO:1990138)	2/38	0.314268	0.553155	0	0	1.80831	2.09314	SLC9A7;MAP1B
Positive Regulation of Bone Mineralization (GO:0030501)	2/38	0.314268	0.553155	0	0	1.80831	2.09314	FBN2;SLC8A1
Positive Regulation of Immunoglobulin Production (GO:0002639)	2/38	0.314268	0.553155	0	0	1.80831	2.09314	CD86;SASH3
Positive Regulation of Reproductive Process (GO:2000243)	2/38	0.314268	0.553155	0	0	1.80831	2.09314	INHBA;LHFPL2
Positive Regulation of MAP Kinase Activity (GO:0043406)	3/66	0.315058	0.553155	0	0	1.55042	1.79074	ERN1;PIK3CG;PIK3R5
Response to Calcium Ion (GO:0051592)	4/95	0.315343	0.553155	0	0	1.4315	1.65209	TRPM2;CPNE4;ALOX5AP;PLCG2
Sodium Ion Transport (GO:0006814)	4/96	0.322121	0.553155	0	0	1.41587	1.60394	SLC6A8;SLC6A9;SLC8A1;SCN1B
Negative Regulation of Cell Adhesion (GO:0007162)	3/67	0.323274	0.553155	0	0	1.52612	1.72338	SERPINE1;ARHGDIG;B4GALNT2
Negative Regulation of Cytokine-Mediated Signaling Pathway (GO:0001960)	3/67	0.323274	0.553155	0	0	1.52612	1.72338	IL1RN;OAS3;TREM2
Neurogenesis (GO:0022008)	3/67	0.323274	0.553155	0	0	1.52612	1.72338	TGFB2;CHAC1;FGF21
Protein Phosphorylation (GO:0006468)	13/373	0.323632	0.553155	0	0	1.17751	1.3284	CSF1R;DYRK3;HIPK2;ERN1;MELK;GRK5;ADM2;LONP1;TLR7;COQ8B;PTPN6;HTATIP2;TLR2
Regulation of Protein-Containing Complex Assembly (GO:0043254)	5/126	0.323712	0.553155	0	0	1.34591	1.51805	LGALS3;HSP90AA1;KIF9;APOE;BID
Regulation of Cell Motility (GO:2000145)	5/126	0.323712	0.553155	0	0	1.34591	1.51805	CSF1R;WAS;RNASE1;RTN4;FGF21
Regulation of Metal Ion Transport (GO:0010959)	2/39	0.325313	0.553155	0	0	1.75935	1.97569	KCNE1;BCL2
Axonal Transport (GO:0098930)	2/39	0.325313	0.553155	0	0	1.75935	1.97569	KIF1A;HIF1A
Glycosphingolipid Metabolic Process (GO:0006687)	2/39	0.325313	0.553155	0	0	1.75935	1.97569	GALC;FUT1
Negative Regulation of G Protein-Coupled Receptor Signaling Pathway (GO:0045744)	2/39	0.325313	0.553155	0	0	1.75935	1.97569	PLEK;RPGRIP1L
Phosphatidylinositol 3-Kinase/Protein Kinase B Signal Transduction (GO:0043491)	2/39	0.325313	0.553155	0	0	1.75935	1.97569	PIK3CG;PIK3R5
Positive Regulation of SMAD Protein Signal Transduction (GO:0060391)	2/39	0.325313	0.553155	0	0	1.75935	1.97569	TGFB2;INHBA
Positive Regulation of Transferase Activity (GO:0051347)	2/39	0.325313	0.553155	0	0	1.75935	1.97569	TRIB3;APOE
Regulation of Axon Extension (GO:0030516)	2/39	0.325313	0.553155	0	0	1.75935	1.97569	APOE;RTN4
C4-dicarboxylate Transport (GO:0015740)	1/13	0.325699	0.553155	0	0	2.71127	3.04145	UCP2
Regulation of Gastrulation (GO:0010470)	1/13	0.325699	0.553155	0	0	2.71127	3.04145	TENM4
Regulation of Humoral Immune Response (GO:0002920)	1/13	0.325699	0.553155	0	0	2.71127	3.04145	FCGR2B
Regulation of Pattern Recognition Receptor Signaling Pathway (GO:0062207)	1/13	0.325699	0.553155	0	0	2.71127	3.04145	TREM2
Atrial Septum Development (GO:0003283)	1/13	0.325699	0.553155	0	0	2.71127	3.04145	TGFB2
Atrioventricular Valve Development (GO:0003171)	1/13	0.325699	0.553155	0	0	2.71127	3.04145	TGFB2
Body Fluid Secretion (GO:0007589)	1/13	0.325699	0.553155	0	0	2.71127	3.04145	NPPB
calcineurin-NFAT Signaling Cascade (GO:0033173)	1/13	0.325699	0.553155	0	0	2.71127	3.04145	NFAM1
Cardiac Cell Development (GO:0055006)	1/13	0.325699	0.553155	0	0	2.71127	3.04145	SLC8A1
Cardiac Right Ventricle Morphogenesis (GO:0003215)	1/13	0.325699	0.553155	0	0	2.71127	3.04145	TGFB2
Cardiocyte Differentiation (GO:0035051)	1/13	0.325699	0.553155	0	0	2.71127	3.04145	TGFB2
Regulation of Vasculogenesis (GO:2001212)	1/13	0.325699	0.553155	0	0	2.71127	3.04145	RTN4
Removal of Superoxide Radicals (GO:0019430)	1/13	0.325699	0.553155	0	0	2.71127	3.04145	NQO1
Response to UV-A (GO:0070141)	1/13	0.325699	0.553155	0	0	2.71127	3.04145	TIMP1
Response to Muramyl Dipeptide (GO:0032495)	1/13	0.325699	0.553155	0	0	2.71127	3.04145	IRF5
Response to Progesterone (GO:0032570)	1/13	0.325699	0.553155	0	0	2.71127	3.04145	TGFB2
Cochlea Morphogenesis (GO:0090103)	1/13	0.325699	0.553155	0	0	2.71127	3.04145	MYO3B
Cristae Formation (GO:0042407)	1/13	0.325699	0.553155	0	0	2.71127	3.04145	CHCHD6
Secondary Palate Development (GO:0062009)	1/13	0.325699	0.553155	0	0	2.71127	3.04145	TGFB2
snRNA Transcription (GO:0009301)	1/13	0.325699	0.553155	0	0	2.71127	3.04145	ELL2
Substrate-Dependent Cell Migration (GO:0006929)	1/13	0.325699	0.553155	0	0	2.71127	3.04145	P2RY12
Sulfate Transmembrane Transport (GO:1902358)	1/13	0.325699	0.553155	0	0	2.71127	3.04145	SLC26A7
Formation of Cytoplasmic Translation Initiation Complex (GO:0001732)	1/13	0.325699	0.553155	0	0	2.71127	3.04145	EIF3C
Lipid Droplet Formation (GO:0140042)	1/13	0.325699	0.553155	0	0	2.71127	3.04145	CDS2
Lipid Oxidation (GO:0034440)	1/13	0.325699	0.553155	0	0	2.71127	3.04145	PLA2G7
Mature B Cell Differentiation Involved in Immune Response (GO:0002313)	1/13	0.325699	0.553155	0	0	2.71127	3.04145	FCGR2B
Membrane Protein Intracellular Domain Proteolysis (GO:0031293)	1/13	0.325699	0.553155	0	0	2.71127	3.04145	RHBDD1
Mitochondrial DNA Metabolic Process (GO:0032042)	1/13	0.325699	0.553155	0	0	2.71127	3.04145	LONP1
Mitochondrial Fission (GO:0000266)	1/13	0.325699	0.553155	0	0	2.71127	3.04145	UCP2
Motor Neuron Axon Guidance (GO:0008045)	1/13	0.325699	0.553155	0	0	2.71127	3.04145	RNASE1
Myeloid Dendritic Cell Activation (GO:0001773)	1/13	0.325699	0.553155	0	0	2.71127	3.04145	DOCK2
Negative Regulation of Ras Protein Signal Transduction (GO:0046580)	1/13	0.325699	0.553155	0	0	2.71127	3.04145	TGFB2
Negative Regulation of Alcohol Biosynthetic Process (GO:1902931)	1/13	0.325699	0.553155	0	0	2.71127	3.04145	PLEK
Negative Regulation of Bone Mineralization (GO:0030502)	1/13	0.325699	0.553155	0	0	2.71127	3.04145	CCR1
Negative Regulation of Cell Activation (GO:0050866)	1/13	0.325699	0.553155	0	0	2.71127	3.04145	TREM2
Positive Regulation of Alpha-Beta T Cell Differentiation (GO:0046638)	1/13	0.325699	0.553155	0	0	2.71127	3.04145	NCKAP1L
Positive Regulation of Brown Fat Cell Differentiation (GO:0090336)	1/13	0.325699	0.553155	0	0	2.71127	3.04145	LONP1
Positive Regulation of Calcium Ion Import (GO:0090280)	1/13	0.325699	0.553155	0	0	2.71127	3.04145	LGALS3
Positive Regulation of Cellular Respiration (GO:1901857)	1/13	0.325699	0.553155	0	0	2.71127	3.04145	NUPR1
Positive Regulation of Coagulation (GO:0050820)	1/13	0.325699	0.553155	0	0	2.71127	3.04145	SERPINE1
Positive Regulation of Sodium Ion Transport (GO:0010765)	1/13	0.325699	0.553155	0	0	2.71127	3.04145	SCN1B
Positive Regulation of Type 2 Immune Response (GO:0002830)	1/13	0.325699	0.553155	0	0	2.71127	3.04145	CD86
Pseudouridine Synthesis (GO:0001522)	1/13	0.325699	0.553155	0	0	2.71127	3.04145	NHP2
Regulation of T-helper 17 Type Immune Response (GO:2000316)	1/13	0.325699	0.553155	0	0	2.71127	3.04145	CARD9
Regulation of Attachment of Spindle Microtubules to Kinetochore (GO:0051988)	1/13	0.325699	0.553155	0	0	2.71127	3.04145	SPAG5
Reg of Calcium Ion Transmembrane Transport via High Voltage-Gated Calcium Channel (GO:1902514)	1/13	0.325699	0.553155	0	0	2.71127	3.04145	BIN1
Regulation of Carbohydrate Catabolic Process (GO:0043470)	1/13	0.325699	0.553155	0	0	2.71127	3.04145	HIF1A
Regulation of Cell Communication by Electrical Coupling (GO:0010649)	1/13	0.325699	0.553155	0	0	2.71127	3.04145	SLC8A1
Muscle Contraction (GO:0006936)	4/97	0.328909	0.557874	0	0	1.40057	1.5574	SLC6A8;MYH8;SLC8A1;MYH7
Regulation of TORC1 Signaling (GO:1903432)	4/97	0.328909	0.557874	0	0	1.40057	1.5574	DYRK3;SESN2;RRAGD;LONP1
Potassium Ion Transport (GO:0006813)	5/127	0.32961	0.558333	0	0	1.33481	1.48143	KCNJ4;KCNE1;SLC9A7;SLC9A9;SLC17A7
Regulation of Anatomical Structure Morphogenesis (GO:0022603)	5/127	0.32961	0.558333	0	0	1.33481	1.48143	GPNMB;HMOX1;KIF1A;PIK3CG;HTATIP2
Regulation of Cell Communication (GO:0010646)	3/68	0.331491	0.561151	0	0	1.50256	1.65907	GRK5;STRN;SLC8A1
Defense Response to Gram-positive Bacterium (GO:0050830)	4/98	0.335705	0.565127	0	0	1.3856	1.51241	RNASE6;RNASE1;MPEG1;TLR2
Regulation of Filopodium Assembly (GO:0051489)	2/40	0.33631	0.565127	0	0	1.71296	1.86665	TRPM2;MYO3B
Branching Morphogenesis of an Epithelial Tube (GO:0048754)	2/40	0.33631	0.565127	0	0	1.71296	1.86665	CITED1;MYC
Calcium-Dependent Cell-Cell Adhesion via Plasma Membrane Cell Adhesion Molecules (GO:0016339)	2/40	0.33631	0.565127	0	0	1.71296	1.86665	CDH4;CDH8
Female Gamete Generation (GO:0007292)	2/40	0.33631	0.565127	0	0	1.71296	1.86665	MEI4;EREG
Negative Regulation of Cell-Cell Adhesion (GO:0022408)	2/40	0.33631	0.565127	0	0	1.71296	1.86665	IL1RN;B4GALNT2
Negative Regulation of Proteolysis (GO:0045861)	2/40	0.33631	0.565127	0	0	1.71296	1.86665	CHAC1;TIMP1
Negative Regulation of Sequestering of Calcium Ion (GO:0051283)	2/40	0.33631	0.565127	0	0	1.71296	1.86665	TRPM2;PLCG2
Regulation of Apoptotic Signaling Pathway (GO:2001233)	2/40	0.33631	0.565127	0	0	1.71296	1.86665	CX3CR1;BCL2
Epithelium Development (GO:0060429)	6/159	0.338703	0.565127	0	0	1.27733	1.38288	LGALS3;TGFB2;ANXA4;GSTA2;GSTA1;WDPCP
Phosphatidylinositol Metabolic Process (GO:0046488)	3/69	0.339704	0.565127	0	0	1.47972	1.59763	INPP5D;INPP5J;PLCG2
Positive Regulation of Cold-Induced Thermogenesis (GO:0120162)	4/99	0.342507	0.565127	0	0	1.37094	1.46892	GATM;UCP2;DIO2;FGF21
Regulation of Coagulation (GO:0050818)	1/14	0.34584	0.565127	0	0	2.50258	2.65719	SERPINE1
Regulation of Granulocyte Macrophage Colony-Stimulating Factor Production (GO:0032645)	1/14	0.34584	0.565127	0	0	2.50258	2.65719	CD84
Regulation of Immune Effector Process (GO:0002697)	1/14	0.34584	0.565127	0	0	2.50258	2.65719	FCGR2B
Regulation of Integrin Activation (GO:0033623)	1/14	0.34584	0.565127	0	0	2.50258	2.65719	PLEK
Acute-Phase Response (GO:0006953)	1/14	0.34584	0.565127	0	0	2.50258	2.65719	IL1RN
Blood Coagulation, Fibrin Clot Formation (GO:0072378)	1/14	0.34584	0.565127	0	0	2.50258	2.65719	F13A1
Cell Communication by Electrical Coupling Involved in Cardiac Conduction (GO:0086064)	1/14	0.34584	0.565127	0	0	2.50258	2.65719	SLC8A1
Cellular Response to ATP (GO:0071318)	1/14	0.34584	0.565127	0	0	2.50258	2.65719	P2RY12
Cellular Response to Superoxide (GO:0071451)	1/14	0.34584	0.565127	0	0	2.50258	2.65719	NQO1
Response to Chemokine (GO:1990868)	1/14	0.34584	0.565127	0	0	2.50258	2.65719	DOCK8
Response to Muscle Stretch (GO:0035994)	1/14	0.34584	0.565127	0	0	2.50258	2.65719	SLC8A1
Secretion (GO:0046903)	1/14	0.34584	0.565127	0	0	2.50258	2.65719	NPPB
Smooth Muscle Contraction (GO:0006939)	1/14	0.34584	0.565127	0	0	2.50258	2.65719	SLC8A1
Embryonic Cranial Skeleton Morphogenesis (GO:0048701)	1/14	0.34584	0.565127	0	0	2.50258	2.65719	MTHFD1L
Endoderm Development (GO:0007492)	1/14	0.34584	0.565127	0	0	2.50258	2.65719	DUSP4
Ether Lipid Metabolic Process (GO:0046485)	1/14	0.34584	0.565127	0	0	2.50258	2.65719	PLA2G7
Extracellular Transport (GO:0006858)	1/14	0.34584	0.565127	0	0	2.50258	2.65719	ROPN1L
Extrinsic Apoptotic Signaling Pathway in Absence of Ligand (GO:0097192)	1/14	0.34584	0.565127	0	0	2.50258	2.65719	BCL2
Ubiquinone Biosynthetic Process (GO:0006744)	1/14	0.34584	0.565127	0	0	2.50258	2.65719	COQ8B
Fucosylation (GO:0036065)	1/14	0.34584	0.565127	0	0	2.50258	2.65719	FUT1
Glycogen Catabolic Process (GO:0005980)	1/14	0.34584	0.565127	0	0	2.50258	2.65719	STBD1
Glycolipid Catabolic Process (GO:0019377)	1/14	0.34584	0.565127	0	0	2.50258	2.65719	GALC
Medium-Chain Fatty Acid Metabolic Process (GO:0051791)	1/14	0.34584	0.565127	0	0	2.50258	2.65719	ABHD3
Negative Regulation of ATP Metabolic Process (GO:1903579)	1/14	0.34584	0.565127	0	0	2.50258	2.65719	NUPR1
Negative Regulation of cGAS/STING Signaling Pathway (GO:0160049)	1/14	0.34584	0.565127	0	0	2.50258	2.65719	LYPLAL1
Negative Regulation of Fatty Acid Biosynthetic Process (GO:0045717)	1/14	0.34584	0.565127	0	0	2.50258	2.65719	TRIB3
Negative Regulation of Neuroinflammatory Response (GO:0150079)	1/14	0.34584	0.565127	0	0	2.50258	2.65719	TREM2
Negative Regulation of Peptidyl-Tyrosine Phosphorylation (GO:0050732)	1/14	0.34584	0.565127	0	0	2.50258	2.65719	MVP
Negative Regulation of Protein Tyrosine Kinase Activity (GO:0061099)	1/14	0.34584	0.565127	0	0	2.50258	2.65719	MVP
Negative Regulation of Toll-Like Receptor Signaling Pathway (GO:0034122)	1/14	0.34584	0.565127	0	0	2.50258	2.65719	CD300A
Neutrophil Mediated Immunity (GO:0002446)	1/14	0.34584	0.565127	0	0	2.50258	2.65719	CARD9
Nuclear Pore Organization (GO:0006999)	1/14	0.34584	0.565127	0	0	2.50258	2.65719	RTN4
peptidyl-L-cysteine S-palmitoylation (GO:0018230)	1/14	0.34584	0.565127	0	0	2.50258	2.65719	ZDHHC2
peptidyl-S-diacylglycerol-L-cysteine Biosynthetic Process From Peptidyl-Cysteine (GO:0018231)	1/14	0.34584	0.565127	0	0	2.50258	2.65719	ZDHHC2
+ Reg of Adaptive Imm Resp Based on Som Recomb of Imm Rcptrs Built Frm IgSF Domains (GO:0002824)	1/14	0.34584	0.565127	0	0	2.50258	2.65719	SLC11A1
Positive Regulation of Cardiac Muscle Cell Proliferation (GO:0060045)	1/14	0.34584	0.565127	0	0	2.50258	2.65719	LONP1
Positive Regulation of Heart Rate (GO:0010460)	1/14	0.34584	0.565127	0	0	2.50258	2.65719	ADM2
Positive Regulation of Macrophage Chemotaxis (GO:0010759)	1/14	0.34584	0.565127	0	0	2.50258	2.65719	CSF1R
Protein Activation Cascade (GO:0072376)	1/14	0.34584	0.565127	0	0	2.50258	2.65719	F13A1
Protein Homotrimerization (GO:0070207)	1/14	0.34584	0.565127	0	0	2.50258	2.65719	SLC1A2
Quinone Biosynthetic Process (GO:1901663)	1/14	0.34584	0.565127	0	0	2.50258	2.65719	COQ8B
Regulation of Cell Projection Organization (GO:0031344)	1/14	0.34584	0.565127	0	0	2.50258	2.65719	TREM2
Regulation of Chemokine (C-X-C Motif) Ligand 2 Production (GO:2000341)	1/14	0.34584	0.565127	0	0	2.50258	2.65719	OAS3
Vitamin Transport (GO:0051180)	2/41	0.347254	0.566009	0	0	1.66895	1.76525	SLC2A1;SLC19A2
Negative Regulation of Kinase Activity (GO:0033673)	2/41	0.347254	0.566009	0	0	1.66895	1.76525	TRIB3;PPM1E
Odontogenesis (GO:0042476)	2/41	0.347254	0.566009	0	0	1.66895	1.76525	TGFB2;INHBA
Positive Regulation of Actin Filament Polymerization (GO:0030838)	2/41	0.347254	0.566009	0	0	1.66895	1.76525	BIN1;NCKAP1L
Regulation of Heart Contraction (GO:0008016)	3/70	0.34791	0.566365	0	0	1.45756	1.53891	TGFB2;SLC8A1;SCN1B
Amide Biosynthetic Process (GO:0043604)	3/70	0.34791	0.566365	0	0	1.45756	1.53891	GCLC;CHAC1;GCLM
Response to UV (GO:0009411)	4/100	0.349312	0.56829	0	0	1.35659	1.42685	MFAP4;MYC;RHBDD1;ATF4
Cellular Response to Reactive Oxygen Species (GO:0034614)	3/71	0.356105	0.578253	0	0	1.43605	1.48276	TRPM2;SIRPA;SLC8A1
Positive Regulation of Proteasomal Ubiquitin-Dependent Protein Catabolic Process (GO:0032436)	3/71	0.356105	0.578253	0	0	1.43605	1.48276	CEBPA;RNF180;TRIB3
Regulation of Actin Filament Polymerization (GO:0030833)	3/71	0.356105	0.578253	0	0	1.43605	1.48276	HAX1;BIN1;NCKAP1L
Cardiac Ventricle Morphogenesis (GO:0003208)	2/42	0.358137	0.579734	0	0	1.62714	1.67082	TGFB2;MYH7
Response to cAMP (GO:0051591)	2/42	0.358137	0.579734	0	0	1.62714	1.67082	KCNE1;CITED1
Keratinocyte Differentiation (GO:0030216)	2/42	0.358137	0.579734	0	0	1.62714	1.67082	CDSN;EREG
Lysosome Localization (GO:0032418)	2/42	0.358137	0.579734	0	0	1.62714	1.67082	MILR1;PIK3CG
Positive Regulation of Ossification (GO:0045778)	2/42	0.358137	0.579734	0	0	1.62714	1.67082	FBN2;SLC8A1
Regulation of Clathrin-Dependent Endocytosis (GO:2000369)	1/15	0.36538	0.579862	0	0	2.32371	2.33954	SNAP91
Regulation of Hormone Secretion (GO:0046883)	1/15	0.36538	0.579862	0	0	2.32371	2.33954	GPNMB
Regulation of Interleukin-13 Production (GO:0032656)	1/15	0.36538	0.579862	0	0	2.32371	2.33954	LILRA5
Regulation of Microglial Cell Activation (GO:1903978)	1/15	0.36538	0.579862	0	0	2.32371	2.33954	TREM2
Regulation of Monocyte Differentiation (GO:0045655)	1/15	0.36538	0.579862	0	0	2.32371	2.33954	MYC
Regulation of Neuroblast Proliferation (GO:1902692)	1/15	0.36538	0.579862	0	0	2.32371	2.33954	CX3CR1
Regulation of Nitric-Oxide Synthase Activity (GO:0050999)	1/15	0.36538	0.579862	0	0	2.32371	2.33954	HIF1A
Regulation of Oxidative Phosphorylation (GO:0002082)	1/15	0.36538	0.579862	0	0	2.32371	2.33954	NUPR1
Autophagy of Peroxisome (GO:0030242)	1/15	0.36538	0.579862	0	0	2.32371	2.33954	SQSTM1
Canonical Glycolysis (GO:0061621)	1/15	0.36538	0.579862	0	0	2.32371	2.33954	PFKP
Defense Response to Protozoan (GO:0042832)	1/15	0.36538	0.579862	0	0	2.32371	2.33954	SLC11A1
Dicarboxylic Acid Catabolic Process (GO:0043649)	1/15	0.36538	0.579862	0	0	2.32371	2.33954	ALDH1L2
Glucose Catabolic Process to Pyruvate (GO:0061718)	1/15	0.36538	0.579862	0	0	2.32371	2.33954	PFKP
mRNA Modification (GO:0016556)	1/15	0.36538	0.579862	0	0	2.32371	2.33954	APOBEC1
Mammary Gland Epithelium Development (GO:0061180)	1/15	0.36538	0.579862	0	0	2.32371	2.33954	CSF1R
Maturation of LSU-rRNA Frm Tricistronic rRNA Trnscpt (GO:0000463)	1/15	0.36538	0.579862	0	0	2.32371	2.33954	RPF2
Membrane Repolarization During Action Potential (GO:0086011)	1/15	0.36538	0.579862	0	0	2.32371	2.33954	KCNE1
Negative Regulation of Axon Extension (GO:0030517)	1/15	0.36538	0.579862	0	0	2.32371	2.33954	RTN4
Negative Regulation of Establishment of Protein Localization (GO:1904950)	1/15	0.36538	0.579862	0	0	2.32371	2.33954	KCNE1
Negative Regulation of Macrophage Activation (GO:0043031)	1/15	0.36538	0.579862	0	0	2.32371	2.33954	FCGR2B
Nitric Oxide Biosynthetic Process (GO:0006809)	1/15	0.36538	0.579862	0	0	2.32371	2.33954	NQO1
Nucleotide-Binding Domain, Leucine Rich Repeat Containing Receptor Signaling Pathway (GO:0035872)	1/15	0.36538	0.579862	0	0	2.32371	2.33954	IRF5
Peptidyl-Glutamic Acid Modification (GO:0018200)	1/15	0.36538	0.579862	0	0	2.32371	2.33954	TTLL7
Pexophagy (GO:0000425)	1/15	0.36538	0.579862	0	0	2.32371	2.33954	SQSTM1
Positive Regulation of Alpha-Beta T Cell Proliferation (GO:0046641)	1/15	0.36538	0.579862	0	0	2.32371	2.33954	EBI3
Positive Regulation of Glycogen Metabolic Process (GO:0070875)	1/15	0.36538	0.579862	0	0	2.32371	2.33954	PHKA1
Positive Regulation of Membrane Protein Ectodomain Proteolysis (GO:0051044)	1/15	0.36538	0.579862	0	0	2.32371	2.33954	APOE
Positive Regulation of Transmembrane Transport (GO:0034764)	1/15	0.36538	0.579862	0	0	2.32371	2.33954	SLC38A1
Protein Trimerization (GO:0070206)	1/15	0.36538	0.579862	0	0	2.32371	2.33954	SLC1A2
Regulation of ATP Metabolic Process (GO:1903578)	1/15	0.36538	0.579862	0	0	2.32371	2.33954	HIF1A
Regulation of Golgi Organization (GO:1903358)	1/15	0.36538	0.579862	0	0	2.32371	2.33954	MYO5A
Regulation of Bone Remodeling (GO:0046850)	1/15	0.36538	0.579862	0	0	2.32371	2.33954	CSF1R
Negative Regulation of mRNA Catabolic Process (GO:1902373)	2/43	0.368953	0.583387	0	0	1.58737	1.58275	APOBEC1;SLC11A1
Negative Regulation of Mitotic Cell Cycle Phase Transition (GO:1901991)	2/43	0.368953	0.583387	0	0	1.58737	1.58275	GPNMB;INHBA
Positive Regulation of Biomineral Tissue Development (GO:0070169)	2/43	0.368953	0.583387	0	0	1.58737	1.58275	FBN2;SLC8A1
Positive Regulation of Gene Expression, Epigenetic (GO:0141137)	2/43	0.368953	0.583387	0	0	1.58737	1.58275	SPI1;PRMT3
Positive Regulation of Myeloid Leukocyte Differentiation (GO:0002763)	2/43	0.368953	0.583387	0	0	1.58737	1.58275	CCR1;HAX1
Positive Regulation of Receptor-Mediated Endocytosis (GO:0048260)	2/43	0.368953	0.583387	0	0	1.58737	1.58275	CD63;SERPINE1
Spindle Assembly (GO:0051225)	3/73	0.372452	0.587843	0	0	1.39488	1.37765	HAUS8;PMEPA1;TUBGCP4
Establishment of Protein Localization to Membrane (GO:0090150)	3/73	0.372452	0.587843	0	0	1.39488	1.37765	NCF1;BID;ZDHHC2
Positive Regulation of Cell-Substrate Adhesion (GO:0010811)	3/73	0.372452	0.587843	0	0	1.39488	1.37765	MYOC;RNASE1;FUT1
Chemical Synaptic Transmission (GO:0007268)	9/260	0.373361	0.588919	0	0	1.1679	1.15063	NQO1;GRIN3A;PTCHD1;KIF5A;SLC1A2;SLC17A7;SLC1A4;MYCBPAP;APOE
Mitochondrion Organization (GO:0007005)	5/135	0.377047	0.591465	0	0	1.25214	1.22132	RAB32;HAX1;UCP2;LONP1;BID
Carbohydrate Derivative Biosynthetic Process (GO:1901137)	2/44	0.379696	0.591465	0	0	1.5495	1.50051	GK;GCNT1
Negative Regulation of Organelle Organization (GO:0010639)	2/44	0.379696	0.591465	0	0	1.5495	1.50051	GHITM;NOL3
Organelle Disassembly (GO:1903008)	2/44	0.379696	0.591465	0	0	1.5495	1.50051	DYRK3;KIF9
Calcium Ion Transmembrane Import Into Cytosol (GO:0097553)	3/74	0.380597	0.591465	0	0	1.37516	1.32843	TRPM2;PLCG2;SLC8A1
Positive Regulation of NF-kappaB Transcription Factor Activity (GO:0051092)	4/105	0.383319	0.591465	0	0	1.2891	1.2361	TNFSF18;CARD9;NLRC4;TLR2
Protein Localization to Membrane (GO:0072657)	7/199	0.38385	0.591465	0	0	1.18712	1.13667	CD53;RAB32;ITGA4;MYO5A;BID;ITGAL;ZDHHC2
ATP Transport (GO:0015867)	1/16	0.384338	0.591465	0	0	2.16868	2.07376	PANX1
D-glucose Import (GO:0046323)	1/16	0.384338	0.591465	0	0	2.16868	2.07376	SLC2A1
Regulation of Fibrinolysis (GO:0051917)	1/16	0.384338	0.591465	0	0	2.16868	2.07376	SERPINE1
Golgi to Vacuole Transport (GO:0006896)	1/16	0.384338	0.591465	0	0	2.16868	2.07376	LAPTM5
Regulation of Interleukin-1 Production (GO:0032652)	1/16	0.384338	0.591465	0	0	2.16868	2.07376	SIRPA
Regulation of Multicellular Organism Growth (GO:0040014)	1/16	0.384338	0.591465	0	0	2.16868	2.07376	GDF15
Regulation of Natural Killer Cell Activation (GO:0032814)	1/16	0.384338	0.591465	0	0	2.16868	2.07376	TYROBP
Regulation of Plasminogen Activation (GO:0010755)	1/16	0.384338	0.591465	0	0	2.16868	2.07376	SERPINE1
Base Conversion or Substitution Editing (GO:0016553)	1/16	0.384338	0.591465	0	0	2.16868	2.07376	APOBEC1
Branched-Chain Amino Acid Metabolic Process (GO:0009081)	1/16	0.384338	0.591465	0	0	2.16868	2.07376	BCAT1
Regulation of Ryanodine-Sensitive Calcium-Release Channel Activity (GO:0060314)	1/16	0.384338	0.591465	0	0	2.16868	2.07376	GSTM2
Regulation of Superoxide Anion Generation (GO:0032928)	1/16	0.384338	0.591465	0	0	2.16868	2.07376	TYROBP
Response to UV-B (GO:0010224)	1/16	0.384338	0.591465	0	0	2.16868	2.07376	MFAP4
Ceramide Catabolic Process (GO:0046514)	1/16	0.384338	0.591465	0	0	2.16868	2.07376	HEXA
Reverse Cholesterol Transport (GO:0043691)	1/16	0.384338	0.591465	0	0	2.16868	2.07376	APOE
Thyroid Hormone Metabolic Process (GO:0042403)	1/16	0.384338	0.591465	0	0	2.16868	2.07376	DIO2
Glycolytic Process Through Glucose-6-Phosphate (GO:0061620)	1/16	0.384338	0.591465	0	0	2.16868	2.07376	PFKP
Heart Process (GO:0003015)	1/16	0.384338	0.591465	0	0	2.16868	2.07376	NOX4
Lipopolysaccharide-Mediated Signaling Pathway (GO:0031663)	1/16	0.384338	0.591465	0	0	2.16868	2.07376	PLCG2
Membrane Repolarization During Cardiac Muscle Cell Action Potential (GO:0086013)	1/16	0.384338	0.591465	0	0	2.16868	2.07376	KCNE1
Mesenchyme Morphogenesis (GO:0072132)	1/16	0.384338	0.591465	0	0	2.16868	2.07376	TGFB2
Microtubule-Based Transport (GO:0099111)	1/16	0.384338	0.591465	0	0	2.16868	2.07376	ROPN1L
Mitochondrion Transport Along Microtubule (GO:0047497)	1/16	0.384338	0.591465	0	0	2.16868	2.07376	HIF1A
Negative Regulation of Cytokine Production Involved in Immune Response (GO:0002719)	1/16	0.384338	0.591465	0	0	2.16868	2.07376	TGFB2
Negative Regulation of Intrinsic Apoptotic Signaling Pathway by P53 Class Mediator (GO:1902254)	1/16	0.384338	0.591465	0	0	2.16868	2.07376	BCL2
Negative Regulation of Natural Killer Cell Mediated Immunity (GO:0002716)	1/16	0.384338	0.591465	0	0	2.16868	2.07376	INPP5D
Negative Regulation of Platelet Activation (GO:0010544)	1/16	0.384338	0.591465	0	0	2.16868	2.07376	APOE
Phagosome Maturation (GO:0090382)	1/16	0.384338	0.591465	0	0	2.16868	2.07376	RAB32
Positive Regulation of DNA Damage Response, Signal Transduction by P53 Class Mediator (GO:0043517)	1/16	0.384338	0.591465	0	0	2.16868	2.07376	PMAIP1
Positive Regulation of Lipid Storage (GO:0010884)	1/16	0.384338	0.591465	0	0	2.16868	2.07376	MSR1
Positive Regulation of Superoxide Anion Generation (GO:0032930)	1/16	0.384338	0.591465	0	0	2.16868	2.07376	TYROBP
Protein Localization to Vacuole (GO:0072665)	1/16	0.384338	0.591465	0	0	2.16868	2.07376	RTN4
Regulation of Amyloid Fibril Formation (GO:1905906)	1/16	0.384338	0.591465	0	0	2.16868	2.07376	TREM2
Reg of Blood Vessel Endothelial Cell Proliferation Inv in Sprouting Angiogenesis (GO:1903587)	1/16	0.384338	0.591465	0	0	2.16868	2.07376	HMOX1
Import Into Nucleus (GO:0051170)	3/75	0.388718	0.597186	0	0	1.35599	1.28128	E2F3;IPO5;HTATIP2
Positive Regulation of Protein Serine/Threonine Kinase Activity (GO:0071902)	3/75	0.388718	0.597186	0	0	1.35599	1.28128	LONP1;PIK3CG;PIK3R5
Regulation of Protein Phosphorylation (GO:0001932)	5/137	0.388924	0.597186	0	0	1.23304	1.16445	CSF1R;GPNMB;SESN2;ROPN1L;RNASE1
Apoptotic Process (GO:0006915)	8/232	0.389865	0.597186	0	0	1.16293	1.09542	MELK;GADD45A;MYC;BCL2;PMAIP1;BID;RTN4;TLR2
Regulation of Macroautophagy (GO:0016241)	4/106	0.390102	0.597186	0	0	1.27639	1.20153	ERN1;UCHL1;SESN2;ATP6V1H
Regulation of Nervous System Development (GO:0051960)	2/45	0.390361	0.597186	0	0	1.51339	1.42362	CX3CR1;TENM4
Cellular Response to Ketone (GO:1901655)	2/45	0.390361	0.597186	0	0	1.51339	1.42362	POSTN;PCK2
Collagen Fibril Organization (GO:0030199)	2/45	0.390361	0.597186	0	0	1.51339	1.42362	TGFB2;COL12A1
Extracellular Matrix Disassembly (GO:0022617)	2/45	0.390361	0.597186	0	0	1.51339	1.42362	KIF9;CTSS
Negative Regulation of Biosynthetic Process (GO:0009890)	2/45	0.390361	0.597186	0	0	1.51339	1.42362	SIRPA;APOE
Lymphocyte Differentiation (GO:0030098)	3/76	0.396813	0.597406	0	0	1.33735	1.2361	ITGA4;NFAM1;PLCG2
Positive Regulation of Protein Localization to Membrane (GO:1905477)	3/76	0.396813	0.597406	0	0	1.33735	1.2361	LGALS3;TREM2;SQSTM1
Regulation of Notch Signaling Pathway (GO:0008593)	3/76	0.396813	0.597406	0	0	1.33735	1.2361	TGFB2;CHAC1;BEND6
Dephosphorylation (GO:0016311)	4/107	0.396875	0.597406	0	0	1.26394	1.16805	PTPRT;DUSP4;PTPN6;PLPP2
Regulation of Cyclin-Dependent Protein Serine/Threonine Kinase Activity (GO:0000079)	2/46	0.400943	0.597406	0	0	1.47892	1.35163	GADD45A;LONP1
Male Gonad Development (GO:0008584)	2/46	0.400943	0.597406	0	0	1.47892	1.35163	TGFB2;INHBA
Peptidyl-Tyrosine Modification (GO:0018212)	2/46	0.400943	0.597406	0	0	1.47892	1.35163	CSF1R;PTPN6
Cell-Cell Adhesion via Plasma-Membrane Adhesion Molecules (GO:0098742)	6/171	0.402664	0.597406	0	0	1.18369	1.07675	PTPRT;CD84;CDH4;TGFB2;ITGAL;CDH8
B Cell Proliferation (GO:0042100)	1/17	0.40273	0.597406	0	0	2.03303	1.84902	CD180
Regulation of Dendrite Extension (GO:1903859)	1/17	0.40273	0.597406	0	0	2.03303	1.84902	OSTN
Regulation of Flagellated Sperm Motility (GO:1901317)	1/17	0.40273	0.597406	0	0	2.03303	1.84902	KIF9
Regulation of Hematopoietic Progenitor Cell Differentiation (GO:1901532)	1/17	0.40273	0.597406	0	0	2.03303	1.84902	SPI1
Regulation of Protein Sumoylation (GO:0033233)	1/17	0.40273	0.597406	0	0	2.03303	1.84902	GNL3
Calcineurin-Mediated Signaling (GO:0097720)	1/17	0.40273	0.597406	0	0	2.03303	1.84902	NFAM1
Carboxylic Acid Biosynthetic Process (GO:0046394)	1/17	0.40273	0.597406	0	0	2.03303	1.84902	NLRC4
Regulation of Secretion (GO:0051046)	1/17	0.40273	0.597406	0	0	2.03303	1.84902	RHBDD1
Cell Junction Maintenance (GO:0034331)	1/17	0.40273	0.597406	0	0	2.03303	1.84902	CSF1R
Cellular Response to Cadmium Ion (GO:0071276)	1/17	0.40273	0.597406	0	0	2.03303	1.84902	SLC11A1
Regulation of Ubiquitin-Protein Transferase Activity (GO:0051438)	1/17	0.40273	0.597406	0	0	2.03303	1.84902	TRIB3
Response to Ethanol (GO:0045471)	1/17	0.40273	0.597406	0	0	2.03303	1.84902	GRIN3A
Cytoskeleton-Dependent Intracellular Transport (GO:0030705)	1/17	0.40273	0.597406	0	0	2.03303	1.84902	MAP6D1
Defense Response to Symbiont (GO:0140546)	1/17	0.40273	0.597406	0	0	2.03303	1.84902	SLC11A1
Transcription by RNA Polymerase I (GO:0006360)	1/17	0.40273	0.597406	0	0	2.03303	1.84902	CEBPA
Eye Photoreceptor Cell Development (GO:0042462)	1/17	0.40273	0.597406	0	0	2.03303	1.84902	RPGRIP1L
Filopodium Assembly (GO:0046847)	1/17	0.40273	0.597406	0	0	2.03303	1.84902	FGD3
Ventricular Cardiac Muscle Cell Action Potential (GO:0086005)	1/17	0.40273	0.597406	0	0	2.03303	1.84902	KCNE1
Gliogenesis (GO:0042063)	1/17	0.40273	0.597406	0	0	2.03303	1.84902	TGFB2
Glucose 6-Phosphate Metabolic Process (GO:0051156)	1/17	0.40273	0.597406	0	0	2.03303	1.84902	PHGDH
Heparan Sulfate Proteoglycan Biosynthetic Process (GO:0015012)	1/17	0.40273	0.597406	0	0	2.03303	1.84902	EXTL1
Immune Response-Regulating Cell Surface Receptor Signaling Pathway (GO:0002768)	1/17	0.40273	0.597406	0	0	2.03303	1.84902	VAV1
Innate Immune Response-Activating Signaling Pathway (GO:0002758)	1/17	0.40273	0.597406	0	0	2.03303	1.84902	NLRC4
Intracellular Sodium Ion Homeostasis (GO:0006883)	1/17	0.40273	0.597406	0	0	2.03303	1.84902	SLC8A1
Ionotropic Glutamate Receptor Signaling Pathway (GO:0035235)	1/17	0.40273	0.597406	0	0	2.03303	1.84902	GRIN3A
Leukotriene Biosynthetic Process (GO:0019370)	1/17	0.40273	0.597406	0	0	2.03303	1.84902	ALOX5AP
Lymphocyte Mediated Immunity (GO:0002449)	1/17	0.40273	0.597406	0	0	2.03303	1.84902	TYROBP
Membrane Lipid Catabolic Process (GO:0046466)	1/17	0.40273	0.597406	0	0	2.03303	1.84902	PLPP2
Modified Amino Acid Catabolic Process (GO:0042219)	1/17	0.40273	0.597406	0	0	2.03303	1.84902	CHAC1
Muscle Cell Development (GO:0055001)	1/17	0.40273	0.597406	0	0	2.03303	1.84902	BIN1
Muscle Tissue Morphogenesis (GO:0060415)	1/17	0.40273	0.597406	0	0	2.03303	1.84902	ANKRD1
Myoblast Fusion (GO:0007520)	1/17	0.40273	0.597406	0	0	2.03303	1.84902	DOCK2
Negative Regulation of Blood Pressure (GO:0045776)	1/17	0.40273	0.597406	0	0	2.03303	1.84902	NPPB
Negative Regulation of Cation Transmembrane Transport (GO:1904063)	1/17	0.40273	0.597406	0	0	2.03303	1.84902	BIN1
Negative Regulation of Inflammatory Response to Antigenic Stimulus (GO:0002862)	1/17	0.40273	0.597406	0	0	2.03303	1.84902	TREM2
Negative Regulation of Receptor Signaling Pathway via STAT (GO:1904893)	1/17	0.40273	0.597406	0	0	2.03303	1.84902	PTPRT
Neural Tube Development (GO:0021915)	1/17	0.40273	0.597406	0	0	2.03303	1.84902	WDPCP
Polyol Metabolic Process (GO:0019751)	1/17	0.40273	0.597406	0	0	2.03303	1.84902	INPP5J
Positive Regulation of Cardiac Muscle Tissue Growth (GO:0055023)	1/17	0.40273	0.597406	0	0	2.03303	1.84902	LONP1
Positive Regulation of Cell Migration Involved in Sprouting Angiogenesis (GO:0090050)	1/17	0.40273	0.597406	0	0	2.03303	1.84902	HMOX1
Positive Regulation of Cholesterol Metabolic Process (GO:0090205)	1/17	0.40273	0.597406	0	0	2.03303	1.84902	APOE
Positive Regulation of Dendrite Morphogenesis (GO:0050775)	1/17	0.40273	0.597406	0	0	2.03303	1.84902	LRP8
Positive Regulation of Smooth Muscle Cell Migration (GO:0014911)	1/17	0.40273	0.597406	0	0	2.03303	1.84902	AIF1
Regulation of D-glucose Transmembrane Transport (GO:0010827)	1/17	0.40273	0.597406	0	0	2.03303	1.84902	TRIB3
Regulation of Brown Fat Cell Differentiation (GO:0090335)	1/17	0.40273	0.597406	0	0	2.03303	1.84902	LONP1
Cellular Response to Insulin Stimulus (GO:0032869)	4/108	0.403635	0.598063	0	0	1.25172	1.13561	CPEB1;MYO5A;TRIB3;PCK2
Positive Regulation of DNA Metabolic Process (GO:0051054)	4/108	0.403635	0.598063	0	0	1.25172	1.13561	MYC;BAZ1A;EREG;GNL3
Regulation of Endothelial Cell Apoptotic Process (GO:2000351)	2/47	0.411439	0.605974	0	0	1.44598	1.28416	ITGA4;SERPINE1
Cellular Response to Amino Acid Starvation (GO:0034198)	2/47	0.411439	0.605974	0	0	1.44598	1.28416	SESN2;RRAGD
Stem Cell Differentiation (GO:0048863)	2/47	0.411439	0.605974	0	0	1.44598	1.28416	TGFB2;MLLT3
Mitotic Nuclear Division (GO:0140014)	2/47	0.411439	0.605974	0	0	1.44598	1.28416	SPAG5;ZWINT
Negative Regulation of Cold-Induced Thermogenesis (GO:0120163)	2/47	0.411439	0.605974	0	0	1.44598	1.28416	DDIT3;ATF4
Positive Regulation of Chromosome Organization (GO:2001252)	2/47	0.411439	0.605974	0	0	1.44598	1.28416	MYC;GNL3
Positive Regulation of Cytokine-Mediated Signaling Pathway (GO:0001961)	2/47	0.411439	0.605974	0	0	1.44598	1.28416	LAPTM5;HIF1A
Positive Regulation of Pattern Recognition Receptor Signaling Pathway (GO:0062208)	2/47	0.411439	0.605974	0	0	1.44598	1.28416	TLR1;RTN4
Cellular Response to Starvation (GO:0009267)	5/141	0.412622	0.605974	0	0	1.19653	1.0592	SESN2;RRAGD;PMAIP1;ASNS;ATF4
Regulation of Protein Binding (GO:0043393)	3/78	0.412913	0.605974	0	0	1.30155	1.15124	BAMBI;TRIB3;HIPK2
Neuron Projection Development (GO:0031175)	7/206	0.418083	0.605974	0	0	1.14495	0.99848	PTPRT;GPRIN2;MYOC;SLC9A7;MAP1B;NCKAP1L;APOE
[truncated: 831 more rows]

## Sheet: Reactome_UP in Males only
Term	Overlap	P-value	Adjusted P-value	Old P-value	Old Adjusted P-value	Odds Ratio	Combined Score	Genes	Column1	Column2	Column3	Column4	Column5	Column6	Column7	Column8	Column9	Column10	Column11	Column12	Column13	Column14	Column15	Column16	Column17	Column18	Column19	Column20	Column21	Column22	Column23	Column24	Column25	Column26	Column27	Column28	Column29	Column30	Column31	Column32	Column33	Column34	Column35	Column36	Column37	Column38	Column39	Column40	Column41
[truncated: 815 more rows]
[truncated: 37 more columns]

[truncated: 7 more sheets: KEGG_UP in Males only, BioCarta_UP in Males only, GO_BP_UP in Males only, Reactome_UP in Females only, KEGG_UP in Females only, BioCarta_UP in Females only, GO_BP_UP in Females only]
