# Supplementary material for: Mutant CHCHD10 disrupts cytochrome c oxidation and activates mitochondrial retrograde signaling
Source: EMBO Mol Med. 2025 Dec 19;18(2):542–74. doi: 10.1038/s44321-025-00358-5 (PMC12905356; doi:10.1038/s44321-025-00358-5)
Supplement: Supplementary file 5 — Dataset EV3 [file 44321_2025_358_MOESM5_ESM.xlsx]

## Sheet: EV Dataset 3 Legend
Dataset EV3 -Pathway Analysis RNAseq Chchd10_vs_WT_Males
Enrichr pathway analyses of 955 upregulated and 655 downregulated genes between Chchd10 males and WT males

## Sheet: Chchd10_M_vs_WT_M
	gene_name	gene_biotype	gene_source	baseMean	log2FoldChange	lfcSE	stat	pvalue	padj	log2FoldChangeNotShrinked	lfcSENotShrinked
ENSMUSG00000102693	4933401J01Rik	TEC;	havana
ENSMUSG00000064842	Gm26206	snRNA;	ensembl
ENSMUSG00000051951	Xkr4	protein_coding;	ensembl_havana	14.9138	0.0197498	0.327884	0.0959755	0.92354	0.955418	0.0500792	0.521792
ENSMUSG00000102851	Gm18956	processed_pseudogene;	havana
ENSMUSG00000103377	Gm37180	TEC;	havana
ENSMUSG00000104017	Gm37363	TEC;	havana
ENSMUSG00000103025	Gm37686	TEC;	havana
ENSMUSG00000089699	Gm1992	antisense;	havana
ENSMUSG00000103201	Gm37329	TEC;	havana
ENSMUSG00000103147	Gm7341	processed_pseudogene;	havana
ENSMUSG00000103161	Gm38148	TEC;	havana
ENSMUSG00000102331	Gm19938	sense_intronic;	havana
ENSMUSG00000102348	Gm10568	TEC;	havana
ENSMUSG00000102592	Gm38385	TEC;	havana
ENSMUSG00000088333	Gm27396	snRNA;	ensembl
ENSMUSG00000102343	Gm37381	lincRNA;	havana
ENSMUSG00000091572	Vmn2r3	protein_coding;	ensembl_havana	351.073	9.57574	1.02036	9.79018	1.24075e-22	9.83268e-21	10.3885	1.06111
ENSMUSG00000102948	Gm6101	processed_pseudogene;	havana
ENSMUSG00000104123	Gm37483	TEC;	havana
ENSMUSG00000025902	Sox17	protein_coding;	ensembl_havana	348.083	-0.316359	0.230821	-1.77771	0.0754517	0.157114	-0.45042	0.253371
ENSMUSG00000104238	Gm37587	processed_transcript;	havana
ENSMUSG00000102269	Gm7357	processed_pseudogene;	havana	7.75175	0.325681	0.503893	1.31055	0.190011	0.321411	1.03801	0.792043
ENSMUSG00000096126	Gm22307	snRNA;	ensembl
ENSMUSG00000103003	Gm38076	processed_pseudogene;	havana
ENSMUSG00000104328	Gm37323	lincRNA;	havana
ENSMUSG00000102735	Gm7369	processed_pseudogene;	havana
ENSMUSG00000098104	Gm6085	processed_pseudogene;	havana	2.02277	0.0505734	0.505832	0.23899	0.811113	0.882995	0.286252	1.19776
ENSMUSG00000102175	Gm6119	processed_pseudogene;	havana
ENSMUSG00000088000	Gm25493	snRNA;	ensembl
ENSMUSG00000103265	Gm2053	processed_pseudogene;	havana
ENSMUSG00000103922	Gm6123	processed_pseudogene;	havana	24.4635	0.0587611	0.258656	0.315829	0.752133	0.841235	0.112385	0.355843
ENSMUSG00000033845	Mrpl15	protein_coding;	ensembl_havana	1444.84	-0.0133177	0.120599	-0.122227	0.902719	0.941758	-0.0163095	0.133436
ENSMUSG00000102275	Gm37144	TEC;	havana
ENSMUSG00000025903	Lypla1	protein_coding;	ensembl_havana	2.70401	0.103184	0.479709	0.472055	0.636888	0.752915	0.478787	1.01426
ENSMUSG00000104217	Gm37988	protein_coding;	havana	4.19364	0.112787	0.463102	0.51208	0.608595	0.731698	0.477358	0.932195
ENSMUSG00000033813	Tcea1	protein_coding;	ensembl_havana	502.491	0.853978	0.123864	7.22018	5.19199e-13	1.2465e-11	0.890425	0.123325
ENSMUSG00000062588	Gm6104	processed_pseudogene;	havana	8.04448	-0.75036	0.741313	-2.24963	0.0244726	0.0634487	-2.02006	0.897953
ENSMUSG00000103280	Gm37277	TEC;	havana
ENSMUSG00000002459	Rgs20	protein_coding;	ensembl_havana	2.98068	-0.0487717	0.541696	-0.238464	0.811521	0.883086	-0.339102	1.42202
ENSMUSG00000091305	Gm17100	processed_pseudogene;	havana
ENSMUSG00000102653	Gm37079	TEC;	havana
ENSMUSG00000085623	Gm16041	antisense;	havana
ENSMUSG00000091665	Gm17101	processed_pseudogene;	havana
ENSMUSG00000052276	Ostn	protein_coding;	ensembl_havana	266.401	8.78962	1.00064	9.1565	5.36076e-20	2.96331e-18	9.50685	1.03826
ENSMUSG00000104352	Gm7182	processed_pseudogene;	havana
ENSMUSG00000104046	Gm37567	TEC;	havana
ENSMUSG00000102907	Gm38264	TEC;	havana
ENSMUSG00000025905	Oprk1	protein_coding;	ensembl_havana
ENSMUSG00000103936	Gm36965	processed_pseudogene;	havana
ENSMUSG00000093015	Gm22463	miRNA;	ensembl
ENSMUSG00000103519	Gm37429	TEC;	havana
ENSMUSG00000033774	Npbwr1	protein_coding;	ensembl_havana
ENSMUSG00000103090	Gm19214	processed_pseudogene;	havana
ENSMUSG00000025907	Rb1cc1	protein_coding;	ensembl_havana	1933.01	0.0808325	0.13408	0.681578	0.495506	0.638868	0.101908	0.149518
ENSMUSG00000090031	4732440D04Rik	antisense;	ensembl_havana	84.9642	-0.211679	0.243588	-1.16441	0.244257	0.386638	-0.342411	0.294063
ENSMUSG00000087247	Alkal1	protein_coding;	ensembl_havana
ENSMUSG00000103355	Gm2147	processed_pseudogene;	havana
ENSMUSG00000102706	Gm7417	processed_pseudogene;	havana
ENSMUSG00000103845	Gm19026	processed_pseudogene;	havana
ENSMUSG00000033740	St18	protein_coding;	ensembl_havana	1.58542	0.290551	0.687271	1.31792	0.18753	0.318025	2.22483	1.68813
ENSMUSG00000103329	Gm42492	TEC;	havana
ENSMUSG00000104385	Gm7449	processed_pseudogene;	havana
ENSMUSG00000102135	Gm37108	processed_pseudogene;	havana
ENSMUSG00000103282	Gm37275	processed_pseudogene;	havana
ENSMUSG00000102534	Gm37225	processed_pseudogene;	havana
ENSMUSG00000102213	Gm37489	processed_pseudogene;	havana
ENSMUSG00000103629	Gm5694	processed_pseudogene;	havana
ENSMUSG00000051285	Pcmtd1	protein_coding;	ensembl_havana	2066.36	0.00803253	0.102612	0.0844952	0.932663	0.961035	0.00935767	0.110748
ENSMUSG00000098201	Gm26983	processed_pseudogene;	havana
ENSMUSG00000103509	Gm38372	TEC;	havana
ENSMUSG00000048538	Gm9826	processed_pseudogene;	ensembl_havana
ENSMUSG00000103709	Nras-ps2	processed_pseudogene;	havana
ENSMUSG00000077244	Gm23274	snoRNA;	ensembl
ENSMUSG00000102768	Gm19002	processed_pseudogene;	havana
ENSMUSG00000097797	Gm26901	lincRNA;	havana	10.5293	0.141907	0.358737	0.660052	0.50922	0.649953	0.372283	0.56402
ENSMUSG00000103498	Gm18984	processed_pseudogene;	havana
ENSMUSG00000103067	Gm30414	lincRNA;	havana
ENSMUSG00000102320	Gm37791	processed_pseudogene;	havana
ENSMUSG00000104226	Gm7470	processed_pseudogene;	havana
ENSMUSG00000103903	Rps2-ps2	processed_pseudogene;	havana
ENSMUSG00000103557	Gm38216	processed_pseudogene;	havana
ENSMUSG00000025909	Sntg1	protein_coding;	ensembl_havana	11.5664	-0.172664	0.386153	-0.781169	0.434703	0.584895	-0.483255	0.618631
ENSMUSG00000102647	Gm38024	TEC;	havana
ENSMUSG00000086235	Gm16284	processed_pseudogene;	havana
ENSMUSG00000102253	Gm38259	TEC;	havana
ENSMUSG00000093970	Gm23358	miRNA;	ensembl
ENSMUSG00000103884	Gm37005	TEC;	havana
ENSMUSG00000084353	Gm15452	processed_pseudogene;	havana
ENSMUSG00000103933	Gm36964	processed_pseudogene;	havana
ENSMUSG00000076135	Gm24276	miRNA;	ensembl
ENSMUSG00000086195	Gm6152	processed_pseudogene;	havana
ENSMUSG00000104504	Gm7445	processed_pseudogene;	havana
ENSMUSG00000066693	Gm7493	processed_pseudogene;	havana
ENSMUSG00000102316	Gm37629	TEC;	havana
ENSMUSG00000103819	Gm38008	processed_pseudogene;	havana
ENSMUSG00000102871	Gm37143	TEC;	havana
ENSMUSG00000101571	Gm6187	processed_pseudogene;	havana
ENSMUSG00000104428	Gm18299	processed_pseudogene;	havana
ENSMUSG00000102272	Gm7512	processed_pseudogene;	havana
ENSMUSG00000065625	Gm24765	snRNA;	ensembl
ENSMUSG00000103411	Gm18300	processed_pseudogene;	havana
ENSMUSG00000061024	Rrs1	protein_coding;	ensembl_havana	376.113	0.0439579	0.124357	0.393549	0.693914	0.796208	0.0542772	0.137917
ENSMUSG00000093765	Gm20658	antisense;	havana	70.2169	8.4104	1.16045	7.68966	1.47526e-14	4.38903e-13	9.35798	1.21696
ENSMUSG00000079671	2610203C22Rik	processed_transcript;	havana	112.327	0.551949	0.261917	2.72239	0.00648121	0.0206545	0.721851	0.265154
ENSMUSG00000081441	Gm6161	processed_pseudogene;	havana
ENSMUSG00000067879	3110035E14Rik	protein_coding;	ensembl_havana
ENSMUSG00000099827	Gm29520	lincRNA;	havana
ENSMUSG00000025912	Mybl1	protein_coding;	ensembl_havana	57.9477	0.698601	0.272128	3.24786	0.00116275	0.00475237	0.871974	0.268476
ENSMUSG00000045210	Vcpip1	protein_coding;	ensembl_havana	660.143	0.611548	0.0972255	6.54309	6.02609e-11	1.08907e-09	0.634787	0.0970164
ENSMUSG00000097893	1700034P13Rik	antisense;	havana	7.84347	0.577581	0.549695	2.00032	0.0454661	0.104841	1.31697	0.658381
ENSMUSG00000025915	Sgk3	protein_coding;	ensembl_havana	482.438	0.48429	0.141535	3.80326	0.000142805	0.00073686	0.535171	0.140714
ENSMUSG00000046334	Gm6195	processed_pseudogene;	havana
ENSMUSG00000088916	Gm22607	snRNA;	ensembl
ENSMUSG00000046101	Mcmdc2	protein_coding;	ensembl_havana	5.95196	-0.0337763	0.408615	-0.156636	0.875532	0.925065	-0.120804	0.771241
ENSMUSG00000098234	Snhg6	lincRNA;	havana	218.324	0.17177	0.142275	1.385	0.166051	0.290342	0.214057	0.154553
ENSMUSG00000093178	Snord87	snoRNA;	ensembl
ENSMUSG00000099032	Tcf24	protein_coding;	ensembl_havana	20.5054	0.031089	0.313758	0.153328	0.87814	0.926454	0.074218	0.484047
ENSMUSG00000104025	E330040D14Rik	TEC;	havana
ENSMUSG00000025916	Ppp1r42	protein_coding;	ensembl_havana	4.41206	-1.02898	0.865348	-2.64161	0.00825134	0.0253137	-2.48797	0.941841
ENSMUSG00000087199	Gm15818	antisense;	havana
ENSMUSG00000095780	Gm24674	snRNA;	ensembl
ENSMUSG00000025917	Cops5	protein_coding;	ensembl_havana	1900.06	0.206206	0.100076	2.22826	0.0258634	0.0664469	0.230298	0.103354
ENSMUSG00000056763	Cspp1	protein_coding;	ensembl_havana	232.511	0.000356908	0.141392	0.00288213	0.9977	0.998983	0.000465289	0.16144
ENSMUSG00000102356	1700047N06Rik	TEC;	havana
ENSMUSG00000067851	Arfgef1	protein_coding;	ensembl_havana	2533.38	-0.101643	0.165589	-0.728897	0.466065	0.61291	-0.139712	0.191676
ENSMUSG00000088153	Gm26348	misc_RNA;	ensembl
ENSMUSG00000102556	Gm37569	TEC;	havana
ENSMUSG00000042501	Cpa6	protein_coding;	ensembl_havana
ENSMUSG00000103810	Gm38005	TEC;	havana
ENSMUSG00000083422	Gm15604	processed_pseudogene;	havana
ENSMUSG00000094979	Gm25253	snRNA;	ensembl
ENSMUSG00000081417	Gm15603	processed_pseudogene;	havana
ENSMUSG00000103448	Gm37133	TEC;	havana
ENSMUSG00000100212	Gm5522	processed_pseudogene;	havana
ENSMUSG00000100648	Gm28659	processed_pseudogene;	havana
ENSMUSG00000088585	Gm22963	snoRNA;	ensembl
ENSMUSG00000048960	Prex2	protein_coding;	ensembl_havana	1096.91	-0.492133	0.169042	-3.34957	0.000809376	0.00346959	-0.5644	0.168499
ENSMUSG00000077318	Gm24173	snoRNA;	ensembl
ENSMUSG00000101827	Gm28686	processed_pseudogene;	havana
ENSMUSG00000103494	Gm37410	TEC;	havana
ENSMUSG00000057715	A830018L16Rik	protein_coding;	ensembl_havana	3.25773	0.31731	0.617471	1.30534	0.191777	0.323788	1.57906	1.20969
ENSMUSG00000103825	Gm38178	TEC;	havana
ENSMUSG00000099845	Gm29273	processed_pseudogene;	havana
ENSMUSG00000103561	Gm38069	TEC;	havana
ENSMUSG00000101610	Gm7560	processed_pseudogene;	havana
ENSMUSG00000093864	Gm22633	snRNA;	ensembl
ENSMUSG00000098555	Mir6341	miRNA;	mirbase
ENSMUSG00000097628	Gm2383	processed_pseudogene;	havana	5.34479	0.0321516	0.404232	0.149268	0.881342	0.928574	0.112835	0.755923
ENSMUSG00000098163	Gm6216	processed_pseudogene;	havana
ENSMUSG00000097171	Gm17644	lincRNA;	havana
ENSMUSG00000101314	Gm29663	lincRNA;	havana
ENSMUSG00000016918	Sulf1	protein_coding;	ensembl_havana	1052.35	0.17747	0.188405	1.15918	0.246381	0.389023	0.250163	0.215809
ENSMUSG00000025938	Slco5a1	protein_coding;	ensembl_havana	299.316	-0.498086	0.244668	-2.59928	0.00934203	0.0282485	-0.648788	0.249603
ENSMUSG00000104518	Gm37162	TEC;	havana
ENSMUSG00000069620	Gm5250	processed_pseudogene;	havana
ENSMUSG00000099498	Gm29283	lincRNA;	havana
ENSMUSG00000042414	Prdm14	protein_coding;	ensembl_havana
ENSMUSG00000005886	Ncoa2	protein_coding;	ensembl_havana	1112.62	0.0210615	0.112532	0.204799	0.83773	0.900692	0.0251985	0.123041
ENSMUSG00000103506	Gm38376	TEC;	havana
ENSMUSG00000103495	Gm37409	TEC;	havana
ENSMUSG00000099183	Gm27881	miRNA;	ensembl
ENSMUSG00000102639	Gm38223	TEC;	havana
ENSMUSG00000104170	Gm37702	TEC;	havana
ENSMUSG00000087782	Gm23169	snRNA;	ensembl
ENSMUSG00000103085	Gm38120	TEC;	havana
ENSMUSG00000102664	Gm38380	TEC;	havana
ENSMUSG00000101476	Gm29570	antisense;	havana	2.4619	0.019282	0.481472	0.0903536	0.928006	0.958273	0.098013	1.08477
ENSMUSG00000101171	Gm7593	processed_pseudogene;	havana
ENSMUSG00000025935	Tram1	protein_coding;	ensembl_havana	1251.44	0.137265	0.110852	1.35624	0.175023	0.302107	0.160069	0.118024
ENSMUSG00000025937	Lactb2	protein_coding;	ensembl_havana	707.331	0.0276923	0.127281	0.243214	0.80784	0.881122	0.0345501	0.142056
ENSMUSG00000102982	Gm38319	TEC;	havana
ENSMUSG00000067813	Xkr9	protein_coding;	ensembl_havana
ENSMUSG00000077368	Gm26273	snoRNA;	ensembl
ENSMUSG00000097711	Gm5523	processed_pseudogene;	havana	8.48853	0.106348	0.378026	0.492434	0.622413	0.742004	0.314394	0.638449
ENSMUSG00000102166	Gm36947	TEC;	havana
ENSMUSG00000089358	Gm25491	misc_RNA;	ensembl
ENSMUSG00000104209	Gm37400	TEC;	havana
ENSMUSG00000025932	Eya1	protein_coding;	ensembl_havana	65.5792	-0.0251038	0.247369	-0.138339	0.889973	0.934098	-0.046558	0.336551
ENSMUSG00000095853	Gm22616	miRNA;	ensembl
ENSMUSG00000102588	Gm37444	TEC;	havana
ENSMUSG00000054493	Gm9947	antisense;	ensembl_havana	13.2889	-0.0858125	0.329253	-0.414149	0.678765	0.785888	-0.211843	0.511514
ENSMUSG00000025930	Msc	protein_coding;	ensembl_havana	67.2779	-0.837094	0.351274	-3.23655	0.00120983	0.00492231	-1.09609	0.338659
ENSMUSG00000103492	Gm37412	TEC;	havana	3.81219	-0.589368	0.727996	-1.96268	0.0496831	0.112474	-2.05876	1.04895
ENSMUSG00000081201	Smt3h2-ps4	processed_pseudogene;	ensembl_havana
ENSMUSG00000082193	Rpl5-ps1	processed_pseudogene;	ensembl_havana	4.96025	0.122756	0.446198	0.554665	0.579124	0.708332	0.474487	0.855449
ENSMUSG00000032769	Trpa1	protein_coding;	ensembl_havana
ENSMUSG00000088159	Gm26345	snoRNA;	ensembl
ENSMUSG00000073737	Gm10566	processed_pseudogene;	havana	4.34182	-0.0576992	0.43902	-0.265934	0.79029	0.867954	-0.233476	0.877946
ENSMUSG00000092083	Kcnb2	protein_coding;	ensembl_havana
ENSMUSG00000102937	Gm38116	TEC;	havana
ENSMUSG00000104149	Gm37138	TEC;	havana
ENSMUSG00000088829	Gm25227	snoRNA;	ensembl
ENSMUSG00000077377	Gm25168	snoRNA;	ensembl
ENSMUSG00000101652	Gm6060	processed_pseudogene;	havana
ENSMUSG00000100814	Gm28669	processed_pseudogene;	havana
ENSMUSG00000025925	Terf1	protein_coding;	ensembl_havana	211.827	-0.287988	0.162827	-2.08353	0.0372028	0.0892448	-0.355175	0.170468
ENSMUSG00000104379	Gm37509	TEC;	havana	3.89549	0.17534	0.518127	0.780392	0.43516	0.585192	0.84397	1.08147
ENSMUSG00000032719	Sbspon	protein_coding;	ensembl_havana
ENSMUSG00000088943	Gm23259	misc_RNA;	ensembl
ENSMUSG00000100652	Gm7634	processed_pseudogene;	havana
ENSMUSG00000067795	4930444P10Rik	protein_coding;	ensembl_havana
ENSMUSG00000043716	Rpl7	protein_coding;	ensembl_havana	8475.82	0.297364	0.0810663	3.87011	0.000108784	0.000579342	0.315243	0.0814557
ENSMUSG00000025921	Rdh10	protein_coding;	ensembl_havana	176.988	-0.218291	0.137594	-1.80774	0.0706467	0.149225	-0.263246	0.145622
ENSMUSG00000104165	Gm38249	TEC;	havana
ENSMUSG00000100868	Gm28095	antisense;	havana
ENSMUSG00000025920	Stau2	protein_coding;	ensembl_havana	1704.5	0.261394	0.131175	2.24753	0.0246061	0.0637581	0.305114	0.135755
ENSMUSG00000089982	Gm7568	antisense;	havana
ENSMUSG00000025939	Ube2w	protein_coding;	ensembl_havana	682.782	0.356536	0.110654	3.51047	0.000447313	0.00205157	0.389148	0.110854
ENSMUSG00000102457	Gm38342	TEC;	havana
ENSMUSG00000079658	Eloc	protein_coding;	ensembl_havana	1917.48	0.152143	0.0875	1.84777	0.0646352	0.138667	0.167765	0.0907932
ENSMUSG00000097744	D030040B21Rik	lincRNA;	havana
ENSMUSG00000100959	Gm7654	processed_pseudogene;	havana
ENSMUSG00000025940	Tmem70	protein_coding;	ensembl_havana	1962.82	-0.250331	0.108883	-2.51546	0.0118878	0.0346907	-0.280742	0.111607
ENSMUSG00000025779	Ly96	protein_coding;	ensembl_havana	106.642	0.526882	0.203777	3.09589	0.00196224	0.0074552	0.630824	0.203762
ENSMUSG00000100093	Gm29649	processed_pseudogene;	havana
ENSMUSG00000091020	Gm5828	processed_pseudogene;	havana
ENSMUSG00000101640	Gm28376	antisense;	havana	6.79063	0.144702	0.454032	0.647676	0.517194	0.65732	0.558134	0.861749
ENSMUSG00000104133	4921511E07Rik	TEC;	havana
ENSMUSG00000042686	Jph1	protein_coding;	ensembl_havana	475.612	-0.188195	0.191632	-1.21422	0.224662	0.364268	-0.265799	0.218904
ENSMUSG00000100110	Gm28783	lincRNA;	havana
ENSMUSG00000025777	Gdap1	protein_coding;	ensembl_havana
ENSMUSG00000099899	Gm28784	lincRNA;	havana
ENSMUSG00000100272	Gm28785	processed_pseudogene;	havana
ENSMUSG00000100398	Gm5251	processed_pseudogene;	havana
ENSMUSG00000101589	Rbm6-ps1	processed_pseudogene;	havana
ENSMUSG00000102048	Gm6075	processed_pseudogene;	havana
ENSMUSG00000089534	Gm25166	snoRNA;	ensembl
ENSMUSG00000067780	Pi15	protein_coding;	ensembl_havana	169.732	0.145758	0.232041	0.830098	0.406483	0.558163	0.240549	0.289784
ENSMUSG00000100053	Gm28154	antisense;	havana	3.18526	0.166207	0.541571	0.754171	0.450747	0.599719	0.915856	1.21439
ENSMUSG00000085125	Gm16070	antisense;	havana	10.5124	-0.56877	0.522374	-2.00671	0.0447807	0.103553	-1.23594	0.615903
ENSMUSG00000025776	Crispld1	protein_coding;	ensembl_havana	61.0922	-0.0269663	0.214494	-0.161749	0.871503	0.922169	-0.044539	0.275358
ENSMUSG00000099895	Gm28153	antisense;	havana
ENSMUSG00000100554	Gm7690	processed_pseudogene;	havana
ENSMUSG00000099473	Gm18775	transcribed_unprocessed_pseudogene;	havana
ENSMUSG00000099591	Gm17969	processed_pseudogene;	havana
ENSMUSG00000109887	Gm28756	processed_transcript;	havana
ENSMUSG00000102001	Gm28755	unprocessed_pseudogene;	havana
ENSMUSG00000101717	Gm45784	transcribed_unprocessed_pseudogene;	havana
ENSMUSG00000025774	Crisp4	protein_coding;	ensembl_havana
ENSMUSG00000070977	Defb44-ps	unprocessed_pseudogene;	havana
ENSMUSG00000073735	Defb18	protein_coding;	ensembl_havana
ENSMUSG00000067773	Defb41	protein_coding;	ensembl_havana
ENSMUSG00000101685	Gm17837	processed_pseudogene;	havana
ENSMUSG00000101306	Gm5252	processed_pseudogene;	havana
ENSMUSG00000088800	Gm24075	snoRNA;	ensembl
ENSMUSG00000101644	Gm28343	processed_pseudogene;	havana
ENSMUSG00000099433	Gm28344	processed_pseudogene;	havana
ENSMUSG00000089787	Gm15825	antisense;	havana
ENSMUSG00000042596	Tfap2d	protein_coding;	ensembl_havana
ENSMUSG00000100720	Gm10075	processed_pseudogene;	havana
ENSMUSG00000025927	Tfap2b	protein_coding;	ensembl_havana
ENSMUSG00000100538	Gm28340	lincRNA;	havana
ENSMUSG00000101117	Gm28341	processed_pseudogene;	havana
ENSMUSG00000100204	Gm4849	processed_pseudogene;	havana	2.05458	-0.100647	0.579575	-0.503003	0.614962	0.736475	-0.813821	1.61793
ENSMUSG00000084668	Gm24633	snoRNA;	ensembl
ENSMUSG00000102597	Gm38382	TEC;	havana
ENSMUSG00000043760	Pkhd1	protein_coding;	ensembl_havana
ENSMUSG00000104095	Gm37315	TEC;	havana
ENSMUSG00000089914	4930486I03Rik	antisense;	havana
ENSMUSG00000090142	Gm15795	processed_pseudogene;	havana
ENSMUSG00000070175	Gm24162	snRNA;	ensembl
ENSMUSG00000099906	Gm28653	lincRNA;	havana
ENSMUSG00000065559	Mir206	miRNA;	mirbase
ENSMUSG00000065480	Mir133b	miRNA;	mirbase
ENSMUSG00000025929	Il17a	protein_coding;	ensembl_havana
ENSMUSG00000041872	Il17f	protein_coding;	ensembl_havana
ENSMUSG00000041859	Mcm3	protein_coding;	ensembl_havana	172.647	0.277399	0.195054	1.75762	0.0788122	0.162562	0.371394	0.211305
ENSMUSG00000099714	Gm20587	processed_pseudogene;	havana
ENSMUSG00000102121	Gm28065	lincRNA;	havana
ENSMUSG00000088858	Gm24723	snoRNA;	ensembl
ENSMUSG00000097934	6720483E21Rik	lincRNA;	havana
ENSMUSG00000025931	Paqr8	protein_coding;	ensembl_havana	60.7179	-0.221629	0.21527	-1.31803	0.187494	0.317994	-0.326646	0.247829
ENSMUSG00000077314	Gm24171	snoRNA;	ensembl
ENSMUSG00000100929	Gm28064	processed_pseudogene;	havana
ENSMUSG00000041809	Efhc1	protein_coding;	ensembl_havana	31.685	-0.508008	0.324591	-2.23655	0.0253157	0.0653227	-0.772313	0.345314
ENSMUSG00000041779	Tram2	protein_coding;	ensembl_havana	238.249	0.189009	0.147806	1.47926	0.13907	0.25333	0.236944	0.160177
ENSMUSG00000099971	Gm28287	antisense;	havana
ENSMUSG00000100819	Gm2693	unprocessed_pseudogene;	havana	11.1801	0.0933353	0.329695	0.449791	0.652861	0.766185	0.229445	0.510114
ENSMUSG00000025933	Tmem14a	protein_coding;	ensembl_havana	79.995	-0.0296111	0.16087	-0.21672	0.828426	0.894393	-0.0409541	0.188972
ENSMUSG00000102633	Gm38224	TEC;	havana
ENSMUSG00000025934	Gsta3	protein_coding;	ensembl_havana	396.32	0.639579	0.196524	3.76471	0.000166743	0.000849846	0.733778	0.194909
ENSMUSG00000099343	Gm28836	antisense;	havana
ENSMUSG00000096375	Gm7094	unprocessed_pseudogene;	havana
ENSMUSG00000025936	Gm4956	transcribed_unprocessed_pseudogene;	ensembl_havana	78.3038	-0.945382	0.508755	-2.93847	0.00329835	0.0116833	-1.42551	0.485118
ENSMUSG00000093963	Gm21909	unprocessed_pseudogene;	havana
ENSMUSG00000067750	Khdc1a	protein_coding;	ensembl_havana
ENSMUSG00000086194	Gm16329	unprocessed_pseudogene;	havana
ENSMUSG00000094436	Gm16327	processed_pseudogene;	havana
ENSMUSG00000041722	Khdc1c	protein_coding;	ensembl_havana
ENSMUSG00000085507	Gm2709	unprocessed_pseudogene;	havana
ENSMUSG00000094926	Gm16533	processed_pseudogene;	havana
ENSMUSG00000085079	Khdc1b	protein_coding;	ensembl_havana
ENSMUSG00000085679	Gm16328	processed_pseudogene;	havana
ENSMUSG00000028033	Kcnq5	protein_coding;	ensembl_havana	11.5849	0.243745	0.400523	1.06578	0.286521	0.434108	0.641164	0.601588
ENSMUSG00000104138	Gm36949	TEC;	havana
ENSMUSG00000082935	Gm7658	processed_pseudogene;	havana
ENSMUSG00000103748	Gm38243	TEC;	havana
ENSMUSG00000097109	Gm26580	lincRNA;	ensembl
ENSMUSG00000099692	Gm5696	processed_pseudogene;	havana
ENSMUSG00000100418	Gm28239	processed_pseudogene;	havana
ENSMUSG00000041670	Rims1	protein_coding;	ensembl_havana	7.10055	0.0683414	0.439191	0.314236	0.753342	0.842009	0.274171	0.872502
ENSMUSG00000097642	Gm26866	processed_pseudogene;	havana
ENSMUSG00000101468	Gm7761	processed_pseudogene;	havana
ENSMUSG00000101227	Gm29506	sense_overlapping;	havana
ENSMUSG00000073730	4933415F23Rik	protein_coding;	ensembl_havana
ENSMUSG00000089553	Gm24176	snoRNA;	ensembl
ENSMUSG00000102766	Gm6420	TEC;	ensembl_havana
ENSMUSG00000065405	Mir30a	miRNA;	mirbase
ENSMUSG00000054136	Adm2	protein_coding;	ensembl_havana	36.9339	7.81525	1.173	7.13551	9.6427e-13	2.20282e-11	8.7138	1.22119
ENSMUSG00000065567	Mir30c-2	miRNA;	mirbase
ENSMUSG00000100775	Gm29107	lincRNA;	havana
ENSMUSG00000101226	Gm20954	processed_pseudogene;	havana
ENSMUSG00000026158	Ogfrl1	protein_coding;	ensembl_havana	827.838	-0.0248022	0.0885578	-0.29696	0.766497	0.850713	-0.027863	0.0938274
ENSMUSG00000097920	Gm7784	processed_pseudogene;	havana
ENSMUSG00000099503	Gm28822	lincRNA;	havana
ENSMUSG00000026156	B3gat2	protein_coding;	ensembl_havana
ENSMUSG00000026155	Smap1	protein_coding;	ensembl_havana	584.344	0.256024	0.129079	2.23097	0.0256828	0.0661111	0.298204	0.133665
ENSMUSG00000026154	Sdhaf4	protein_coding;	ensembl_havana	770.067	-0.229709	0.122415	-2.09218	0.0364222	0.0877534	-0.266567	0.127411
ENSMUSG00000102495	Gm26524	TEC;	ensembl_havana
ENSMUSG00000026153	Fam135a	protein_coding;	ensembl_havana	795.745	0.00954697	0.0921253	0.110353	0.91213	0.947853	0.0108245	0.0980897
ENSMUSG00000102398	Gm37580	TEC;	havana
ENSMUSG00000097670	Gm26607	processed_pseudogene;	havana
ENSMUSG00000026147	Col9a1	protein_coding;	ensembl_havana
ENSMUSG00000026141	Col19a1	protein_coding;	ensembl_havana	6.40518	-0.212652	0.40849	-0.936609	0.34896	0.50011	-0.607128	0.648219
ENSMUSG00000077463	Gm26418	snoRNA;	ensembl
ENSMUSG00000099997	Tubb4b-ps2	processed_pseudogene;	havana	2.93085	0.082339	0.458592	0.377782	0.705593	0.805685	0.355926	0.942146
ENSMUSG00000048065	Cyb5r2	protein_coding;	ensembl_havana	72.4308	7.78458	1.17539	7.10045	1.24354e-12	2.80147e-11	8.6832	1.22291
ENSMUSG00000045551	Fpr1	protein_coding;	ensembl_havana	18.623	6.42751	2.13441	4.90453	9.36495e-07	8.00985e-06	8.65294	1.76427
ENSMUSG00000013418	B4galnt2	protein_coding;	ensembl_havana	30.5388	7.55772	1.19426	6.84919	7.42712e-12	1.50135e-10	8.45713	1.23476
ENSMUSG00000052131	Akr1b7	protein_coding;	ensembl_havana	73.5367	7.33784	1.0438	7.45459	9.01495e-14	2.39908e-12	7.99568	1.07259
ENSMUSG00000027871	Hsd3b1	protein_coding;	ensembl_havana	62.6446	6.97111	1.19705	6.48091	9.11727e-11	1.60088e-09	7.79717	1.2031
ENSMUSG00000057933	Gsta2	protein_coding;	ensembl_havana	534.791	7.35462	0.456682	16.2478	2.31448e-59	1.42939e-56	7.47386	0.459991
ENSMUSG00000031297	Slc7a3	protein_coding;	ensembl_havana	92.1902	6.77504	0.747214	9.35045	8.72741e-21	5.24523e-19	7.07988	0.75717
ENSMUSG00000073725	Lmbrd1	protein_coding;	ensembl_havana	1158.76	0.1464	0.0945991	1.65906	0.0971038	0.191008	0.164063	0.0988891
ENSMUSG00000100808	Gm28594	processed_pseudogene;	havana
ENSMUSG00000100483	Gm28237	lincRNA;	havana
ENSMUSG00000100450	Gm9443	processed_pseudogene;	havana
ENSMUSG00000099392	Gm29414	lincRNA;	havana
ENSMUSG00000033569	Adgrb3	protein_coding;	ensembl_havana
ENSMUSG00000080849	Gm15702	processed_pseudogene;	havana
ENSMUSG00000104257	Gm20172	TEC;	havana
ENSMUSG00000096866	Gm22260	snRNA;	ensembl
ENSMUSG00000102296	Gm37543	TEC;	havana
ENSMUSG00000103209	Gm37331	TEC;	havana
ENSMUSG00000104027	Gm37211	TEC;	havana
ENSMUSG00000102407	Gm37862	TEC;	havana
ENSMUSG00000103214	Gm38286	TEC;	havana
ENSMUSG00000104100	Gm37880	TEC;	havana
ENSMUSG00000084740	Gm25294	snRNA;	ensembl
ENSMUSG00000103889	Gm37011	TEC;	havana
ENSMUSG00000101301	Gm29214	processed_pseudogene;	havana
ENSMUSG00000104221	Gm37051	TEC;	havana
ENSMUSG00000102250	Gm38260	TEC;	havana
ENSMUSG00000102317	Gm37628	TEC;	havana
ENSMUSG00000103563	8030445P17Rik	TEC;	havana
ENSMUSG00000102465	Gm38198	TEC;	havana
ENSMUSG00000102659	Gm37077	TEC;	havana
ENSMUSG00000103924	Gm37895	TEC;	havana
ENSMUSG00000104132	Gm36952	TEC;	havana
ENSMUSG00000102747	Gm37602	TEC;	havana
ENSMUSG00000102386	2900022M07Rik	TEC;	havana
ENSMUSG00000103004	2900002M20Rik	TEC;	havana
ENSMUSG00000104516	Gm9884	TEC;	ensembl_havana
ENSMUSG00000101618	Gm18443	processed_pseudogene;	havana
ENSMUSG00000099458	Gm19123	processed_pseudogene;	havana
ENSMUSG00000088111	Gm24064	snoRNA;	ensembl
ENSMUSG00000073722	4931408C20Rik	protein_coding;	ensembl_havana
ENSMUSG00000095256	n-R5s209	rRNA;	ensembl
ENSMUSG00000100310	Gm19641	processed_pseudogene;	havana
ENSMUSG00000101514	Gm5524	lincRNA;	havana
ENSMUSG00000101033	Gm18776	processed_pseudogene;	havana
ENSMUSG00000101372	Gm19028	processed_pseudogene;	havana
ENSMUSG00000103241	Gm38089	TEC;	havana
ENSMUSG00000086240	Gm7846	processed_pseudogene;	havana
ENSMUSG00000048411	Gm597	protein_coding;	ensembl_havana
ENSMUSG00000081557	Gm5697	processed_pseudogene;	havana
ENSMUSG00000058590	Gm6462	processed_pseudogene;	havana
ENSMUSG00000101235	Gm18033	processed_pseudogene;	havana
ENSMUSG00000064433	Gm25586	misc_RNA;	ensembl
ENSMUSG00000080625	Gm22679	miRNA;	ensembl
ENSMUSG00000080391	Gm23785	miRNA;	ensembl
ENSMUSG00000099257	Mir6342	miRNA;	mirbase
ENSMUSG00000099492	Gm5525	processed_pseudogene;	havana	5.90452	-0.076763	0.383929	-0.356577	0.721408	0.818214	-0.239477	0.6716
ENSMUSG00000101726	Gm7858	processed_pseudogene;	havana
ENSMUSG00000096829	Gm23771	miRNA;	ensembl
ENSMUSG00000098883	Gm27430	miRNA;	ensembl
ENSMUSG00000053185	Gm9898	lincRNA;	ensembl_havana
ENSMUSG00000100261	Gm6473	unprocessed_pseudogene;	havana
ENSMUSG00000101180	Gm2914	processed_pseudogene;	havana
ENSMUSG00000048874	Phf3	protein_coding;	ensembl_havana	1128.21	0.215625	0.0970763	2.39289	0.0167163	0.0462163	0.238822	0.099805
ENSMUSG00000103783	Gm37522	TEC;	havana
ENSMUSG00000104315	Gm37906	TEC;	havana
ENSMUSG00000026064	Ptp4a1	protein_coding;	ensembl_havana	858.187	0.465716	0.166094	3.23066	0.00123504	0.00500556	0.535969	0.165901
ENSMUSG00000086151	Gm5698	processed_pseudogene;	havana
ENSMUSG00000086726	Gm9458	processed_pseudogene;	havana
ENSMUSG00000087346	Gm5699	processed_pseudogene;	havana	2.3102	0.264934	0.620036	1.15728	0.247156	0.389865	1.58924	1.37325
ENSMUSG00000100371	Gm29669	lincRNA;	havana
ENSMUSG00000100237	Gm28644	lincRNA;	havana
ENSMUSG00000098529	Gm27362	rRNA;	ensembl
ENSMUSG00000086727	4931428L18Rik	protein_coding;	ensembl_havana
ENSMUSG00000100910	Gm29128	antisense;	havana
ENSMUSG00000099796	Gm7893	processed_pseudogene;	havana
ENSMUSG00000050217	Lgsn	protein_coding;	ensembl_havana
ENSMUSG00000026063	Pih1d3	protein_coding;	ensembl_havana
ENSMUSG00000077664	Gm26145	snoRNA;	ensembl
ENSMUSG00000100205	Gm4850	processed_pseudogene;	havana
ENSMUSG00000100592	Gm28645	processed_pseudogene;	havana
ENSMUSG00000094215	Gm6489	processed_pseudogene;	havana
ENSMUSG00000101093	Gm10307	processed_pseudogene;	havana
ENSMUSG00000070960	Gm19680	processed_pseudogene;	havana	5.38241	-0.218846	0.508382	-0.942704	0.345832	0.49682	-0.909193	0.964452
ENSMUSG00000088620	Gm23032	snRNA;	ensembl
ENSMUSG00000082159	Gm7910	processed_pseudogene;	havana
ENSMUSG00000026058	Khdrbs2	protein_coding;	ensembl_havana
ENSMUSG00000064688	Gm25814	snRNA;	ensembl
ENSMUSG00000103482	Gm37999	TEC;	havana
ENSMUSG00000104498	Gm37110	TEC;	havana
ENSMUSG00000104313	Gm37911	TEC;	havana
ENSMUSG00000102865	Gm9839	TEC;	ensembl_havana
ENSMUSG00000102321	Gm37792	TEC;	havana
ENSMUSG00000091318	Gm5415	protein_coding;	ensembl_havana
ENSMUSG00000089489	Gm24732	snRNA;	ensembl
ENSMUSG00000104433	Gm37426	TEC;	havana
ENSMUSG00000089395	Gm23024	misc_RNA;	ensembl
ENSMUSG00000102926	Gm37151	TEC;	havana
ENSMUSG00000100497	Gm28624	processed_pseudogene;	havana
ENSMUSG00000102917	Gm37724	lincRNA;	havana
ENSMUSG00000100481	Gm7114	processed_pseudogene;	havana
ENSMUSG00000100590	Gm4785	processed_pseudogene;	havana
ENSMUSG00000088750	Gm24901	snRNA;	ensembl
ENSMUSG00000104230	Gm37591	lincRNA;	havana
ENSMUSG00000101754	Gm2987	processed_pseudogene;	havana
ENSMUSG00000065223	Gm25792	snRNA;	ensembl
ENSMUSG00000100318	Gm18799	processed_pseudogene;	havana
ENSMUSG00000101612	Gm7933	processed_pseudogene;	havana
ENSMUSG00000065260	Gm23453	snRNA;	ensembl
ENSMUSG00000026134	Prim2	protein_coding;	ensembl_havana	104.831	0.375978	0.212116	2.21569	0.0267129	0.0682591	0.491178	0.221682
ENSMUSG00000101682	Gm29228	processed_pseudogene;	havana
ENSMUSG00000102714	Gm37618	TEC;	havana
ENSMUSG00000102093	Gm17813	processed_pseudogene;	havana
ENSMUSG00000103746	1700001G17Rik	TEC;	ensembl_havana
ENSMUSG00000102198	Gm38173	TEC;	havana
ENSMUSG00000004768	Rab23	protein_coding;	ensembl_havana	257.646	0.199679	0.167693	1.41894	0.155916	0.2767	0.262066	0.184691
ENSMUSG00000042215	Bag2	protein_coding;	ensembl_havana	984.541	0.73595	0.135858	5.76363	8.23249e-09	1.04644e-07	0.780717	0.135456
ENSMUSG00000103072	Gm37905	TEC;	havana
ENSMUSG00000042197	Zfp451	protein_coding;	ensembl_havana	520.064	-0.0639483	0.0908798	-0.748761	0.454001	0.60213	-0.0720357	0.0962065
ENSMUSG00000081402	Gm15455	processed_pseudogene;	havana
ENSMUSG00000111709	Gm3776	protein_coding;	havana	407.72	6.87695	0.39073	17.721	2.88498e-70	3.03941e-67	6.95886	0.392689
ENSMUSG00000104416	Gm37067	TEC;	havana
ENSMUSG00000026131	Dst	protein_coding;	ensembl_havana	11741.5	0.285078	0.122215	2.59548	0.0094459	0.0285	0.324049	0.124851
ENSMUSG00000103596	Gm37354	TEC;	havana
ENSMUSG00000099382	Gm28631	processed_pseudogene;	havana
ENSMUSG00000084506	Gm23792	snRNA;	ensembl
ENSMUSG00000103364	Gm38157	TEC;	havana
ENSMUSG00000105982	Mir6896	miRNA;	mirbase
ENSMUSG00000096992	Gm26788	processed_transcript;	havana
ENSMUSG00000103001	A930005N03Rik	TEC;	havana
ENSMUSG00000104397	Gm37958	lincRNA;	havana
ENSMUSG00000102839	Gm37385	TEC;	havana
ENSMUSG00000101206	Gm5266	processed_pseudogene;	havana
ENSMUSG00000101462	Gm3052	transcribed_processed_pseudogene;	havana	6.48448	-0.189798	0.411559	-0.842152	0.399703	0.55174	-0.570008	0.676846
ENSMUSG00000102336	Gm37233	lincRNA;	havana	20.7405	0.261693	0.329857	1.21777	0.223311	0.362471	0.527526	0.433191
ENSMUSG00000092852	Mir5103	miRNA;	mirbase
ENSMUSG00000042111	Ccdc115	protein_coding;	ensembl_havana	417.885	0.373292	0.116693	3.50571	0.000455387	0.00208433	0.409319	0.116758
ENSMUSG00000101711	Gm28306	antisense;	havana
ENSMUSG00000026127	Imp4	protein_coding;	ensembl_havana	539.684	0.344622	0.103932	3.58612	0.000335638	0.00158615	0.373565	0.10417
ENSMUSG00000038508	Gdf15	protein_coding;	ensembl_havana	1175	6.85839	0.276497	24.8884	9.93334e-137	5.9302e-133	6.89908	0.2772
ENSMUSG00000100280	Gm28417	processed_transcript;	havana	7.82632	0.351322	0.443076	1.43079	0.15249	0.271967	0.878953	0.614312
ENSMUSG00000101223	4930568A12Rik	lincRNA;	havana
ENSMUSG00000026125	Prss39	protein_coding;	ensembl_havana
ENSMUSG00000101116	Gm28416	processed_pseudogene;	havana
ENSMUSG00000026124	Cfc1	protein_coding;	ensembl_havana
ENSMUSG00000101803	Gm28419	processed_pseudogene;	havana
ENSMUSG00000037529	Prss40	protein_coding;	ensembl_havana
ENSMUSG00000045815	1700101I19Rik	antisense;	ensembl_havana
ENSMUSG00000045174	Amer3	protein_coding;	ensembl_havana
ENSMUSG00000100524	Gm28418	processed_pseudogene;	havana
ENSMUSG00000102499	Gm36984	processed_pseudogene;	havana
ENSMUSG00000103521	Gm29730	processed_pseudogene;	havana
ENSMUSG00000104098	AA619741	processed_pseudogene;	havana
ENSMUSG00000037509	Arhgef4	protein_coding;	ensembl_havana	14.0994	-0.102637	0.30351	-0.509731	0.61024	0.732927	-0.22604	0.44345
ENSMUSG00000102537	Gm37224	processed_pseudogene;	havana
ENSMUSG00000102612	Gm37845	processed_pseudogene;	havana
ENSMUSG00000104002	Gm38336	antisense;	havana	4.55267	-0.0324233	0.431722	-0.15003	0.880741	0.928269	-0.128909	0.859225
ENSMUSG00000037503	Fam168b	protein_coding;	ensembl_havana	1451.07	0.173759	0.105208	1.79709	0.0723213	0.152045	0.197934	0.110141
ENSMUSG00000104358	Gm37127	TEC;	havana
ENSMUSG00000026123	Plekhb2	protein_coding;	ensembl_havana	2014.85	-0.0766793	0.146131	-0.604154	0.545741	0.680277	-0.100278	0.16598
ENSMUSG00000103716	Gm19430	processed_pseudogene;	havana
ENSMUSG00000103548	Gm37670	processed_pseudogene;	havana
ENSMUSG00000103760	Gm8009	processed_pseudogene;	havana
ENSMUSG00000103997	Gm38027	processed_pseudogene;	havana
ENSMUSG00000077231	Gm25096	snoRNA;	ensembl
ENSMUSG00000104417	Gm37068	lincRNA;	havana
ENSMUSG00000064601	Gm25634	snRNA;	ensembl
ENSMUSG00000101714	Gm28415	lincRNA;	havana
ENSMUSG00000102531	1110002O04Rik	lincRNA;	havana	11.9076	-0.696841	0.568058	-2.26811	0.0233226	0.0610148	-1.41383	0.623353
ENSMUSG00000103096	Gm8022	processed_pseudogene;	havana
ENSMUSG00000102279	Gm37146	lincRNA;	havana
ENSMUSG00000103708	Gm33222	lincRNA;	havana
ENSMUSG00000104201	4930535G08Rik	lincRNA;	havana
ENSMUSG00000102434	Gm38049	TEC;	havana
ENSMUSG00000045216	Hs6st1	protein_coding;	ensembl_havana	652.289	0.191785	0.106001	1.97164	0.048651	0.110759	0.217701	0.110416
ENSMUSG00000104523	Gm37335	antisense;	havana
ENSMUSG00000102202	Gm33280	lincRNA;	havana
ENSMUSG00000037470	Uggt1	protein_coding;	ensembl_havana	1124.62	-0.00635661	0.0836227	-0.0801177	0.936144	0.962863	-0.0070609	0.0881315
ENSMUSG00000098752	Mir6897	miRNA;	mirbase
ENSMUSG00000047180	Neurl3	protein_coding;	ensembl_havana	220.513	0.558686	0.281569	2.63152	0.00850034	0.0259664	0.754231	0.286614
ENSMUSG00000037447	Arid5a	protein_coding;	ensembl_havana	176.119	0.285962	0.211962	1.70817	0.0876057	0.176651	0.397137	0.232493
ENSMUSG00000102762	4930403P22Rik	lincRNA;	havana
ENSMUSG00000010453	Kansl3	protein_coding;	ensembl_havana	1378.2	-0.0859024	0.0823096	-1.09977	0.271434	0.417681	-0.0946513	0.0860649
ENSMUSG00000098680	Mir6898	miRNA;	mirbase
ENSMUSG00000037432	Fer1l5	protein_coding;	havana
ENSMUSG00000001143	Lman2l	protein_coding;	ensembl_havana	633.798	-0.234072	0.104581	-2.43523	0.0148824	0.0420085	-0.261653	0.107445
ENSMUSG00000037408	Cnnm4	protein_coding;	ensembl_havana	127.209	-0.0730466	0.153161	-0.555095	0.57883	0.708194	-0.0976826	0.175975
ENSMUSG00000104316	Gm37909	TEC;	havana
ENSMUSG00000106081	Gm47280	miRNA;	ensembl
ENSMUSG00000001138	Cnnm3	protein_coding;	ensembl_havana	344.702	-0.356858	0.178491	-2.38936	0.0168777	0.0465619	-0.438916	0.183696
ENSMUSG00000102845	Gm38033	antisense;	havana
ENSMUSG00000067653	Ankrd23	protein_coding;	ensembl_havana
ENSMUSG00000109510	Gm42417	protein_coding;	havana	9.1293	-0.456773	0.487964	-1.72808	0.0839739	0.170731	-1.08228	0.62629
ENSMUSG00000079610	Ankrd39	protein_coding;	ensembl_havana	68.7728	0.341347	0.208111	2.04999	0.0403657	0.0952503	0.451722	0.220354
ENSMUSG00000026121	Sema4c	protein_coding;	ensembl_havana	366.193	-0.636848	0.194909	-3.77376	0.000160804	0.000822624	-0.729589	0.193332
ENSMUSG00000087589	D430040D24Rik	processed_transcript;	havana	53.4184	-0.628523	0.292587	-2.8433	0.00446487	0.0150993	-0.833547	0.293162
ENSMUSG00000046337	Fam178b	protein_coding;	ensembl_havana	4.4513	-0.258875	0.471502	-1.09017	0.27564	0.422559	-0.851667	0.781228
ENSMUSG00000089906	Gm6428	processed_pseudogene;	havana
ENSMUSG00000077939	Gm24133	miRNA;	ensembl
ENSMUSG00000061518	Cox5b	protein_coding;	ensembl_havana	16356.5	-0.718794	0.109852	-6.81869	9.18725e-12	1.82421e-10	-0.748223	0.109731
ENSMUSG00000037351	Actr1b	protein_coding;	ensembl_havana	1883.1	-0.0320049	0.0783638	-0.427957	0.668683	0.778731	-0.0351045	0.0820282
ENSMUSG00000102416	4933424G06Rik	protein_coding;	havana	2.76288	0.505361	0.721172	1.80353	0.071305	0.150297	2.12023	1.1756
ENSMUSG00000104237	Gm33533	lincRNA;	havana
ENSMUSG00000026117	Zap70	protein_coding;	ensembl_havana	8.76775	0.159131	0.422553	0.711621	0.4767	0.62264	0.525338	0.738227
ENSMUSG00000097291	Gm18828	transcribed_processed_pseudogene;	havana
ENSMUSG00000026116	Tmem131	protein_coding;	ensembl_havana	1140.69	-0.116212	0.0991272	-1.26286	0.206639	0.34236	-0.132428	0.104864
ENSMUSG00000103016	Gm37506	TEC;	havana
ENSMUSG00000102930	Gm38115	sense_intronic;	havana
ENSMUSG00000103159	F830112A20Rik	TEC;	havana
ENSMUSG00000080054	Rpl12-ps1	processed_pseudogene;	ensembl_havana
ENSMUSG00000095944	n-R5s210	rRNA;	ensembl
ENSMUSG00000050122	Vwa3b	protein_coding;	ensembl_havana	4.95271	-0.125069	0.424603	-0.566092	0.571331	0.70158	-0.438978	0.775453
ENSMUSG00000103603	Gm37020	antisense;	havana
ENSMUSG00000026114	Cnga3	protein_coding;	ensembl_havana	59.9781	-0.638341	0.294111	-2.87178	0.00408163	0.014023	-0.844559	0.294089
ENSMUSG00000102231	1700074A21Rik	TEC;	havana
ENSMUSG00000026113	Inpp4a	protein_coding;	ensembl_havana	682.128	-0.238025	0.114817	-2.28697	0.0221977	0.0584734	-0.271114	0.118548
ENSMUSG00000086064	4930439A04Rik	antisense;	havana
ENSMUSG00000102879	Gm37135	TEC;	havana
ENSMUSG00000026112	Coa5	protein_coding;	ensembl_havana	3723.73	0.460793	0.150502	3.45825	0.000543701	0.00243808	0.518666	0.149979
ENSMUSG00000026111	Unc50	protein_coding;	ensembl_havana	578.348	0.145469	0.101209	1.55419	0.120139	0.225638	0.165471	0.106468
ENSMUSG00000026110	Mgat4a	protein_coding;	ensembl_havana	653.55	-0.0964104	0.131966	-0.823728	0.410094	0.561957	-0.120289	0.146029
ENSMUSG00000103948	4930594C11Rik	TEC;	havana
ENSMUSG00000087233	Gm43213	processed_pseudogene;	havana
ENSMUSG00000026090	2010300C02Rik	protein_coding;	ensembl_havana	31.9719	-0.752144	0.425505	-2.69623	0.00701296	0.0220765	-1.14089	0.423142
ENSMUSG00000089767	4930556I23Rik	antisense;	havana
ENSMUSG00000104365	4930470B04Rik	TEC;	havana
ENSMUSG00000102650	Gm19863	TEC;	havana
ENSMUSG00000060771	Tsga10	protein_coding;	ensembl_havana	213.451	0.209609	0.133393	1.77977	0.0751129	0.156659	0.251285	0.141189
ENSMUSG00000097268	Gm26805	antisense;	havana
ENSMUSG00000037216	Lipt1	protein_coding;	ensembl_havana	181.528	0.032376	0.165866	0.231669	0.816795	0.886648	0.0454786	0.196308
ENSMUSG00000026088	Mitd1	protein_coding;	ensembl_havana	143.426	-0.0865084	0.168283	-0.612903	0.539941	0.676011	-0.120638	0.196831
ENSMUSG00000026087	Mrpl30	protein_coding;	ensembl_havana	3855.89	-0.144171	0.103733	-1.50785	0.131592	0.242693	-0.165	0.109427
ENSMUSG00000061584	Lyg2	protein_coding;	ensembl_havana
ENSMUSG00000087374	Gm15457	antisense;	havana
ENSMUSG00000026085	Lyg1	protein_coding;	ensembl_havana
ENSMUSG00000089141	Gm23409	misc_RNA;	ensembl
ENSMUSG00000058407	Txndc9	protein_coding;	ensembl_havana	1218.22	0.22806	0.0825176	2.92403	0.00345532	0.0121533	0.245458	0.0839451
ENSMUSG00000026083	Eif5b	protein_coding;	ensembl_havana	3047.31	-0.398693	0.0920448	-4.59344	4.36006e-06	3.21089e-05	-0.421172	0.0916899
ENSMUSG00000026082	Rev1	protein_coding;	ensembl_havana	420.958	-0.355073	0.106468	-3.61483	0.000300546	0.00143656	-0.38535	0.106603
ENSMUSG00000103804	Gm37062	sense_intronic;	havana
ENSMUSG00000102716	Gm5099	lincRNA;	havana
ENSMUSG00000037138	Aff3	protein_coding;	ensembl_havana	124.967	0.369327	0.192788	2.33194	0.0197036	0.0529867	0.464766	0.199304
ENSMUSG00000085391	Gm16150	antisense;	havana
ENSMUSG00000085280	Gm16151	antisense;	havana
ENSMUSG00000087131	Gm16152	antisense;	havana
ENSMUSG00000102984	Gm34727	processed_pseudogene;	havana
ENSMUSG00000102541	Gm38135	processed_pseudogene;	havana
ENSMUSG00000103531	2610300A13Rik	TEC;	havana
ENSMUSG00000048814	Lonrf2	protein_coding;	ensembl_havana	140.967	-0.575589	0.223853	-3.13068	0.00174401	0.00675066	-0.699293	0.223368
ENSMUSG00000026080	Chst10	protein_coding;	ensembl_havana	15.7935	0.261975	0.405804	1.13361	0.256958	0.401546	0.680302	0.60012
ENSMUSG00000103647	Gm37707	antisense;	havana
ENSMUSG00000102447	Gm6621	processed_pseudogene;	havana
ENSMUSG00000067604	Nms	protein_coding;	ensembl_havana
ENSMUSG00000026078	Pdcl3	protein_coding;	ensembl_havana	1374.94	0.195083	0.0807405	2.54973	0.0107808	0.0318935	0.210645	0.0826149
ENSMUSG00000103046	Gm37309	TEC;	havana
ENSMUSG00000104188	Gm37821	lincRNA;	havana
ENSMUSG00000103182	Gm37091	TEC;	havana
ENSMUSG00000098833	Mir6349	miRNA;	mirbase
ENSMUSG00000026077	Npas2	protein_coding;	ensembl_havana	243.271	0.0102422	0.29057	0.05212	0.958433	0.976424	0.0223859	0.429507
ENSMUSG00000092553	Gm20428	processed_pseudogene;	havana
ENSMUSG00000092563	Gm3617	processed_pseudogene;	havana
ENSMUSG00000073702	Rpl31	protein_coding;	ensembl_havana	2889.43	0.126643	0.109911	1.25988	0.207712	0.343755	0.147767	0.117286
ENSMUSG00000003134	Tbc1d8	protein_coding;	ensembl_havana	266.025	-0.156492	0.159799	-1.15332	0.248778	0.391806	-0.205964	0.178583
ENSMUSG00000102607	Gm37265	TEC;	havana
ENSMUSG00000065629	Gm24826	snoRNA;	ensembl
ENSMUSG00000104827	Gm24826	snoRNA;	ensembl
ENSMUSG00000003135	Cnot11	protein_coding;	ensembl_havana	460.242	-0.054814	0.111776	-0.536351	0.591716	0.718435	-0.0652294	0.121617
ENSMUSG00000085894	Gm15832	processed_transcript;	havana	42.7957	0.0915641	0.236894	0.51629	0.605652	0.729265	0.159429	0.308798
ENSMUSG00000077704	Snord89	snoRNA;	ensembl
ENSMUSG00000048234	Rnf149	protein_coding;	ensembl_havana	214.23	0.949267	0.166709	6.15424	7.54377e-10	1.14499e-08	1.01105	0.164286
ENSMUSG00000064936	Gm23722	snoRNA;	ensembl
ENSMUSG00000102471	Gm5100	processed_pseudogene;	havana
ENSMUSG00000050967	Creg2	protein_coding;	ensembl_havana	2.86162	0.612717	0.740255	2.00811	0.0446311	0.103251	2.1062	1.04884
ENSMUSG00000097083	D930019O06Rik	antisense;	havana
ENSMUSG00000057173	Rfx8	protein_coding;	ensembl_havana	8.89381	-0.770564	0.648787	-2.33921	0.0193248	0.052148	-1.67148	0.714552
ENSMUSG00000091937	Gm3646	protein_coding;	ensembl_havana	141.241	-0.145036	0.167876	-1.03011	0.302959	0.451789	-0.196508	0.190764
ENSMUSG00000101634	1700066B17Rik	lincRNA;	havana	7.16396	-0.303038	0.501428	-1.23666	0.216212	0.353643	-1.00691	0.814212
ENSMUSG00000026074	Map4k4	protein_coding;	ensembl_havana	2756.94	-0.202364	0.108653	-2.03729	0.041621	0.0976698	-0.23026	0.113023
ENSMUSG00000102985	4930456G14Rik	TEC;	havana
ENSMUSG00000026073	Il1r2	protein_coding;	ensembl_havana	2.14407	-0.0197689	0.528023	-0.0958699	0.923624	0.955418	-0.129434	1.3501
ENSMUSG00000097899	Gm16894	antisense;	havana	2.82991	0.213485	0.552213	0.937022	0.348747	0.499965	1.08975	1.16299
ENSMUSG00000102975	Gm37347	TEC;	havana
ENSMUSG00000026072	Il1r1	protein_coding;	ensembl_havana	567.312	-0.154756	0.148627	-1.2056	0.227971	0.368133	-0.197687	0.163974
ENSMUSG00000103560	Gm38070	TEC;	havana
ENSMUSG00000070942	Il1rl2	protein_coding;	ensembl_havana	97.648	0.201328	0.191351	1.29967	0.193713	0.326224	0.281531	0.216617
ENSMUSG00000103230	Gm17970	processed_pseudogene;	havana
ENSMUSG00000026069	Il1rl1	protein_coding;	ensembl_havana	63.6559	0.696594	0.278179	3.19585	0.00139419	0.00556745	0.877489	0.274571
ENSMUSG00000026070	Il18r1	protein_coding;	ensembl_havana	39.9972	-0.0946106	0.440474	-0.431842	0.665856	0.776449	-0.370866	0.8588
ENSMUSG00000026068	Il18rap	protein_coding;	ensembl_havana	11.9332	0.536858	0.51809	1.92577	0.0541335	0.120424	1.20922	0.627915
ENSMUSG00000104441	Gm35801	antisense;	havana
ENSMUSG00000026065	Slc9a4	protein_coding;	ensembl_havana	8.51	0.222754	0.433704	0.965972	0.334058	0.484217	0.685712	0.709868
ENSMUSG00000102676	Gm37435	TEC;	havana	3.18779	-0.222977	0.565364	-0.977701	0.328222	0.478196	-1.17778	1.20464
ENSMUSG00000026062	Slc9a2	protein_coding;	ensembl_havana	84.368	-0.795594	0.351583	-3.10706	0.00188957	0.00722197	-1.06135	0.341594
ENSMUSG00000103679	Gm37623	antisense;	havana
ENSMUSG00000103270	Gm37915	antisense;	havana
ENSMUSG00000041945	Mfsd9	protein_coding;	ensembl_havana	27.4147	0.155372	0.251481	0.843045	0.399203	0.551252	0.271319	0.321833
ENSMUSG00000079588	Tmem182	protein_coding;	ensembl_havana	4933.84	-0.206814	0.169813	-1.45571	0.145473	0.262195	-0.271789	0.186706
ENSMUSG00000094136	Gm5973	processed_pseudogene;	havana
ENSMUSG00000104072	4930448I06Rik	lincRNA;	havana
ENSMUSG00000100185	Gm28634	lincRNA;	havana
ENSMUSG00000100832	Gm29260	lincRNA;	havana
ENSMUSG00000100178	Gm5267	processed_pseudogene;	havana
ENSMUSG00000101877	Gm8176	processed_pseudogene;	havana
ENSMUSG00000053640	Gm9915	lincRNA;	ensembl_havana
ENSMUSG00000101919	Gm29664	lincRNA;	havana
ENSMUSG00000101299	Gm28175	lincRNA;	havana
ENSMUSG00000100180	Gm28140	lincRNA;	havana
ENSMUSG00000103106	Gm37047	TEC;	havana
ENSMUSG00000060424	Pantr1	lincRNA;	ensembl_havana
ENSMUSG00000104199	4930420N18Rik	TEC;	havana
ENSMUSG00000093436	Gm20646	sense_overlapping;	havana
ENSMUSG00000045515	Pou3f3	protein_coding;	ensembl_havana
ENSMUSG00000097063	Pantr2	processed_transcript;	havana
ENSMUSG00000099784	Dalir	lincRNA;	havana
ENSMUSG00000060679	Mrps9	protein_coding;	ensembl_havana	1856.8	-0.531177	0.121005	-4.72121	2.34444e-06	1.83598e-05	-0.567869	0.12028
ENSMUSG00000077448	Gm23126	snoRNA;	ensembl
ENSMUSG00000041907	Gpr45	protein_coding;	ensembl_havana
ENSMUSG00000089088	Gm24001	miRNA;	ensembl
ENSMUSG00000070939	Tgfbrap1	protein_coding;	ensembl_havana	592.323	0.214875	0.0938972	2.45521	0.0140802	0.0401236	0.236617	0.0963734
ENSMUSG00000100269	Gm28782	antisense;	havana
ENSMUSG00000041878	8430432A02Rik	antisense;	ensembl_havana	3.83936	-0.340855	0.535812	-1.35198	0.176382	0.303633	-1.16869	0.864431
ENSMUSG00000010290	AI597479	protein_coding;	ensembl_havana	774.142	0.203172	0.146056	1.60496	0.108503	0.208687	0.251816	0.156899
ENSMUSG00000008136	Fhl2	protein_coding;	ensembl_havana	38311.6	-0.90128	0.148374	-6.47572	9.43588e-11	1.65036e-09	-0.952021	0.147014
ENSMUSG00000094497	Gm8210	processed_pseudogene;	ensembl_havana
ENSMUSG00000099576	Gm29040	lincRNA;	havana	10.1228	-0.631735	0.468597	-2.25901	0.0238828	0.062262	-1.14057	0.5049
ENSMUSG00000099694	Gm29610	processed_pseudogene;	havana
ENSMUSG00000101923	Gm29041	processed_pseudogene;	havana
ENSMUSG00000066877	Nck2	protein_coding;	ensembl_havana	361.206	-0.529219	0.171451	-3.53515	0.000407544	0.00188705	-0.602871	0.170536
ENSMUSG00000103422	Gm37536	TEC;	havana
ENSMUSG00000103945	Gm38228	TEC;	havana
ENSMUSG00000017204	Gsdma	protein_coding;	ensembl_havana	29.1744	5.94277	1.33625	5.69698	1.21947e-08	1.49389e-07	6.85487	1.20325
ENSMUSG00000100764	Gm29155	antisense;	havana
ENSMUSG00000100635	Gm29157	lincRNA;	havana
ENSMUSG00000100480	Gm29156	lincRNA;	havana	1.98834	0.0138818	0.492335	0.0654539	0.947813	0.96869	0.0747541	1.14209
ENSMUSG00000057363	Uxs1	protein_coding;	ensembl_havana	259.443	0.346914	0.121233	3.16406	0.00155585	0.00613771	0.385845	0.121946
ENSMUSG00000090243	Gm16103	processed_pseudogene;	havana
ENSMUSG00000100701	Gm19587	processed_pseudogene;	havana
ENSMUSG00000101395	Gm8241	processed_pseudogene;	havana
ENSMUSG00000088848	Gm26352	snoRNA;	ensembl
ENSMUSG00000095757	Gm24180	miRNA;	ensembl
ENSMUSG00000041763	Tpp2	protein_coding;	ensembl_havana	1853.41	0.591109	0.128069	4.95634	7.18341e-07	6.28505e-06	0.631657	0.127444
ENSMUSG00000047343	Mettl21c	protein_coding;	ensembl_havana
ENSMUSG00000090106	Gm15838	processed_pseudogene;	havana
ENSMUSG00000091844	Gm8251	protein_coding;	ensembl
ENSMUSG00000026049	Tex30	protein_coding;	ensembl_havana	94.4441	0.0987211	0.169195	0.696788	0.485935	0.630826	0.13737	0.197148
ENSMUSG00000101104	Gm29247	processed_transcript;	havana	10.0726	-0.387701	0.428169	-1.57096	0.116192	0.220049	-0.874446	0.556631
ENSMUSG00000026047	Kdelc1	protein_coding;	ensembl_havana	316.731	0.0462212	0.111166	0.454278	0.649629	0.763592	0.054972	0.12101
ENSMUSG00000041684	Bivm	protein_coding;	ensembl_havana	272.144	0.30067	0.145529	2.37213	0.0176859	0.0484261	0.355362	0.149807
ENSMUSG00000026048	Ercc5	protein_coding;	ensembl_havana	492.307	-0.440973	0.12517	-3.86498	0.000111097	0.000589731	-0.481436	0.124564
ENSMUSG00000046828	Mettl21e	protein_coding;	ensembl_havana
ENSMUSG00000089703	Gm15833	processed_pseudogene;	havana
ENSMUSG00000100966	Gm5700	processed_pseudogene;	havana
ENSMUSG00000100769	Gm28893	processed_transcript;	havana
ENSMUSG00000101567	Txn-ps1	processed_pseudogene;	havana
ENSMUSG00000056870	Gulp1	protein_coding;	ensembl_havana	238.844	-0.317927	0.189151	-2.05036	0.0403293	0.0952019	-0.408867	0.199412
ENSMUSG00000102319	Gm37626	TEC;	havana
ENSMUSG00000089877	Gm16102	processed_pseudogene;	havana
ENSMUSG00000101701	4930521E06Rik	antisense;	havana
ENSMUSG00000103071	Gm38110	TEC;	havana
ENSMUSG00000100434	Gm3489	processed_pseudogene;	havana
ENSMUSG00000100013	Gm19480	processed_pseudogene;	havana
ENSMUSG00000101251	Gm3496	processed_pseudogene;	havana
ENSMUSG00000101937	Gm5268	processed_pseudogene;	havana
ENSMUSG00000026043	Col3a1	protein_coding;	ensembl_havana	8446.72	0.655748	0.177514	4.15754	3.21688e-05	0.000196167	0.732593	0.176208
ENSMUSG00000105211	Gm47302	miRNA;	ensembl
ENSMUSG00000026042	Col5a2	protein_coding;	ensembl_havana	1281.96	0.716172	0.17958	4.45532	8.37669e-06	5.79029e-05	0.793819	0.178173
ENSMUSG00000104476	Gm38211	TEC;	havana
ENSMUSG00000100218	Gm8296	processed_pseudogene;	havana
ENSMUSG00000100361	Gm7063	processed_pseudogene;	havana
ENSMUSG00000100894	Gm8304	processed_pseudogene;	havana
ENSMUSG00000095121	Gm23216	snRNA;	ensembl
ENSMUSG00000065255	Gm23974	snoRNA;	ensembl
ENSMUSG00000100843	Gm8307	processed_pseudogene;	havana
ENSMUSG00000087764	Gm23984	ribozyme;	ensembl
ENSMUSG00000025995	Wdr75	protein_coding;	ensembl_havana	580.116	0.739	0.118987	6.51085	7.4725e-11	1.33034e-09	0.773429	0.118791
ENSMUSG00000099850	Gm28906	processed_pseudogene;	havana
ENSMUSG00000084817	Gm5526	processed_pseudogene;	havana	13.4482	0.677844	0.563586	2.22946	0.0257836	0.0662721	1.39418	0.625347
ENSMUSG00000098549	Gm5269	protein_coding;	havana
ENSMUSG00000099381	Gm18303	processed_pseudogene;	havana
ENSMUSG00000025993	Slc40a1	protein_coding;	ensembl_havana	678.123	0.107122	0.169858	0.754006	0.450846	0.599766	0.148806	0.197354
ENSMUSG00000099946	Gm9496	processed_pseudogene;	havana
ENSMUSG00000070896	Rpl23a-ps1	processed_pseudogene;	ensembl_havana
ENSMUSG00000090682	Gm3852	processed_pseudogene;	havana
ENSMUSG00000044457	Stk-ps2	transcribed_processed_pseudogene;	ensembl_havana
ENSMUSG00000099432	Gm18849	unprocessed_pseudogene;	havana
ENSMUSG00000041144	Dnah7b	protein_coding;	ensembl_havana	68.66	0.495452	0.236521	2.64533	0.00816115	0.0250966	0.636393	0.240572
ENSMUSG00000096047	n-R5s211	rRNA;	ensembl
ENSMUSG00000101262	Gm8326	processed_pseudogene;	havana
ENSMUSG00000101337	Dnah7c	protein_coding;	ensembl_havana	7.60082	0.0151689	0.432747	0.0702931	0.94396	0.966791	0.0609514	0.867104
ENSMUSG00000025986	Slc39a10	protein_coding;	ensembl_havana	508.2	0.0676814	0.103656	0.706466	0.479899	0.62525	0.078676	0.111366
ENSMUSG00000100213	Gm28151	lincRNA;	havana
ENSMUSG00000103129	Gm37393	TEC;	havana
ENSMUSG00000100160	Gm28527	processed_pseudogene;	havana
ENSMUSG00000101921	Gm28825	processed_pseudogene;	havana
ENSMUSG00000101447	Gm28826	lincRNA;	havana
ENSMUSG00000081185	Gm4852	processed_pseudogene;	ensembl_havana
ENSMUSG00000103246	Gm38090	TEC;	havana
ENSMUSG00000098876	Mir6350	miRNA;	mirbase
ENSMUSG00000100530	Gm18117	processed_pseudogene;	havana
ENSMUSG00000104067	Gm37196	TEC;	havana
ENSMUSG00000100033	Gm8337	processed_pseudogene;	havana	2.66992	0.305525	0.636998	1.28954	0.19721	0.330621	1.72294	1.33609
ENSMUSG00000094968	Gm22419	miRNA;	ensembl
ENSMUSG00000088017	Gm23829	misc_RNA;	ensembl
ENSMUSG00000101996	Gm19206	processed_pseudogene;	havana
ENSMUSG00000096973	Gm5974	processed_pseudogene;	havana
ENSMUSG00000064943	Gm23240	snRNA;	ensembl
ENSMUSG00000100866	Gm28830	processed_pseudogene;	havana
ENSMUSG00000101721	Gm8354	processed_pseudogene;	havana
ENSMUSG00000099376	Gm19124	processed_pseudogene;	havana
ENSMUSG00000097883	Gm8357	processed_pseudogene;	havana
ENSMUSG00000092790	Gm22693	miRNA;	ensembl
ENSMUSG00000099698	Gm28740	processed_pseudogene;	havana
ENSMUSG00000099454	Gm8367	processed_pseudogene;	havana
ENSMUSG00000051616	C230029F24Rik	lincRNA;	ensembl_havana
ENSMUSG00000099627	Gm6757	processed_pseudogene;	havana
ENSMUSG00000099577	Gm3605	processed_pseudogene;	havana
ENSMUSG00000099882	Gm28388	processed_pseudogene;	havana
ENSMUSG00000101760	Gm8384	processed_pseudogene;	havana
ENSMUSG00000099608	4933411E06Rik	lincRNA;	havana
ENSMUSG00000099864	Gm8391	processed_pseudogene;	havana
ENSMUSG00000098249	Gm27330	misc_RNA;	ensembl
ENSMUSG00000100451	Gm29665	lincRNA;	havana
ENSMUSG00000099941	Gm20118	processed_pseudogene;	havana
ENSMUSG00000084531	Gm25843	misc_RNA;	ensembl
ENSMUSG00000100816	Gm28321	lincRNA;	havana
ENSMUSG00000026109	Tmeff2	protein_coding;	ensembl_havana	13.3695	-0.146186	0.348282	-0.685323	0.49314	0.636928	-0.366281	0.534464
ENSMUSG00000100671	Gm28322	lincRNA;	havana
ENSMUSG00000092906	Gm25736	miRNA;	ensembl
ENSMUSG00000101242	Gm28319	antisense;	havana
ENSMUSG00000099924	Gm28320	sense_intronic;	havana
ENSMUSG00000099625	Gm29325	lincRNA;	havana
ENSMUSG00000101799	9330175M20Rik	antisense;	havana	17.0256	-0.599197	0.459505	-2.18469	0.0289116	0.0727518	-1.10002	0.503514
ENSMUSG00000045954	Cavin2	protein_coding;	ensembl_havana	4381.08	-0.717067	0.100349	-7.3956	1.40768e-13	3.64855e-12	-0.741644	0.100282
ENSMUSG00000099741	Gm5253	processed_pseudogene;	havana
ENSMUSG00000101702	1700072G22Rik	lincRNA;	havana
ENSMUSG00000030827	Fgf21	protein_coding;	ensembl_havana	43.2975	6.12038	1.15762	6.23349	4.56156e-10	7.14765e-09	6.81743	1.09368
ENSMUSG00000099413	Gm17767	lincRNA;	havana	1.76212	0.0580069	0.525982	0.277996	0.781016	0.86117	0.364025	1.30946
ENSMUSG00000103424	Gm37535	TEC;	havana
ENSMUSG00000101741	Gm28055	lincRNA;	havana
ENSMUSG00000018417	Myo1b	protein_coding;	ensembl_havana	773.591	-0.937493	0.153337	-6.53662	6.29226e-11	1.13261e-09	-0.990558	0.15154
ENSMUSG00000101724	Gm29453	sense_intronic;	havana
ENSMUSG00000100313	Gm28323	sense_intronic;	havana
ENSMUSG00000100696	Gm8419	processed_pseudogene;	havana
ENSMUSG00000099135	Gm27607	snoRNA;	ensembl
ENSMUSG00000072324	Gm8420	processed_pseudogene;	havana
ENSMUSG00000062939	Stat4	protein_coding;	ensembl_havana	3.53519	0.806155	1.01849	2.43812	0.0147637	0.0417391	3.67987	1.5093
ENSMUSG00000101628	Gm28177	processed_transcript;	havana	2.7472	-0.0663146	0.465172	-0.30613	0.759506	0.846075	-0.301012	0.983283
ENSMUSG00000078291	Gm3940	processed_pseudogene;	ensembl_havana
ENSMUSG00000109599	Gm31812	lincRNA;	havana	9.55951	-0.0620502	0.358459	-0.293072	0.769467	0.852847	-0.175671	0.599413
ENSMUSG00000026104	Stat1	protein_coding;	ensembl_havana	505.826	-0.172467	0.179461	-1.16649	0.243418	0.385704	-0.237726	0.203797
ENSMUSG00000099569	Gm18301	unprocessed_pseudogene;	havana
ENSMUSG00000026103	Gls	protein_coding;	ensembl_havana	1993.23	0.47737	0.0781905	6.33127	2.43145e-10	4.00987e-09	0.493003	0.0778679
ENSMUSG00000099648	Gm5975	processed_pseudogene;	havana
ENSMUSG00000065192	Gm23460	snRNA;	ensembl
ENSMUSG00000002881	Nab1	protein_coding;	ensembl_havana	974	0.234242	0.0935766	2.68484	0.00725648	0.0227328	0.256581	0.0955666
ENSMUSG00000097833	Gm5976	processed_pseudogene;	havana	2.15279	0.0197054	0.531494	0.0959161	0.923587	0.955418	0.131692	1.37299
ENSMUSG00000101501	Rps27a-ps1	processed_pseudogene;	havana	2.31284	-0.0884741	0.523102	-0.417251	0.676495	0.784463	-0.523431	1.25448
ENSMUSG00000100120	Gm553	lincRNA;	havana	5.28752	0.123688	0.447351	0.558653	0.576399	0.706398	0.479816	0.85888
ENSMUSG00000099878	Gm28178	lincRNA;	havana
ENSMUSG00000100007	Gm5527	processed_pseudogene;	havana
ENSMUSG00000043015	Nemp2	protein_coding;	ensembl_havana	74.1276	-0.339498	0.23811	-1.86272	0.0625022	0.135146	-0.483453	0.259542
ENSMUSG00000103630	Gm37242	TEC;	havana
ENSMUSG00000041439	Mfsd6	protein_coding;	ensembl_havana	1006.13	0.894946	0.109806	8.44707	2.9871e-17	1.24706e-15	0.923363	0.109312
ENSMUSG00000100302	Gm29670	sense_intronic;	havana
ENSMUSG00000100230	Gm28650	processed_pseudogene;	havana
ENSMUSG00000026102	Inpp1	protein_coding;	ensembl_havana	418.426	-0.342208	0.149098	-2.63724	0.00835835	0.0256025	-0.400123	0.15172
ENSMUSG00000041426	Hibch	protein_coding;	ensembl_havana	2542.2	0.298269	0.164514	2.13905	0.0324314	0.0799294	0.367218	0.171673
ENSMUSG00000089802	Gm16107	processed_pseudogene;	havana
ENSMUSG00000043629	1700019D03Rik	protein_coding;	ensembl_havana	38.1177	-0.0169562	0.248212	-0.0932735	0.925686	0.956778	-0.0315824	0.3386
ENSMUSG00000026100	Mstn	protein_coding;	ensembl_havana	7.67017	-0.522155	0.575522	-1.84005	0.0657603	0.140696	-1.38398	0.752143
ENSMUSG00000089334	Gm24349	snoRNA;	ensembl
ENSMUSG00000060715	1700019A02Rik	protein_coding;	ensembl_havana	4.44216	-0.193406	0.442245	-0.847835	0.39653	0.548973	-0.650131	0.766813
ENSMUSG00000026098	Pms1	protein_coding;	ensembl_havana	107.241	-0.411615	0.206823	-2.45291	0.0141705	0.0403551	-0.521105	0.212444
ENSMUSG00000100763	Gm28777	antisense;	havana
ENSMUSG00000026097	Ormdl1	protein_coding;	ensembl_havana
ENSMUSG00000100679	Gm28778	protein_coding;	havana	5.06925	-0.115833	0.446113	-0.524781	0.599735	0.724488	-0.452265	0.861816
ENSMUSG00000026096	Osgepl1	protein_coding;	ensembl_havana	995.198	-0.932763	0.121271	-8.02823	9.88874e-16	3.40591e-14	-0.966658	0.120407
ENSMUSG00000099913	Gm28551	protein_coding;	havana
ENSMUSG00000101838	Gm18800	transcribed_unprocessed_pseudogene;	havana
ENSMUSG00000026095	Asnsd1	protein_coding;	ensembl_havana
ENSMUSG00000100267	Gm28779	processed_pseudogene;	havana
ENSMUSG00000099450	Gm6799	processed_pseudogene;	havana
ENSMUSG00000100069	Gm6801	unprocessed_pseudogene;	havana
ENSMUSG00000096141	Dnah7a	protein_coding;	ensembl_havana
ENSMUSG00000092657	Gm25240	miRNA;	ensembl
ENSMUSG00000026094	Stk17b	protein_coding;	ensembl_havana	506.282	0.59249	0.194344	3.55135	0.000383265	0.00178571	0.685629	0.193062
ENSMUSG00000102405	Gm37863	TEC;	havana
ENSMUSG00000042807	Hecw2	protein_coding;	ensembl_havana	864.573	0.042986	0.190429	0.278882	0.780335	0.860629	0.0652634	0.234018
ENSMUSG00000098443	Mir7681	miRNA;	mirbase
ENSMUSG00000087949	Gm24251	snRNA;	ensembl
ENSMUSG00000102868	Gm37633	TEC;	havana
ENSMUSG00000094013	Gm25829	snRNA;	ensembl
ENSMUSG00000025983	Ccdc150	protein_coding;	ensembl_havana	15.4227	-0.659055	0.517536	-2.24724	0.0246248	0.0637879	-1.26798	0.564239
ENSMUSG00000041303	Gtf3c3	protein_coding;	ensembl_havana	429.236	0.386682	0.166223	2.72007	0.00652676	0.0207665	0.458122	0.168423
ENSMUSG00000109809	Gm34066	lincRNA;	havana
ENSMUSG00000073678	Pgap1	protein_coding;	ensembl_havana	164.716	0.105465	0.191089	0.682657	0.494824	0.638218	0.156615	0.22942
ENSMUSG00000104136	Gm36955	TEC;	havana
ENSMUSG00000101130	Gm19637	processed_pseudogene;	havana
ENSMUSG00000052331	Ankrd44	protein_coding;	ensembl_havana	401.679	0.112366	0.167334	0.799712	0.423878	0.574472	0.154528	0.19323
ENSMUSG00000101674	4930444A19Rik	antisense;	havana
ENSMUSG00000102503	Gm37370	TEC;	havana
ENSMUSG00000089245	Gm24053	miRNA;	ensembl
ENSMUSG00000102642	A130048G24Rik	TEC;	havana
ENSMUSG00000025982	Sf3b1	protein_coding;	ensembl_havana	5116.95	-0.154814	0.104844	-1.60501	0.108492	0.208687	-0.177138	0.110366
ENSMUSG00000103030	E330011M16Rik	TEC;	havana	4.67939	-0.0406768	0.400048	-0.188881	0.850186	0.90921	-0.139571	0.738936
ENSMUSG00000025981	Coq10b	protein_coding;	ensembl_havana	773.812	0.10658	0.186342	0.702042	0.482653	0.627994	0.155831	0.221969
ENSMUSG00000101122	Gm17971	processed_pseudogene;	havana
ENSMUSG00000025980	Hspd1	protein_coding;	ensembl_havana	8050.48	0.485961	0.176511	3.2039	0.00135578	0.00543181	0.564833	0.176295
ENSMUSG00000073676	Hspe1	protein_coding;	ensembl_havana	2486.03	0.613022	0.12888	5.0959	3.47092e-07	3.23099e-06	0.653938	0.128326
ENSMUSG00000100736	Gm5147	processed_pseudogene;	havana
ENSMUSG00000089670	Gm16581	processed_pseudogene;	havana
ENSMUSG00000025979	Mob4	protein_coding;	ensembl_havana	1120.98	0.240193	0.0940853	2.73988	0.00614607	0.0197556	0.262954	0.0959726
ENSMUSG00000061863	Gm6822	processed_pseudogene;	havana
ENSMUSG00000025978	Rftn2	protein_coding;	ensembl_havana	192.513	-0.535198	0.154583	-3.87433	0.00010692	0.00057077	-0.595017	0.15358
ENSMUSG00000097649	Gm10561	antisense;	havana	14.6657	0.108692	0.312645	0.532949	0.594069	0.719974	0.246668	0.462837
ENSMUSG00000046994	Mars2	protein_coding;	ensembl_havana	387.041	-0.114739	0.123038	-1.03838	0.299095	0.447667	-0.138931	0.133796
ENSMUSG00000025977	Boll	protein_coding;	ensembl_havana
ENSMUSG00000100215	Gm8292	processed_pseudogene;	havana	8.01566	0.326196	0.444537	1.34232	0.179493	0.307747	0.85753	0.638843
ENSMUSG00000101945	Gm29138	processed_pseudogene;	havana
ENSMUSG00000101085	Gm8531	processed_pseudogene;	havana
ENSMUSG00000038349	Plcl1	protein_coding;	ensembl_havana	186.403	-0.0947748	0.163767	-0.685162	0.493241	0.636957	-0.12992	0.189619
ENSMUSG00000102145	Gm38056	TEC;	havana
ENSMUSG00000100309	Gm6644	processed_pseudogene;	havana	3.44832	0.0663768	0.497716	0.310504	0.756178	0.843946	0.354084	1.14035
ENSMUSG00000102831	Gm37382	TEC;	havana
ENSMUSG00000099950	9130227L01Rik	lincRNA;	havana
ENSMUSG00000102491	Gm36986	TEC;	havana
ENSMUSG00000100372	1700003I22Rik	lincRNA;	havana
ENSMUSG00000100944	Gm28900	processed_pseudogene;	havana
ENSMUSG00000101332	Gm28240	lincRNA;	havana
ENSMUSG00000045336	Hsfy2	protein_coding;	ensembl_havana
ENSMUSG00000038331	Satb2	protein_coding;	ensembl_havana	13.5118	-0.0583135	0.306834	-0.289572	0.772144	0.854439	-0.133966	0.462636
ENSMUSG00000087022	9130024F11Rik	processed_transcript;	havana
ENSMUSG00000104310	Gm4081	TEC;	havana
ENSMUSG00000094128	Gm23943	miRNA;	ensembl
ENSMUSG00000099945	1700126A01Rik	lincRNA;	havana
ENSMUSG00000101429	BC055402	lincRNA;	havana
ENSMUSG00000101129	Gm5254	processed_pseudogene;	havana
ENSMUSG00000097519	4930558J18Rik	lincRNA;	havana
ENSMUSG00000038323	1700066M21Rik	protein_coding;	ensembl_havana	138.158	0.312787	0.161324	2.2739	0.0229718	0.0602468	0.379667	0.166967
ENSMUSG00000048495	Tyw5	protein_coding;	ensembl_havana	178.345	0.12328	0.153552	0.936036	0.349254	0.500257	0.161984	0.173053
ENSMUSG00000025971	Maip1	protein_coding;	ensembl_havana	536.387	-0.362006	0.10338	-3.77827	0.000157924	0.000809741	-0.390565	0.103372
ENSMUSG00000077776	Gm22371	snoRNA;	ensembl
ENSMUSG00000088353	Gm24014	snRNA;	ensembl
ENSMUSG00000101826	Gm8581	processed_pseudogene;	havana
ENSMUSG00000102685	Gm37373	TEC;	havana
ENSMUSG00000101151	Gm17929	processed_pseudogene;	havana
ENSMUSG00000038305	Spats2l	protein_coding;	ensembl_havana	230.597	0.00657946	0.13791	0.0541831	0.956789	0.975334	0.00848565	0.156611
ENSMUSG00000091283	Gm17234	antisense;	havana
ENSMUSG00000054770	Kctd18	protein_coding;	ensembl_havana	203.219	0.0889474	0.137327	0.736028	0.461714	0.609066	0.112938	0.153443
ENSMUSG00000026039	Sgol2a	protein_coding;	ensembl_havana	332.029	-0.0792669	0.1787	-0.537714	0.590775	0.717973	-0.114532	0.212998
ENSMUSG00000051029	Serpinb1b	protein_coding;	ensembl_havana	7.34558	5.16146	1.62233	5.00664	5.53871e-07	4.94663e-06	6.50042	1.29836
ENSMUSG00000064294	Aox3	protein_coding;	ensembl_havana	20.6486	-0.271884	0.383431	-1.19189	0.233304	0.373777	-0.644167	0.540458
ENSMUSG00000089275	Gm24548	snoRNA;	ensembl
ENSMUSG00000038242	Aox4	protein_coding;	ensembl_havana
ENSMUSG00000089822	Gm15759	antisense;	havana
ENSMUSG00000079554	Aox2	protein_coding;	ensembl_havana
ENSMUSG00000103839	Gm37607	TEC;	havana	22.8603	-0.444974	0.354186	-1.90805	0.056385	0.124474	-0.767441	0.402213
ENSMUSG00000051223	Bzw1	protein_coding;	ensembl_havana	2472.43	0.379345	0.0992398	4.09626	4.19885e-05	0.000248929	0.40559	0.0990149
ENSMUSG00000026034	Clk1	protein_coding;	ensembl_havana	3537.64	-0.345348	0.169191	-2.4114	0.0158915	0.0444019	-0.419237	0.173856
ENSMUSG00000026035	Ppil3	protein_coding;	ensembl_havana	317.209	0.300568	0.132176	2.56265	0.0103875	0.0309141	0.346131	0.135067
ENSMUSG00000026036	Nif3l1	protein_coding;	ensembl_havana	367.888	0.235626	0.113327	2.28905	0.0220766	0.0582402	0.267798	0.116991
ENSMUSG00000026037	Orc2	protein_coding;	ensembl_havana	397.423	0.749023	0.126182	6.25604	3.94881e-10	6.23662e-09	0.787648	0.125902
ENSMUSG00000094245	Gm23966	snRNA;	ensembl
ENSMUSG00000085054	Gm15834	lincRNA;	havana	11.6934	0.502776	0.491971	1.8591	0.0630131	0.13589	1.12009	0.602492
ENSMUSG00000038174	Fam126b	protein_coding;	ensembl_havana	416.137	0.137576	0.138402	1.13299	0.257219	0.401779	0.172225	0.15201
ENSMUSG00000026032	Ndufb3	protein_coding;	ensembl_havana	3732	-0.808772	0.113365	-7.42419	1.13473e-13	2.96253e-12	-0.839761	0.113112
ENSMUSG00000100202	Gm29389	processed_pseudogene;	havana
ENSMUSG00000099490	Gm18802	processed_pseudogene;	havana
ENSMUSG00000059647	Cbx3-ps7	processed_pseudogene;	havana
ENSMUSG00000047528	Als2cr12	protein_coding;	ensembl_havana
ENSMUSG00000102059	Gm20257	transcribed_unprocessed_pseudogene;	havana	21.761	-0.0287912	0.267879	-0.152129	0.879085	0.927124	-0.0575345	0.378195
ENSMUSG00000101046	Gm28803	processed_pseudogene;	havana
ENSMUSG00000026031	Cflar	protein_coding;	ensembl_havana	1281.67	-0.241963	0.124901	-2.16707	0.0302298	0.0754306	-0.280943	0.129642
ENSMUSG00000100236	Gm3841	processed_pseudogene;	havana
ENSMUSG00000026029	Casp8	protein_coding;	ensembl_havana	324.99	0.257927	0.188044	1.68045	0.0928696	0.184667	0.34381	0.204594
ENSMUSG00000102719	Gm37760	TEC;	havana
ENSMUSG00000099719	Gm28802	unprocessed_pseudogene;	havana	2.54403	-0.226895	0.620469	-1.03954	0.298555	0.44712	-1.56457	1.50507
ENSMUSG00000026028	Trak2	protein_coding;	ensembl_havana	5118.16	0.467362	0.146202	3.58597	0.000335828	0.00158615	0.521902	0.14554
ENSMUSG00000026027	Stradb	protein_coding;	ensembl_havana	1321.32	-0.118082	0.131364	-1.0133	0.310916	0.460055	-0.14607	0.144153
ENSMUSG00000047383	C2cd6b	lincRNA;	havana
ENSMUSG00000099752	Gm29018	antisense;	havana
ENSMUSG00000072295	C2cd6	protein_coding;	ensembl_havana
ENSMUSG00000077616	Gm25502	snoRNA;	ensembl
ENSMUSG00000038079	Tmem237	protein_coding;	ensembl_havana	92.2303	0.264129	0.190759	1.70238	0.0886841	0.178344	0.353018	0.207367
ENSMUSG00000097573	G730003C15Rik	antisense;	ensembl_havana	12.4679	-0.562037	0.513571	-1.99912	0.0455957	0.105085	-1.20899	0.604762
ENSMUSG00000079550	Mpp4	protein_coding;	ensembl_havana	8.75512	-0.04361	0.376602	-0.204255	0.838154	0.900985	-0.134827	0.660095
ENSMUSG00000101586	Gm29017	antisense;	havana
ENSMUSG00000099563	Gm19125	processed_pseudogene;	havana
ENSMUSG00000026024	Als2	protein_coding;	ensembl_havana	334.764	0.0363019	0.124364	0.324947	0.745221	0.835936	0.0448674	0.138076
ENSMUSG00000026023	Cdk15	protein_coding;	ensembl_havana	2.46937	-0.27013	0.623311	-1.17603	0.239584	0.381316	-1.6167	1.37472
ENSMUSG00000099922	Gm29016	lincRNA;	havana
ENSMUSG00000104502	Gm37737	TEC;	havana
ENSMUSG00000041075	Fzd7	protein_coding;	ensembl_havana	202.499	0.418436	0.174186	2.82444	0.00473626	0.015897	0.4964	0.175751
ENSMUSG00000097819	Gm26813	lincRNA;	havana
ENSMUSG00000047361	Gm973	protein_coding;	ensembl_havana
ENSMUSG00000099811	Gm28411	antisense;	havana
ENSMUSG00000101409	1700122D07Rik	antisense;	havana
ENSMUSG00000026021	Sumo1	protein_coding;	ensembl_havana	897.865	0.0907298	0.0989305	0.98677	0.323755	0.473924	0.103839	0.105231
ENSMUSG00000089276	Gm24545	misc_RNA;	ensembl
ENSMUSG00000103821	D430013B06Rik	TEC;	havana
ENSMUSG00000101400	Gm29596	processed_pseudogene;	havana
ENSMUSG00000074183	Gsta1	protein_coding;	ensembl_havana	647.172	6.38884	0.28984	22.1371	1.39015e-108	3.55681e-105	6.43109	0.290512
ENSMUSG00000077345	Snord70	snoRNA;	ensembl
ENSMUSG00000077358	Gm26293	snoRNA;	ensembl
ENSMUSG00000089512	Gm26287	snoRNA;	ensembl
ENSMUSG00000089093	Snord11	snoRNA;	ensembl
ENSMUSG00000067336	Bmpr2	protein_coding;	ensembl_havana	2793.67	0.0700876	0.0893928	0.832894	0.404905	0.556519	0.07862	0.0943937
ENSMUSG00000104052	Gm38125	TEC;	havana
ENSMUSG00000103131	Gm37977	TEC;	havana
ENSMUSG00000041040	Fam117b	protein_coding;	ensembl_havana	963.226	-0.429879	0.256282	-2.21159	0.026995	0.0688423	-0.59759	0.270208
ENSMUSG00000103696	Gm37531	TEC;	havana
ENSMUSG00000100901	Gm18829	processed_pseudogene;	havana
ENSMUSG00000026018	Ica1l	protein_coding;	ensembl_havana	4.91204	0.240883	0.50374	1.02213	0.306719	0.455576	0.931892	0.911715
ENSMUSG00000026019	Wdr12	protein_coding;	ensembl_havana	621.062	0.906312	0.106202	8.8237	1.10735e-18	5.43361e-17	0.932817	0.105717
ENSMUSG00000026017	Carf	protein_coding;	ensembl_havana	197.062	0.107619	0.140977	0.872742	0.382804	0.534416	0.137247	0.157259
ENSMUSG00000082609	Gm15464	processed_pseudogene;	havana
ENSMUSG00000073664	Nbeal1	protein_coding;	ensembl_havana	2047.42	0.124518	0.120605	1.14597	0.251806	0.395266	0.149368	0.130341
ENSMUSG00000100516	Gm29332	processed_pseudogene;	havana
ENSMUSG00000049439	Cyp20a1	protein_coding;	ensembl_havana	321.733	0.0753957	0.11707	0.710058	0.477668	0.623273	0.0907175	0.127761
ENSMUSG00000103822	6030460B20Rik	TEC;	havana
ENSMUSG00000026782	Abi2	protein_coding;	ensembl_havana	449.548	0.390609	0.100384	4.17033	3.04153e-05	0.00018726	0.417341	0.100074
ENSMUSG00000026014	Raph1	protein_coding;	ensembl_havana	2168.61	0.00785421	0.113624	0.0757487	0.939619	0.964425	0.00943056	0.124498
ENSMUSG00000081562	Gm11575	processed_pseudogene;	havana
ENSMUSG00000084400	Gm11576	processed_pseudogene;	havana
ENSMUSG00000082160	Gm11578	processed_pseudogene;	havana
ENSMUSG00000103215	Gm38388	TEC;	havana	3.15836	-0.392731	0.630379	-1.51015	0.131004	0.241885	-1.64111	1.08671
ENSMUSG00000088973	Gm23762	miRNA;	ensembl
ENSMUSG00000084151	Gm11577	processed_pseudogene;	havana
ENSMUSG00000026981	Il1rn	protein_coding;	ensembl_havana	14.7381	4.89551	1.65778	4.88085	1.05627e-06	8.92774e-06	6.33081	1.29707
ENSMUSG00000026012	Cd28	protein_coding;	ensembl_havana	147.081	-0.826514	0.198313	-4.69055	2.72478e-06	2.10076e-05	-0.917398	0.195584
ENSMUSG00000086795	Gm11579	lincRNA;	havana
ENSMUSG00000085965	2310016D23Rik	lincRNA;	havana	11.2893	-0.693824	0.509523	-2.34807	0.0188712	0.0511089	-1.26815	0.540082
ENSMUSG00000104069	Gm37198	TEC;	havana
ENSMUSG00000083118	Gm11609	processed_pseudogene;	havana
ENSMUSG00000083355	Gm11581	processed_pseudogene;	havana	4.69873	0.0337153	0.440459	0.15603	0.87601	0.925242	0.139519	0.89418
ENSMUSG00000102549	Gm38137	TEC;	havana
ENSMUSG00000029377	Ereg	protein_coding;	ensembl_havana	9.9572	4.56643	1.70422	4.71817	2.3797e-06	1.86191e-05	6.15158	1.30381
ENSMUSG00000081382	Rpl18-ps1	processed_pseudogene;	havana
ENSMUSG00000080800	Gm11582	processed_pseudogene;	havana
ENSMUSG00000026009	Icos	protein_coding;	ensembl_havana	9.61862	0.0892708	0.381563	0.414132	0.678778	0.785888	0.27259	0.65822
ENSMUSG00000102561	Gm37039	TEC;	havana
ENSMUSG00000082804	Rpl17-ps1	processed_pseudogene;	havana
ENSMUSG00000082661	Gm11590	processed_pseudogene;	havana
ENSMUSG00000080785	Gm11591	processed_pseudogene;	havana
ENSMUSG00000100893	Gm28083	lincRNA;	havana
ENSMUSG00000085248	Gm11587	lincRNA;	havana
ENSMUSG00000085447	9530026F06Rik	lincRNA;	havana
ENSMUSG00000086408	Gm11588	lincRNA;	havana
ENSMUSG00000089546	Gm25839	snRNA;	ensembl
ENSMUSG00000100965	Gm28449	lincRNA;	havana
ENSMUSG00000102168	Gm36943	TEC;	havana
ENSMUSG00000100381	Gm28094	processed_pseudogene;	havana
ENSMUSG00000086009	4930587A21Rik	lincRNA;	havana
ENSMUSG00000052062	Pard3b	protein_coding;	ensembl_havana	444.638	-0.155062	0.117413	-1.4607	0.144099	0.260267	-0.182739	0.125104
ENSMUSG00000103656	Gm37205	TEC;	havana
ENSMUSG00000104402	Gm38012	TEC;	havana
ENSMUSG00000104081	Gm38278	TEC;	havana
ENSMUSG00000085842	Pard3bos1	antisense;	havana
ENSMUSG00000103002	Gm38075	TEC;	havana
ENSMUSG00000100344	Gm29640	processed_pseudogene;	havana
ENSMUSG00000101509	Gm29641	processed_pseudogene;	havana
ENSMUSG00000085019	Pard3bos2	antisense;	havana
ENSMUSG00000102359	Gm38351	TEC;	havana
ENSMUSG00000085400	Pard3bos3	antisense;	havana
ENSMUSG00000100750	Gm29084	antisense;	havana
ENSMUSG00000081950	Gm11600	processed_pseudogene;	havana
ENSMUSG00000084333	Gm11599	processed_pseudogene;	havana
ENSMUSG00000025969	Nrp2	protein_coding;	ensembl_havana	1407.87	-0.809852	0.141704	-6.08212	1.18606e-09	1.74691e-08	-0.857795	0.141036
ENSMUSG00000100811	Gm29083	antisense;	havana
ENSMUSG00000103032	Gm37121	TEC;	havana
ENSMUSG00000100426	Gm4208	lincRNA;	havana
ENSMUSG00000040865	Ino80d	protein_coding;	ensembl_havana	762.896	-0.290996	0.129623	-2.52266	0.0116472	0.0341207	-0.334705	0.13268
ENSMUSG00000104991	Gm44468	miRNA;	ensembl
ENSMUSG00000088953	Gm24942	snoRNA;	ensembl
ENSMUSG00000081617	Rps13-ps7	processed_pseudogene;	havana
ENSMUSG00000081429	Rps27-ps1	processed_pseudogene;	havana
ENSMUSG00000084799	Ino80dos	lincRNA;	havana	69.3972	-0.448231	0.26406	-2.25435	0.024174	0.0627928	-0.625827	0.277608
ENSMUSG00000101599	Gm20342	lincRNA;	havana
ENSMUSG00000025968	Ndufs1	protein_coding;	ensembl_havana	15009.4	-0.409835	0.183894	-2.66025	0.00780818	0.0241862	-0.496682	0.186705
ENSMUSG00000077884	Gm24557	miRNA;	ensembl
ENSMUSG00000025967	Eef1b2	protein_coding;	ensembl_havana	4471.47	0.299161	0.103333	3.13898	0.00169538	0.00659374	0.327668	0.104387
ENSMUSG00000098850	Gm27390	misc_RNA;	ensembl
ENSMUSG00000064612	Gm26457	snoRNA;	ensembl
ENSMUSG00000105060	Gm26457	snoRNA;	ensembl
ENSMUSG00000064602	Snora41	snoRNA;	ensembl
ENSMUSG00000046856	Gpr1	protein_coding;	ensembl_havana	10.2723	-0.513013	0.496022	-1.88384	0.0595873	0.130322	-1.13664	0.603366
ENSMUSG00000094290	Gm27512	miRNA;	ensembl
ENSMUSG00000086730	Platr12	processed_transcript;	havana
ENSMUSG00000102536	1700039I01Rik	TEC;	havana
ENSMUSG00000087561	Gm11608	lincRNA;	havana
ENSMUSG00000092705	Gm24513	miRNA;	ensembl
ENSMUSG00000027520	Zdbf2	protein_coding;	ensembl_havana	23.5487	-0.0993658	0.417716	-0.454069	0.649779	0.763625	-0.350317	0.771506
ENSMUSG00000094214	Gm23448	snRNA;	ensembl
ENSMUSG00000083039	Gm11606	processed_pseudogene;	havana
ENSMUSG00000081643	Gm11605	processed_pseudogene;	havana
ENSMUSG00000025964	Adam23	protein_coding;	ensembl_havana	68.2582	-0.323021	0.255632	-1.69952	0.0892218	0.179238	-0.487937	0.287103
ENSMUSG00000087823	Gm22281	snRNA;	ensembl
ENSMUSG00000115378	Gm39653	protein_coding;	havana
ENSMUSG00000069085	Dytn	protein_coding;	ensembl_havana
ENSMUSG00000083066	Gm12748	processed_pseudogene;	havana
ENSMUSG00000025963	Mdh1b	protein_coding;	ensembl_havana
ENSMUSG00000025962	Fastkd2	protein_coding;	ensembl_havana	848.413	0.299114	0.172388	2.07028	0.0384264	0.091506	0.374523	0.180905
ENSMUSG00000025961	4933402D24Rik	protein_coding;	ensembl_havana
ENSMUSG00000080817	Gm13751	processed_pseudogene;	havana
ENSMUSG00000082373	Gm13754	unitary_pseudogene;	havana
ENSMUSG00000044689	Gm13749	lincRNA;	ensembl_havana	3.01834	0.600244	0.76781	1.99762	0.0457578	0.105426	2.29373	1.14823
ENSMUSG00000025959	Klf7	protein_coding;	ensembl_havana	828.693	-0.268831	0.149942	-2.0761	0.0378844	0.0905767	-0.32546	0.156765
ENSMUSG00000097272	Gm26649	lincRNA;	ensembl
ENSMUSG00000098487	Mir6899	miRNA;	mirbase
ENSMUSG00000086836	Gm13748	antisense;	havana
ENSMUSG00000086721	Gm13750	processed_pseudogene;	havana
ENSMUSG00000101895	Gm28981	lincRNA;	havana	4.03728	0.270357	0.510145	1.12531	0.260458	0.405564	0.999626	0.888311
ENSMUSG00000093228	Gm25748	miRNA;	ensembl
ENSMUSG00000099658	Gm28980	processed_pseudogene;	havana
ENSMUSG00000025958	Creb1	protein_coding;	ensembl_havana	807.047	-0.0919392	0.112027	-0.898895	0.368708	0.52054	-0.108761	0.120994
ENSMUSG00000025956	Mettl21a	protein_coding;	ensembl_havana	176.173	-0.0332493	0.13189	-0.283779	0.77658	0.85797	-0.0420301	0.148109
ENSMUSG00000101832	Gm28982	lincRNA;	havana	5.16189	0.201588	0.464059	0.876737	0.380629	0.532376	0.726916	0.829115
ENSMUSG00000100437	Gm29152	lincRNA;	havana	2.03622	0.0388952	0.539038	0.190177	0.84917	0.908629	0.268656	1.41266
ENSMUSG00000087213	2810408I11Rik	processed_transcript;	havana	2.16171	0.115698	0.495047	0.529075	0.596753	0.722347	0.565936	1.06967
ENSMUSG00000070871	Ccnyl1	protein_coding;	ensembl_havana	339.162	-0.0875251	0.142646	-0.702879	0.482131	0.627541	-0.112917	0.160649
ENSMUSG00000045005	Fzd5	protein_coding;	ensembl_havana	89.5775	-0.53497	0.241466	-2.79161	0.00524458	0.0173144	-0.680322	0.243702
ENSMUSG00000102140	Gm38058	TEC;	havana
ENSMUSG00000051344	Plekhm3	protein_coding;	ensembl_havana	281.58	0.477849	0.147662	3.62984	0.000283592	0.00136389	0.533304	0.146922
ENSMUSG00000097264	Rpl31-ps24	processed_pseudogene;	havana
ENSMUSG00000084416	Rpl10a-ps1	processed_pseudogene;	havana	23.8472	0.198767	0.282863	1.00683	0.314017	0.463456	0.369754	0.367245
ENSMUSG00000077471	Gm24788	snRNA;	ensembl
ENSMUSG00000025955	Akr1cl	protein_coding;	ensembl_havana
ENSMUSG00000090042	Gm8550	processed_pseudogene;	havana
ENSMUSG00000070870	Cryge	protein_coding;	ensembl_havana
ENSMUSG00000067299	Crygd	protein_coding;	ensembl_havana
ENSMUSG00000025952	Crygc	protein_coding;	ensembl_havana
ENSMUSG00000073658	Crygb	protein_coding;	ensembl_havana
ENSMUSG00000100774	Gm7329	processed_pseudogene;	havana
ENSMUSG00000044429	Cryga	protein_coding;	ensembl_havana
ENSMUSG00000100846	Gm28845	protein_coding;	havana
ENSMUSG00000044816	D630023F18Rik	protein_coding;	ensembl_havana
ENSMUSG00000025950	Idh1	protein_coding;	ensembl_havana	1435.22	0.158747	0.160632	1.16537	0.243868	0.38628	0.209168	0.179486
ENSMUSG00000025949	Pikfyve	protein_coding;	ensembl_havana	476.446	0.495828	0.125525	4.29568	1.74158e-05	0.000112768	0.535747	0.124718
ENSMUSG00000025946	Pth2r	protein_coding;	ensembl_havana
ENSMUSG00000100503	Gm28927	unprocessed_pseudogene;	havana
ENSMUSG00000100504	Gm28926	unprocessed_pseudogene;	havana
ENSMUSG00000099383	Gm28925	unprocessed_pseudogene;	havana
ENSMUSG00000100340	Gm28923	processed_pseudogene;	havana
ENSMUSG00000100439	Gm28922	processed_pseudogene;	havana
ENSMUSG00000099819	Gm28728	processed_pseudogene;	havana
ENSMUSG00000082565	Gm5255	processed_pseudogene;	havana
ENSMUSG00000082774	Gm8805	processed_pseudogene;	havana
ENSMUSG00000025945	Crygf	protein_coding;	ensembl_havana
ENSMUSG00000081623	Gm8809	processed_pseudogene;	havana
ENSMUSG00000083242	Gm15659	processed_pseudogene;	havana
ENSMUSG00000083289	Gm8812	processed_pseudogene;	havana
ENSMUSG00000015222	Map2	protein_coding;	ensembl_havana	131.087	-0.364227	0.198466	-2.254	0.0241963	0.0628326	-0.465207	0.206392
ENSMUSG00000088850	Gm24729	snoRNA;	ensembl
ENSMUSG00000073656	Gm10558	antisense;	havana
ENSMUSG00000065694	Gm25411	snRNA;	ensembl
ENSMUSG00000055567	Unc80	protein_coding;	ensembl_havana
ENSMUSG00000103375	Gm37181	TEC;	havana
ENSMUSG00000026005	Rpe	protein_coding;	ensembl_havana	365.386	0.345512	0.136615	2.85534	0.00429901	0.0146315	0.394488	0.138158
ENSMUSG00000026004	Kansl1l	protein_coding;	ensembl_havana	874.025	-0.356655	0.110495	-3.51593	0.000438209	0.00201446	-0.389176	0.110689
ENSMUSG00000102559	Gm37570	TEC;	havana
ENSMUSG00000102374	Gm38387	TEC;	havana
ENSMUSG00000102776	Gm38162	TEC;	havana	2.01101	-0.14497	0.574153	-0.690564	0.48984	0.634042	-1.00856	1.46049
ENSMUSG00000082057	Gm15789	processed_pseudogene;	havana
ENSMUSG00000103706	6820402A03Rik	TEC;	havana
ENSMUSG00000103756	Gm37285	TEC;	havana
ENSMUSG00000103382	Gm37755	TEC;	havana
ENSMUSG00000103553	Gm38218	TEC;	havana	9.31879	0.156659	0.418811	0.70204	0.482654	0.627994	0.51144	0.728505
ENSMUSG00000026003	Acadl	protein_coding;	ensembl_havana	20731.5	-0.418475	0.125579	-3.67078	0.000241807	0.00118684	-0.459512	0.125181
ENSMUSG00000082769	Gm15793	processed_pseudogene;	havana
ENSMUSG00000089420	Gm27934	snRNA;	ensembl
ENSMUSG00000077328	Gm25832	snoRNA;	ensembl
ENSMUSG00000061816	Myl1	protein_coding;	ensembl_havana	1171.94	0.18917	0.217887	1.11847	0.263365	0.408954	0.288429	0.257877
ENSMUSG00000094191	Rpl31-ps14	processed_pseudogene;	ensembl_havana
ENSMUSG00000082212	Gm15826	processed_pseudogene;	havana
ENSMUSG00000026000	Lancl1	protein_coding;	ensembl_havana	799.357	0.29367	0.0917964	3.41937	0.000627656	0.0027688	0.316354	0.0925181
ENSMUSG00000025991	Cps1	protein_coding;	ensembl_havana	2.30538	-0.63946	0.850853	-2.11429	0.0344905	0.0839756	-2.82616	1.33669
ENSMUSG00000086204	Gm15668	lincRNA;	havana
ENSMUSG00000077745	Gm26342	snoRNA;	ensembl
ENSMUSG00000082473	Kif22-ps	processed_pseudogene;	havana
ENSMUSG00000095282	Gm22548	miRNA;	ensembl
ENSMUSG00000085075	Gm15669	lincRNA;	havana
ENSMUSG00000104395	Gm37957	TEC;	havana
ENSMUSG00000096031	Gm23189	miRNA;	ensembl
ENSMUSG00000087329	Gm15671	lincRNA;	havana
ENSMUSG00000062209	Erbb4	protein_coding;	ensembl_havana	406.67	0.427186	0.17997	2.80869	0.00497428	0.0165624	0.510203	0.181651
ENSMUSG00000102449	Gm37100	TEC;	havana
ENSMUSG00000083795	Gm15670	processed_pseudogene;	havana
ENSMUSG00000080539	Gm25542	snRNA;	ensembl
ENSMUSG00000103307	Gm19335	TEC;	havana
ENSMUSG00000104508	Gm37735	TEC;	havana
ENSMUSG00000103642	Gm37769	TEC;	havana
ENSMUSG00000103809	Gm37061	TEC;	havana
ENSMUSG00000087514	Gm16076	sense_intronic;	havana
ENSMUSG00000084332	Gm8840	processed_pseudogene;	havana
ENSMUSG00000101387	Pced1c-ps	processed_pseudogene;	havana
ENSMUSG00000099804	Gm28497	lincRNA;	havana
ENSMUSG00000100354	Gm29113	lincRNA;	havana
ENSMUSG00000101156	Gm29114	antisense;	havana
ENSMUSG00000025997	Ikzf2	protein_coding;	ensembl_havana	120.573	-0.0843801	0.160457	-0.619245	0.535755	0.672604	-0.114958	0.185641
ENSMUSG00000100815	Gm29112	sense_intronic;	havana
ENSMUSG00000099954	Gm28112	sense_intronic;	havana
ENSMUSG00000103402	Gm37930	TEC;	havana
ENSMUSG00000053153	Spag16	protein_coding;	ensembl_havana
ENSMUSG00000089345	Gm22665	misc_RNA;	ensembl
ENSMUSG00000080524	Gm23879	snRNA;	ensembl
ENSMUSG00000101730	Gm28580	unprocessed_pseudogene;	havana
ENSMUSG00000103052	Gm38272	TEC;	havana
ENSMUSG00000104287	Gm37456	TEC;	havana
ENSMUSG00000075952	Gm23422	snRNA;	ensembl
ENSMUSG00000045648	Vwc2l	protein_coding;	ensembl_havana
ENSMUSG00000026196	Bard1	protein_coding;	ensembl_havana	27.4663	0.465287	0.365994	1.95332	0.0507814	0.114301	0.807578	0.413438
ENSMUSG00000089965	Gm16236	processed_pseudogene;	havana
ENSMUSG00000101551	Gm8870	processed_pseudogene;	havana
ENSMUSG00000050296	Abca12	protein_coding;	ensembl_havana	144.304	0.0598307	0.249874	0.327617	0.743201	0.834686	0.110802	0.338207
ENSMUSG00000101617	Gm6947	processed_pseudogene;	havana
ENSMUSG00000026192	Atic	protein_coding;	ensembl_havana	841.511	0.869555	0.109792	8.21119	2.19016e-16	8.20622e-15	0.898219	0.10939
ENSMUSG00000026193	Fn1	protein_coding;	ensembl_havana	1316.65	-0.0187135	0.125054	-0.166718	0.867592	0.919769	-0.0232109	0.139222
ENSMUSG00000073652	Apol7d	antisense;	ensembl_havana
ENSMUSG00000101834	Gm5829	processed_pseudogene;	havana
ENSMUSG00000100319	Gm5256	processed_pseudogene;	havana
ENSMUSG00000102689	Gm37217	TEC;	havana
ENSMUSG00000099707	Gm8883	lincRNA;	havana
ENSMUSG00000101211	Gm28818	lincRNA;	havana
ENSMUSG00000101848	4933417E11Rik	lincRNA;	havana
ENSMUSG00000101764	4930556G22Rik	lincRNA;	havana
ENSMUSG00000059483	Gm5528	processed_pseudogene;	havana
ENSMUSG00000101496	Gm8885	processed_pseudogene;	havana
ENSMUSG00000102123	Gm4319	lincRNA;	havana
ENSMUSG00000039395	Mreg	protein_coding;	ensembl_havana	616.936	0.395783	0.197607	2.44368	0.0145382	0.0412317	0.495959	0.202956
ENSMUSG00000094655	Gm25360	snRNA;	ensembl
ENSMUSG00000097131	D230017M19Rik	lincRNA;	ensembl	86.5829	0.0819773	0.185089	0.542499	0.587475	0.715614	0.120753	0.222586
ENSMUSG00000094050	Gm23472	snRNA;	ensembl
ENSMUSG00000093956	Gm24497	snRNA;	ensembl
ENSMUSG00000093843	Gm25939	snRNA;	ensembl
ENSMUSG00000026189	Pecr	protein_coding;	ensembl_havana	224.088	-0.0997042	0.151997	-0.762542	0.445737	0.595374	-0.131675	0.172679
ENSMUSG00000026188	Tmem169	protein_coding;	ensembl_havana	2.91124	0.0242372	0.493569	0.114243	0.909045	0.946295	0.130897	1.14577
ENSMUSG00000026187	Xrcc5	protein_coding;	ensembl	680.279	0.440897	0.128513	3.77973	0.000156996	0.000805671	0.48352	0.127924
ENSMUSG00000039372	2004-03-01	protein_coding;	ensembl_havana
ENSMUSG00000085812	Gm15843	processed_pseudogene;	havana
ENSMUSG00000039354	Smarcal1	protein_coding;	ensembl_havana	610.244	0.028658	0.128497	0.249767	0.802768	0.877644	0.0358803	0.143655
ENSMUSG00000110712	Gm39662	antisense;	havana
ENSMUSG00000039342	Ankar	protein_coding;	ensembl_havana
ENSMUSG00000110487	Gm18035	processed_pseudogene;	havana
ENSMUSG00000110596	Gm45859	processed_pseudogene;	havana
ENSMUSG00000046330	Rpl37a	protein_coding;	ensembl_havana	1932.19	0.365463	0.315923	1.69256	0.0905388	0.181138	0.622882	0.368011
ENSMUSG00000039323	Igfbp2	protein_coding;	ensembl_havana	1.99057	0.715445	0.973795	2.31415	0.0206593	0.0550509	3.61492	1.56209
ENSMUSG00000026185	Igfbp5	protein_coding;	ensembl_havana	4283.36	0.0471525	0.210866	0.28589	0.774963	0.856711	0.0765654	0.267814
ENSMUSG00000101968	1700027A15Rik	antisense;	havana	11.3425	0.0431542	0.347801	0.205808	0.836941	0.900385	0.118022	0.573454
ENSMUSG00000026182	Tnp1	protein_coding;	ensembl_havana
ENSMUSG00000102266	Gm38106	TEC;	havana
ENSMUSG00000101112	Gm29185	lincRNA;	havana	4.14813	0.133454	0.496956	0.604948	0.545214	0.679998	0.637339	1.05354
ENSMUSG00000100697	Gm29184	processed_pseudogene;	havana
ENSMUSG00000099877	Pinc	lincRNA;	havana
ENSMUSG00000098697	Gm27315	misc_RNA;	ensembl
ENSMUSG00000101812	D530049I02Rik	lincRNA;	havana
ENSMUSG00000100044	Gm9553	processed_pseudogene;	havana
ENSMUSG00000100444	C530043A13Rik	lincRNA;	havana
ENSMUSG00000100429	Gm29186	lincRNA;	havana
ENSMUSG00000100301	6030407O03Rik	lincRNA;	havana	7.52419	-0.244557	0.45902	-1.04094	0.297904	0.446519	-0.791974	0.760827
ENSMUSG00000101344	Gm29183	lincRNA;	havana
ENSMUSG00000088666	Gm25329	rRNA;	ensembl
ENSMUSG00000098504	Mir6351	miRNA;	mirbase
ENSMUSG00000055322	Tns1	protein_coding;	ensembl_havana	17084.8	-0.368476	0.137007	-3.02938	0.00245059	0.00904204	-0.417669	0.137873
ENSMUSG00000061815	Rufy4	protein_coding;	ensembl_havana	41.5331	-0.702288	0.346296	-2.83397	0.00459737	0.0154889	-0.9747	0.343934
ENSMUSG00000026180	Cxcr2	protein_coding;	ensembl_havana
ENSMUSG00000048480	Cxcr1	protein_coding;	ensembl_havana
ENSMUSG00000087820	Mir1928	miRNA;	mirbase
ENSMUSG00000094768	Gm25524	snRNA;	ensembl
ENSMUSG00000006304	Arpc2	protein_coding;	ensembl_havana	4044.82	0.601298	0.0811989	7.61652	2.60611e-14	7.46807e-13	0.6175	0.0810738
ENSMUSG00000064272	Gpbar1	protein_coding;	ensembl_havana
ENSMUSG00000006299	Aamp	protein_coding;	ensembl_havana	1948.89	-0.119852	0.0690109	-1.80506	0.0710653	0.149898	-0.128097	0.0709656
ENSMUSG00000101503	Gm28364	antisense;	havana
ENSMUSG00000026179	Pnkd	protein_coding;	ensembl_havana	1168.82	-0.632369	0.0791405	-8.19116	2.58721e-16	9.55402e-15	-0.647704	0.0790736
ENSMUSG00000103013	Gm37503	TEC;	havana
ENSMUSG00000115852	AC169509.1	lincRNA;	havana	7.6334	4.73074	1.60037	4.88535	1.03243e-06	8.75511e-06	6.11756	1.25223
ENSMUSG00000099931	Gm29358	sense_intronic;	havana
ENSMUSG00000103403	Gm37931	TEC;	havana
ENSMUSG00000073650	Catip	protein_coding;	ensembl_havana	16.0257	-0.253883	0.323408	-1.19388	0.232527	0.373001	-0.50625	0.424039
ENSMUSG00000052631	Sh2d6	protein_coding;	ensembl_havana	7.61571	4.40497	1.74396	4.62277	3.78647e-06	2.83037e-05	6.10135	1.31985
ENSMUSG00000026176	Ctdsp1	protein_coding;	ensembl_havana	2181.21	-0.0979106	0.0844973	-1.22465	0.220706	0.35935	-0.10824	0.0883842
ENSMUSG00000065468	Mir26b	miRNA;	mirbase
ENSMUSG00000026175	Vil1	protein_coding;	ensembl_havana	7.53587	-0.270969	0.413603	-1.16257	0.245003	0.387384	-0.711347	0.611873
ENSMUSG00000033364	Usp37	protein_coding;	ensembl_havana	268.905	-0.00750035	0.113065	-0.0726362	0.942096	0.965693	-0.00899161	0.12379
ENSMUSG00000103227	Gm37733	TEC;	havana
ENSMUSG00000026174	Cnot9	protein_coding;	ensembl_havana	398.133	0.132597	0.10114	1.41685	0.156527	0.277455	0.15127	0.106765
ENSMUSG00000026173	Plcd4	protein_coding;	ensembl_havana
ENSMUSG00000026135	Zfp142	protein_coding;	ensembl_havana	339.191	-0.0246318	0.130404	-0.21213	0.832006	0.896692	-0.0310256	0.146258
ENSMUSG00000093155	Gm25035	miRNA;	ensembl
ENSMUSG00000026172	Bcs1l	protein_coding;	ensembl_havana	529.634	-0.167271	0.134144	-1.41331	0.157564	0.278907	-0.20456	0.144738
ENSMUSG00000026171	Rnf25	protein_coding;	ensembl_havana	383.663	-0.0797791	0.111063	-0.785405	0.432216	0.582555	-0.0943684	0.120152
ENSMUSG00000033276	Stk36	protein_coding;	ensembl_havana	17.8625	0.652378	0.483524	2.28718	0.0221853	0.058458	1.18591	0.518501
ENSMUSG00000033257	Ttll4	protein_coding;	ensembl_havana	518.944	-0.0582751	0.123665	-0.524279	0.600084	0.724649	-0.0716535	0.13667
ENSMUSG00000026170	Cyp27a1	protein_coding;	ensembl_havana	847.03	0.38069	0.135261	3.15748	0.00159139	0.00626274	0.428591	0.135738
ENSMUSG00000006542	Prkag3	protein_coding;	ensembl_havana	59.9558	-0.684247	0.280748	-3.13052	0.00174495	0.00675281	-0.869283	0.27768
ENSMUSG00000098351	Gm27507	misc_RNA;	ensembl
ENSMUSG00000033227	Wnt6	protein_coding;	ensembl_havana	4.98201	-0.342847	0.530387	-1.35887	0.174187	0.30107	-1.14889	0.84547
ENSMUSG00000099472	Gm29539	antisense;	havana
ENSMUSG00000026167	Wnt10a	protein_coding;	ensembl_havana
ENSMUSG00000089964	Gm16582	processed_transcript;	havana
ENSMUSG00000090071	Cdk5r2	protein_coding;	ensembl_havana
ENSMUSG00000055197	Fev	protein_coding;	ensembl_havana
ENSMUSG00000006546	Cryba2	protein_coding;	ensembl_havana
ENSMUSG00000065616	Mir375	miRNA;	mirbase
ENSMUSG00000047021	Cfap65	protein_coding;	ensembl_havana
ENSMUSG00000089653	Gm15841	antisense;	havana
ENSMUSG00000006538	Ihh	protein_coding;	ensembl_havana
ENSMUSG00000103145	Gm37744	TEC;	havana
ENSMUSG00000026162	Nhej1	protein_coding;	ensembl_havana	85.51	0.0829778	0.205674	0.511175	0.609229	0.732104	0.130621	0.255531
ENSMUSG00000026205	Slc23a3	protein_coding;	ensembl_havana	12.839	-0.2369	0.506129	-1.00799	0.313461	0.462864	-0.933989	0.926589
ENSMUSG00000033159	Cnppd1	protein_coding;	ensembl_havana	552.672	0.00667051	0.115938	0.0632553	0.949563	0.96987	0.00806209	0.127453
ENSMUSG00000049339	Retreg2	protein_coding;	ensembl_havana	587.097	0.259193	0.108965	2.60234	0.00925901	0.0280258	0.289935	0.111413
ENSMUSG00000026197	Zfand2b	protein_coding;	ensembl_havana	245.295	0.0736372	0.140072	0.599643	0.548744	0.682785	0.0946571	0.157856
ENSMUSG00000026198	Abcb6	protein_coding;	ensembl_havana
ENSMUSG00000099519	Gm29253	processed_transcript;	havana
ENSMUSG00000033124	Atg9a	protein_coding;	ensembl_havana	487.457	-0.0252502	0.196187	-0.160536	0.872459	0.923016	-0.0392106	0.244248
ENSMUSG00000026199	Ankzf1	protein_coding;	ensembl_havana	394.053	-0.229107	0.139248	-1.87896	0.06025	0.131344	-0.27598	0.146879
ENSMUSG00000026200	Glb1l	protein_coding;	ensembl_havana	102.396	0.453489	0.176076	3.01557	0.00256494	0.00939621	0.532577	0.176609
ENSMUSG00000099204	Gm27943	miRNA;	ensembl
ENSMUSG00000026201	Stk16	protein_coding;	ensembl_havana	551.921	-0.21443	0.100036	-2.31814	0.0204418	0.0545621	-0.23893	0.10307
ENSMUSG00000097199	Gm26991	unprocessed_pseudogene;	havana	19.3155	4.61045	1.58302	4.85894	1.18013e-06	9.86291e-06	6.00223	1.23529
ENSMUSG00000096094	A630095N17Rik	protein_coding;	ensembl_havana
ENSMUSG00000026203	Dnajb2	protein_coding;	ensembl_havana	1928.98	0.160431	0.100872	1.71985	0.08546	0.173163	0.181669	0.105631
ENSMUSG00000026204	Ptprn	protein_coding;	ensembl_havana	194.102	0.0874526	0.179135	0.592259	0.553677	0.687061	0.126116	0.212941
ENSMUSG00000101840	Gm28294	antisense;	havana
ENSMUSG00000033061	Resp18	protein_coding;	ensembl_havana
ENSMUSG00000100556	Gm28902	antisense;	havana
ENSMUSG00000026209	Dnpep	protein_coding;	ensembl_havana	1093.93	-0.0976769	0.0891737	-1.16425	0.244322	0.386691	-0.109119	0.0937244
ENSMUSG00000026208	Des	protein_coding;	ensembl_havana	37294.7	0.0838437	0.127158	0.73788	0.460587	0.608118	0.103556	0.140342
ENSMUSG00000085653	Gm15179	antisense;	havana	35.0667	-0.660011	0.299213	-2.92343	0.00346193	0.0121694	-0.871108	0.297974
ENSMUSG00000026207	Speg	protein_coding;	ensembl_havana	3746.2	-0.572403	0.0972515	-6.14662	7.91499e-10	1.19451e-08	-0.595813	0.0969334
ENSMUSG00000086053	Gm15178	antisense;	havana
ENSMUSG00000033021	Gmppa	protein_coding;	ensembl_havana	635.432	0.179803	0.109897	1.79194	0.0731424	0.153334	0.206584	0.115285
ENSMUSG00000033007	Asic4	protein_coding;	ensembl_havana
ENSMUSG00000102605	Gm37264	TEC;	havana
ENSMUSG00000032997	Chpf	protein_coding;	ensembl_havana	479.227	0.179895	0.13402	1.52143	0.128152	0.237648	0.218763	0.143788
ENSMUSG00000005667	Mthfd2	protein_coding;	ensembl_havana	1768.83	5.96797	0.254051	23.5935	4.49123e-123	1.60876e-119	5.99911	0.254269
ENSMUSG00000051703	Tmem198	protein_coding;	ensembl_havana	9.19485	-0.0251512	0.34758	-0.120113	0.904394	0.942878	-0.0691575	0.575771
ENSMUSG00000114621	AC154687.1	lincRNA;	havana	12.3008	4.27267	1.66638	4.63641	3.54511e-06	2.67071e-05	5.8936	1.27116
ENSMUSG00000082745	Gm15181	unprocessed_pseudogene;	havana
ENSMUSG00000026213	Stk11ip	protein_coding;	ensembl_havana	274.106	0.185729	0.141046	1.50808	0.131534	0.242613	0.229249	0.152014
ENSMUSG00000082059	Gm15183	processed_pseudogene;	havana
ENSMUSG00000006576	Slc4a3	protein_coding;	ensembl_havana	3508.85	-0.953844	0.121894	-8.16874	3.11619e-16	1.14133e-14	-0.987698	0.120912
ENSMUSG00000083244	Gm15180	processed_pseudogene;	havana
ENSMUSG00000082528	Gm15182	processed_pseudogene;	havana
ENSMUSG00000082012	Gm5257	processed_pseudogene;	havana
ENSMUSG00000099996	Gm29065	lincRNA;	havana
ENSMUSG00000101763	Gm29068	processed_pseudogene;	havana
ENSMUSG00000100827	Gm29069	lincRNA;	havana
ENSMUSG00000100553	Gm17751	lincRNA;	havana
ENSMUSG00000098611	Mir6343	miRNA;	mirbase
ENSMUSG00000100534	Gm816	lincRNA;	havana
ENSMUSG00000102904	Gm38265	TEC;	havana
ENSMUSG00000089326	Gm25974	rRNA;	ensembl
ENSMUSG00000074973	Gm11382	unprocessed_pseudogene;	havana	6.88202	4.09905	1.72757	4.51251	6.40641e-06	4.55675e-05	5.88141	1.30336
ENSMUSG00000099141	Mir6352	miRNA;	mirbase
ENSMUSG00000101849	Gm28386	lincRNA;	havana
ENSMUSG00000101506	Gm28385	processed_pseudogene;	havana
ENSMUSG00000065215	Gm26263	snRNA;	ensembl
ENSMUSG00000102052	Gm28387	lincRNA;	havana
ENSMUSG00000004872	Pax3	protein_coding;	ensembl_havana
ENSMUSG00000032908	Sgpp2	protein_coding;	ensembl_havana	3.71441	-0.216073	0.564123	-0.952791	0.340696	0.49161	-1.15792	1.21529
ENSMUSG00000099561	Gm28410	antisense;	havana
ENSMUSG00000102945	Gm37884	TEC;	havana
ENSMUSG00000026245	Farsb	protein_coding;	ensembl_havana	1430.75	0.833445	0.147147	6.04911	1.45652e-09	2.11911e-08	0.884686	0.146251
ENSMUSG00000101798	Gm28995	unprocessed_pseudogene;	havana
ENSMUSG00000104018	4833412K13Rik	TEC;	havana
ENSMUSG00000090486	BC035947	protein_coding;	ensembl_havana
ENSMUSG00000012187	Mogat1	protein_coding;	ensembl_havana
ENSMUSG00000099364	5730419F03Rik	lincRNA;	havana
ENSMUSG00000100562	Gm29611	lincRNA;	havana
ENSMUSG00000032883	Acsl3	protein_coding;	ensembl_havana	160.425	0.03787	0.155505	0.284323	0.776163	0.857615	0.051432	0.180893
ENSMUSG00000079470	Utp14b	protein_coding;	ensembl_havana
ENSMUSG00000099377	Gm6159	processed_pseudogene;	havana	4.52545	0.425263	0.592169	1.58634	0.112663	0.214864	1.43825	0.906645
ENSMUSG00000099706	Gm29536	lincRNA;	havana	1.6047	-0.0446675	0.540476	-0.218386	0.827128	0.89365	-0.309578	1.41757
ENSMUSG00000047330	Kcne4	protein_coding;	ensembl_havana	62.8744	-0.151711	0.204847	-0.935968	0.34929	0.500262	-0.22863	0.244271
ENSMUSG00000101324	Gm29187	lincRNA;	havana
ENSMUSG00000072978	Gm5830	processed_pseudogene;	havana
ENSMUSG00000050711	Scg2	protein_coding;	ensembl_havana
ENSMUSG00000099562	Gm19027	processed_pseudogene;	havana
ENSMUSG00000077782	Gm24160	snoRNA;	ensembl
ENSMUSG00000041754	Trem3	protein_coding;	ensembl	3.97547	3.6778	1.8456	4.25632	2.0782e-05	0.000131848	5.85621	1.37589
ENSMUSG00000102235	Gm37886	TEC;	havana
ENSMUSG00000073643	Wdfy1	protein_coding;	ensembl_havana	767.616	0.529133	0.09558	5.80089	6.59625e-09	8.53604e-08	0.552011	0.0951596
ENSMUSG00000104497	Gm10555	TEC;	havana
ENSMUSG00000026248	Mrpl44	protein_coding;	ensembl_havana	1006.32	-0.331668	0.116388	-3.13549	0.00171566	0.00666539	-0.367669	0.11726
ENSMUSG00000026249	Serpine2	protein_coding;	ensembl_havana	683.639	0.0774825	0.127468	0.680423	0.496237	0.639442	0.095931	0.140987
ENSMUSG00000067106	Gm5529	processed_pseudogene;	ensembl_havana	4.93452	0.192951	0.467435	0.842777	0.399353	0.551374	0.717854	0.851773
ENSMUSG00000100397	Gm28071	processed_pseudogene;	havana
ENSMUSG00000099753	Gm28058	processed_pseudogene;	havana
ENSMUSG00000096297	Gm23934	snRNA;	ensembl
ENSMUSG00000102518	Gm38339	TEC;	havana
ENSMUSG00000099552	9830004L10Rik	lincRNA;	havana
ENSMUSG00000043230	Fam124b	protein_coding;	ensembl_havana	47.8021	-0.581086	0.361996	-2.37027	0.0177749	0.0486104	-0.897926	0.378828
ENSMUSG00000021751	Acox2	protein_coding;	ensembl_havana	153.923	5.71655	0.464536	12.592	2.33794e-36	4.31676e-34	5.82252	0.4624
ENSMUSG00000103404	Gm37932	TEC;	havana
ENSMUSG00000004364	Cul3	protein_coding;	ensembl_havana	3227.15	-0.242496	0.115008	-2.3265	0.0199916	0.0535602	-0.275893	0.118587
ENSMUSG00000103076	Gm37902	TEC;	havana
ENSMUSG00000103525	Gm37262	TEC;	havana
ENSMUSG00000101722	Gm29125	lincRNA;	havana
ENSMUSG00000090637	Gm6189	processed_pseudogene;	havana
ENSMUSG00000101483	1700016L21Rik	antisense;	havana
ENSMUSG00000110100	Gm45261	protein_coding;	havana
ENSMUSG00000050808	Muc15	protein_coding;	ensembl_havana	4.49153	3.67038	1.82784	4.26261	2.02053e-05	0.000128644	5.82112	1.36562
ENSMUSG00000103192	Gm37645	TEC;	havana
ENSMUSG00000104488	Gm38062	TEC;	havana
ENSMUSG00000102721	A630081D01Rik	TEC;	havana
ENSMUSG00000099949	Gm29124	processed_pseudogene;	havana
ENSMUSG00000099918	Gm28066	processed_pseudogene;	havana
ENSMUSG00000054976	Nyap2	protein_coding;	ensembl_havana
ENSMUSG00000104029	Gm37210	TEC;	havana
ENSMUSG00000101986	Gm6198	processed_pseudogene;	havana
ENSMUSG00000087008	Gm5530	processed_pseudogene;	havana
ENSMUSG00000100561	Gm7516	processed_pseudogene;	havana
ENSMUSG00000103571	Gm37114	TEC;	havana
ENSMUSG00000098797	Mir6344	miRNA;	mirbase
ENSMUSG00000055980	Irs1	protein_coding;	ensembl_havana	832.788	-0.775158	0.183203	-4.70937	2.48483e-06	1.93241e-05	-0.854678	0.181485
ENSMUSG00000022591	Gm9747	protein_coding;	ensembl
ENSMUSG00000109556	Gm38843	lincRNA;	havana	5.83003	3.89996	1.7329	4.42236	9.76301e-06	6.64864e-05	5.77589	1.30607
ENSMUSG00000104493	Gm19552	TEC;	havana
ENSMUSG00000100786	Gm28940	antisense;	havana
ENSMUSG00000096779	Gm22112	miRNA;	ensembl
ENSMUSG00000067158	Col4a4	protein_coding;	ensembl_havana	466.701	0.058118	0.173015	0.403401	0.686653	0.791374	0.0830553	0.205888
ENSMUSG00000079465	Col4a3	protein_coding;	ensembl_havana	224.595	0.359585	0.241044	1.95062	0.051102	0.114936	0.507824	0.26034
ENSMUSG00000065055	n-R5s213	rRNA;	ensembl
ENSMUSG00000097564	C430014B12Rik	processed_transcript;	havana	11.2337	0.0625333	0.360396	0.294953	0.76803	0.851992	0.178433	0.604955
ENSMUSG00000026150	Mff	protein_coding;	ensembl_havana	3271.84	0.351894	0.123801	3.15192	0.00162198	0.00636358	0.392414	0.1245
ENSMUSG00000101450	Gm28941	sense_intronic;	havana
ENSMUSG00000026149	Tm4sf20	protein_coding;	ensembl_havana
ENSMUSG00000114299	Gm47791	protein_coding;	havana
ENSMUSG00000099771	Gm19257	processed_pseudogene;	havana
ENSMUSG00000102280	Gm36999	TEC;	havana
ENSMUSG00000100170	Gm28942	lincRNA;	havana
ENSMUSG00000100744	Gm17764	processed_pseudogene;	havana
ENSMUSG00000093782	Gm22396	miRNA;	ensembl
ENSMUSG00000026159	Agfg1	protein_coding;	ensembl_havana	1028.55	0.122963	0.085914	1.51649	0.129395	0.239358	0.135846	0.0895791
ENSMUSG00000113880	A030005L19Rik	protein_coding;	havana
ENSMUSG00000113973	A030014E15Rik	protein_coding;	havana
ENSMUSG00000113846	Gm6217	protein_coding;	havana
ENSMUSG00000113084	A030003K21Rik	protein_coding;	havana
ENSMUSG00000113925	Gm7544	protein_coding;	havana
ENSMUSG00000114011	Gm47955	protein_coding;	havana
ENSMUSG00000113097	Gm47959	protein_coding;	havana
ENSMUSG00000101784	Gm7553	processed_pseudogene;	havana
ENSMUSG00000027737	Slc7a11	protein_coding;	ensembl_havana	156.874	5.68748	0.413374	14.0084	1.38569e-44	4.43174e-42	5.77089	0.411961
ENSMUSG00000100432	Gm7539	processed_pseudogene;	havana
ENSMUSG00000100190	Krtap28-10	protein_coding;	havana
ENSMUSG00000113267	Gm47969	protein_coding;	havana
ENSMUSG00000104423	A030005K14Rik	protein_coding;	havana
ENSMUSG00000101315	Krtap28-13	protein_coding;	havana
ENSMUSG00000099691	Gm29518	processed_pseudogene;	havana
ENSMUSG00000026166	Ccl20	protein_coding;	ensembl_havana
ENSMUSG00000101173	Gm29519	processed_pseudogene;	havana
ENSMUSG00000053161	Daw1	protein_coding;	ensembl_havana
ENSMUSG00000101896	Gm6244	processed_pseudogene;	havana
ENSMUSG00000084443	n-R5s214	rRNA;	ensembl
ENSMUSG00000026163	Sphkap	protein_coding;	ensembl_havana	21.7718	-0.573046	0.614038	-1.9419	0.0521497	0.116896	-1.52981	0.787794
ENSMUSG00000079140	Gm6374	processed_pseudogene;	havana	4.62552	0.680261	0.714198	2.12984	0.0331846	0.081509	1.92508	0.903861
ENSMUSG00000104374	Gm37517	TEC;	havana
ENSMUSG00000104219	Gm37989	TEC;	havana
ENSMUSG00000100580	4933436I20Rik	lincRNA;	havana
ENSMUSG00000094946	Gm25754	miRNA;	ensembl
ENSMUSG00000077736	Gm24555	snoRNA;	ensembl
ENSMUSG00000045658	Pid1	protein_coding;	ensembl_havana	519.741	0.938654	0.20089	5.21773	1.81127e-07	1.7785e-06	1.02687	0.196803
ENSMUSG00000102750	Gm37058	TEC;	havana
ENSMUSG00000101934	Gm18304	processed_pseudogene;	havana
ENSMUSG00000098851	Mir6353	miRNA;	mirbase
ENSMUSG00000036766	Dner	protein_coding;	ensembl_havana	1.66799	0.0510218	0.591799	0.270315	0.786918	0.865866	0.496604	1.83713
ENSMUSG00000104396	Gm37959	TEC;	havana
ENSMUSG00000102481	Gm37925	TEC;	havana
ENSMUSG00000093254	Mir5126	miRNA;	mirbase
ENSMUSG00000026219	Trip12	protein_coding;	ensembl_havana	3618.55	0.00501511	0.110678	0.0494499	0.960561	0.977708	0.00597252	0.120779
ENSMUSG00000103505	Gm38374	TEC;	havana
ENSMUSG00000104503	Gm37738	TEC;	havana
ENSMUSG00000073633	Fbxo36	protein_coding;	ensembl_havana	70.6154	0.110441	0.198228	0.697136	0.485718	0.630652	0.167316	0.240005
ENSMUSG00000026220	Slc16a14	protein_coding;	ensembl_havana	12.7982	0.462521	0.480686	1.75277	0.0796418	0.163809	1.06583	0.608083
ENSMUSG00000096802	Gm15433	processed_pseudogene;	ensembl_havana	2.34624	0.204398	0.599148	0.939926	0.347256	0.498305	1.35865	1.44548
ENSMUSG00000099693	Gm29284	unprocessed_pseudogene;	havana
ENSMUSG00000097992	Gm27016	lincRNA;	havana	4.19702	3.37667	1.81629	4.13603	3.53373e-05	0.000213023	5.67589	1.3723
ENSMUSG00000064281	Rpl19-ps1	processed_pseudogene;	ensembl_havana	2.66521	-0.09005	0.484119	-0.414844	0.678256	0.7856	-0.435182	1.04903
ENSMUSG00000098842	Gm27907	miRNA;	ensembl
ENSMUSG00000061852	Gm7582	unprocessed_pseudogene;	ensembl_havana
ENSMUSG00000089976	Gm2389	unprocessed_pseudogene;	havana
ENSMUSG00000101279	Gm18342	unprocessed_pseudogene;	havana
ENSMUSG00000089844	A530032D15Rik	protein_coding;	ensembl_havana
ENSMUSG00000073631	Gm10553	protein_coding;	ensembl
ENSMUSG00000072109	A530040E14Rik	antisense;	ensembl_havana	1.91149	0.636039	0.938074	2.19984	0.027818	0.0705794	3.60404	1.63832
ENSMUSG00000090128	Gm16038	unprocessed_pseudogene;	havana
ENSMUSG00000091199	Gm2619	transcribed_unprocessed_pseudogene;	havana	22.8328	0.226258	0.327329	1.06523	0.28677	0.434448	0.473851	0.444832
ENSMUSG00000089716	Gm6264	transcribed_unprocessed_pseudogene;	havana
ENSMUSG00000079457	Gm7609	transcribed_unprocessed_pseudogene;	ensembl_havana	20.5237	-0.164991	0.349331	-0.769343	0.44169	0.591894	-0.405419	0.526968
ENSMUSG00000090252	Gm16028	antisense;	havana
ENSMUSG00000079455	Gm16026	transcribed_unprocessed_pseudogene;	havana
ENSMUSG00000089652	Gm16025	lincRNA;	havana	1.1313	0	0.596833	0	1	1	0	1.93748
ENSMUSG00000089937	Gm7281	unprocessed_pseudogene;	havana
ENSMUSG00000096292	Gm2666	processed_pseudogene;	havana
ENSMUSG00000101751	Gm2427	unprocessed_pseudogene;	havana
ENSMUSG00000089714	Gm16092	lincRNA;	havana	5.96475	0.329588	0.589155	1.32485	0.185219	0.315002	1.41022	1.06443
ENSMUSG00000090186	Gm7592	transcribed_unprocessed_pseudogene;	havana	3.66271	0.441533	0.714288	1.67599	0.09374	0.185799	2.17692	1.29888
ENSMUSG00000094127	G530012D18Rik	protein_coding;	ensembl
ENSMUSG00000070034	Sp110	protein_coding;	ensembl_havana	228.809	-0.0633807	0.181916	-0.424504	0.671198	0.780848	-0.0930511	0.219199
ENSMUSG00000090103	Gm16094	antisense;	havana
ENSMUSG00000070031	Sp140	protein_coding;	ensembl_havana	84.8734	0.5948	0.274267	2.82124	0.00478389	0.0160388	0.778074	0.275792
ENSMUSG00000073628	Gm10552	antisense;	ensembl_havana
ENSMUSG00000090246	Gm17017	antisense;	havana	4.65146	0.15694	0.464018	0.698383	0.484938	0.63005	0.617965	0.884851
ENSMUSG00000026222	Sp100	protein_coding;	ensembl_havana	1200.36	-0.376461	0.175519	-2.54491	0.0109307	0.0322626	-0.455936	0.179156
ENSMUSG00000064414	n-R5s215	rRNA;	ensembl
ENSMUSG00000052760	A630001G21Rik	protein_coding;	ensembl_havana	181.923	0.63926	0.274409	2.99835	0.00271448	0.00984936	0.819649	0.273367
ENSMUSG00000098634	Mir8096	miRNA;	mirbase
ENSMUSG00000094834	Gm25472	miRNA;	ensembl
ENSMUSG00000100217	9930111H07Rik	lincRNA;	havana
ENSMUSG00000092932	Gm22906	misc_RNA;	ensembl
ENSMUSG00000036707	Cab39	protein_coding;	ensembl_havana	3225.12	0.0373986	0.124662	0.334117	0.738292	0.831048	0.0462571	0.138446
ENSMUSG00000026223	Itm2c	protein_coding;	ensembl_havana	1567.04	0.157689	0.0957989	1.76801	0.0770593	0.159664	0.176723	0.0999558
ENSMUSG00000026224	4933407L21Rik	protein_coding;	ensembl_havana
ENSMUSG00000099767	Gm28884	antisense;	havana
ENSMUSG00000049608	Gpr55	protein_coding;	ensembl_havana
ENSMUSG00000100108	Gm28100	lincRNA;	havana
ENSMUSG00000099342	Gm18180	processed_pseudogene;	havana	10.8334	0.461941	0.465452	1.76817	0.077033	0.159628	1.02526	0.579841
ENSMUSG00000026226	Spata3	protein_coding;	ensembl_havana
ENSMUSG00000026227	2810459M11Rik	protein_coding;	ensembl_havana
ENSMUSG00000026229	Psmd1	protein_coding;	ensembl_havana	2424.65	0.308923	0.171978	2.13987	0.0323652	0.079821	0.384368	0.179622
ENSMUSG00000077274	Gm22786	snoRNA;	ensembl
ENSMUSG00000026228	Htr2b	protein_coding;	ensembl_havana	12.4623	0.0478458	0.330636	0.231524	0.816908	0.886716	0.121593	0.525187
ENSMUSG00000103272	Gm37914	TEC;	havana
ENSMUSG00000094638	Gm21972	protein_coding;	havana	69.6991	-0.353628	0.258001	-1.83999	0.0657699	0.1407	-0.523374	0.284444
ENSMUSG00000062590	Armc9	protein_coding;	ensembl_havana	108.436	0.17213	0.165199	1.23732	0.215969	0.353403	0.228011	0.184278
ENSMUSG00000087538	Gm16341	antisense;	havana	3.60702	0.0945624	0.5604	0.461939	0.644125	0.759066	0.686002	1.48505
ENSMUSG00000079445	B3gnt7	protein_coding;	ensembl_havana	8.93032	0.63766	0.654353	2.06464	0.0389571	0.0926098	1.68221	0.814774
ENSMUSG00000099644	Gm28626	antisense;	havana
ENSMUSG00000091806	Gm5258	processed_pseudogene;	ensembl_havana
ENSMUSG00000101853	Gm28627	processed_pseudogene;	havana
ENSMUSG00000026234	Ncl	protein_coding;	ensembl_havana	6876.88	0.735583	0.121412	6.3653	1.94906e-10	3.26152e-09	0.771429	0.121193
ENSMUSG00000064837	Snora75	snoRNA;	ensembl
ENSMUSG00000104627	Mir3535	miRNA;	mirbase
ENSMUSG00000064696	Gm24148	snoRNA;	ensembl
ENSMUSG00000064823	Snord82	snoRNA;	ensembl
ENSMUSG00000073627	C130036L24Rik	processed_transcript;	ensembl_havana	20.8298	0.00576348	0.286006	0.029535	0.976438	0.987077	0.0123792	0.419138
ENSMUSG00000110510	Gm45908	processed_pseudogene;	havana	3.53739	-0.0329217	0.477432	-0.153727	0.877825	0.926291	-0.162971	1.06013
ENSMUSG00000026237	Nmur1	protein_coding;	ensembl_havana
ENSMUSG00000036574	Tex44	protein_coding;	ensembl_havana
ENSMUSG00000101328	Rpl30-ps6	processed_pseudogene;	havana
ENSMUSG00000026238	Ptma	protein_coding;	ensembl_havana	1914.68	0.0285952	0.149251	0.221474	0.824723	0.892279	0.0381342	0.172183
ENSMUSG00000026239	Pde6d	protein_coding;	ensembl_havana	653.31	0.0200027	0.0894708	0.237305	0.81242	0.883505	0.0225251	0.0949207
ENSMUSG00000102927	Gm37152	TEC;	havana
ENSMUSG00000026240	Cops7b	protein_coding;	ensembl_havana	281.835	0.0209077	0.127951	0.182833	0.854929	0.912557	0.0261511	0.143033
ENSMUSG00000084468	Gm22955	miRNA;	ensembl
ENSMUSG00000103609	Gm37022	TEC;	havana
ENSMUSG00000026241	Nppc	protein_coding;	ensembl_havana
ENSMUSG00000053333	Dis3l2	protein_coding;	ensembl_havana	282.257	-0.238675	0.155807	-1.79154	0.0732061	0.153437	-0.297395	0.165999
ENSMUSG00000100225	Gm29097	processed_pseudogene;	havana
ENSMUSG00000100768	Gm29055	sense_intronic;	havana
ENSMUSG00000104121	Gm37485	TEC;	havana
ENSMUSG00000102383	Gm38142	TEC;	havana
ENSMUSG00000104400	Gm38010	TEC;	havana
ENSMUSG00000102293	Gm37541	TEC;	havana
ENSMUSG00000102649	Gm38021	TEC;	havana
ENSMUSG00000084106	Gm6136	processed_pseudogene;	havana	19.5202	0.193105	0.314246	0.931558	0.351565	0.502636	0.402887	0.432487
ENSMUSG00000102571	Gm37967	TEC;	havana
ENSMUSG00000099401	Gm28375	antisense;	havana
ENSMUSG00000102956	Gm37017	TEC;	havana
ENSMUSG00000103984	Gm37447	TEC;	havana
ENSMUSG00000101940	Akp-ps1	transcribed_unprocessed_pseudogene;	havana	6.68988	-0.599565	0.617147	-2.00075	0.045419	0.104759	-1.54248	0.770948
ENSMUSG00000101625	Gm29371	lincRNA;	havana
ENSMUSG00000026246	Alppl2	protein_coding;	ensembl_havana
ENSMUSG00000079440	Alpi	protein_coding;	ensembl_havana
ENSMUSG00000100940	Gm29372	processed_pseudogene;	havana
ENSMUSG00000036500	Akp3	protein_coding;	ensembl_havana
ENSMUSG00000099839	Gm29374	lincRNA;	havana
ENSMUSG00000026247	Ecel1	protein_coding;	ensembl_havana
ENSMUSG00000036480	Prss56	protein_coding;	ensembl_havana
ENSMUSG00000026251	Chrnd	protein_coding;	ensembl_havana
ENSMUSG00000026253	Chrng	protein_coding;	ensembl_havana
ENSMUSG00000026254	Eif4e2	protein_coding;	ensembl_havana	1181.44	0.359775	0.0879425	4.33428	1.46238e-05	9.59385e-05	0.380643	0.0878215
ENSMUSG00000088318	Gm26187	snRNA;	ensembl
ENSMUSG00000026255	Efhd1	protein_coding;	ensembl_havana	127.263	-0.102449	0.25281	-0.556303	0.578004	0.707588	-0.187287	0.336663
ENSMUSG00000089821	Efhd1os	antisense;	havana
ENSMUSG00000048000	Gigyf2	protein_coding;	ensembl_havana	1067.63	0.230908	0.0921389	2.68303	0.00729591	0.0228364	0.252488	0.0941056
ENSMUSG00000095281	Gm22549	snRNA;	ensembl
ENSMUSG00000079436	Kcnj13	protein_coding;	ensembl_havana
ENSMUSG00000089613	Gm23504	snRNA;	ensembl
ENSMUSG00000026258	3110079O15Rik	protein_coding;	ensembl_havana
ENSMUSG00000016529	Il10	protein_coding;	ensembl_havana	3.37462	1.99322	1.79037	3.44941	0.000561805	0.00250733	5.61508	1.62783
ENSMUSG00000079434	Neu2	protein_coding;	ensembl_havana	2.2615	-0.297101	0.608694	-1.24195	0.214254	0.351264	-1.51831	1.22251
ENSMUSG00000091123	Gm17181	processed_pseudogene;	havana
ENSMUSG00000090994	Gm6153	processed_pseudogene;	havana
ENSMUSG00000043289	Mei4	protein_coding;	ensembl_havana	6.49898	3.3836	1.78069	4.15644	3.23249e-05	0.000196985	5.61249	1.35031
ENSMUSG00000026289	Atg16l1	protein_coding;	ensembl_havana	839.325	-0.0988255	0.123045	-0.893844	0.371406	0.523358	-0.120207	0.134483
ENSMUSG00000087968	Gm25395	scaRNA;	ensembl
ENSMUSG00000089281	Scarna6	scaRNA;	ensembl
ENSMUSG00000056055	Sag	protein_coding;	ensembl_havana	14.4438	-0.390016	0.410052	-1.60216	0.10912	0.209584	-0.833647	0.520326
ENSMUSG00000070738	Dgkd	protein_coding;	ensembl_havana	1019.54	-0.0921137	0.105127	-0.950646	0.341784	0.492564	-0.107039	0.112596
ENSMUSG00000101942	Gm19582	antisense;	havana
ENSMUSG00000103996	4833421G17Rik	TEC;	havana
ENSMUSG00000103591	Gm38365	TEC;	havana
ENSMUSG00000005501	Usp40	protein_coding;	ensembl_havana	862.878	0.711817	0.108759	6.81759	9.25791e-12	1.83417e-10	0.74068	0.108642
ENSMUSG00000095942	Gm25198	miRNA;	ensembl
ENSMUSG00000084021	Gm5832	processed_pseudogene;	havana
ENSMUSG00000083478	Gm15375	unprocessed_pseudogene;	havana
ENSMUSG00000090165	Ugt1a10	protein_coding;	ensembl_havana
ENSMUSG00000092220	Gm20528	processed_transcript;	havana
ENSMUSG00000090175	Ugt1a9	protein_coding;	ensembl_havana
ENSMUSG00000089675	Ugt1a8	protein_coding;	havana
ENSMUSG00000090124	Ugt1a7c	protein_coding;	ensembl_havana
ENSMUSG00000082837	Gm15373	unprocessed_pseudogene;	havana
ENSMUSG00000090145	Ugt1a6b	protein_coding;	ensembl_havana
ENSMUSG00000084195	Gm15372	unprocessed_pseudogene;	havana
ENSMUSG00000081261	Gm15370	unprocessed_pseudogene;	havana
ENSMUSG00000054545	Ugt1a6a	protein_coding;	havana
ENSMUSG00000081602	Gm15369	unprocessed_pseudogene;	havana
ENSMUSG00000082513	Gm15374	unprocessed_pseudogene;	havana
ENSMUSG00000082677	Gm15371	unprocessed_pseudogene;	havana
ENSMUSG00000089943	Ugt1a5	protein_coding;	ensembl_havana
ENSMUSG00000081488	Gm15368	unprocessed_pseudogene;	havana
ENSMUSG00000083277	Gm15376	unprocessed_pseudogene;	havana
ENSMUSG00000090171	Ugt1a2	protein_coding;	ensembl_havana
ENSMUSG00000081984	Dnajb3	protein_coding;	ensembl_havana
ENSMUSG00000089960	Ugt1a1	protein_coding;	ensembl_havana
ENSMUSG00000079429	Mroh2a	protein_coding;	ensembl_havana
ENSMUSG00000044783	Hjurp	protein_coding;	ensembl_havana	1099.51	-0.216256	0.153041	-1.64694	0.0995697	0.194683	-0.270868	0.164467
ENSMUSG00000036251	Trpm8	protein_coding;	ensembl_havana
ENSMUSG00000085420	4930453O03Rik	antisense;	havana
ENSMUSG00000026295	Spp2	protein_coding;	ensembl_havana
ENSMUSG00000099553	Gm29538	lincRNA;	havana
ENSMUSG00000100908	Gm28888	lincRNA;	havana
ENSMUSG00000026841	Fibcd1	protein_coding;	ensembl_havana	6.02547	3.07947	1.82137	3.9933	6.51599e-05	0.000370128	5.58895	1.39958
ENSMUSG00000100798	Gm19589	lincRNA;	havana
ENSMUSG00000104057	Gm38130	TEC;	havana
ENSMUSG00000100367	Gm29336	lincRNA;	havana
ENSMUSG00000049866	Arl4c	protein_coding;	ensembl_havana	286.129	0.791069	0.148269	5.7185	1.07471e-08	1.33297e-07	0.843668	0.147533
ENSMUSG00000101736	Gm29335	processed_pseudogene;	havana
ENSMUSG00000097398	Platr5	lincRNA;	havana
ENSMUSG00000099848	Gm29337	lincRNA;	havana
ENSMUSG00000101333	Gm4753	processed_pseudogene;	havana
ENSMUSG00000099378	1700067G17Rik	lincRNA;	havana
ENSMUSG00000099544	Gm18699	processed_pseudogene;	havana
ENSMUSG00000036206	Sh3bp4	protein_coding;	ensembl_havana	430.074	-0.0608332	0.135093	-0.50961	0.610325	0.732979	-0.0772878	0.151661
ENSMUSG00000102700	Gm38312	TEC;	havana
ENSMUSG00000102083	Gm5259	processed_pseudogene;	havana
ENSMUSG00000101288	Gm28342	lincRNA;	havana
ENSMUSG00000099938	C030007H22Rik	lincRNA;	havana
ENSMUSG00000055013	Agap1	protein_coding;	ensembl_havana	1231.31	0.6651	0.103271	6.70177	2.05907e-11	3.89418e-10	0.6912	0.103137
ENSMUSG00000104114	Gm37297	TEC;	havana
ENSMUSG00000088371	Gm25180	rRNA;	ensembl
ENSMUSG00000101662	Gm28499	sense_intronic;	havana
ENSMUSG00000102009	4933400F21Rik	processed_transcript;	havana
ENSMUSG00000088775	Gm26037	misc_RNA;	ensembl
ENSMUSG00000103252	Gm37521	TEC;	havana
ENSMUSG00000034486	Gbx2	protein_coding;	ensembl_havana
ENSMUSG00000092627	D130058E05Rik	processed_transcript;	havana
ENSMUSG00000067081	Asb18	protein_coding;	ensembl_havana	571.58	-0.492926	0.177312	-3.2339	0.00122114	0.00495818	-0.572376	0.176993
ENSMUSG00000026301	Iqca	protein_coding;	ensembl_havana
ENSMUSG00000100850	4930434B07Rik	lincRNA;	havana
ENSMUSG00000009596	Taf7l	protein_coding;	ensembl_havana	4.11875	2.88722	1.82434	3.89876	9.66882e-05	0.000522064	5.55233	1.42413
ENSMUSG00000104087	Gm38277	TEC;	havana
ENSMUSG00000101951	Gm28721	lincRNA;	havana
ENSMUSG00000101028	Gm28723	lincRNA;	havana	8.03916	-0.846112	0.733563	-2.41688	0.015654	0.0438273	-1.97151	0.815725
ENSMUSG00000098368	Gm27648	rRNA;	ensembl
ENSMUSG00000101997	Gm28722	lincRNA;	havana
ENSMUSG00000103292	Gm35048	TEC;	havana
ENSMUSG00000034432	Cops8	protein_coding;	ensembl_havana	1624.54	-0.143431	0.12337	-1.29641	0.194834	0.327465	-0.172224	0.132847
ENSMUSG00000056128	Gm9991	lincRNA;	ensembl_havana
ENSMUSG00000048126	Col6a3	protein_coding;	ensembl_havana	1346.36	0.161557	0.165981	1.15724	0.247176	0.389865	0.215748	0.186434
ENSMUSG00000103061	Gm36970	TEC;	havana
ENSMUSG00000103978	4930474B08Rik	TEC;	havana
ENSMUSG00000087295	Gm3948	processed_transcript;	havana	3.37951	2.84739	1.82054	3.88032	0.000104321	0.000559061	5.53742	1.42705
ENSMUSG00000090550	Prlh	protein_coding;	ensembl_havana
ENSMUSG00000026304	Rab17	protein_coding;	ensembl_havana	25.3698	-0.987534	0.467828	-3.15232	0.0016198	0.00635779	-1.3867	0.4399
ENSMUSG00000100791	Gm28199	lincRNA;	havana
ENSMUSG00000026305	Lrrfip1	protein_coding;	ensembl_havana	2408.82	0.0643946	0.124582	0.575932	0.564661	0.696014	0.0792962	0.137683
ENSMUSG00000070732	Rbm44	protein_coding;	ensembl_havana	2.47572	-0.263496	0.630126	-1.16387	0.244476	0.386867	-1.67057	1.43535
ENSMUSG00000100018	Gm7776	processed_pseudogene;	havana
ENSMUSG00000034353	Ramp1	protein_coding;	ensembl_havana	142.34	-0.497133	0.207916	-2.89885	0.00374537	0.0130176	-0.60609	0.20908
ENSMUSG00000034343	Ube2f	protein_coding;	ensembl_havana	1059.39	0.438869	0.106953	4.40474	1.05913e-05	7.13924e-05	0.468554	0.106375
ENSMUSG00000083064	Gm7785	processed_pseudogene;	havana	2.25357	0.0232867	0.537392	0.114043	0.909204	0.946295	0.160963	1.41142
ENSMUSG00000097285	Gm26683	lincRNA;	ensembl
ENSMUSG00000026307	Scly	protein_coding;	ensembl_havana	362.1	-0.288291	0.125419	-2.56847	0.0102149	0.0305068	-0.329294	0.128206
ENSMUSG00000090322	Gm17090	antisense;	havana
ENSMUSG00000049515	Espnl	protein_coding;	ensembl_havana	3.98043	-0.286763	0.592202	-1.20054	0.22993	0.370095	-1.40915	1.17376
ENSMUSG00000026308	Klhl30	protein_coding;	ensembl_havana	1027.33	-0.794554	0.165621	-5.22871	1.707e-07	1.68629e-06	-0.859679	0.164415
ENSMUSG00000047443	Erfe	protein_coding;	ensembl_havana	4.10705	-0.0735277	0.502251	-0.343984	0.730858	0.825274	-0.398048	1.15717
ENSMUSG00000026309	Ilkap	protein_coding;	ensembl_havana	1027.07	-0.193392	0.110396	-1.92053	0.054791	0.121572	-0.221496	0.115331
ENSMUSG00000100253	1700020N18Rik	lincRNA;	havana
ENSMUSG00000067071	Hes6	protein_coding;	ensembl_havana	305.478	-0.12837	0.122984	-1.1627	0.244953	0.387358	-0.154758	0.133103
ENSMUSG00000055866	Per2	protein_coding;	ensembl_havana	268.898	-0.267051	0.355586	-1.20377	0.228678	0.368809	-0.581328	0.482922
ENSMUSG00000101911	Gm28381	processed_pseudogene;	havana
ENSMUSG00000100151	Gm28382	lincRNA;	havana
ENSMUSG00000101958	Gm19085	processed_pseudogene;	havana
ENSMUSG00000034292	Traf3ip1	protein_coding;	ensembl_havana	187.362	-0.194425	0.146328	-1.53366	0.125113	0.233269	-0.242177	0.157908
ENSMUSG00000026311	Asb1	protein_coding;	ensembl_havana	442.346	0.200727	0.139177	1.64732	0.099493	0.194595	0.244926	0.148682
ENSMUSG00000101705	Gm28380	lincRNA;	havana
ENSMUSG00000100980	Gm29100	antisense;	havana
ENSMUSG00000007805	Twist2	protein_coding;	ensembl_havana	27.3137	0.236906	0.323001	1.11899	0.263146	0.408684	0.482213	0.430937
ENSMUSG00000101414	Gm29101	sense_intronic;	havana
ENSMUSG00000102745	Gm37600	TEC;	havana
ENSMUSG00000026313	Hdac4	protein_coding;	ensembl_havana	503.761	-0.388146	0.177343	-2.59858	0.00936095	0.0283009	-0.469199	0.18056
ENSMUSG00000103101	Gm37048	TEC;	havana
ENSMUSG00000096941	Gm26720	lincRNA;	ensembl
ENSMUSG00000102565	Gm37036	TEC;	havana
ENSMUSG00000101265	Gm29099	lincRNA;	havana
ENSMUSG00000101522	Gm7837	processed_pseudogene;	havana
ENSMUSG00000026260	Ndufa10	protein_coding;	ensembl_havana	11013.3	-0.714084	0.132718	-5.7189	1.07216e-08	1.33179e-07	-0.756947	0.132359
ENSMUSG00000098288	Mir6900	miRNA;	mirbase
ENSMUSG00000067064	Olfr1416	protein_coding;	ensembl_havana
ENSMUSG00000057464	Olfr1415	protein_coding;	ensembl_havana
ENSMUSG00000042849	Olfr1414	protein_coding;	ensembl_havana
ENSMUSG00000058904	Olfr1413	protein_coding;	ensembl_havana
ENSMUSG00000097001	1700054K02Rik	antisense;	havana
ENSMUSG00000099363	Gm28478	unprocessed_pseudogene;	havana
ENSMUSG00000046300	Olfr1412	protein_coding;	ensembl_havana
ENSMUSG00000107778	Gm44098	unprocessed_pseudogene;	havana
ENSMUSG00000062497	Olfr1411	protein_coding;	ensembl_havana
ENSMUSG00000108131	Gm44099	unprocessed_pseudogene;	havana
ENSMUSG00000063583	Olfr1410	protein_coding;	ensembl_havana
ENSMUSG00000061616	Olfr12	protein_coding;	ensembl_havana
ENSMUSG00000073616	Cops9	protein_coding;	ensembl_havana	1335.05	0.231602	0.129057	2.01965	0.0434198	0.10098	0.272424	0.134887
ENSMUSG00000044055	Otos	protein_coding;	ensembl_havana
ENSMUSG00000100546	Gm29483	lincRNA;	havana	3.92959	-1.09343	1.02674	-2.72521	0.00642605	0.0205153	-3.23857	1.18837
ENSMUSG00000099665	Gm29482	lincRNA;	havana
ENSMUSG00000100781	Gm29481	antisense;	havana	4.47138	-0.136124	0.478398	-0.612995	0.53988	0.675982	-0.59361	0.968377
ENSMUSG00000034220	Gpc1	protein_coding;	ensembl_havana	8168	0.13701	0.147286	1.07453	0.282587	0.429856	0.175792	0.163599
ENSMUSG00000101995	Gm29480	antisense;	havana
ENSMUSG00000065470	Mir149	miRNA;	mirbase
ENSMUSG00000034212	Ankmy1	protein_coding;	ensembl_havana	5.1891	-0.154993	0.494542	-0.69342	0.488046	0.632482	-0.700803	1.01065
ENSMUSG00000047067	Dusp28	protein_coding;	ensembl_havana	315.907	-0.0732531	0.131161	-0.62853	0.529657	0.667945	-0.0917502	0.145976
ENSMUSG00000097251	5033417F24Rik	antisense;	havana	14.7719	-0.962624	0.607973	-2.76454	0.00570038	0.0185558	-1.63934	0.592988
ENSMUSG00000026269	Rnpepl1	protein_coding;	ensembl_havana	1445.7	-0.246756	0.0807069	-3.2278	0.00124747	0.00505021	-0.263872	0.0817499
ENSMUSG00000100632	9430060I03Rik	antisense;	havana
ENSMUSG00000026270	Capn10	protein_coding;	ensembl_havana	160.123	-0.0282375	0.135606	-0.235702	0.813664	0.884589	-0.0361145	0.153221
ENSMUSG00000026271	Gpr35	protein_coding;	ensembl_havana	37.7577	0.843405	0.466643	2.81548	0.00487044	0.0162894	1.27875	0.454184
ENSMUSG00000100021	Gm18697	processed_pseudogene;	havana
ENSMUSG00000045091	Aqp12	protein_coding;	ensembl_havana
ENSMUSG00000081453	Gm6767	processed_pseudogene;	havana	61.5546	2.80872	1.79974	3.86738	0.000110012	0.000585009	5.48565	1.41844
ENSMUSG00000101378	Gm28086	lincRNA;	havana
ENSMUSG00000026272	Agxt	protein_coding;	ensembl_havana
ENSMUSG00000034159	2310007B03Rik	protein_coding;	ensembl_havana
ENSMUSG00000084989	Crocc2	protein_coding;	havana	4.39866	-0.373217	0.639023	-1.46607	0.14263	0.258161	-1.70455	1.16267
ENSMUSG00000069873	4930438A08Rik	protein_coding;	ensembl_havana	4.06375	2.351	1.78901	3.63522	0.000277742	0.00134008	5.45925	1.50177
ENSMUSG00000098997	Mir6901	miRNA;	mirbase
ENSMUSG00000026273	Mterf4	protein_coding;	ensembl_havana	297.922	-0.0361542	0.136679	-0.299933	0.764228	0.8493	-0.0463468	0.154524
ENSMUSG00000101172	Gm28535	antisense;	havana	3.07571	0.0405721	0.465123	0.188392	0.850569	0.909361	0.188119	0.998551
ENSMUSG00000100351	Gm7867	processed_pseudogene;	havana
ENSMUSG00000026274	Pask	protein_coding;	ensembl_havana	20.6604	0.251749	0.314484	1.19948	0.230342	0.370526	0.488897	0.407592
ENSMUSG00000026275	Ppp1r7	protein_coding;	ensembl_havana	783.38	0.15557	0.085762	1.92378	0.054382	0.120871	0.17083	0.088799
ENSMUSG00000106302	Mir6902	miRNA;	mirbase
ENSMUSG00000098689	Mir6345	miRNA;	mirbase
ENSMUSG00000064389	Gm26446	snRNA;	ensembl
ENSMUSG00000034107	Ano7	protein_coding;	ensembl_havana
ENSMUSG00000034088	Hdlbp	protein_coding;	ensembl_havana	12021.9	-0.294596	0.186071	-1.92779	0.0538818	0.119998	-0.381621	0.197958
ENSMUSG00000090489	Gm17415	processed_pseudogene;	havana
ENSMUSG00000026276	2002-09-01	protein_coding;	havana	15.1517	0.063701	0.326393	0.309122	0.757228	0.844491	0.157799	0.510475
ENSMUSG00000116048	2002-09-01	protein_coding;	ensembl_havana
ENSMUSG00000034066	Farp2	protein_coding;	ensembl_havana	587.357	-0.140944	0.126941	-1.24441	0.213347	0.350426	-0.170944	0.137369
ENSMUSG00000103854	Gm37250	TEC;	havana
ENSMUSG00000026277	Stk25	protein_coding;	ensembl_havana	1602.97	-0.301677	0.0754174	-4.19274	2.75602e-05	0.000171034	-0.317241	0.0756643
ENSMUSG00000100927	Gm28536	antisense;	havana
ENSMUSG00000026278	Bok	protein_coding;	ensembl_havana	112.495	0.00603816	0.220937	0.0355571	0.971635	0.984479	0.0102197	0.287416
ENSMUSG00000026279	Thap4	protein_coding;	ensembl_havana	819.108	0.0139165	0.0969467	0.153801	0.877766	0.926291	0.0159712	0.103843
ENSMUSG00000101952	Gm10550	antisense;	havana	1.35221	0.126913	0.58274	0.622207	0.533806	0.670674	0.978434	1.57252
ENSMUSG00000026280	Atg4b	protein_coding;	ensembl_havana	655.324	0.152521	0.0896068	1.81357	0.0697447	0.147477	0.1689	0.0931315
ENSMUSG00000026281	Dtymk	protein_coding;	ensembl_havana	363.858	-0.077484	0.121026	-0.709943	0.477739	0.62332	-0.0942123	0.132704
ENSMUSG00000026283	Ing5	protein_coding;	ensembl_havana	330.037	0.225541	0.130583	1.94819	0.0513921	0.115444	0.266853	0.136975
ENSMUSG00000088961	Gm22089	snRNA;	ensembl
ENSMUSG00000073609	D2hgdh	protein_coding;	ensembl_havana	449.061	-0.287677	0.11099	-2.84027	0.00450758	0.0152236	-0.320185	0.112731
ENSMUSG00000094651	Gal3st2	protein_coding;	ensembl_havana	4.84334	-0.386805	0.565163	-1.48398	0.137815	0.251582	-1.3127	0.884582
ENSMUSG00000101660	Gm18666	unprocessed_pseudogene;	havana	8.85762	-0.251416	0.464301	-1.06485	0.286946	0.434641	-0.818427	0.768588
ENSMUSG00000053398	Phgdh	protein_coding;	ensembl_havana	385.427	5.35002	0.445978	12.4083	2.35627e-35	4.1783e-33	5.45163	0.439354
ENSMUSG00000053141	Ptprt	protein_coding;	ensembl_havana	12.6869	4.08412	1.41213	4.8239	1.40778e-06	1.15976e-05	5.39654	1.11871
ENSMUSG00000004038	Gstm3	protein_coding;	ensembl_havana	12.0055	3.38771	1.64933	4.23086	2.32797e-05	0.000146346	5.3804	1.2717
ENSMUSG00000034000	Neu4	protein_coding;	ensembl_havana
ENSMUSG00000026285	Pdcd1	protein_coding;	ensembl_havana	2.594	0.346522	0.70672	1.4754	0.140104	0.254618	2.31751	1.57076
ENSMUSG00000100990	Gm7891	processed_pseudogene;	havana
ENSMUSG00000100347	Gm7895	processed_pseudogene;	havana	3.77999	0.154235	0.483948	0.688669	0.491032	0.635111	0.66597	0.96704
ENSMUSG00000077413	Gm23389	snoRNA;	ensembl
ENSMUSG00000100518	4930440C22Rik	lincRNA;	havana
ENSMUSG00000089310	Gm23181	snoRNA;	ensembl
ENSMUSG00000099592	Gm5264	processed_pseudogene;	havana
ENSMUSG00000051185	Fam174a	protein_coding;	ensembl_havana	1045.44	0.535989	0.105861	5.35437	8.58571e-08	8.97665e-07	0.564012	0.105337
ENSMUSG00000103973	BC055308	TEC;	havana
ENSMUSG00000081051	Gm15427	processed_pseudogene;	havana	113.188	0.182353	0.204972	1.12334	0.261292	0.40651	0.268892	0.239368
ENSMUSG00000040710	St8sia4	protein_coding;	ensembl_havana	487.062	-0.318409	0.18822	-2.06072	0.0393296	0.0933465	-0.408505	0.198234
ENSMUSG00000103197	Gm37642	TEC;	havana
ENSMUSG00000100777	4930598F16Rik	lincRNA;	havana
ENSMUSG00000102718	Gm37761	TEC;	havana
ENSMUSG00000095955	Gm22360	snRNA;	ensembl
ENSMUSG00000100062	1700063A18Rik	lincRNA;	havana
ENSMUSG00000080345	Gm24586	miRNA;	ensembl
ENSMUSG00000096585	Gm22917	miRNA;	ensembl
ENSMUSG00000102658	Gm37076	TEC;	havana
ENSMUSG00000100336	Gm29601	lincRNA;	havana
ENSMUSG00000100589	4930533P14Rik	lincRNA;	havana
ENSMUSG00000095610	Gm26245	snRNA;	ensembl
ENSMUSG00000100362	Gm1833	processed_pseudogene;	havana
ENSMUSG00000077255	Gm26078	snoRNA;	ensembl
ENSMUSG00000040693	Slco4c1	protein_coding;	ensembl_havana
ENSMUSG00000097814	Panct2	antisense;	havana
ENSMUSG00000045463	Slco6b1	transcribed_unprocessed_pseudogene;	havana
ENSMUSG00000097480	Gm9499	processed_pseudogene;	havana
ENSMUSG00000100454	Gm28901	lincRNA;	havana
ENSMUSG00000044757	Gm6430	processed_pseudogene;	ensembl_havana	1.57293	-0.403601	0.718859	-1.60717	0.108018	0.208003	-2.29851	1.43017
ENSMUSG00000026331	Slco6c1	protein_coding;	ensembl_havana
ENSMUSG00000100484	Gm7133	unprocessed_pseudogene;	havana
ENSMUSG00000101348	Gm7135	transcribed_unprocessed_pseudogene;	havana
ENSMUSG00000103179	Gm37171	TEC;	havana
ENSMUSG00000042064	Myo3b	protein_coding;	ensembl_havana	9.68602	3.44408	1.6077	4.28716	1.80974e-05	0.000116802	5.33588	1.24462
ENSMUSG00000086860	Gm1720	lincRNA;	havana	4.01301	1.43172	1.53325	3.11817	0.00181979	0.00698807	5.25487	1.68524
ENSMUSG00000026333	Gin1	protein_coding;	ensembl_havana	278.142	-0.125212	0.110938	-1.23581	0.216528	0.354059	-0.146525	0.118565
ENSMUSG00000026335	Pam	protein_coding;	ensembl_havana	16797.9	0.370458	0.276971	1.8414	0.0655625	0.140374	0.567027	0.307932
ENSMUSG00000104140	Gm37140	TEC;	havana
ENSMUSG00000089169	Gm25413	misc_RNA;	ensembl
ENSMUSG00000089782	Gm3531	processed_pseudogene;	havana
ENSMUSG00000089706	B230216N24Rik	processed_transcript;	havana
ENSMUSG00000096085	Gm24465	snRNA;	ensembl
ENSMUSG00000100182	1810006J02Rik	lincRNA;	havana	15.8071	-0.229454	0.375932	-1.02657	0.304624	0.453329	-0.566551	0.551889
ENSMUSG00000100711	Gm29461	lincRNA;	havana
ENSMUSG00000097608	Gm7952	processed_pseudogene;	havana
ENSMUSG00000099634	Gm29462	processed_pseudogene;	havana
ENSMUSG00000026336	Slco6d1	protein_coding;	ensembl_havana
ENSMUSG00000089791	Gm3555	processed_pseudogene;	havana
ENSMUSG00000096193	Gm26134	miRNA;	ensembl
ENSMUSG00000100009	Gm7967	lincRNA;	havana	5.27044	-0.546218	0.610938	-1.88092	0.0599827	0.130963	-1.51747	0.806768
ENSMUSG00000099686	Gm29460	processed_pseudogene;	havana
ENSMUSG00000087804	Gm23434	snRNA;	ensembl
ENSMUSG00000099453	Gm18248	processed_pseudogene;	havana
ENSMUSG00000067028	Cntnap5b	protein_coding;	ensembl_havana
ENSMUSG00000082431	Tdpx-ps1	processed_pseudogene;	havana	12.6738	-0.323253	0.381072	-1.39556	0.162847	0.286024	-0.701994	0.503019
ENSMUSG00000104104	Gm37877	TEC;	havana
ENSMUSG00000100662	Gm19029	processed_pseudogene;	havana
ENSMUSG00000087883	Gm23602	snoRNA;	ensembl
ENSMUSG00000099835	Gm29668	processed_pseudogene;	havana	17.1986	0.034893	0.294065	0.176543	0.859867	0.915372	0.0769498	0.43587
ENSMUSG00000100794	Gm29667	processed_pseudogene;	havana
ENSMUSG00000099427	Gm18700	processed_pseudogene;	havana
ENSMUSG00000099892	Gm18185	processed_pseudogene;	havana
ENSMUSG00000100977	Gm29334	processed_pseudogene;	havana
ENSMUSG00000077039	Gm25537	miRNA;	ensembl
ENSMUSG00000100684	Gm20268	lincRNA;	havana
ENSMUSG00000100088	Gm28801	processed_pseudogene;	havana
ENSMUSG00000100222	Psmb6-ps2	processed_pseudogene;	havana
ENSMUSG00000100065	Gm18969	processed_pseudogene;	havana
ENSMUSG00000100349	Gm28188	processed_pseudogene;	havana
ENSMUSG00000099375	Gm28187	lincRNA;	havana	4.71405	-0.159992	0.504808	-0.71585	0.474084	0.620387	-0.750111	1.04786
ENSMUSG00000077295	Gm24122	snoRNA;	ensembl
ENSMUSG00000099770	Gm28623	unprocessed_pseudogene;	havana
ENSMUSG00000088510	Gm23036	snoRNA;	ensembl
ENSMUSG00000101890	Gm3116	unprocessed_pseudogene;	havana
ENSMUSG00000099989	Gm20281	processed_pseudogene;	havana
ENSMUSG00000087908	Gm22034	snoRNA;	ensembl
ENSMUSG00000100955	Gm18728	unprocessed_pseudogene;	havana
ENSMUSG00000088594	Gm23965	snoRNA;	ensembl
ENSMUSG00000099469	Gm29141	unprocessed_pseudogene;	havana
ENSMUSG00000102325	Gm37789	TEC;	havana
ENSMUSG00000101297	Gm18447	processed_pseudogene;	havana
ENSMUSG00000100059	Gm29140	processed_pseudogene;	havana
ENSMUSG00000088161	Gm23537	misc_RNA;	ensembl
ENSMUSG00000099464	Gm5260	processed_pseudogene;	havana
ENSMUSG00000100935	Gm29592	unprocessed_pseudogene;	havana
ENSMUSG00000099801	Gm29011	processed_pseudogene;	havana
ENSMUSG00000050840	Cdh20	protein_coding;	ensembl_havana	42.0887	-0.215438	0.28674	-1.08094	0.279724	0.426952	-0.398644	0.368794
ENSMUSG00000103991	Gm38031	TEC;	havana
ENSMUSG00000084704	n-R5s216	rRNA;	ensembl
ENSMUSG00000103060	Gm36969	TEC;	havana
ENSMUSG00000089866	Gm15699	antisense;	havana
ENSMUSG00000099669	Gm29012	lincRNA;	havana	2.9888	-0.141479	0.562138	-0.667052	0.504739	0.646351	-0.927484	1.39042
ENSMUSG00000099702	Gm29013	unprocessed_pseudogene;	havana
ENSMUSG00000047496	Rnf152	protein_coding;	ensembl_havana	99.4135	-0.120304	0.196133	-0.764833	0.444371	0.594153	-0.180036	0.235392
ENSMUSG00000099582	Gm29014	processed_pseudogene;	havana
ENSMUSG00000097482	Gm17634	antisense;	havana
ENSMUSG00000101214	Gm28403	sense_overlapping;	havana	15.5816	-0.205026	0.363231	-0.934118	0.350243	0.501306	-0.501918	0.537317
ENSMUSG00000067017	Gm3608	pseudogene;	ensembl	44.5499	0.179205	0.456851	0.788969	0.43013	0.580684	0.656276	0.831815
ENSMUSG00000056536	Pign	protein_coding;	ensembl_havana	130.336	0.398655	0.16549	2.80828	0.00498071	0.0165777	0.469386	0.167144
ENSMUSG00000100672	Gm28404	sense_intronic;	havana
ENSMUSG00000101219	Gm20302	processed_pseudogene;	havana	2.55467	-0.145025	0.588362	-0.703593	0.481687	0.627099	-1.09851	1.56128
ENSMUSG00000076999	Gm22426	miRNA;	ensembl
ENSMUSG00000101656	Gm8004	processed_pseudogene;	havana
ENSMUSG00000026319	2310035C23Rik	protein_coding;	ensembl_havana	608.548	0.192564	0.102179	2.04321	0.0410313	0.0966045	0.216792	0.106103
ENSMUSG00000104044	Gm37566	TEC;	havana
ENSMUSG00000101330	Gm10193	processed_pseudogene;	havana
ENSMUSG00000086093	Gm15341	antisense;	havana	4.40853	2.34098	1.70514	3.64407	0.000268365	0.00130008	5.23959	1.43784
ENSMUSG00000102690	Gm37779	TEC;	havana
ENSMUSG00000089206	Gm26214	snRNA;	ensembl
ENSMUSG00000099448	Gm18801	processed_pseudogene;	havana
ENSMUSG00000099843	Gm7160	lincRNA;	havana	96.6969	0.10886	0.179273	0.736947	0.461155	0.608643	0.155523	0.211037
ENSMUSG00000038866	Zcchc2	protein_coding;	ensembl_havana	437.753	0.429906	0.119657	3.92138	8.80442e-05	0.000482224	0.46708	0.119111
ENSMUSG00000102501	Gm37372	TEC;	havana
ENSMUSG00000097612	Gm26509	processed_pseudogene;	havana
ENSMUSG00000101583	Gm20753	lincRNA;	havana	29.1251	-0.88236	0.425392	-3.04419	0.00233311	0.00866928	-1.23962	0.407208
ENSMUSG00000044340	Phlpp1	protein_coding;	ensembl_havana	629.308	-0.595535	0.114603	-5.50017	3.79423e-08	4.25515e-07	-0.627953	0.11417
ENSMUSG00000103291	Gm38235	TEC;	havana
ENSMUSG00000100247	A530053M12Rik	lincRNA;	havana
ENSMUSG00000099604	Gm6651	processed_pseudogene;	havana
ENSMUSG00000082536	Gm13456	processed_pseudogene;	havana	379.703	3.25428	1.56041	4.21456	2.50262e-05	0.000156501	5.16717	1.22603
ENSMUSG00000054006	D630008O14Rik	antisense;	ensembl_havana
ENSMUSG00000098344	Mir3473f	miRNA;	mirbase
ENSMUSG00000103348	Gm37053	TEC;	havana
ENSMUSG00000009905	Kdsr	protein_coding;	ensembl_havana	311.339	0.0642427	0.150581	0.494473	0.620972	0.740947	0.0854438	0.172798
ENSMUSG00000009907	Vps4b	protein_coding;	ensembl_havana	1000.55	0.300567	0.0859967	3.70845	0.000208535	0.00103977	0.320619	0.0864564
ENSMUSG00000067006	Serpinb5	protein_coding;	ensembl_havana
ENSMUSG00000083613	Pou2f3-rs1	processed_pseudogene;	havana
ENSMUSG00000059956	Serpinb12	protein_coding;	ensembl_havana
ENSMUSG00000048775	Serpinb13	protein_coding;	ensembl_havana
ENSMUSG00000084228	Gm8080	unprocessed_pseudogene;	havana
ENSMUSG00000044594	Serpinb3a	protein_coding;	ensembl_havana
ENSMUSG00000058017	Serpinb3d	protein_coding;	ensembl_havana
ENSMUSG00000083884	Gm15388	processed_pseudogene;	havana
ENSMUSG00000073602	Serpinb3b	protein_coding;	ensembl_havana
ENSMUSG00000080729	Gm8084	unprocessed_pseudogene;	havana
ENSMUSG00000081114	Gm15390	processed_pseudogene;	havana
ENSMUSG00000073601	Serpinb3c	protein_coding;	ensembl_havana
ENSMUSG00000084189	Gm8089	unprocessed_pseudogene;	havana
ENSMUSG00000026327	Serpinb11	protein_coding;	ensembl_havana
ENSMUSG00000087210	Gm15391	lincRNA;	havana
ENSMUSG00000067001	Serpinb7	protein_coding;	ensembl_havana	1.57393	-0.016785	0.537589	-0.0822997	0.934408	0.962017	-0.116497	1.41552
ENSMUSG00000089278	Gm24553	snoRNA;	ensembl
ENSMUSG00000062345	Serpinb2	protein_coding;	ensembl_havana
ENSMUSG00000092572	Serpinb10	polymorphic_pseudogene;	ensembl_havana
ENSMUSG00000026315	Serpinb8	protein_coding;	ensembl_havana	125.033	0.654804	0.267986	3.10535	0.00190057	0.00725905	0.826126	0.266034
ENSMUSG00000086161	Gm15389	lincRNA;	havana
ENSMUSG00000096241	Gm24267	snRNA;	ensembl
ENSMUSG00000077237	Gm22438	snoRNA;	ensembl
ENSMUSG00000100457	D830032E09Rik	lincRNA;	havana	453.469	-0.980416	0.253645	-4.54214	5.56854e-06	4.01661e-05	-1.11247	0.244923
ENSMUSG00000101477	Gm18448	processed_pseudogene;	havana
ENSMUSG00000099484	Gm28282	processed_pseudogene;	havana
ENSMUSG00000100041	Gm5702	processed_pseudogene;	havana
ENSMUSG00000104478	Gm38212	TEC;	havana
ENSMUSG00000101231	Gm28283	processed_pseudogene;	havana
ENSMUSG00000101097	Gm6679	processed_pseudogene;	havana
ENSMUSG00000100831	Gm17847	processed_pseudogene;	havana
ENSMUSG00000100884	Gm28281	processed_pseudogene;	havana
ENSMUSG00000089037	Gm22159	snoRNA;	ensembl
ENSMUSG00000084741	Gm25293	misc_RNA;	ensembl
ENSMUSG00000100025	Gm8141	processed_pseudogene;	havana
ENSMUSG00000026312	Cdh7	protein_coding;	ensembl_havana
ENSMUSG00000100290	Gm18552	processed_pseudogene;	havana
ENSMUSG00000100758	Gm3332	processed_pseudogene;	havana
ENSMUSG00000099926	Gm6693	processed_pseudogene;	havana
ENSMUSG00000047216	Cdh19	protein_coding;	ensembl_havana	214.634	-0.243258	0.167756	-1.72559	0.084422	0.171506	-0.311161	0.180322
ENSMUSG00000102788	Gm38255	TEC;	havana
ENSMUSG00000102160	Gm36944	TEC;	havana
ENSMUSG00000101253	Gm29088	lincRNA;	havana
ENSMUSG00000101846	Gm19927	processed_pseudogene;	havana
ENSMUSG00000100555	Gm8173	processed_pseudogene;	havana
ENSMUSG00000102728	Gm37934	TEC;	havana
ENSMUSG00000038702	Dsel	protein_coding;	ensembl_havana	232.211	0.260469	0.132882	2.21622	0.0266768	0.0681862	0.305224	0.137723
ENSMUSG00000101875	Gm6028	processed_pseudogene;	havana
ENSMUSG00000099732	Gm17752	processed_pseudogene;	havana
ENSMUSG00000101220	Gm6717	processed_pseudogene;	havana
ENSMUSG00000100020	Gm19086	processed_pseudogene;	havana
ENSMUSG00000101054	Gm18406	processed_pseudogene;	havana
ENSMUSG00000088691	Gm22331	snoRNA;	ensembl
ENSMUSG00000099884	Gm8204	processed_pseudogene;	havana
ENSMUSG00000100304	Gm28190	processed_pseudogene;	havana
ENSMUSG00000101453	Gm28189	lincRNA;	havana
ENSMUSG00000102105	Gm17946	processed_pseudogene;	havana
ENSMUSG00000099943	Gm18181	processed_pseudogene;	havana
ENSMUSG00000084546	Gm24937	snoRNA;	ensembl
ENSMUSG00000097648	9330185C12Rik	lincRNA;	havana	2.52808	-0.162309	0.589201	-0.773759	0.439073	0.589005	-1.17127	1.51374
ENSMUSG00000101687	Gm4854	processed_pseudogene;	havana
ENSMUSG00000100515	Gm17916	transcribed_processed_pseudogene;	havana
ENSMUSG00000070695	Cntnap5a	protein_coding;	ensembl_havana
ENSMUSG00000092948	Gm23393	miRNA;	ensembl
ENSMUSG00000102033	Gm28263	processed_pseudogene;	havana
ENSMUSG00000094429	Gm19965	protein_coding;	ensembl_havana
ENSMUSG00000101154	Gm17777	processed_pseudogene;	havana
ENSMUSG00000065865	Gm24030	snRNA;	ensembl
ENSMUSG00000098815	Gm27785	miRNA;	ensembl
ENSMUSG00000101573	Gm28361	processed_pseudogene;	havana
ENSMUSG00000107979	Zfp813-ps	lincRNA;	havana
ENSMUSG00000101373	Zfp813-ps	processed_pseudogene;	havana
ENSMUSG00000099615	Gm28362	unprocessed_pseudogene;	havana
ENSMUSG00000100265	Gm28363	protein_coding;	havana
ENSMUSG00000100527	Gm28359	unprocessed_pseudogene;	havana
ENSMUSG00000099571	Gm18182	unprocessed_pseudogene;	havana
ENSMUSG00000101303	B020011L13Rik	protein_coding;	havana
ENSMUSG00000100305	Gm28360	protein_coding;	havana
ENSMUSG00000099534	Gm28169	processed_pseudogene;	havana
ENSMUSG00000100886	Gm7195	unprocessed_pseudogene;	havana
ENSMUSG00000101415	Gm28168	protein_coding;	havana
ENSMUSG00000100617	Gm7145	protein_coding;	havana
ENSMUSG00000100703	Gm28358	transcribed_unprocessed_pseudogene;	havana
ENSMUSG00000100177	Gm29489	unprocessed_pseudogene;	havana
ENSMUSG00000101363	Gm29490	processed_pseudogene;	havana
ENSMUSG00000101590	Gm29104	unprocessed_pseudogene;	havana
ENSMUSG00000102030	Gm29106	protein_coding;	havana
ENSMUSG00000099870	Gm7200	processed_pseudogene;	havana
ENSMUSG00000026374	Tsn	protein_coding;	ensembl_havana	1014.85	0.0160555	0.0970337	0.177305	0.859269	0.915163	0.018429	0.10394
ENSMUSG00000026377	Nifk	protein_coding;	ensembl_havana	505.539	0.71545	0.136531	5.58916	2.28168e-08	2.65701e-07	0.760778	0.136117
ENSMUSG00000099936	Gm28867	lincRNA;	havana	7.507	0.709306	0.647863	2.2166	0.0266502	0.0681378	1.6589	0.748397
ENSMUSG00000064302	Clasp1	protein_coding;	ensembl_havana	5988.91	-0.534465	0.221106	-2.95996	0.00307676	0.0109902	-0.656494	0.221791
ENSMUSG00000077257	Gm26080	snoRNA;	ensembl
ENSMUSG00000107722	2900060B14Rik	antisense;	ensembl_havana
ENSMUSG00000080542	Gm22710	snRNA;	ensembl
ENSMUSG00000100770	Gm28466	processed_pseudogene;	havana
ENSMUSG00000055976	Cldn23	protein_coding;	ensembl_havana	4.28511	2.75489	1.64726	3.89033	0.000100109	0.000538746	5.14791	1.32326
ENSMUSG00000089601	Gm22094	rRNA;	ensembl
ENSMUSG00000101624	Gm28882	processed_pseudogene;	havana
ENSMUSG00000088363	Gm23497	snRNA;	ensembl
ENSMUSG00000100040	Gm28467	processed_pseudogene;	havana
ENSMUSG00000048402	Gli2	protein_coding;	ensembl_havana	74.9923	0.214855	0.227017	1.23473	0.216931	0.354556	0.329578	0.266923
ENSMUSG00000098273	Mir6346	miRNA;	mirbase
ENSMUSG00000097408	Gm26831	lincRNA;	havana
ENSMUSG00000096939	Gm8321	processed_pseudogene;	havana
ENSMUSG00000100767	Gm3508	processed_pseudogene;	havana
ENSMUSG00000099860	Gm29456	lincRNA;	havana
ENSMUSG00000101179	Gm29455	lincRNA;	havana
ENSMUSG00000037035	Inhbb	protein_coding;	ensembl_havana	96.7861	0.130454	0.227833	0.751934	0.452091	0.600746	0.214778	0.285635
ENSMUSG00000004451	Ralb	protein_coding;	ensembl_havana	750.757	0.147855	0.0899052	1.75263	0.0796658	0.163832	0.163988	0.093567
ENSMUSG00000101437	Gm29454	processed_pseudogene;	havana
ENSMUSG00000098447	Gm27184	antisense;	havana	11.2043	-0.0359124	0.318273	-0.176165	0.860164	0.915471	-0.0871835	0.494897
ENSMUSG00000098923	Tmem185b	protein_coding;	havana	280.504	0.181939	0.124624	1.63244	0.102586	0.199344	0.216088	0.132371
ENSMUSG00000101731	3830432H09Rik	lincRNA;	havana
ENSMUSG00000084505	Gm25322	snRNA;	ensembl
ENSMUSG00000026383	Epb41l5	protein_coding;	ensembl_havana	141.31	0.0979233	0.164244	0.706436	0.479917	0.62525	0.13426	0.190052
ENSMUSG00000102687	Gm37219	TEC;	havana
ENSMUSG00000026384	Ptpn4	protein_coding;	ensembl_havana	1117.22	-0.23098	0.124253	-2.07797	0.037712	0.0902368	-0.268961	0.129435
ENSMUSG00000091876	Gm3851	processed_pseudogene;	havana
ENSMUSG00000103146	Gm37745	TEC;	havana
ENSMUSG00000100436	Gm29657	processed_pseudogene;	havana
ENSMUSG00000090277	Gm8338	processed_pseudogene;	havana
ENSMUSG00000100042	Gm29658	processed_pseudogene;	havana
ENSMUSG00000100636	Gm3551	processed_pseudogene;	havana
ENSMUSG00000101224	Gm28209	lincRNA;	havana
ENSMUSG00000036975	Tmem177	protein_coding;	ensembl_havana	294.25	-0.104046	0.12951	-0.902746	0.366661	0.518384	-0.128633	0.14249
ENSMUSG00000036962	Cfap221	protein_coding;	ensembl_havana
ENSMUSG00000092245	Gm17973	processed_pseudogene;	havana
ENSMUSG00000026387	Sctr	protein_coding;	ensembl_havana
ENSMUSG00000029752	Asns	protein_coding;	ensembl_havana	1156.27	5.02668	0.339144	15.2535	1.55973e-52	7.16275e-50	5.09073	0.333741
ENSMUSG00000026385	Dbi	protein_coding;	ensembl_havana	2701.16	-0.251872	0.118781	-2.35142	0.0187018	0.0507192	-0.287775	0.122383
ENSMUSG00000026388	3110009E18Rik	protein_coding;	ensembl_havana	39.9073	0.0621872	0.233069	0.354346	0.72308	0.819332	0.108415	0.305959
ENSMUSG00000026389	Steap3	protein_coding;	ensembl_havana	698.869	-0.56619	0.116895	-5.15884	2.48481e-07	2.36592e-06	-0.600119	0.116328
ENSMUSG00000036907	C1ql2	protein_coding;	ensembl_havana
ENSMUSG00000101275	1700012E03Rik	lincRNA;	havana
ENSMUSG00000026390	Marco	protein_coding;	ensembl_havana	2.77689	0.333816	0.851375	1.75932	0.078523	0.162043	4.69185	2.66685
ENSMUSG00000058665	En1	protein_coding;	ensembl_havana
ENSMUSG00000099957	2610027F03Rik	lincRNA;	havana
ENSMUSG00000101386	Gm29346	lincRNA;	havana	20.7913	-0.827819	0.424138	-2.90568	0.00366458	0.0127789	-1.19569	0.411502
ENSMUSG00000101922	Gm29345	lincRNA;	havana
ENSMUSG00000100761	Gm29344	processed_pseudogene;	havana
ENSMUSG00000099336	Gm29348	lincRNA;	havana
ENSMUSG00000100979	Gm29347	lincRNA;	havana
ENSMUSG00000102360	Gm37043	TEC;	havana
ENSMUSG00000097881	Celrr	lincRNA;	havana
ENSMUSG00000101700	Gm29359	lincRNA;	havana
ENSMUSG00000104332	Gm38283	TEC;	havana
ENSMUSG00000003721	Insig2	protein_coding;	ensembl_havana	1129.13	0.0781431	0.14137	0.631813	0.527509	0.665846	0.100713	0.159403
ENSMUSG00000104253	Gm37174	TEC;	havana	13.9928	-0.09564	0.299677	-0.477899	0.632722	0.749696	-0.208699	0.436701
ENSMUSG00000101791	2210011K15Rik	lincRNA;	havana
ENSMUSG00000026339	Ccdc93	protein_coding;	ensembl_havana	576.242	0.232411	0.125337	2.07589	0.0379042	0.0905998	0.271104	0.130597
ENSMUSG00000085857	Gm15392	antisense;	havana
ENSMUSG00000083582	Gm15393	processed_pseudogene;	havana
ENSMUSG00000050534	Htr5b	protein_coding;	ensembl_havana
ENSMUSG00000081130	Gm8217	processed_pseudogene;	havana
ENSMUSG00000001674	Ddx18	protein_coding;	ensembl_havana	309.239	0.208048	0.116829	1.9701	0.0488264	0.111045	0.240447	0.122048
ENSMUSG00000102006	Gm28591	processed_pseudogene;	havana
ENSMUSG00000102488	Gm37920	TEC;	havana
ENSMUSG00000083584	Gm15394	processed_pseudogene;	havana
ENSMUSG00000100913	Gm8392	processed_pseudogene;	havana
ENSMUSG00000080410	Gm26472	miRNA;	ensembl
ENSMUSG00000099960	Gm28590	lincRNA;	havana
ENSMUSG00000089274	Gm24547	snRNA;	ensembl
ENSMUSG00000103263	Gm36982	TEC;	havana
ENSMUSG00000089190	Gm25771	snoRNA;	ensembl
ENSMUSG00000099451	Gm29192	processed_pseudogene;	havana
ENSMUSG00000104180	Gm37970	TEC;	havana
ENSMUSG00000100762	Gm8403	processed_pseudogene;	havana
ENSMUSG00000100405	Gm28911	processed_pseudogene;	havana
ENSMUSG00000100525	Gm20058	processed_pseudogene;	havana
ENSMUSG00000101495	Gm28912	processed_pseudogene;	havana
ENSMUSG00000036815	Dpp10	protein_coding;	ensembl_havana
ENSMUSG00000102801	Gm37478	TEC;	havana
ENSMUSG00000102681	Gm37221	TEC;	havana
ENSMUSG00000077472	Gm24791	snoRNA;	ensembl
ENSMUSG00000104410	Gm37066	TEC;	havana
ENSMUSG00000102521	Gm37781	TEC;	havana
ENSMUSG00000104205	Gm37396	TEC;	havana
[truncated: 51,716 more rows]

## Sheet: Reactome_Pathways_Up
Term	Overlap	P-value	Adjusted P-value	Old P-value	Old Adjusted P-value	Odds Ratio	Combined Score	Genes	Column1	Column2	Column3	Column4	Column5	Column6	Column7	Column8	Column9	Column10	Column11	Column12	Column13	Column14	Column15	Column16	Column17	Column18	Column19	Column20	Column21	Column22	Column23	Column24	Column25	Column26	Column27	Column28	Column29	Column30	Column31	Column32	Column33	Column34	Column35	Column36	Column37	Column38	Column39	Column40	Column41
Immune System	170/2150	1.40644e-11	1.79743e-08	0	0	1.86647	46.6381	CD86	IL1RN	CSF3R	NCF1	NCF2	CD80	NCF4	SLA	F13A1	C4B	LGALS3	KIF5C	MYC	KIF5A	CLEC5A	C3AR1	COTL1	SIRPA	AP1S3	ZBP1	TICAM2	PRKCB	CD300A	SLC11A1	HGF	CD180	RNASE6	TALDO1	CYBB	EEF1A1	TYROBP	DOK3	CLEC4D	BIN2	BTK	TRIB3	SQSTM1	CSF1R	MAOA	EBI3	STXBP2	C5AR1
NFE2L2 Regulating Anti-Oxidant Detoxification Enzymes	11/19	1.47741e-10	7.05749e-08	0	0	27.7287	627.654	NQO1	GCLC	SRXN1	TXNRD1	PRDX1	GSR	GSTA1	HMOX1	SLC7A11	GCLM	ATF4
Interleukin-10 Signaling	16/46	1.65669e-10	7.05749e-08	0	0	10.8001	243.23	CD86	CCR1	IL10	IL1RN	CCL22	CD80	IL10RA	FPR1	IL18	TNFRSF1B	CXCL2	CXCL10	CCL4	TIMP1	CCR5	CCR2
Innate Immune System	100/1149	3.39842e-09	1.0858e-06	0	0	2.00648	39.1262	NCF1	NCF2	NCF4	C4B	LGALS3	CLEC5A	C3AR1	COTL1	SIRPA	ZBP1	TICAM2	CD300A	SLC11A1	CD180	RNASE6	CYBB	EEF1A1	TYROBP	DOK3	CLEC4D	BIN2	BTK	C5AR1	FPR1	PLD4	RASGRP4	TRPM2	PLCG2	CD300LB	HMOX1	ATP6V1H	NLRP3	NCKAP1L	CD14	LY86	MYO5A	PTPRC	BCL2	GSDME	ITGB2	PTPRJ	TREM2
Glutathione Conjugation	13/37	7.56909e-09	1.93466e-06	0	0	10.9374	204.521	GSTM4	GSTM3	GSTM2	GSTM1	GSS	HPGDS	GCLC	GSTA4	GSTA2	ESD	GSTA1	CHAC1	GCLM
Neutrophil Degranulation	51/478	7.00396e-08	1.41403e-05	0	0	2.45984	40.5239	ITGB2	PTPRJ	ITGAL	CTSS	LGALS3	HEBP2	HK3	GLIPR1	STBD1	CLEC5A	C3AR1	COTL1	SIRPA	CTSD	CD33	CTSC	CD53	HSP90AA1	TICAM2	FCER1G	CD300A	NFAM1	PGAM1	SLC11A1	CYBB	KCNAB2	TNFRSF1B	EEF1A1	CLEC4D	RAP2B	DOK3	TYROBP	BIN2	TMBIM1	CAT	DOCK2	TLR2	CD63	CSTB	CLEC12A	MVP	C5AR1
Signaling by Interleukins	49/452	7.74505e-08	1.41403e-05	0	0	2.50182	40.9638	CD86	IL1RN	CSF3R	CD80	ITGB2	F13A1	CXCL2	MYC	TIMP1	CCR5	HAVCR2	CCR2	DUSP4	IL10	HSP90AA1	HGF	IL18	TALDO1	TNFRSF1B	VAV1	HCK	BIRC5	LCP1	SQSTM1	CSF1R	MAOA	EBI3	STXBP2	FPR1	CSF2RB	HIF1A	CSF2RA	INPP5D	CCL4	TIFA	IL21R	HMOX1	PTK2B	CCR1	PTPN18	CCL22	IL10RA
Response of EIF2AK1 (HRI) to Heme Deficiency	8/15	1.25185e-07	1.99983e-05	0	0	22.9754	365.159	DDIT3	ASNS	TRIB3	CHAC1	EIF2S2	ATF5	ATF3	ATF4
Nuclear Events Mediated by NFE2L2	16/87	3.13882e-06	0.000445712	0	0	4.5536	57.7017	ABCC3	NQO1	SRXN1	TXNRD1	GSR	TALDO1	SLC7A11	GCLC	MYC	PRDX1	GSTA1	BCL2	HMOX1	GCLM	SQSTM1	ATF4
Cytokine Signaling in Immune System	66/776	3.93742e-06	0.000503202	0	0	1.91719	23.8594	CD86	IL1RN	CSF3R	TNFRSF13B	FLT3	CD80	ITGB2	F13A1	SLA	PTPRJ	CXCL2	TNFSF13B	TUBA1C	MYC	TIMP1	CCR5	CCR2	HAVCR2	DUSP4	IL10	HSP90AA1	HGF	IL18	TALDO1	TNFRSF1B	VAV1	HCK	TUBB2B	OAS3	BIRC5	IRF5	LCP1	SQSTM1	CSF1R	MAOA	EBI3	STXBP2	FPR1	CSF2RB	TNFRSF11A	FAAP20	HIF1A
Cellular Response to Chemical Stress	25/202	1.27393e-05	0.00148008	0	0	2.86556	32.2972	NCF1	SRXN1	NCF2	NCF4	SLC7A11	MYC	PRDX1	SESN2	HMOX1	NLRP3	ABCC3	NQO1	TXNRD1	GSR	TALDO1	CYBB	GCLC	GSTA1	CAT	BCL2	NOX4	BLVRB	GCLM	SQSTM1	ATF4
Hemostasis	59/707	2.24939e-05	0.00229665	0	0	1.86946	20.0075	CD84	DOCK8	SERPINE1	ITGB2	PLEK	F13A1	ARRB2	SLC7A11	ITGAL	SLC8A1	PIK3CG	SPN	DOCK10	TUBA1C	KIF5C	KIF5A	RAC2	SIRPA	TIMP1	KIF21B	KIF1A	SLC16A3	ABCC4	FCER1G	ITGA4	PRKCB	HGF	PLA2G4A	VAV1	APBB1IP	SLC7A5	TUBB2B	KIF9	DOK2	RAD51C	SLC7A8	LCP2	CD48	DOCK2	CD63	SELPLG	STXBP2
Platelet Activation, Signaling and Aggregation	29/262	2.33619e-05	0.00229665	0	0	2.52852	26.9651	CD63	SERPINE1	STXBP2	PLEK	F13A1	ARRB2	THBS1	PIK3CG	PIK3R5	CYB5R1	GNA15	PLCG2	RAC2	GNG8	TIMP1	P2RY12	ABCC4	TGFB2	FCER1G	PRKCB	HGF	PLA2G4A	LHFPL2	VAV1	APBB1IP	LCP2	PTPN6	FERMT3	PF4
Serine Biosynthesis	5/9	2.63524e-05	0.00240559	0	0	25.0539	264.168	SRR	PSAT1	PHGDH	SERINC2	PSPH
Detoxification of Reactive Oxygen Species	9/36	3.64303e-05	0.00310387	0	0	6.7012	68.487	NCF1	NCF2	PRDX1	TXNRD1	NCF4	GSR	CAT	CYBB	NOX4
Transport of Inorganic Cations Anions and Amino Acids Oligopeptides	16/107	4.7022e-05	0.00375588	0	0	3.54906	35.3661	SLC24A2	SLC38A1	SLC1A2	SLC1A4	SLC3A2	SLC7A11	SLC4A4	SLC8A1	SLC7A3	SLC7A5	SLC7A8	SLC9A7	SLC9A9	SLC26A7	SLC17A7	SLC15A3
KEAP1-NFE2L2 Pathway	17/119	5.00576e-05	0.00376315	0	0	3.36585	33.3298	ABCC3	NQO1	SRXN1	TXNRD1	GSR	TALDO1	SLC7A11	GCLC	MYC	PRDX1	SESN2	GSTA1	BCL2	HMOX1	GCLM	SQSTM1	ATF4
Chemokine Receptors Bind Chemokines	11/57	6.80459e-05	0.00482476	0	0	4.81275	46.1799	CX3CR1	CCR1	CXCL10	CCL22	XCR1	CCL7	CCL4	CCR5	CXCL2	CCR2	PF4
RUNX3 Regulates Immune Response and Cell Migration	4/6	7.17296e-05	0.00482476	0	0	40.0484	382.166	ITGA4	SPP1	ITGAL	RUNX3
Interleukin-4 and Interleukin-13 Signaling	16/112	8.25925e-05	0.00527766	0	0	3.36333	31.6207	IL10	HSP90AA1	CCL22	MAOA	HGF	ITGB2	IL18	OSM	F13A1	TNFRSF1B	HIF1A	MYC	BCL2	HMOX1	BIRC5	TIMP1
Inflammasomes	7/25	0.000124804	0.00759522	0	0	7.80526	70.1597	PANX1	P2RX7	PSTPIP1	BCL2	HMOX1	NLRP3	NLRC4
CD28 Dependent Vav1 Pathway	5/12	0.000146844	0.00853032	0	0	14.3143	126.34	CD86	PAK1	CD80	PAK3	VAV1
GPVI-mediated Activation Cascade	8/35	0.000195221	0.0108475	0	0	5.95033	50.824	FCER1G	PLCG2	RAC2	LCP2	PTPN6	PIK3CG	VAV1	PIK3R5
Trafficking and Processing of Endosomal TLR	5/13	0.000229252	0.0122077	0	0	12.5243	104.963	UNC93B1	TLR9	TLR8	TLR7	CTSS
Cross-presentation of Particulate Exogenous Antigens (Phagosomes)	4/8	0.000309854	0.0158397	0	0	20.0221	161.767	NCF1	NCF2	NCF4	CYBB
SLC-mediated Transmembrane Transport	25/249	0.000383284	0.0188399	0	0	2.25866	17.7683	SLC24A2	SLC1A2	SLC2A1	SLC1A4	SLC3A2	SLC7A11	SLC4A4	SLC2A6	SLC8A1	SLC7A3	APOD	SLC17A7	SLC15A3	SLC16A3	FGF21	SLC38A1	SLC13A3	SLC11A1	RUNX1	SLC7A5	SLC6A9	SLC7A8	SLC9A7	SLC9A9	SLC26A7
GPCR Downstream Signalling	49/633	0.000624228	0.0295468	0	0	1.70966	12.6156	GPR68	GPR65	PDE3B	ARRB2	HTR2A	CXCL2	PIK3CG	PREX1	CYSLTR1	GNAT2	RGS1	C3AR1	CCR5	CCR2	GPR39	PRKCB	GLP2R	PLA2G4A	VAV1	BTK	NGEF	CX3CR1	PTGER4	RGS19	RGS14	NPY4R	C5AR1	FPR1	GPR83	ADCY7	FGD2	PIK3R5	FGD3	P2RY6	PAK1	GNA15	GRK5	CCL4	GNG8	P2RY12	CCR1	P2RY13
Signal Regulatory Protein Family Interactions	5/16	0.000690168	0.0315012	0	0	9.10718	66.2873	TYROBP	PTK2B	SIRPA	PTPN6	FYB
RHO GTPases Activate NADPH Oxidases	6/24	0.000748413	0.0327494	0	0	6.68318	48.1025	NCF1	NCF2	PRKCB	NCF4	RAC2	CYBB
Signaling by GPCR	53/706	0.000776251	0.0327494	0	0	1.65495	11.8512	GPR68	GPR65	PDE3B	ARRB2	HTR2A	CXCL2	PIK3CG	ADGRE1	PREX1	CYSLTR1	GNAT2	RGS1	C3AR1	CCR5	CCR2	GPR39	PRKCB	GLP2R	WNT9B	PLA2G4A	VAV1	BTK	NGEF	CX3CR1	PTGER4	RGS19	RGS14	NPY4R	C5AR1	FPR1	GPR83	ADCY7	FGD2	PIK3R5	FGD3	P2RY6	PAK1	GNA15	CCL7	GRK5	CCL4	GNG8
Amino Acid Transport Across the Plasma Membrane	7/33	0.000794391	0.0327494	0	0	5.40137	38.5546	SLC7A5	SLC38A1	SLC7A8	SLC1A4	SLC3A2	SLC7A11	SLC7A3
Signal Transduction	158/2613	0.000877735	0.0346328	0	0	1.33966	9.42873	CD86	NCF1	GPR68	NCF2	GPR65	CD80	NCF4	SERPINE1	ARHGDIG	IKZF1	DOCK10	PREX1	CYSLTR1	GNAT2	RGS1	BASP1	MYC	KIF5A	CHEK1	C3AR1	EPSTI1	SOX9	PRKCB	HGF	PAQR3	MATK	CYBB	RPGRIP1L	TEX2	RUNX3	GABRG2	EREG	RUNX1	SFRP1	RRAGD	BTK	TRIB3	SQSTM1	NGEF	C5AR1	FPR1	GPR83
The NLRP3 Inflammasome	5/17	0.000939532	0.0346328	0	0	8.34781	58.1853	P2RX7	PANX1	PSTPIP1	HMOX1	NLRP3
Basigin Interactions	6/25	0.000945342	0.0346328	0	0	6.3311	44.0895	SPN	SLC7A5	SLC7A8	SLC3A2	SLC7A11	SLC16A3
RAC2 GTPase Cycle	12/88	0.000948473	0.0346328	0	0	3.17615	22.1081	DOCK10	PREX1	PAK1	NCF1	NCF2	STBD1	NCF4	RAC2	CYBB	NCKAP1L	DOCK2	VAV1
RAC1 GTPase Cycle	19/184	0.00132061	0.0468818	0	0	2.32271	15.3988	NCF1	NCF2	DOCK8	NCF4	WAS	CYBB	ARHGAP15	VAV1	ARHGAP4	DOCK10	ARHGAP22	PREX1	PAK1	ARHGAP30	TAGAP	NCKAP1L	DOCK2	PAK3	NGEF
ROS and RNS Production in Phagocytes	7/36	0.00137039	0.0473341	0	0	4.84184	31.9206	NCF1	NCF2	SLC11A1	NCF4	RAC2	ATP6V1H	CYBB
Cell Recruitment (Pro-Inflammatory Response)	6/27	0.00145631	0.0477222	0	0	5.72753	37.4114	P2RX7	PSTPIP1	C3AR1	IL18	HMOX1	NLRP3
Purinergic Signaling in Leishmaniasis Infection	6/27	0.00145631	0.0477222	0	0	5.72753	37.4114	P2RX7	PSTPIP1	C3AR1	IL18	HMOX1	NLRP3
Toll-like Receptor Cascades	18/174	0.00171161	0.0538495	0	0	2.32604	14.8176	DUSP4	TICAM2	UNC93B1	CD180	ITGB2	LY86	CTSS	TLR1	TIFA	BTK	PLCG2	TLR9	TLR8	IRF5	TLR7	CD14	GSDME	TLR2
Response to Elevated Platelet Cytosolic Ca2+	15/133	0.00172756	0.0538495	0	0	2.55955	16.2814	ABCC4	CD63	TGFB2	PRKCB	HGF	SERPINE1	STXBP2	PLEK	F13A1	LHFPL2	THBS1	CYB5R1	TIMP1	FERMT3	PF4
Phase II - Conjugation of Compounds	13/111	0.00244391	0.0743648	0	0	2.66813	16.0465	GSTM4	GSTM3	GSTM2	GSTM1	GSS	HPGDS	GCLC	GSTA4	GSTA2	ESD	GSTA1	CHAC1	GCLM
Glutathione Synthesis and Recycling	4/13	0.00261208	0.0769139	0	0	8.89637	52.9121	GCLC	GSS	CHAC1	GCLM
VEGFA-VEGFR2 Pathway	12/99	0.00264805	0.0769139	0	0	2.77295	16.4545	HSP90AA1	PAK1	NCF1	NCF2	PRKCB	NCF4	CYBB	PTK2B	TRIB3	NCKAP1L	PAK3	VAV1
Generation of Second Messenger Molecules	7/41	0.00300067	0.085219	0	0	4.12872	23.9834	ENAH	PAK1	WAS	PLCG2	LCP2	PAK3	FYB
Platelet Degranulation	14/128	0.00322163	0.0875074	0	0	2.47063	14.1761	ABCC4	CD63	TGFB2	HGF	SERPINE1	STXBP2	PLEK	F13A1	LHFPL2	THBS1	CYB5R1	TIMP1	FERMT3	PF4
Regulation of TLR by Endogenous Ligand	5/22	0.00327841	0.0875074	0	0	5.89102	33.699	TLR1	TLR7	CD14	GSDME	TLR2
RUNX1 Regulates Transcription of Genes Involved in Differentiation of Myeloid Cells	3/7	0.00328666	0.0875074	0	0	15.0008	85.7727	LGALS3	PRKCB	RUNX1
Azathioprine ADME	5/23	0.00402666	0.105022	0	0	5.56345	30.6814	ABCC4	GSTM1	GSTA2	GSTA1	VAV1
Interleukin-2 Family Signaling	7/44	0.00451926	0.115512	0	0	3.79336	20.4819	INPP5D	IL21R	PTK2B	CSF2RB	PTPN6	CSF2RA	HAVCR2
Metabolic Disorders of Biological Oxidation Enzymes	6/34	0.00498014	0.121548	0	0	4.29407	22.7684	GCLC	MAOA	GSS	CYP2R1	TBXAS1	GCLM
Extracellular Matrix Organization	25/300	0.00506291	0.121548	0	0	1.8348	9.69841	FBN2	COL14A1	COL12A1	SERPINE1	ITGB2	TNC	LOXL4	LTBP2	LAMC2	ITGAE	ITGAL	THBS1	CTSS	SPP1	NCAM1	TIMP1	ADAMTS8	CTSD	TGFB2	ITGA4	MFAP4	VCAN	COL8A2	COL8A1	COL9A2
TGFBR3 Regulates TGF-beta Signaling	3/8	0.00507276	0.121548	0	0	12	63.4065	TGFB2	ARRB2	TGFBR1
DAP12 Interactions	7/45	0.00513584	0.121548	0	0	3.69334	19.4695	TYROBP	CLEC5A	CD300LB	PLCG2	BTK	TREM2	LCP2
Signaling by VEGF	12/108	0.0054138	0.125797	0	0	2.5118	13.1086	HSP90AA1	PAK1	NCF1	NCF2	PRKCB	NCF4	CYBB	PTK2B	TRIB3	NCKAP1L	PAK3	VAV1
CD28 Co-Stimulation	6/35	0.00577244	0.127193	0	0	4.14578	21.3701	CD86	PAK1	CD80	TRIB3	PAK3	VAV1
Diseases Associated With the TLR Signaling Cascade	6/35	0.00577244	0.127193	0	0	4.14578	21.3701	TLR1	UNC93B1	BTK	TLR7	CD14	TLR2
Diseases of Immune System	6/35	0.00577244	0.127193	0	0	4.14578	21.3701	TLR1	UNC93B1	BTK	TLR7	CD14	TLR2
Heme Degradation	4/16	0.00593027	0.127921	0	0	6.67122	34.2079	ABCC2	GSTA1	BLVRB	HMOX1
Constitutive Signaling by Aberrant PI3K in Cancer	10/83	0.00607766	0.127921	0	0	2.75016	14.0345	CD86	FLT3	CD80	HGF	RAC2	STRN	PIK3AP1	MET	VAV1	EREG
Signaling by Receptor Tyrosine Kinases	39/536	0.00610576	0.127921	0	0	1.58895	8.10129	NCF1	NCF2	FLT3	NCF4	PTPRO	PDE3B	PTPRJ	LAMC2	HIF1A	THBS1	THBS4	PAK1	MYC	CHEK1	SPP1	ATP6V1H	PTK2B	NCKAP1L	APOE	PAK3	CTSD	DUSP4	PTPN18	HSP90AA1	EGR2	PRKCB	HGF	MATK	CYBB	ADAP1	GABRG2	VAV1	EREG	CILP	TLR9	PTPN6	TRIB3	COL9A2	MET
Integrin Cell Surface Interactions	10/85	0.00718174	0.148037	0	0	2.67654	13.212	ITGA4	ITGB2	TNC	COL8A2	SPP1	COL8A1	ITGAE	COL9A2	ITGAL	THBS1
BH3-only Proteins Associate With and Inactivate Anti-Apoptotic BCL-2 Members	3/9	0.00734081	0.148914	0	0	9.99947	49.1405	BCL2	PMAIP1	BID
Metabolism of Folate and Pterines	4/17	0.00746589	0.149085	0	0	6.15773	30.1569	MTHFD1L	MTHFD2	FOLR2	ALDH1L2
Assembly of Collagen Fibrils and Other Multimeric Structures	8/61	0.00819848	0.158752	0	0	3.02716	14.5419	COL14A1	COL12A1	COL8A2	LOXL4	COL8A1	LAMC2	COL9A2	CTSS
Nucleotide-binding Domain, Leucine Rich Repeat Containing Receptor (NLR) Signaling Pathways	8/61	0.00819848	0.158752	0	0	3.02716	14.5419	PANX1	P2RX7	PSTPIP1	CARD9	BCL2	HMOX1	NLRP3	NLRC4
Kinesins	8/62	0.00902979	0.17224	0	0	2.97094	13.9849	TUBA1C	KIF9	TUBB2B	KIF5C	KIF26B	KIF5A	KIF1A	KIF21B
G Alpha (I) Signalling Events	25/316	0.0095651	0.179768	0	0	1.73244	8.05521	CX3CR1	RGS19	RGS14	NPY4R	C5AR1	FPR1	ADCY7	CXCL2	GNA15	GNAT2	RGS1	CCL4	C3AR1	GNG8	CCR5	CCR2	CCR1	P2RY12	P2RY13	PLA2G4A	CXCL10	GPR183	RGS10	RGS11	PF4
Biological Oxidations	19/222	0.0102675	0.190172	0	0	1.88412	8.62696	GSTM4	GSTM3	GSTM2	GSTM1	MAOA	GSS	EPHX1	HPGDS	GCLC	GSTA4	GSTA2	GSTA1	ESD	TBXAS1	CYP2R1	AHRR	CHAC1	GCLM	CBR3
Semaphorin Interactions	8/64	0.0108789	0.194662	0	0	2.86453	12.9504	HSP90AA1	PAK1	TYROBP	CD72	PTPRC	TREM2	PAK3	MET
DAP12 Signaling	5/29	0.0112222	0.194662	0	0	4.17127	18.7284	TYROBP	PLCG2	BTK	TREM2	LCP2
VEGFR2 Mediated Vascular Permeability	5/29	0.0112222	0.194662	0	0	4.17127	18.7284	PAK1	HSP90AA1	TRIB3	PAK3	VAV1
MyD88 Deficiency (TLR2 4)	4/19	0.0112715	0.194662	0	0	5.33614	23.9351	TLR1	BTK	CD14	TLR2
Other Semaphorin Interactions	4/19	0.0112715	0.194662	0	0	5.33614	23.9351	CD72	PTPRC	TYROBP	TREM2
Pyrimidine Salvage	3/11	0.0134242	0.228141	0	0	7.49882	32.3251	UCK2	UPP1	DCK
IRAK4 Deficiency (TLR2 4)	4/20	0.0135671	0.228141	0	0	5.00237	21.5107	TLR1	BTK	CD14	TLR2
RAC3 GTPase Cycle	10/94	0.0141736	0.235245	0	0	2.38864	10.1669	DOCK10	PREX1	PAK1	NCF1	NCF2	STBD1	NCF4	CYBB	NCKAP1L	ARHGAP15
Antigen processing-Cross Presentation	10/96	0.0162516	0.266276	0	0	2.33284	9.61029	TLR1	NCF1	NCF2	NCF4	MRC1	BTK	CYBB	CD14	CTSS	TLR2
CDC42 GTPase Cycle	14/155	0.0165758	0.26815	0	0	1.99468	8.17781	DOCK8	ARHGDIG	WAS	ARHGAP4	FGD2	DOCK10	ARHGAP22	FGD3	PREX1	PAK1	ARHGAP30	TAGAP	PAK3	NGEF
G-protein Beta Gamma Signalling	5/32	0.0169236	0.270354	0	0	3.70721	15.1219	PAK1	BTK	GNG8	PIK3CG	PIK3R5
P2Y Receptors	3/12	0.0172727	0.272268	0	0	6.66527	27.0518	P2RY12	P2RY13	P2RY6
Class A 1 (Rhodopsin-like Receptors)	25/333	0.0174695	0.272268	0	0	1.63533	6.61869	PTGER4	CX3CR1	GPR68	NPY4R	GPR65	C5AR1	FPR1	HTR2A	CXCL2	CYSLTR1	P2RY6	CCL7	CCL4	C3AR1	CCR5	CCR2	CCR1	P2RY12	GPR39	P2RY13	XCR1	CCL22	CXCL10	GPR183	PF4
PERK Regulates Gene Expression	5/33	0.019183	0.295372	0	0	3.57462	14.1331	DDIT3	ASNS	EIF2S2	ATF3	ATF4
Activation of NOXA and Translocation to Mitochondria	2/5	0.0206833	0.300378	0	0	13.3207	51.6635	E2F1	PMAIP1
G2 Phase	2/5	0.0206833	0.300378	0	0	13.3207	51.6635	E2F1	E2F3
MET Activates PTPN11	2/5	0.0206833	0.300378	0	0	13.3207	51.6635	HGF	MET
MET Interacts With TNS Proteins	2/5	0.0206833	0.300378	0	0	13.3207	51.6635	HGF	MET
Vitamin B1 (Thiamin) Metabolism	2/5	0.0206833	0.300378	0	0	13.3207	51.6635	SLC19A3	SLC19A2
Cellular Responses to Stress	50/787	0.0244784	0.351499	0	0	1.37244	5.09172	RPL3	NCF1	SRXN1	NCF2	NCF4	SLC7A11	TUBA1C	SERP1	MYC	SESN2	LONP1	CHAC1	ABCC3	HSP90AA1	TALDO1	CYBB	RPL13A	EEF1A1	ERN1	IMPACT	TUBB2B	DDIT3	CAT	RRAGD	BLVRB	TRIB3	ATF5	SQSTM1	ATF3	ATF4	ANAPC15	HIF1A	EXTL1	PRDX1	E2F1	HMOX1	ATP6V1H	NLRP3	E2F3	NUP43	NQO1	TXNRD1
Negative Regulation of the PI3K AKT Network	11/118	0.0256098	0.363659	0	0	2.06239	7.55821	CD86	FLT3	CD80	HGF	RAC2	TRIB3	STRN	PIK3AP1	MET	VAV1	EREG
Interleukin-3, Interleukin-5 and GM-CSF Signaling	6/48	0.0259147	0.363944	0	0	2.86061	10.4496	HCK	INPP5D	CSF2RB	PTPN6	CSF2RA	VAV1
RHO GTPase Cycle	31/450	0.0265845	0.369293	0	0	1.4914	5.40996	NCF1	NCF2	DOCK8	NCF4	WAS	ARHGDIG	ARHGAP15	ARHGAP4	FGD2	FGD3	DOCK10	ARHGAP22	PREX1	PAK1	BASP1	STBD1	TAGAP	EPSTI1	EFHD2	RAC2	PTK2B	NCKAP1L	PAK3	HSP90AA1	RHOH	CYBB	TEX2	VAV1	ARHGAP30	DOCK2	NGEF
Signaling by Erythropoietin	4/25	0.029358	0.387937	0	0	3.81032	13.4436	PLCG2	PIK3CG	VAV1	PIK3R5
Biosynthesis of Lipoxins (LX)	2/6	0.0300514	0.387937	0	0	9.99003	35.0135	HPGD	ALOX5AP
FLT3 Signaling Through SRC Family Kinases	2/6	0.0300514	0.387937	0	0	9.99003	35.0135	HCK	FLT3
MET Receptor Activation	2/6	0.0300514	0.387937	0	0	9.99003	35.0135	HGF	MET
MET Activates PI3K AKT Signaling	2/6	0.0300514	0.387937	0	0	9.99003	35.0135	HGF	MET
Synthesis of GDP-mannose	2/6	0.0300514	0.387937	0	0	9.99003	35.0135	PMM1	HK1
Uptake and Function of Diphtheria Toxin	2/6	0.0300514	0.387937	0	0	9.99003	35.0135	HSP90AA1	TXNRD1
Adaptive Immune System	53/854	0.0307904	0.390875	0	0	1.33831	4.65806	CD86	NCF1	NCF2	CD80	NCF4	ITGB2	PTPRJ	TREM2	ITGAL	CTSS	TUBA1C	KIF5C	KIF5A	MRC1	AP1S3	CTSD	CD33	CTSC	ITGA4	PRKCB	CD300A	CYBB	VAV1	ENAH	TLR1	CD200R1	TUBB2B	TYROBP	BTK	LCP2	TRIB3	TLR2	WAS	DAPP1	FYB	LILRA5	PAK1	INPP5D	PLCG2	CD300LB	SLAMF7	CD300LD
Cell Surface Interactions at the Vascular Wall	18/233	0.0308907	0.390875	0	0	1.68246	5.85042	CD84	FCER1G	SELPLG	ITGA4	ITGB2	SLC3A2	SLC7A11	ITGAL	SPN	SLC7A5	DOK2	SLC7A8	INPP5D	SIRPA	CD48	PTPN6	SLC16A3	PF4
Negative Regulation of FLT3	3/15	0.0321214	0.398554	0	0	4.99816	17.1848	FLT3	SLA	PTPRJ
Synthesis of Prostaglandins (PG) and Thromboxanes (TX)	3/15	0.0321214	0.398554	0	0	4.99816	17.1848	HPGDS	HPGD	TBXAS1
Synthesis of IP3 and IP4 in the Cytosol	4/26	0.0334243	0.410733	0	0	3.63694	12.36	INPP5D	INPP5J	PLCG2	PLD4
Degradation of the Extracellular Matrix	12/140	0.0359675	0.437775	0	0	1.88067	6.25348	FBN2	COL14A1	COL12A1	COL8A2	SPP1	COL8A1	LAMC2	COL9A2	TIMP1	ADAMTS8	CTSD	CTSS
PI3K AKT Signaling in Cancer	10/110	0.0375386	0.447481	0	0	2.00476	6.5804	CD86	FLT3	CD80	HGF	RAC2	STRN	PIK3AP1	MET	VAV1	EREG
Interleukin Receptor SHC Signaling	4/27	0.0378021	0.447481	0	0	3.47863	11.3939	INPP5D	CSF2RB	PTPN6	CSF2RA
Nucleotide-like (Purinergic) Receptors	3/16	0.0381655	0.447481	0	0	4.61345	15.0667	P2RY12	P2RY13	P2RY6
Sema3A PAK Dependent Axon Repulsion	3/16	0.0381655	0.447481	0	0	4.61345	15.0667	HSP90AA1	PAK1	PAK3
PI5P, PP2A and IER3 Regulate PI3K AKT Signaling	10/111	0.0395678	0.459706	0	0	1.98481	6.41041	CD86	FLT3	CD80	HGF	RAC2	STRN	PIK3AP1	MET	VAV1	EREG
vRNP Assembly	2/7	0.0407574	0.465071	0	0	7.99161	25.5741	HSP90AA1	IPO5
PTK6 Promotes HIF1A Stabilization	2/7	0.0407574	0.465071	0	0	7.99161	25.5741	GPNMB	HIF1A
ATF4 Activates Genes in Response to Endoplasmic Reticulum Stress	4/28	0.0424927	0.476365	0	0	3.33351	10.5286	DDIT3	ASNS	ATF3	ATF4
Metabolism of Porphyrins	4/28	0.0424927	0.476365	0	0	3.33351	10.5286	ABCC2	GSTA1	HMOX1	BLVRB
Metabolism	121/2181	0.0430121	0.477995	0	0	1.19624	3.76369	RPL3	ALDH1L2	NUBP1	HPGDS	CHAC1	PSPH	DIO2	TALDO1	PHKA1	DCTD	CH25H	MTHFD2	GPD1	ACOT2	TRIB3	PLPP2	ABHD4	ABHD3	MAOA	PLD4	FUT1	HACD4	PIK3R5	SGPL1	FUT7	INPP5D	ESD	PLCG2	SLC19A3	INPP5J	HMOX1	APOE	B4GALNT2	PCK2	SLC19A2	GSTM4	GSTM3	B3GALNT1	GSTM2	GSTM1	EPHX1	ASNS
TCR Signaling	10/113	0.0438496	0.480528	0	0	1.94606	6.08532	ENAH	PAK1	PTPRC	INPP5D	PLCG2	WAS	PTPRJ	LCP2	PAK3	FYB
Aberrant Regulation of Mitotic G1 S Transition in Cancer Due to RB1 Defects	3/17	0.044744	0.480528	0	0	4.28369	13.3086	CCND2	E2F1	E2F3
Defective Binding of RB1 Mutants to E2F1,(E2F2, E2F3)	3/17	0.044744	0.480528	0	0	4.28369	13.3086	CCND2	E2F1	E2F3
Platelet Sensitization by LDL	3/17	0.044744	0.480528	0	0	4.28369	13.3086	PLA2G4A	PTPN6	LRP8
Downregulation of ERBB2 Signaling	4/29	0.0474959	0.496266	0	0	3.2	9.75075	PTPN18	HSP90AA1	MATK	EREG
TNFs Bind Their Physiological Receptors	4/29	0.0474959	0.496266	0	0	3.2	9.75075	TNFSF18	TNFRSF13B	TNFRSF1B	TNFSF13B
The Role of Nef in HIV-1 Replication and Disease Pathogenesis	4/29	0.0474959	0.496266	0	0	3.2	9.75075	HCK	ATP6V1H	AP1S3	DOCK2
Interleukin-12 Family Signaling	6/56	0.0499582	0.496266	0	0	2.4019	7.19745	IL10	GSTA2	EBI3	TALDO1	LCP1	CRLF1
Mitochondrial Unfolded Protein Response (UPRmt)	3/18	0.0518444	0.496266	0	0	3.9979	11.8318	CAT	LONP1	ATF5
COPI-dependent Golgi-to-ER Retrograde Traffic	9/101	0.0521729	0.496266	0	0	1.95993	5.78806	TUBA1C	NAPB	KIF9	TUBB2B	KIF5C	KIF26B	KIF5A	KIF21B	KIF1A
Binding of TCF LEF CTNNB1 to Target Gene Promoters	2/8	0.0526522	0.496266	0	0	6.65932	19.6054	MYC	RUNX3
Defective CSF2RA Causes SMDP4	2/8	0.0526522	0.496266	0	0	6.65932	19.6054	CSF2RB	CSF2RA
Defective CSF2RB Causes SMDP5	2/8	0.0526522	0.496266	0	0	6.65932	19.6054	CSF2RB	CSF2RA
RUNX3 Regulates WNT Signaling	2/8	0.0526522	0.496266	0	0	6.65932	19.6054	MYC	RUNX3
RUNX3 Regulates YAP1-mediated Transcription	2/8	0.0526522	0.496266	0	0	6.65932	19.6054	RUNX3	CTGF
Synthesis of PG	2/8	0.0526522	0.496266	0	0	6.65932	19.6054	PLD4	CDS2
Metabolism of Vitamins and Cofactors	15/198	0.0527034	0.496266	0	0	1.64475	4.84063	HSP90AA1	SLC2A1	ALDH1L2	LRP8	MTHFD1L	MTHFD2	NMRK2	SLC19A3	AOX1	COQ8B	APOE	BCO2	FOLR2	LRP12	SLC19A2
Peptide Ligand-Binding Receptors	15/198	0.0527034	0.496266	0	0	1.64475	4.84063	CCR1	CX3CR1	XCR1	CCL22	NPY4R	C5AR1	FPR1	CXCL2	CXCL10	CCL7	CCL4	C3AR1	CCR5	CCR2	PF4
Activation of BH3-only Proteins	4/30	0.0528108	0.496266	0	0	3.07676	9.04888	E2F1	BCL2	PMAIP1	BID
Dectin-2 Family	4/30	0.0528108	0.496266	0	0	3.07676	9.04888	FCER1G	CLEC4D	PLCG2	MUC15
Paracetamol ADME	4/30	0.0528108	0.496266	0	0	3.07676	9.04888	ABCC3	ABCC4	ABCC2	GSTM1
Cellular Responses to Stimuli	53/887	0.0546125	0.509451	0	0	1.28303	3.7304	RPL3	NCF1	SRXN1	NCF2	NCF4	SLC7A11	PANX1	TUBA1C	SERP1	MYC	SESN2	LONP1	CHAC1	ABCC3	HSP90AA1	TALDO1	CYBB	RPL13A	EEF1A1	ERN1	IMPACT	TUBB2B	DDIT3	CAT	RRAGD	BLVRB	TRIB3	ATF5	SQSTM1	ATF3	ATF4	ANAPC15	HIF1A	ADCY7	EXTL1	PRDX1	E2F1	GNG8	HMOX1	ATP6V1H	NLRP3	E2F3
Collagen Chain Trimerization	5/44	0.0573949	0.521793	0	0	2.56491	7.33001	COL14A1	COL12A1	COL8A2	COL8A1	COL9A2
Elastic Fibre Formation	5/44	0.0573949	0.521793	0	0	2.56491	7.33001	FBN2	MFAP4	TGFB2	LOXL4	LTBP2
TP53 Regulates Transcription of Cell Death Genes	5/44	0.0573949	0.521793	0	0	2.56491	7.33001	PMAIP1	BIRC5	NLRC4	BID	PRELID3A
Transcriptional Regulation of Granulopoiesis	6/58	0.0575687	0.521793	0	0	2.30927	6.59246	CEBPA	CSF3R	SPI1	MYC	E2F1	RUNX1
Signaling by CSF1 (M-CSF) in Myeloid Cells	4/31	0.0584349	0.523445	0	0	2.96265	8.41346	CSF1R	HCK	INPP5D	PLCG2
Golgi-to-ER Retrograde Transport	11/135	0.0585701	0.523445	0	0	1.77805	5.04526	TUBA1C	NAPB	KIF9	TUBB2B	KIF5C	KIF26B	KIF5A	PLA2G4A	KIF21B	KIF1A	PAFAH1B3
Biosynthesis of Specialized Proresolving Mediators (SPMs)	3/19	0.0594518	0.527635	0	0	3.74783	10.5786	GSTM4	HPGD	ALOX5AP
Metabolism of Amino Acids and Derivatives	24/358	0.0599333	0.528239	0	0	1.44415	4.06459	NQO1	RPL3	TXNRD1	ODC1	GSR	DIO2	PYCR1	ASNS	RPL13A	SLC3A2	SRM	SLC7A5	GATM	SRR	SLC6A8	PSAT1	CTH	PHGDH	PCBD1	ALDH18A1	EEF1E1	BCAT1	SERINC2	PSPH
GPCR Ligand Binding	30/467	0.0616028	0.535718	0	0	1.38101	3.84895	CX3CR1	PTGER4	GPR68	NPY4R	GPR65	C5AR1	FPR1	HTR2A	CXCL2	ADGRE1	CYSLTR1	P2RY6	CCL7	CCL4	C3AR1	GNG8	CCR5	CCR2	P2RY12	CCR1	GPR39	P2RY13	CCL22	XCR1	GLP2R	WNT9B	CXCL10	GPR183	ADM2	PF4
Arachidonate Metabolism	6/59	0.0616201	0.535718	0	0	2.26558	6.31365	PON3	HPGDS	HPGD	ALOX5AP	TBXAS1	PLA2G4A
Signaling by Rho GTPases	41/672	0.0646574	0.544381	0	0	1.30905	3.58504	NCF1	NCF2	DOCK8	NCF4	WAS	ARHGDIG	ARHGAP15	ARHGAP4	FGD2	FGD3	DOCK10	ARHGAP22	PREX1	TUBA1C	PAK1	BASP1	STBD1	TAGAP	KIF5A	EPSTI1	EFHD2	RAC2	PTK2B	NCKAP1L	NUP43	SPDL1	PAK3	HSP90AA1	PRKCB	RHOH	CYBB	TEX2	ZWINT	VAV1	TUBB2B	ARHGAP30	CENPI	BTK	BIRC5	DOCK2	NGEF
Collagen Formation	8/90	0.0655879	0.544381	0	0	1.95359	5.32229	COL14A1	COL12A1	COL8A2	LOXL4	COL8A1	LAMC2	COL9A2	CTSS
Atorvastatin ADME	2/9	0.0655984	0.544381	0	0	5.70769	15.5489	PON3	ABCC2
Nef and Signal Transduction	2/9	0.0655984	0.544381	0	0	5.70769	15.5489	HCK	DOCK2
Sodium Proton Exchangers	2/9	0.0655984	0.544381	0	0	5.70769	15.5489	SLC9A7	SLC9A9
Synthesis of 5-Eicosatetraenoic Acids	2/9	0.0655984	0.544381	0	0	5.70769	15.5489	PON3	ALOX5AP
TRIF-mediated Programmed Cell Death	2/9	0.0655984	0.544381	0	0	5.70769	15.5489	TICAM2	CD14
Response of EIF2AK4 (GCN2) to Amino Acid Deficiency	9/106	0.0668081	0.550843	0	0	1.85842	5.02875	IMPACT	RPL3	DDIT3	ASNS	RPL13A	TRIB3	EIF2S2	ATF3	ATF4
TP53 Regulates Transcription of Genes Involved in Cytochrome C Release	3/20	0.0675491	0.553383	0	0	3.52719	9.50542	PMAIP1	BID	PRELID3A
Immunoregulatory Interactions Between a Lymphoid and a non-Lymphoid Cell	16/223	0.0689885	0.561575	0	0	1.55067	4.1462	ITGA4	CD300A	ITGB2	TREM2	PILRA	ITGAL	LILRA5	CD200R1	TYROBP	CD300LB	SLAMF7	CD300LD	SIGLEC1	FCGR2B	CD33	LAIR1
Signal Amplification	4/33	0.0705972	0.571033	0	0	2.75804	7.31092	P2RY12	GNA15	GNG8	PLA2G4A
TGF-beta Receptor Signaling Activates SMADs	5/47	0.0722932	0.581074	0	0	2.38133	6.25581	TGFB2	BAMBI	PMEPA1	LTBP2	TGFBR1
Factors Involved in Megakaryocyte Development and Platelet Production	12/158	0.0760262	0.590469	0	0	1.64723	4.24439	DOCK10	TUBA1C	KIF9	TUBB2B	RAD51C	KIF5C	DOCK8	KIF26B	KIF5A	KIF21B	KIF1A	DOCK2
Interleukin-37 Signaling	3/21	0.0761175	0.590469	0	0	3.33106	8.57906	PTPN18	PTPN6	PTPN7
Negative Regulation of MET Activity	3/21	0.0761175	0.590469	0	0	3.33106	8.57906	HGF	PTPRJ	MET
Costimulation by the CD28 Family	7/78	0.0785937	0.590469	0	0	1.97329	5.01898	CD86	PAK1	CD80	TRIB3	PTPN6	PAK3	VAV1
Leishmania Infection	17/245	0.0793556	0.590469	0	0	1.49576	3.78998	IL10	IL18	WAS	MYO5A	ADCY7	VAV1	P2RX7	HCK	CYSLTR1	PSTPIP1	C3AR1	BTK	PLCG2	HMOX1	NLRP3	GNG8	NCKAP1L
Parasitic Infection Pathways	17/245	0.0793556	0.590469	0	0	1.49576	3.78998	IL10	IL18	WAS	MYO5A	ADCY7	VAV1	P2RX7	HCK	CYSLTR1	PSTPIP1	C3AR1	BTK	PLCG2	HMOX1	NLRP3	GNG8	NCKAP1L
ATF6 (ATF6-alpha) Activates Chaperone Genes	2/10	0.0794685	0.590469	0	0	4.99397	12.6467	DDIT3	ATF4
Chylomicron Assembly	2/10	0.0794685	0.590469	0	0	4.99397	12.6467	MTTP	APOE
Creatine Metabolism	2/10	0.0794685	0.590469	0	0	4.99397	12.6467	GATM	SLC6A8
Diseases Associated With Surfactant Metabolism	2/10	0.0794685	0.590469	0	0	4.99397	12.6467	CSF2RB	CSF2RA
MET Receptor Recycling	2/10	0.0794685	0.590469	0	0	4.99397	12.6467	HGF	MET
RUNX3 Regulates p14-ARF	2/10	0.0794685	0.590469	0	0	4.99397	12.6467	RUNX3	RUNX1
STAT5 Activation Downstream of FLT3 ITD Mutants	2/10	0.0794685	0.590469	0	0	4.99397	12.6467	FLT3	NOX4
Signaling by TGF-beta Receptor Complex	8/94	0.0801227	0.591889	0	0	1.86233	4.70089	TGIF1	TGFB2	BAMBI	MYC	SERPINE1	PMEPA1	LTBP2	TGFBR1
Signaling by TGFBR3	5/49	0.0832891	0.601515	0	0	2.27285	5.64902	TGFB2	ARRB2	TIMP1	INHBA	TGFBR1
Unfolded Protein Response (UPR)	8/95	0.0840324	0.601515	0	0	1.84083	4.55891	ERN1	SERP1	EXTL1	DDIT3	ASNS	EIF2S2	ATF3	ATF4
Collagen Degradation	6/64	0.0843384	0.601515	0	0	2.06973	5.11827	COL14A1	COL12A1	COL8A2	COL8A1	COL9A2	CTSD
Cellular Response to Starvation	12/161	0.0847084	0.601515	0	0	1.61381	3.98376	IMPACT	RPL3	DDIT3	SESN2	RRAGD	ATP6V1H	ASNS	RPL13A	TRIB3	EIF2S2	ATF3	ATF4
Blood Group Systems Biosynthesis	3/22	0.0851365	0.601515	0	0	3.15557	7.77375	FUT7	FUT1	B4GALNT2
Cellular Hexose Transport	3/22	0.0851365	0.601515	0	0	3.15557	7.77375	SLC2A1	SLC2A6	FGF21
Chaperone Mediated Autophagy	3/22	0.0851365	0.601515	0	0	3.15557	7.77375	EEF1A1	HSP90AA1	RNASE1
Signaling by Rho GTPases, Miro GTPases and RHOBTB3	41/688	0.0851911	0.601515	0	0	1.27557	3.14155	NCF1	NCF2	DOCK8	NCF4	WAS	ARHGDIG	ARHGAP15	ARHGAP4	FGD2	FGD3	DOCK10	ARHGAP22	PREX1	TUBA1C	PAK1	BASP1	STBD1	TAGAP	KIF5A	EPSTI1	EFHD2	RAC2	PTK2B	NCKAP1L	NUP43	SPDL1	PAK3	HSP90AA1	PRKCB	RHOH	CYBB	TEX2	ZWINT	VAV1	TUBB2B	ARHGAP30	CENPI	BTK	BIRC5	DOCK2	NGEF
G Alpha (12 13) Signalling Events	7/80	0.0872887	0.612939	0	0	1.91902	4.6796	FGD3	PREX1	BTK	GNG8	VAV1	NGEF	FGD2
Aberrant Regulation of Mitotic Cell Cycle Due to RB1 Defects	4/36	0.0910489	0.632875	0	0	2.49908	5.98869	ANAPC15	CCND2	E2F1	E2F3
Dermatan Sulfate Biosynthesis	2/11	0.094145	0.632875	0	0	4.43885	10.4886	VCAN	DSE
Establishment of Sister Chromatid Cohesion	2/11	0.094145	0.632875	0	0	4.43885	10.4886	CDCA5	ESCO2
Interleukin-27 Signaling	2/11	0.094145	0.632875	0	0	4.43885	10.4886	EBI3	CRLF1
MET Activates RAP1 and RAC1	2/11	0.094145	0.632875	0	0	4.43885	10.4886	HGF	MET
MET Activates RAS Signaling	2/11	0.094145	0.632875	0	0	4.43885	10.4886	HGF	MET
Modulation by Mtb of Host Immune System	2/11	0.094145	0.632875	0	0	4.43885	10.4886	MRC1	TLR2
Sodium Calcium Exchangers	2/11	0.094145	0.632875	0	0	4.43885	10.4886	SLC24A2	SLC8A1
Nucleotide Salvage	3/23	0.0945846	0.632875	0	0	2.99764	7.06921	UCK2	UPP1	DCK
Toll Like Receptor 4 (TLR4) Cascade	11/148	0.0972962	0.647628	0	0	1.60822	3.74715	DUSP4	TLR1	TICAM2	CD180	ITGB2	TIFA	BTK	PLCG2	LY86	CD14	TLR2
Gene and Protein Expression by JAK-STAT Signaling After Interleukin-12 Stimulation	4/37	0.098429	0.648414	0	0	2.42322	5.61805	IL10	GSTA2	TALDO1	LCP1
Molecules Associated With Elastic Fibres	4/37	0.098429	0.648414	0	0	2.42322	5.61805	FBN2	MFAP4	TGFB2	LTBP2
CD28 Dependent PI3K Akt Signaling	3/24	0.104439	0.672913	0	0	2.85474	6.44928	CD86	CD80	TRIB3
Other Interleukin Signaling	3/24	0.104439	0.672913	0	0	2.85474	6.44928	CSF1R	CSF3R	STXBP2
RHO GTPase Effectors	19/291	0.104616	0.672913	0	0	1.40101	3.16273	NCF1	PRKCB	NCF2	NCF4	WAS	CYBB	ZWINT	TUBA1C	TUBB2B	PAK1	CENPI	KIF5A	BTK	RAC2	BIRC5	NCKAP1L	NUP43	SPDL1	PAK3
Defective B3GALTL Causes PpS	4/38	0.106078	0.672913	0	0	2.35183	5.27652	ADAMTSL2	ADAMTS8	THBS1	ADAMTS20
Diseases of Mitotic Cell Cycle	4/38	0.106078	0.672913	0	0	2.35183	5.27652	ANAPC15	CCND2	E2F1	E2F3
FLT3 Signaling	4/38	0.106078	0.672913	0	0	2.35183	5.27652	HCK	FLT3	SLA	PTPRJ
ATF6 (ATF6-alpha) Activates Chaperones	2/12	0.109519	0.672913	0	0	3.99475	8.83501	DDIT3	ATF4
Erythrocytes Take up Carbon Dioxide and Release Oxygen	2/12	0.109519	0.672913	0	0	3.99475	8.83501	CYB5R2	CYB5R1
Erythropoietin Activates Phosphoinositide-3-kinase (PI3K)	2/12	0.109519	0.672913	0	0	3.99475	8.83501	PIK3CG	PIK3R5
Hyaluronan Uptake and Degradation	2/12	0.109519	0.672913	0	0	3.99475	8.83501	HEXA	LYVE1
O2 CO2 Exchange in Erythrocytes	2/12	0.109519	0.672913	0	0	3.99475	8.83501	CYB5R2	CYB5R1
PECAM1 Interactions	2/12	0.109519	0.672913	0	0	3.99475	8.83501	INPP5D	PTPN6
Pregnenolone Biosynthesis	2/12	0.109519	0.672913	0	0	3.99475	8.83501	STAR	TSPO
Sphingolipid Catabolism	2/12	0.109519	0.672913	0	0	3.99475	8.83501	SGPL1	PLPP2
O-glycosylation of TSR Domain-Containing Proteins	4/39	0.113986	0.688067	0	0	2.28451	4.96122	ADAMTSL2	ADAMTS8	THBS1	ADAMTS20
Signaling by Type 1 Insulin-like Growth Factor 1 Receptor (IGF1R)	5/54	0.114351	0.688067	0	0	2.04039	4.42455	FLT3	CILP	PDE3B	TLR9	TRIB3
ADP Signalling Through P2Y Purinoceptor 1	3/25	0.114678	0.688067	0	0	2.72484	5.90099	GNA15	GNG8	PLA2G4A
G Beta Gamma Signalling Through PI3Kgamma	3/25	0.114678	0.688067	0	0	2.72484	5.90099	GNG8	PIK3CG	PIK3R5
Insulin Processing	3/25	0.114678	0.688067	0	0	2.72484	5.90099	KIF5C	KIF5A	MYO5A
Transcriptional Regulation by RUNX3	7/86	0.11648	0.695613	0	0	1.77271	3.8114	ITGA4	MYC	SPP1	ITGAL	RUNX3	CTGF	RUNX1
MAPK Family Signaling Cascades	20/314	0.11718	0.696542	0	0	1.36425	2.92502	DUSP4	FLT3	HGF	PAQR3	CSF2RB	ARRB2	RASAL3	CSF2RA	RASGRP4	EREG	APBB1IP	SPTA1	PAK1	DLG2	RASGEF1A	MYC	NCAM1	PTPN7	PAK3	MET
Intrinsic Pathway for Apoptosis	5/55	0.121146	0.713478	0	0	1.99947	4.2204	E2F1	BCL2	PMAIP1	BID	GSDME
RHOJ GTPase Cycle	5/55	0.121146	0.713478	0	0	1.99947	4.2204	PREX1	PAK1	DOCK8	WAS	PAK3
RHOU GTPase Cycle	4/40	0.122146	0.716067	0	0	2.22094	4.6696	PAK1	ARHGAP30	PTK2B	PAK3
Downregulation of TGF-beta Receptor Signaling	3/26	0.125276	0.722427	0	0	2.60623	5.41375	BAMBI	PMEPA1	TGFBR1
Activation of RAC1	2/13	0.125492	0.722427	0	0	3.6314	7.53703	PAK1	PAK3
Chk1 Chk2(Cds1) Mediated Inactivation of Cyclin B Cdk1 Complex	2/13	0.125492	0.722427	0	0	3.6314	7.53703	CCNB1	CHEK1
TRAF6 Mediated IRF7 Activation in TLR7 8 or 9 Signaling	2/13	0.125492	0.722427	0	0	3.6314	7.53703	TLR9	TLR7
Diseases of Metabolism	17/264	0.130578	0.748337	0	0	1.37931	2.80797	MAOA	GBE1	GSS	HEXA	TALDO1	CSF2RB	CSF2RA	THBS1	ADAMTS20	GCLC	VCAN	ADAMTSL2	TBXAS1	CYP2R1	MUC15	GCLM	ADAMTS8
RAF MAP Kinase Cascade	17/265	0.13371	0.762861	0	0	1.37367	2.76394	DUSP4	FLT3	HGF	PAQR3	CSF2RB	ARRB2	RASAL3	CSF2RA	RASGRP4	EREG	APBB1IP	SPTA1	DLG2	RASGEF1A	NCAM1	PTPN7	MET
Sphingolipid Metabolism	8/107	0.139369	0.788112	0	0	1.61667	3.18587	GALC	B3GALNT1	SGPL1	CERS6	HEXA	SGMS2	PLPP2	FUT1
Toll Like Receptor 7 8 (TLR7 8) Cascade	8/107	0.139369	0.788112	0	0	1.61667	3.18587	DUSP4	TICAM2	TIFA	TLR9	TLR8	IRF5	TLR7	CD14
CS DS Degradation	2/14	0.14197	0.788862	0	0	3.32861	6.4979	VCAN	HEXA
Glutamate and Glutamine Metabolism	2/14	0.14197	0.788862	0	0	3.32861	6.4979	PYCR1	ALDH18A1
Regulation of TBK1, IKK? (IKBKE)-mediated Activation of IRF3, IRF7	2/14	0.14197	0.788862	0	0	3.32861	6.4979	TICAM2	CD14
Tryptophan Catabolism	2/14	0.14197	0.788862	0	0	3.32861	6.4979	SLC7A5	SLC3A2
Transport of Small Molecules	41/724	0.146621	0.811177	0	0	1.20597	2.31535	SLC24A2	ATP8A2	MTTP	SLC1A2	SLC2A1	SLC1A4	SLC3A2	SLC7A11	SLC4A4	ADCY7	SLC2A6	SLC8A1	SLC7A3	CYB5R2	CYB5R1	TRPM2	HMOX1	ATP6V1H	GNG8	SLC17A7	APOD	APOE	SLC15A3	SLC16A3	FGF21	ABCC3	ABCC4	SLC38A1	SLC13A3	ABCC2	SLC11A1	APOBR	EIF2S2	RUNX1	SLC7A5	SLC6A9	SLC7A8	SLC9A7	SOAT2	SLC9A9	SLC26A7
Assembly and Cell Surface Presentation of NMDA Receptors	4/43	0.148032	0.812187	0	0	2.04977	3.91573	TUBA1C	TUBB2B	DLG2	GRIN3A
Signaling by TGFB Family Members	11/161	0.148303	0.812187	0	0	1.46783	2.80136	TGIF1	TGFB2	BAMBI	MYC	SERPINE1	PMEPA1	LTBP2	INHBA	ARRB2	TIMP1	TGFBR1
Resolution of Sister Chromatid Cohesion	9/126	0.14871	0.812187	0	0	1.53911	2.93317	TUBA1C	CCNB1	TUBB2B	CENPI	CDCA5	BIRC5	NUP43	SPDL1	ZWINT
Drug ADME	8/109	0.150034	0.812908	0	0	1.58449	3.00561	ABCC3	ABCC4	PON3	GSTM1	ABCC2	GSTA2	GSTA1	VAV1
NRAGE Signals Death Through JNK	5/59	0.150115	0.812908	0	0	1.85097	3.51011	FGD3	PREX1	VAV1	NGEF	FGD2
MAPK1 MAPK3 Signaling	17/271	0.153389	0.815407	0	0	1.34079	2.5137	DUSP4	FLT3	HGF	PAQR3	CSF2RB	ARRB2	RASAL3	CSF2RA	RASGRP4	EREG	APBB1IP	SPTA1	DLG2	RASGEF1A	NCAM1	PTPN7	MET
Metabolism of Water-Soluble Vitamins and Cofactors	9/127	0.153749	0.815407	0	0	1.52599	2.85732	MTHFD1L	MTHFD2	NMRK2	SLC19A3	SLC2A1	AOX1	FOLR2	ALDH1L2	SLC19A2
Cell Death Signalling via NRAGE, NRIF and NADE	6/76	0.154777	0.815407	0	0	1.71383	3.19762	FGD3	PREX1	SQSTM1	VAV1	NGEF	FGD2
ECM Proteoglycans	6/76	0.154777	0.815407	0	0	1.71383	3.19762	VCAN	TGFB2	SERPINE1	TNC	NCAM1	COL9A2
PI3K Cascade	4/44	0.157096	0.815407	0	0	1.99842	3.69887	FLT3	PDE3B	TLR9	TRIB3
Retinoid Metabolism and Transport	4/44	0.157096	0.815407	0	0	1.99842	3.69887	APOE	BCO2	LRP8	LRP12
WNT5A-dependent Internalization of FZD4	2/15	0.15887	0.815407	0	0	3.0724	5.6522	PRKCB	ARRB2
YAP1- and WWTR1 (TAZ)-stimulated Gene Expression	2/15	0.15887	0.815407	0	0	3.0724	5.6522	CTGF	HIPK2
Activation of BAD and Translocation to Mitochondria	2/15	0.15887	0.815407	0	0	3.0724	5.6522	BCL2	BID
Depolymerization of the Nuclear Lamina	2/15	0.15887	0.815407	0	0	3.0724	5.6522	CCNB1	PRKCB
Eicosanoid Ligand-Binding Receptors	2/15	0.15887	0.815407	0	0	3.0724	5.6522	PTGER4	CYSLTR1
IRAK2 Mediated Activation of TAK1 Complex Upon TLR7 8 or 9 Stimulation	2/15	0.15887	0.815407	0	0	3.0724	5.6522	TICAM2	CD14
Negative Regulation of TCF-dependent Signaling by WNT Ligand Antagonists	2/15	0.15887	0.815407	0	0	3.0724	5.6522	SFRP1	WIF1
Interconversion of Nucleotide Di- and Triphosphates	3/30	0.170788	0.862717	0	0	2.21965	3.92286	DCTD	TXNRD1	GSR
MET Activates PTK2 Signaling	3/30	0.170788	0.862717	0	0	2.21965	3.92286	HGF	LAMC2	MET
Signaling by ALK	3/30	0.170788	0.862717	0	0	2.21965	3.92286	MYC	PTPN6	HIF1A
Surfactant Metabolism	3/30	0.170788	0.862717	0	0	2.21965	3.92286	CSF2RB	CSF2RA	ZDHHC2
RHOA GTPase Cycle	10/149	0.175678	0.875773	0	0	1.43931	2.5031	ARHGAP22	PREX1	ARHGAP30	STBD1	TAGAP	TEX2	DOCK2	NGEF	VAV1	ARHGAP4
Interleukin-12 Signaling	4/46	0.175812	0.875773	0	0	1.90306	3.30817	IL10	GSTA2	TALDO1	LCP1
Signaling by FLT3 ITD and TKD Mutants	2/16	0.176114	0.875773	0	0	2.8528	4.95423	FLT3	NOX4
TRAF6-mediated Induction of TAK1 Complex Within TLR4 Complex	2/16	0.176114	0.875773	0	0	2.8528	4.95423	TICAM2	CD14
P75 NTR Receptor-Mediated Signalling	7/98	0.187704	0.920713	0	0	1.53797	2.57286	FGD3	PREX1	SQSTM1	NGEF	RTN4	VAV1	FGD2
Biosynthesis of DHA-derived SPMs	2/17	0.19363	0.920713	0	0	2.66247	4.37126	GSTM4	HPGD
Hyaluronan Metabolism	2/17	0.19363	0.920713	0	0	2.66247	4.37126	HEXA	LYVE1
IL-6-type Cytokine Receptor Ligand Interactions	2/17	0.19363	0.920713	0	0	2.66247	4.37126	OSM	CRLF1
Protein Methylation	2/17	0.19363	0.920713	0	0	2.66247	4.37126	EEF1A1	PRMT3
Regulation of MITF-M-dependent Genes Involved in Cell Cycle and Proliferation	2/17	0.19363	0.920713	0	0	2.66247	4.37126	CCNB1	MET
TNF Receptor Superfamily (TNFSF) Members Mediating Non-Canonical NF-kB Pathway	2/17	0.19363	0.920713	0	0	2.66247	4.37126	TNFRSF11A	TNFSF13B
Trafficking of GluR2-containing AMPA Receptors	2/17	0.19363	0.920713	0	0	2.66247	4.37126	GRIP1	PRKCB
Nuclear Signaling by ERBB4	3/32	0.195081	0.920713	0	0	2.06636	3.37714	APOE	ADAP1	EREG
Thrombin Signalling Through Proteinase Activated Receptors (PARs)	3/32	0.195081	0.920713	0	0	2.06636	3.37714	GNA15	GNG8	ARRB2
G Alpha (Z) Signalling Events	4/48	0.195237	0.920713	0	0	1.81637	2.96711	RGS19	PRKCB	GNG8	ADCY7
IRS-mediated Signalling	4/48	0.195237	0.920713	0	0	1.81637	2.96711	FLT3	PDE3B	TLR9	TRIB3
Inositol Phosphate Metabolism	4/48	0.195237	0.920713	0	0	1.81637	2.96711	INPP5D	INPP5J	PLCG2	PLD4
Metabolism of Fat-Soluble Vitamins	4/48	0.195237	0.920713	0	0	1.81637	2.96711	APOE	BCO2	LRP8	LRP12
Signaling by Insulin Receptor	6/82	0.197312	0.921483	0	0	1.57803	2.5611	FLT3	PDE3B	TLR9	ATP6V1H	TRIB3	CTSD
Activation of IRF3, IRF7 Mediated by TBK1, IKK? (IKBKE)	2/18	0.211353	0.921483	0	0	2.49593	3.87924	TICAM2	CD14
Caspase Activation via Death Receptors in the Presence of Ligand	2/18	0.211353	0.921483	0	0	2.49593	3.87924	TICAM2	CD14
G Beta Gamma Signalling Through BTK	2/18	0.211353	0.921483	0	0	2.49593	3.87924	BTK	GNG8
Lewis Blood Group Biosynthesis	2/18	0.211353	0.921483	0	0	2.49593	3.87924	FUT7	B4GALNT2
TP53 Regulates Transcription of Genes Involved in G2 Cell Cycle Arrest	2/18	0.211353	0.921483	0	0	2.49593	3.87924	CCNB1	GADD45A
Signaling by ERBB2	4/50	0.215283	0.921483	0	0	1.73721	2.66801	PTPN18	HSP90AA1	MATK	EREG
Collagen Biosynthesis and Modifying Enzymes	5/67	0.215425	0.921483	0	0	1.61146	2.47382	COL14A1	COL12A1	COL8A2	COL8A1	COL9A2
Biosynthesis of E-series 18(S)-resolvins	1/5	0.217032	0.921483	0	0	4.98978	7.62295	HPGD
Chylomicron Clearance	1/5	0.217032	0.921483	0	0	4.98978	7.62295	APOE
Disinhibition of SNARE Formation	1/5	0.217032	0.921483	0	0	4.98978	7.62295	PRKCB
Drug-mediated Inhibition of CDK4 CDK6 Activity	1/5	0.217032	0.921483	0	0	4.98978	7.62295	CCND2
Electric Transmission Across Gap Junctions	1/5	0.217032	0.921483	0	0	4.98978	7.62295	PANX1
G2 M DNA Replication Checkpoint	1/5	0.217032	0.921483	0	0	4.98978	7.62295	CCNB1
IRF3 Mediated Activation of Type 1 IFN	1/5	0.217032	0.921483	0	0	4.98978	7.62295	ZBP1
Leukotriene Receptors	1/5	0.217032	0.921483	0	0	4.98978	7.62295	CYSLTR1
NFE2L2 Regulating ER-stress Associated Genes	1/5	0.217032	0.921483	0	0	4.98978	7.62295	ATF4
PTK6 Expression	1/5	0.217032	0.921483	0	0	4.98978	7.62295	HIF1A
RUNX1 Regulates Expression of Components of Tight Junctions	1/5	0.217032	0.921483	0	0	4.98978	7.62295	RUNX1
RUNX1 Regulates Transcription of Genes Involved in Interleukin Signaling	1/5	0.217032	0.921483	0	0	4.98978	7.62295	RUNX1
RUNX3 Regulates BCL2L11 (BIM) Transcription	1/5	0.217032	0.921483	0	0	4.98978	7.62295	RUNX3
Regulation of HMOX1 Expression and Activity	1/5	0.217032	0.921483	0	0	4.98978	7.62295	HMOX1
Signaling by Membrane-Tethered Fusions of PDGFRA or PDGFRB	1/5	0.217032	0.921483	0	0	4.98978	7.62295	BIN2
Sodium-coupled Sulphate, Di- and Tri-Carboxylate Transporters	1/5	0.217032	0.921483	0	0	4.98978	7.62295	SLC13A3
TFAP2 (AP-2) Family Regulates Transcription of Cell Cycle Factors	1/5	0.217032	0.921483	0	0	4.98978	7.62295	MYC
The IPAF Inflammasome	1/5	0.217032	0.921483	0	0	4.98978	7.62295	NLRC4
The Fatty Acid Cycling Model	1/5	0.217032	0.921483	0	0	4.98978	7.62295	UCP2
Toxicity of Botulinum Toxin Type E (botE)	1/5	0.217032	0.921483	0	0	4.98978	7.62295	SV2B
Transmission Across Electrical Synapses	1/5	0.217032	0.921483	0	0	4.98978	7.62295	PANX1
VLDL Assembly	1/5	0.217032	0.921483	0	0	4.98978	7.62295	MTTP
Glucose Metabolism	6/85	0.220051	0.928548	0	0	1.51787	2.2979	HK3	PGAM1	NUP43	PFKP	HK1	PCK2
Plasma Lipoprotein Remodeling	3/34	0.220149	0.928548	0	0	1.93284	2.92526	MTTP	APOE	FGF21
G Alpha (S) Signalling Events	10/158	0.22383	0.929089	0	0	1.35114	2.02247	PTGER4	GPR39	GRK5	ADM2	PDE3B	GLP2R	GNG8	GPR83	ARRB2	ADCY7
Metabolism of Lipids	41/758	0.224067	0.929089	0	0	1.14666	1.71518	PON3	ABHD4	HPGD	ABHD3	HEXA	PLD4	SGMS2	FUT1	PIK3CG	HACD4	PIK3R5	HPGDS	SGPL1	GLIPR1	INPP5D	CYP2R1	INPP5J	ANKRD1	TSPO	TNFAIP8L2	GSTM4	ABCC3	B3GALNT1	CERS6	GK	TXNRD1	HSD3B1	PLA2G4A	GALC	CH25H	STAR	ACOX2	LPCAT2	TBXAS1	GPD1	ALOX5AP	ACOT2	AHRR	TRIB3	PLPP2	CDS2
Metabolism of Carbohydrates	17/290	0.225133	0.929089	0	0	1.24622	1.85819	GBE1	PGAM1	HEXA	SLC2A1	TALDO1	PHKA1	LYVE1	FUT1	HK1	HK3	VCAN	FUT7	DSE	NUP43	B4GALNT2	PFKP	PCK2
Peptide Hormone Metabolism	6/86	0.227818	0.929089	0	0	1.49881	2.21706	KIF5C	KIF5A	MYO5A	INHBA	CTSD	PLA2G7
Ephrin Signaling	2/19	0.229224	0.929089	0	0	2.34899	3.4602	PAK1	PAK3
Glycosphingolipid Biosynthesis	2/19	0.229224	0.929089	0	0	2.34899	3.4602	B3GALNT1	FUT1
Microtubule-dependent Trafficking of Connexons From Golgi to the Plasma Membrane	2/19	0.229224	0.929089	0	0	2.34899	3.4602	TUBA1C	TUBB2B
Phase 4 - Resting Membrane Potential	2/19	0.229224	0.929089	0	0	2.34899	3.4602	KCNJ4	KCNK13
Plasma Lipoprotein Assembly	2/19	0.229224	0.929089	0	0	2.34899	3.4602	MTTP	APOE
Scavenging by Class A Receptors	2/19	0.229224	0.929089	0	0	2.34899	3.4602	MSR1	APOE
Transcription of E2F Targets Under Negative Control by DREAM Complex	2/19	0.229224	0.929089	0	0	2.34899	3.4602	MYC	E2F1
Nuclear Events Stimulated by ALK Signaling in Cancer	3/35	0.232918	0.929089	0	0	1.87234	2.72813	CCNB1	IL10RA	PTPN6
Platelet Homeostasis	6/87	0.235673	0.929089	0	0	1.48023	2.1394	P2RX7	PLA2G4A	GNG8	PTPN6	LRP8	SLC8A1
COPI-independent Golgi-to-ER Retrograde Traffic	4/52	0.235858	0.929089	0	0	1.66465	2.40463	TUBA1C	TUBB2B	PLA2G4A	PAFAH1B3
IRS-related Events Triggered by IGF1R	4/52	0.235858	0.929089	0	0	1.66465	2.40463	FLT3	PDE3B	TLR9	TRIB3
Regulation of IGF Transport and Uptake by Insulin-like Growth Factor Binding Proteins (IGFBPs)	8/124	0.241078	0.929089	0	0	1.37851	1.96112	VCAN	ITIH2	PAPPA	TNC	SPP1	APOE	TIMP1	PAPPA2
Metabolism of Steroid Hormones	3/36	0.245815	0.929089	0	0	1.81551	2.54748	STAR	HSD3B1	TSPO
RHO GTPases Activate WASPs and WAVEs	3/36	0.245815	0.929089	0	0	1.81551	2.54748	WAS	BTK	NCKAP1L
SMAD2 SMAD3 SMAD4 Heterotrimer Regulates Transcription	3/36	0.245815	0.929089	0	0	1.81551	2.54748	TGIF1	MYC	SERPINE1
Transcriptional Regulation by the AP-2 (TFAP2) Family of Transcription Factors	3/36	0.245815	0.929089	0	0	1.81551	2.54748	CITED1	MYC	APOE
IGF1R Signaling Cascade	4/53	0.246317	0.929089	0	0	1.63059	2.28469	FLT3	PDE3B	TLR9	TRIB3
Synthesis of PIPs at the Plasma Membrane	4/53	0.246317	0.929089	0	0	1.63059	2.28469	INPP5D	INPP5J	PIK3CG	PIK3R5
G Beta Gamma Signalling Through CDC42	2/20	0.247188	0.929089	0	0	2.21837	3.10042	PAK1	GNG8
Phosphorylation of the APC C	2/20	0.247188	0.929089	0	0	2.21837	3.10042	CCNB1	ANAPC15
Signaling by PDGFR in Disease	2/20	0.247188	0.929089	0	0	2.21837	3.10042	BIN2	STRN
Transport of Connexons to the Plasma Membrane	2/20	0.247188	0.929089	0	0	2.21837	3.10042	TUBA1C	TUBB2B
G Alpha (Q) Signalling Events	13/219	0.248785	0.929089	0	0	1.26207	1.75575	GPR39	XCR1	RGS19	GPR68	GPR65	HTR2A	CYSLTR1	GNA15	P2RY6	GRK5	RGS1	BTK	GNG8
Diseases Associated With O-glycosylation of Proteins	5/71	0.250943	0.929089	0	0	1.51348	2.09243	ADAMTSL2	MUC15	ADAMTS8	THBS1	ADAMTS20
Acyl Chain Remodeling of CL	1/6	0.254428	0.929089	0	0	3.99161	5.46348	PLA2G4A
Biosynthesis of EPA-derived SPMs	1/6	0.254428	0.929089	0	0	3.99161	5.46348	HPGD
LDL Remodeling	1/6	0.254428	0.929089	0	0	3.99161	5.46348	MTTP
LTC4-CYSLTR Mediated IL4 Production	1/6	0.254428	0.929089	0	0	3.99161	5.46348	CYSLTR1
Mineralocorticoid Biosynthesis	1/6	0.254428	0.929089	0	0	3.99161	5.46348	HSD3B1
Phenylalanine Metabolism	1/6	0.254428	0.929089	0	0	3.99161	5.46348	PCBD1
Phosphorylation of Emi1	1/6	0.254428	0.929089	0	0	3.99161	5.46348	CCNB1
Proton-coupled Monocarboxylate Transport	1/6	0.254428	0.929089	0	0	3.99161	5.46348	SLC16A3
RUNX1 Regulates Estrogen Receptor Mediated Transcription	1/6	0.254428	0.929089	0	0	3.99161	5.46348	RUNX1
RUNX1 Regulates Transcription of Genes Involved in BCR Signaling	1/6	0.254428	0.929089	0	0	3.99161	5.46348	RUNX1
RUNX1 Regulates Transcription of Genes Involved in WNT Signaling	1/6	0.254428	0.929089	0	0	3.99161	5.46348	RUNX1
SLC15A4 TASL-dependent IRF5 Activation	1/6	0.254428	0.929089	0	0	3.99161	5.46348	IRF5
SMAD2 3 Phosphorylation Motif Mutants in Cancer	1/6	0.254428	0.929089	0	0	3.99161	5.46348	TGFBR1
TGFBR1 KD Mutants in Cancer	1/6	0.254428	0.929089	0	0	3.99161	5.46348	TGFBR1
Toxicity of Botulinum Toxin Type D (botD)	1/6	0.254428	0.929089	0	0	3.99161	5.46348	SV2B
Toxicity of Botulinum Toxin Type F (botF)	1/6	0.254428	0.929089	0	0	3.99161	5.46348	SV2B
VLDL Clearance	1/6	0.254428	0.929089	0	0	3.99161	5.46348	APOBR
Vitamins	1/6	0.254428	0.929089	0	0	3.99161	5.46348	CYP2R1
MHC Class II Antigen Presentation	8/126	0.254445	0.929089	0	0	1.355	1.85455	TUBA1C	TUBB2B	KIF5C	KIF5A	AP1S3	CTSD	CTSS	CTSC
Insulin Receptor Signalling Cascade	4/54	0.256874	0.935284	0	0	1.5979	2.17181	FLT3	PDE3B	TLR9	TRIB3
Plasma Lipoprotein Clearance	3/37	0.25882	0.93703	0	0	1.76202	2.38159	SOAT2	APOBR	APOE
RHOH GTPase Cycle	3/37	0.25882	0.93703	0	0	1.76202	2.38159	PAK1	ARHGDIG	RHOH
Mitotic Prometaphase	12/203	0.26458	0.943181	0	0	1.25614	1.67018	TUBA1C	TUBB2B	CCNB1	HSP90AA1	HAUS8	CENPI	CDCA5	BIRC5	NUP43	TUBGCP4	SPDL1	ZWINT
CD209 (DC-SIGN) Signaling	2/21	0.265195	0.943181	0	0	2.10151	2.78931	PAK1	PAK3
CTLA4 Inhibitory Signaling	2/21	0.265195	0.943181	0	0	2.10151	2.78931	CD86	CD80
Negative Regulation of NMDA Receptor-Mediated Neuronal Transmission	2/21	0.265195	0.943181	0	0	2.10151	2.78931	DLG2	PPM1E
RHO GTPases Activate PAKs	2/21	0.265195	0.943181	0	0	2.10151	2.78931	PAK1	PAK3
Signal Transduction by L1	2/21	0.265195	0.943181	0	0	2.10151	2.78931	PAK1	NCAM1
Intra-Golgi and Retrograde Golgi-to-ER Traffic	12/204	0.269962	0.943181	0	0	1.24954	1.63624	TUBA1C	NAPB	KIF9	TUBB2B	CYTH4	KIF5C	KIF26B	KIF5A	PLA2G4A	KIF21B	KIF1A	PAFAH1B3
Cooperation of PDCL (PhLP1) and TRiC CCT in G-protein Beta Folding	3/38	0.271912	0.943181	0	0	1.71158	2.22896	GNA15	GNG8	RGS11
Toll Like Receptor 9 (TLR9) Cascade	7/110	0.272389	0.943181	0	0	1.35793	1.76602	DUSP4	TICAM2	TIFA	TLR9	IRF5	TLR7	CD14
Glycolysis	5/74	0.278475	0.943181	0	0	1.44744	1.85045	HK3	PGAM1	NUP43	PFKP	HK1
RHOG GTPase Cycle	5/74	0.278475	0.943181	0	0	1.44744	1.85045	PREX1	STBD1	ARHGDIG	DOCK2	VAV1
Fcgamma Receptor (FCGR) Dependent Phagocytosis	10/168	0.28252	0.943181	0	0	1.26495	1.59891	HCK	HSP90AA1	PAK1	BTK	PLCG2	WAS	PLD4	MYO5A	NCKAP1L	VAV1
ADP Signalling Through P2Y Purinoceptor 12	2/22	0.283201	0.943181	0	0	1.99633	2.51856	P2RY12	GNG8
Common Pathway of Fibrin Clot Formation	2/22	0.283201	0.943181	0	0	1.99633	2.51856	F13A1	PF4
E2F Mediated Regulation of DNA Replication	2/22	0.283201	0.943181	0	0	1.99633	2.51856	CCNB1	E2F1
Insertion of Tail-Anchored Proteins Into the Endoplasmic Reticulum Membrane	2/22	0.283201	0.943181	0	0	1.99633	2.51856	SERP1	HMOX1
Nef-mediates Down Modulation of Cell Surface Receptors by Recruiting Them to Clathrin Adapters	2/22	0.283201	0.943181	0	0	1.99633	2.51856	ATP6V1H	AP1S3
Post-chaperonin Tubulin Folding Pathway	2/22	0.283201	0.943181	0	0	1.99633	2.51856	TUBA1C	TUBB2B
Regulation of Signaling by CBL	2/22	0.283201	0.943181	0	0	1.99633	2.51856	HCK	VAV1
Signaling by ERBB2 TMD JMD Mutants	2/22	0.283201	0.943181	0	0	1.99633	2.51856	HSP90AA1	EREG
Signaling by ALK Fusions and Activated Point Mutants	6/93	0.28435	0.943181	0	0	1.37771	1.73254	IL10	CCNB1	IL10RA	PTPN6	STRN	SQSTM1
Signaling by ALK in Cancer	6/93	0.28435	0.943181	0	0	1.37771	1.73254	IL10	CCNB1	IL10RA	PTPN6	STRN	SQSTM1
Beta Defensins	3/39	0.285072	0.943181	0	0	1.66395	2.08828	TLR1	CCR2	TLR2
Extra-nuclear Estrogen Signaling	5/75	0.287787	0.943181	0	0	1.42669	1.777	HSP90AA1	BCL2	GNG8	STRN	EREG
Plasma Lipoprotein Assembly, Remodeling, and Clearance	5/75	0.287787	0.943181	0	0	1.42669	1.777	SOAT2	MTTP	APOBR	APOE	FGF21
C-type Lectin Receptors (CLRs)	8/131	0.288801	0.943181	0	0	1.29958	1.6141	PAK1	CLEC4D	FCER1G	CCL22	CARD9	PLCG2	MUC15	PAK3
Activation of C3 and C5	1/7	0.290039	0.943181	0	0	3.32617	4.11693	C4B
Activation of NIMA Kinases NEK9, NEK6, NEK7	1/7	0.290039	0.943181	0	0	3.32617	4.11693	CCNB1
Aryl Hydrocarbon Receptor Signalling	1/7	0.290039	0.943181	0	0	3.32617	4.11693	AHRR
CDH11 Homotypic and Heterotypic Interactions	1/7	0.290039	0.943181	0	0	3.32617	4.11693	CDH8
Erythropoietin Activates Phospholipase C Gamma (PLCG)	1/7	0.290039	0.943181	0	0	3.32617	4.11693	PLCG2
FLT3 Signaling by CBL Mutants	1/7	0.290039	0.943181	0	0	3.32617	4.11693	FLT3
Loss of Function of SMAD2 3 in Cancer	1/7	0.290039	0.943181	0	0	3.32617	4.11693	TGFBR1
Loss of Function of TGFBR1 in Cancer	1/7	0.290039	0.943181	0	0	3.32617	4.11693	TGFBR1
Mitochondrial Uncoupling	1/7	0.290039	0.943181	0	0	3.32617	4.11693	UCP2
RUNX3 Regulates CDKN1A Transcription	1/7	0.290039	0.943181	0	0	3.32617	4.11693	RUNX3
Release of Apoptotic Factors From the Mitochondria	1/7	0.290039	0.943181	0	0	3.32617	4.11693	GSDME
STAT5 Activation	1/7	0.290039	0.943181	0	0	3.32617	4.11693	FLT3
SUMO Is Transferred From E1 to E2 (UBE2I, UBC9)	1/7	0.290039	0.943181	0	0	3.32617	4.11693	RWDD3
Scavenging by Class F Receptors	1/7	0.290039	0.943181	0	0	3.32617	4.11693	HSP90AA1
MITF-M-dependent Gene Expression	6/94	0.292677	0.94817	0	0	1.36198	1.67345	CCNB1	MLPH	BCL2	ATP6V1H	MYO5A	MET
Glycosphingolipid Metabolism	4/58	0.299877	0.94817	0	0	1.47922	1.78155	GALC	B3GALNT1	HEXA	FUT1
Signaling by ERBB4	4/58	0.299877	0.94817	0	0	1.47922	1.78155	APOE	ADAP1	GABRG2	EREG
Signaling by PDGF	4/58	0.299877	0.94817	0	0	1.47922	1.78155	SPP1	COL9A2	THBS1	THBS4
Antigen Activates B Cell Receptor (BCR) Leading to Generation of Second Messengers	6/95	0.301052	0.94817	0	0	1.34661	1.61657	BTK	PLCG2	DAPP1	PTPN6	PIK3AP1	VAV1
IKK Complex Recruitment Mediated by RIP1	2/23	0.301164	0.94817	0	0	1.90116	2.28159	TICAM2	CD14
Suppression of Phagosomal Maturation	2/23	0.301164	0.94817	0	0	1.90116	2.28159	ATP6V1H	CORO1A
Transmission Across Chemical Synapses	15/269	0.305374	0.94817	0	0	1.18054	1.40037	KCNJ4	SLC38A1	PRKCB	MAOA	SLC1A2	ADCY7	PPM1E	GABRG2	TUBA1C	GRIP1	TUBB2B	GRIN3A	DLG2	GNG8	SLC17A7
Phospholipid Metabolism	12/211	0.30856	0.94817	0	0	1.20513	1.41704	ABHD4	ABHD3	INPP5D	LPCAT2	GPD1	INPP5J	PLD4	PLA2G4A	TNFAIP8L2	PIK3CG	PIK3R5	CDS2
tRNA Processing in the Nucleus	4/59	0.310768	0.94817	0	0	1.45225	1.69726	XPOT	ZBTB8OS	NUP43	RPP38
MET Promotes Cell Motility	3/41	0.311525	0.94817	0	0	1.57621	1.8383	HGF	LAMC2	MET
EML4 and NUDC in Mitotic Spindle Formation	7/116	0.318028	0.94817	0	0	1.28278	1.46957	TUBA1C	TUBB2B	CENPI	BIRC5	NUP43	SPDL1	ZWINT
APC C Cdc20 Mediated Degradation of Cyclin B	2/24	0.319048	0.94817	0	0	1.81465	2.07308	CCNB1	ANAPC15
mTORC1-mediated Signalling	2/24	0.319048	0.94817	0	0	1.81465	2.07308	RRAGD	EIF4EBP1
Estrogen-dependent Nuclear Events Downstream of ESR-membrane Signaling	2/24	0.319048	0.94817	0	0	1.81465	2.07308	BCL2	EREG
G-protein Activation	2/24	0.319048	0.94817	0	0	1.81465	2.07308	GNA15	GNG8
Glutamate Neurotransmitter Release Cycle	2/24	0.319048	0.94817	0	0	1.81465	2.07308	SLC1A2	SLC17A7
Interleukin-6 Family Signaling	2/24	0.319048	0.94817	0	0	1.81465	2.07308	OSM	CRLF1
Thromboxane Signalling Through TP Receptor	2/24	0.319048	0.94817	0	0	1.81465	2.07308	GNA15	GNG8
GABA Receptor Activation	4/60	0.321696	0.94817	0	0	1.42624	1.61757	KCNJ4	GNG8	ADCY7	GABRG2
mRNA Editing C to U Conversion	1/8	0.323952	0.94817	0	0	2.85085	3.21337	APOBEC1
Defective CHST14 Causes EDS, Musculocontractural Type	1/8	0.323952	0.94817	0	0	2.85085	3.21337	VCAN
Defective CHST3 Causes SEDCJD	1/8	0.323952	0.94817	0	0	2.85085	3.21337	VCAN
Defective CHSY1 Causes TPBS	1/8	0.323952	0.94817	0	0	2.85085	3.21337	VCAN
Fatty Acids Bound to GPR40 (FFAR1) Regulate Insulin Secretion	1/8	0.323952	0.94817	0	0	2.85085	3.21337	GNA15
Formation of the Editosome	1/8	0.323952	0.94817	0	0	2.85085	3.21337	APOBEC1
Inhibition of Signaling by Overexpressed EGFR	1/8	0.323952	0.94817	0	0	2.85085	3.21337	EREG
Insulin-like Growth Factor-2 mRNA Binding Proteins (IGF2BPs IMPs VICKZs) Bind RNA	1/8	0.323952	0.94817	0	0	2.85085	3.21337	MYC
Interleukin-18 Signaling	1/8	0.323952	0.94817	0	0	2.85085	3.21337	IL18
Metabolism of Ingested SeMet, Sec, MeSec Into H2Se	1/8	0.323952	0.94817	0	0	2.85085	3.21337	CTH
NFE2L2 Regulates Pentose Phosphate Pathway Genes	1/8	0.323952	0.94817	0	0	2.85085	3.21337	TALDO1
NFE2L2 Regulating MDR Associated Enzymes	1/8	0.323952	0.94817	0	0	2.85085	3.21337	ABCC3
Nef Mediated CD8 Down-regulation	1/8	0.323952	0.94817	0	0	2.85085	3.21337	ATP6V1H
Netrin Mediated Repulsion Signals	1/8	0.323952	0.94817	0	0	2.85085	3.21337	UNC5C
RUNX1 Regulates Transcription of Genes Involved in Differentiation of Keratinocytes	1/8	0.323952	0.94817	0	0	2.85085	3.21337	RUNX1
RUNX2 Regulates Genes Involved in Cell Migration	1/8	0.323952	0.94817	0	0	2.85085	3.21337	ITGBL1
Recycling of eIF2 GDP	1/8	0.323952	0.94817	0	0	2.85085	3.21337	EIF2S2
Regulation of NFE2L2 Gene Expression	1/8	0.323952	0.94817	0	0	2.85085	3.21337	MYC
Sema4D Mediated Inhibition of Cell Attachment and Migration	1/8	0.323952	0.94817	0	0	2.85085	3.21337	MET
Signaling by Overexpressed Wild-Type EGFR in Cancer	1/8	0.323952	0.94817	0	0	2.85085	3.21337	EREG
Signaling by TGF-beta Receptor Complex in Cancer	1/8	0.323952	0.94817	0	0	2.85085	3.21337	TGFBR1
Transport of Fatty Acids	1/8	0.323952	0.94817	0	0	2.85085	3.21337	APOD
Vitamin C (Ascorbate) Metabolism	1/8	0.323952	0.94817	0	0	2.85085	3.21337	SLC2A1
MITF-M-regulated Melanocyte Development	8/136	0.324218	0.94817	0	0	1.24848	1.40621	CCNB1	MLPH	BCL2	ATP6V1H	MYO5A	SOX9	EEF1E1	MET
Metabolism of Nucleotides	6/98	0.326423	0.952441	0	0	1.30249	1.45822	DCTD	UCK2	TXNRD1	GSR	UPP1	DCK
SLC Transporter Disorders	6/99	0.334946	0.955268	0	0	1.28842	1.40925	SLC9A9	SLC2A1	SLC3A2	NUP43	SLC4A4	HK1
Cell-Cell Communication	9/157	0.335539	0.955268	0	0	1.21474	1.32651	CDH4	TYROBP	CLDN23	SIRPA	PTK2B	LAMC2	PTPN6	CDH8	FYB
Formation of Tubulin Folding Intermediates by CCT TriC	2/25	0.33682	0.955268	0	0	1.73566	1.88876	TUBA1C	TUBB2B
Glycogen Metabolism	2/25	0.33682	0.955268	0	0	1.73566	1.88876	GBE1	PHKA1
Inactivation of CSF3 (G-CSF) Signaling	2/25	0.33682	0.955268	0	0	1.73566	1.88876	HCK	CSF3R
Metabolism of Cofactors	2/25	0.33682	0.955268	0	0	1.73566	1.88876	HSP90AA1	COQ8B
NOTCH3 Intracellular Domain Regulates Transcription	2/25	0.33682	0.955268	0	0	1.73566	1.88876	IKZF1	DLGAP5
Signaling by EGFR in Cancer	2/25	0.33682	0.955268	0	0	1.73566	1.88876	HSP90AA1	EREG
Signaling by ERBB2 KD Mutants	2/25	0.33682	0.955268	0	0	1.73566	1.88876	HSP90AA1	EREG
Activation of GABAB Receptors	3/43	0.338038	0.955268	0	0	1.49724	1.6239	KCNJ4	GNG8	ADCY7
Aggrephagy	3/43	0.338038	0.955268	0	0	1.49724	1.6239	TUBA1C	HSP90AA1	TUBB2B
GABA B Receptor Activation	3/43	0.338038	0.955268	0	0	1.49724	1.6239	KCNJ4	GNG8	ADCY7
Negative Regulation of MAPK Pathway	3/43	0.338038	0.955268	0	0	1.49724	1.6239	DUSP4	PAQR3	PTPN7
Signaling by SCF-KIT	3/43	0.338038	0.955268	0	0	1.49724	1.6239	CHEK1	PTPN6	VAV1
SARS-CoV-2 Activates Modulates Innate and Adaptive Immune Responses	8/138	0.338604	0.955268	0	0	1.22914	1.33107	TLR1	HSP90AA1	NLRP3	TLR8	TLR7	NUP43	PTPN6	TLR2
L1CAM Interactions	7/120	0.34916	0.960511	0	0	1.23711	1.30172	SPTA1	TUBA1C	TUBB2B	PAK1	ALCAM	NCAM1	SCN1B
Bile Acid and Bile Salt Metabolism	3/44	0.351278	0.960511	0	0	1.46065	1.5281	ABCC3	CH25H	ACOX2
Uptake and Actions of Bacterial Toxins	3/44	0.351278	0.960511	0	0	1.46065	1.5281	HSP90AA1	SV2B	TXNRD1
Gluconeogenesis	2/26	0.354448	0.960511	0	0	1.66326	1.72512	PGAM1	PCK2
Signaling by ERBB2 in Cancer	2/26	0.354448	0.960511	0	0	1.66326	1.72512	HSP90AA1	EREG
Activation of PUMA and Translocation to Mitochondria	1/9	0.356246	0.960511	0	0	2.49437	2.57452	E2F1
Axonal Growth Inhibition (RHOA Activation)	1/9	0.356246	0.960511	0	0	2.49437	2.57452	RTN4
Beta-oxidation of pristanoyl-CoA	1/9	0.356246	0.960511	0	0	2.49437	2.57452	ACOX2
CD163 Mediating an Anti-Inflammatory Response	1/9	0.356246	0.960511	0	0	2.49437	2.57452	IL10
Cellular Response to Mitochondrial Stress	1/9	0.356246	0.960511	0	0	2.49437	2.57452	EIF2S2
E2F-enabled Inhibition of Pre-Replication Complex Formation	1/9	0.356246	0.960511	0	0	2.49437	2.57452	CCNB1
EGFR Interacts With Phospholipase C-gamma	1/9	0.356246	0.960511	0	0	2.49437	2.57452	EREG
Formyl Peptide Receptors Bind Formyl Peptides and Many Other Ligands	1/9	0.356246	0.960511	0	0	2.49437	2.57452	FPR1
Hydrolysis of LPC	1/9	0.356246	0.960511	0	0	2.49437	2.57452	PLA2G4A
Interleukin-1 Processing	1/9	0.356246	0.960511	0	0	2.49437	2.57452	IL18
Multifunctional Anion Exchangers	1/9	0.356246	0.960511	0	0	2.49437	2.57452	SLC26A7
Phase 3 - Rapid Repolarisation	1/9	0.356246	0.960511	0	0	2.49437	2.57452	KCNE1
Prostanoid Ligand Receptors	1/9	0.356246	0.960511	0	0	2.49437	2.57452	PTGER4
Respiratory Syncytial Virus Genome Replication	1/9	0.356246	0.960511	0	0	2.49437	2.57452	HSP90AA1
Sperm Motility And Taxes	1/9	0.356246	0.960511	0	0	2.49437	2.57452	CATSPERD
Toxicity of Botulinum Toxin Type A (botA)	1/9	0.356246	0.960511	0	0	2.49437	2.57452	SV2B
TRAF6 Mediated Induction of NFkB and MAP Kinases Upon TLR7 8 or 9 Activation	6/102	0.360649	0.963882	0	0	1.24796	1.27273	DUSP4	TICAM2	TIFA	TLR9	TLR7	CD14
Carboxyterminal Post-Translational Modifications of Tubulin	3/45	0.364486	0.963882	0	0	1.4258	1.43901	TTLL7	TUBA1C	TUBB2B
MyD88 Dependent Cascade Initiated on Endosome	6/103	0.369246	0.963882	0	0	1.23503	1.23045	DUSP4	TICAM2	TIFA	TLR9	TLR7	CD14
Acyl Chain Remodelling of PC	2/27	0.371908	0.963882	0	0	1.59664	1.57925	LPCAT2	PLA2G4A
G0 and Early G1	2/27	0.371908	0.963882	0	0	1.59664	1.57925	MYC	E2F1
Prefoldin Mediated Transfer of Substrate to CCT TriC	2/27	0.371908	0.963882	0	0	1.59664	1.57925	TUBA1C	TUBB2B
Pyroptosis	2/27	0.371908	0.963882	0	0	1.59664	1.57925	IL18	GSDME
Regulation of RUNX1 Expression and Activity	2/27	0.371908	0.963882	0	0	1.59664	1.57925	CCND2	RUNX1
Syndecan Interactions	2/27	0.371908	0.963882	0	0	1.59664	1.57925	TNC	THBS1
PI Metabolism	5/84	0.37331	0.963882	0	0	1.26356	1.24504	INPP5D	INPP5J	TNFAIP8L2	PIK3CG	PIK3R5
Transport of Bile Salts and Organic Acids, Metal Ions and Amine Compounds	5/84	0.37331	0.963882	0	0	1.26356	1.24504	SLC13A3	SLC6A9	SLC11A1	SLC16A3	RUNX1
Bacterial Infection Pathways	8/143	0.374928	0.963882	0	0	1.18331	1.16085	HSP90AA1	SV2B	TXNRD1	MRC1	ATP6V1H	CORO1A	MET	TLR2
The Role of GTSE1 in G2 M Progression After G2 Checkpoint	4/65	0.37655	0.963882	0	0	1.30899	1.2785	TUBA1C	HSP90AA1	TUBB2B	CCNB1
M-decay Degradation of Maternal mRNAs by Maternally Stored Factors	3/46	0.37765	0.963882	0	0	1.39256	1.35606	CPEB1	BIRC5	ELL2
Metabolism of Polyamines	3/46	0.37765	0.963882	0	0	1.39256	1.35606	NQO1	ODC1	SRM
Potential Therapeutics for SARS	9/164	0.383135	0.963882	0	0	1.15945	1.11234	ZBP1	CYSLTR1	HSP90AA1	ITGA4	BTK	PLCG2	TLR9	TLR7	VAV1
Neurotransmitter Receptors and Postsynaptic Signal Transmission	11/204	0.383564	0.963882	0	0	1.13821	1.09068	KCNJ4	TUBA1C	GRIP1	TUBB2B	GRIN3A	DLG2	PRKCB	GNG8	ADCY7	PPM1E	GABRG2
Phase I - Functionalization of Compounds	6/105	0.386459	0.963882	0	0	1.20995	1.15033	MAOA	EPHX1	TBXAS1	CYP2R1	AHRR	CBR3
mRNA Editing	1/10	0.386999	0.963882	0	0	2.2171	2.10476	APOBEC1
Acetylcholine Regulates Insulin Secretion	1/10	0.386999	0.963882	0	0	2.2171	2.10476	GNA15
p75NTR Regulates Axonogenesis	1/10	0.386999	0.963882	0	0	2.2171	2.10476	RTN4
Adenylate Cyclase Activating Pathway	1/10	0.386999	0.963882	0	0	2.2171	2.10476	ADCY7
Bicarbonate Transporters	1/10	0.386999	0.963882	0	0	2.2171	2.10476	SLC4A4
Calcitonin-like Ligand Receptors	1/10	0.386999	0.963882	0	0	2.2171	2.10476	ADM2
Chylomicron Remodeling	1/10	0.386999	0.963882	0	0	2.2171	2.10476	APOE
Glucocorticoid Biosynthesis	1/10	0.386999	0.963882	0	0	2.2171	2.10476	HSD3B1
Glycoprotein Hormones	1/10	0.386999	0.963882	0	0	2.2171	2.10476	INHBA
HDL Remodeling	1/10	0.386999	0.963882	0	0	2.2171	2.10476	APOE
Interleukin-21 Signaling	1/10	0.386999	0.963882	0	0	2.2171	2.10476	IL21R
MASTL Facilitates Mitotic Progression	1/10	0.386999	0.963882	0	0	2.2171	2.10476	CCNB1
Nef Mediated CD4 Down-regulation	1/10	0.386999	0.963882	0	0	2.2171	2.10476	ATP6V1H
Neurotransmitter Clearance	1/10	0.386999	0.963882	0	0	2.2171	2.10476	MAOA
Organic Cation Transport	1/10	0.386999	0.963882	0	0	2.2171	2.10476	RUNX1
PI3K Events in ERBB4 Signaling	1/10	0.386999	0.963882	0	0	2.2171	2.10476	EREG
Processing and Activation of SUMO	1/10	0.386999	0.963882	0	0	2.2171	2.10476	RWDD3
RUNX1 and FOXP3 Control the Development of Regulatory T Lymphocytes (Tregs)	1/10	0.386999	0.963882	0	0	2.2171	2.10476	RUNX1
Tetrahydrobiopterin (BH4) Synthesis, Recycling, Salvage and Regulation	1/10	0.386999	0.963882	0	0	2.2171	2.10476	HSP90AA1
Thyroxine Biosynthesis	1/10	0.386999	0.963882	0	0	2.2171	2.10476	DIO2
Activation of AMPK Downstream of NMDARs	2/28	0.389173	0.963882	0	0	1.53515	1.44877	TUBA1C	TUBB2B
Caspase Activation via Extrinsic Apoptotic Signalling Pathway	2/28	0.389173	0.963882	0	0	1.53515	1.44877	TICAM2	CD14
FLT3 Signaling in Disease	2/28	0.389173	0.963882	0	0	1.53515	1.44877	FLT3	NOX4
Platelet Calcium Homeostasis	2/28	0.389173	0.963882	0	0	1.53515	1.44877	P2RX7	SLC8A1
Cyclin D Associated Events in G1	3/47	0.390755	0.964063	0	0	1.36084	1.27875	CCND2	E2F1	E2F3
G1 Phase	3/47	0.390755	0.964063	0	0	1.36084	1.27875	CCND2	E2F1	E2F3
TP53 Regulates Metabolic Genes	5/86	0.39246	0.966405	0	0	1.23223	1.15253	PRDX1	TXNRD1	SESN2	RRAGD	GSR
Transcriptional Regulation by RUNX2	6/106	0.395067	0.968356	0	0	1.19779	1.11239	LGALS3	CCNB1	MAF	ITGBL1	SOX9	RUNX1
Post-translational Protein Phosphorylation	6/107	0.40367	0.968356	0	0	1.18587	1.07577	VCAN	ITIH2	TNC	SPP1	APOE	TIMP1
Gap Junction Trafficking	3/48	0.403789	0.968356	0	0	1.33053	1.20661	TUBA1C	DAB2	TUBB2B
Activation of G Protein Gated Potassium Channels	2/29	0.406224	0.968356	0	0	1.47822	1.33165	KCNJ4	GNG8
Acyl Chain Remodelling of PE	2/29	0.406224	0.968356	0	0	1.47822	1.33165	ABHD4	PLA2G4A
G Protein Gated Potassium Channels	2/29	0.406224	0.968356	0	0	1.47822	1.33165	KCNJ4	GNG8
Inhibition of Voltage Gated Ca2+ Channels via Gbeta Gamma Subunits	2/29	0.406224	0.968356	0	0	1.47822	1.33165	KCNJ4	GNG8
Phosphorylation of CD3 and TCR Zeta Chains	2/29	0.406224	0.968356	0	0	1.47822	1.33165	PTPRC	PTPRJ
TNFR2 Non-Canonical NF-kB Pathway	5/88	0.411564	0.968356	0	0	1.20241	1.06749	TNFSF18	TNFRSF13B	TNFRSF11A	TNFRSF1B	TNFSF13B
Glycerophospholipid Biosynthesis	7/128	0.412127	0.968356	0	0	1.15483	1.02367	ABHD4	ABHD3	GPD1	LPCAT2	PLD4	PLA2G4A	CDS2
Alpha-protein Kinase 1 Signaling Pathway	1/11	0.416284	0.968356	0	0	1.99528	1.74864	TIFA
Androgen Biosynthesis	1/11	0.416284	0.968356	0	0	1.99528	1.74864	HSD3B1
Assembly and Release of Respiratory Syncytial Virus (RSV) Virions	1/11	0.416284	0.968356	0	0	1.99528	1.74864	HSP90AA1
Condensation of Prometaphase Chromosomes	1/11	0.416284	0.968356	0	0	1.99528	1.74864	CCNB1
Constitutive Signaling by Overexpressed ERBB2	1/11	0.416284	0.968356	0	0	1.99528	1.74864	HSP90AA1
Formation of Annular Gap Junctions	1/11	0.416284	0.968356	0	0	1.99528	1.74864	DAB2
Free Fatty Acids Regulate Insulin Secretion	1/11	0.416284	0.968356	0	0	1.99528	1.74864	GNA15
NFE2L2 Regulating Tumorigenic Genes	1/11	0.416284	0.968356	0	0	1.99528	1.74864	BCL2
Nef Mediated Downregulation of MHC Class I Complex Cell Surface Expression	1/11	0.416284	0.968356	0	0	1.99528	1.74864	AP1S3
OAS Antiviral Response	1/11	0.416284	0.968356	0	0	1.99528	1.74864	OAS3
Pexophagy	1/11	0.416284	0.968356	0	0	1.99528	1.74864	SQSTM1
Phenylalanine and Tyrosine Metabolism	1/11	0.416284	0.968356	0	0	1.99528	1.74864	PCBD1
RHO GTPases Activate KTN1	1/11	0.416284	0.968356	0	0	1.99528	1.74864	KIF5A
Regulation of CDH11 Function	1/11	0.416284	0.968356	0	0	1.99528	1.74864	CDH8
Regulation of Gene Expression by Hypoxia-inducible Factor	1/11	0.416284	0.968356	0	0	1.99528	1.74864	HIF1A
STAT3 Nuclear Events Downstream of ALK Signaling	1/11	0.416284	0.968356	0	0	1.99528	1.74864	HIF1A
TGFBR3 PTM Regulation	1/11	0.416284	0.968356	0	0	1.99528	1.74864	TIMP1
Type I Hemidesmosome Assembly	1/11	0.416284	0.968356	0	0	1.99528	1.74864	LAMC2
Defensins	3/49	0.416742	0.968356	0	0	1.30154	1.13922	TLR1	CCR2	TLR2
PLC Beta Mediated Events	3/49	0.416742	0.968356	0	0	1.30154	1.13922	GNA15	PLA2G4A	ADCY7
TP53 Regulates Transcription of Cell Cycle Genes	3/49	0.416742	0.968356	0	0	1.30154	1.13922	CCNB1	GADD45A	E2F1
HSF1 Activation	2/30	0.42304	0.972007	0	0	1.42535	1.22621	EEF1A1	HSP90AA1
Insulin Receptor Recycling	2/30	0.42304	0.972007	0	0	1.42535	1.22621	ATP6V1H	CTSD
Signaling by CSF3 (G-CSF)	2/30	0.42304	0.972007	0	0	1.42535	1.22621	HCK	CSF3R
Chondroitin Sulfate Dermatan Sulfate Metabolism	3/50	0.429601	0.972007	0	0	1.27378	1.07622	VCAN	HEXA	DSE
Mitotic Spindle Checkpoint	6/111	0.437954	0.972007	0	0	1.14045	0.941601	ANAPC15	CENPI	BIRC5	NUP43	SPDL1	ZWINT
Downregulation of SMAD2 3 SMAD4 Transcriptional Activity	2/31	0.439607	0.972007	0	0	1.37613	1.131	TGIF1	SERPINE1
Glutamate Binding, Activation of AMPA Receptors and Synaptic Plasticity	2/31	0.439607	0.972007	0	0	1.37613	1.131	GRIP1	PRKCB
Interaction Between L1 and Ankyrins	2/31	0.439607	0.972007	0	0	1.37613	1.131	SPTA1	SCN1B
Metalloprotease DUBs	2/31	0.439607	0.972007	0	0	1.37613	1.131	STAMBPL1	NLRP3
RHO GTPases Activate IQGAPs	2/31	0.439607	0.972007	0	0	1.37613	1.131	TUBA1C	TUBB2B
Sealing of the Nuclear Envelope (NE) by ESCRT-III	2/31	0.439607	0.972007	0	0	1.37613	1.131	TUBA1C	TUBB2B
Trafficking of AMPA Receptors	2/31	0.439607	0.972007	0	0	1.37613	1.131	GRIP1	PRKCB
Chaperonin-mediated Protein Folding	5/91	0.440037	0.972007	0	0	1.16028	0.952471	TUBA1C	TUBB2B	GNA15	GNG8	RGS11
Gap Junction Trafficking and Regulation	3/51	0.442356	0.972007	0	0	1.24718	1.01725	TUBA1C	TUBB2B	DAB2
IRE1alpha Activates Chaperones	3/51	0.442356	0.972007	0	0	1.24718	1.01725	ERN1	SERP1	EXTL1
Neurotransmitter Release Cycle	3/51	0.442356	0.972007	0	0	1.24718	1.01725	MAOA	SLC1A2	SLC17A7
Transcriptional Activity of SMAD2 SMAD3 SMAD4 Heterotrimer	3/51	0.442356	0.972007	0	0	1.24718	1.01725	TGIF1	MYC	SERPINE1
ALK Mutants Bind TKIs	1/12	0.444172	0.972007	0	0	1.8138	1.47198	STRN
Activation of the TFAP2 (AP-2) Family of Transcription Factors	1/12	0.444172	0.972007	0	0	1.8138	1.47198	CITED1
Aspartate and Asparagine Metabolism	1/12	0.444172	0.972007	0	0	1.8138	1.47198	ASNS
Binding and Entry of HIV Virion	1/12	0.444172	0.972007	0	0	1.8138	1.47198	CCR5
Eicosanoids	1/12	0.444172	0.972007	0	0	1.8138	1.47198	TBXAS1
Endosomal Vacuolar Pathway	1/12	0.444172	0.972007	0	0	1.8138	1.47198	CTSS
Gap Junction Degradation	1/12	0.444172	0.972007	0	0	1.8138	1.47198	DAB2
Interleukin-2 Signaling	1/12	0.444172	0.972007	0	0	1.8138	1.47198	PTK2B
Interleukin-35 Signalling	1/12	0.444172	0.972007	0	0	1.8138	1.47198	EBI3
Organic Anion Transporters	1/12	0.444172	0.972007	0	0	1.8138	1.47198	SLC17A7
Peptide Hormone Biosynthesis	1/12	0.444172	0.972007	0	0	1.8138	1.47198	INHBA
Pyrimidine Catabolism	1/12	0.444172	0.972007	0	0	1.8138	1.47198	UPP1
Reduction of Cytosolic Ca++ Levels	1/12	0.444172	0.972007	0	0	1.8138	1.47198	SLC8A1
Serotonin Receptors	1/12	0.444172	0.972007	0	0	1.8138	1.47198	HTR2A
TP53 Regulates Transcription of Caspase Activators and Caspases	1/12	0.444172	0.972007	0	0	1.8138	1.47198	NLRC4
Tandem Pore Domain Potassium Channels	1/12	0.444172	0.972007	0	0	1.8138	1.47198	KCNK13
Vitamin D (Calciferol) Metabolism	1/12	0.444172	0.972007	0	0	1.8138	1.47198	CYP2R1
Cooperation of Prefoldin and TriC CCT in Actin and Tubulin Folding	2/32	0.455909	0.979286	0	0	1.33019	1.04481	TUBA1C	TUBB2B
Respiratory Syncytial Virus (RSV) Attachment and Entry	2/32	0.455909	0.979286	0	0	1.33019	1.04481	CX3CR1	CD14
Activation of NMDA Receptors and Postsynaptic Events	5/93	0.458841	0.979286	0	0	1.13379	0.883282	TUBA1C	TUBB2B	DLG2	GRIN3A	PPM1E
O-linked Glycosylation	6/114	0.46343	0.979286	0	0	1.10859	0.852619	ADAMTSL2	GCNT1	MUC15	ADAMTS8	THBS1	ADAMTS20
Fatty Acid Metabolism	9/176	0.465236	0.979286	0	0	1.07545	0.822946	PON3	HPGDS	ACOX2	HPGD	TBXAS1	ALOX5AP	ACOT2	PLA2G4A	HACD4
Intraflagellar Transport	3/53	0.46752	0.979286	0	0	1.19716	0.91022	TTC26	TUBA1C	TUBB2B
Nuclear Envelope Breakdown	3/53	0.46752	0.979286	0	0	1.19716	0.91022	CCNB1	PRKCB	NUP43
Amplification of Signal From Unattached Kinetochores via a MAD2 Inhibitory Signal	5/94	0.468176	0.979286	0	0	1.12099	0.850734	CENPI	BIRC5	NUP43	SPDL1	ZWINT
Amplification of Signal From the Kinetochores	5/94	0.468176	0.979286	0	0	1.12099	0.850734	CENPI	BIRC5	NUP43	SPDL1	ZWINT
Class B 2 (Secretin Family Receptors)	5/94	0.468176	0.979286	0	0	1.12099	0.850734	ADGRE1	ADM2	GLP2R	WNT9B	GNG8
Recruitment of NuMA to Mitotic Centrosomes	5/94	0.468176	0.979286	0	0	1.12099	0.850734	TUBA1C	HSP90AA1	TUBB2B	HAUS8	TUBGCP4
eNOS Activation	1/13	0.470729	0.979286	0	0	1.66256	1.2527	HSP90AA1
p75NTR Recruits Signalling Complexes	1/13	0.470729	0.979286	0	0	1.66256	1.2527	SQSTM1
Advanced Glycosylation Endproduct Receptor Signaling	1/13	0.470729	0.979286	0	0	1.66256	1.2527	LGALS3
Cytosolic Iron-Sulfur Cluster Assembly	1/13	0.470729	0.979286	0	0	1.66256	1.2527	NUBP1
Dissolution of Fibrin Clot	1/13	0.470729	0.979286	0	0	1.66256	1.2527	SERPINE1
ERBB2 Activates PTK6 Signaling	1/13	0.470729	0.979286	0	0	1.66256	1.2527	EREG
ERKs Are Inactivated	1/13	0.470729	0.979286	0	0	1.66256	1.2527	DUSP4
GRB2 Events in EGFR Signaling	1/13	0.470729	0.979286	0	0	1.66256	1.2527	EREG
IRF3-mediated Induction of Type I IFN	1/13	0.470729	0.979286	0	0	1.66256	1.2527	NLRC3
Inhibition of Replication Initiation of Damaged DNA by RB1 E2F1	1/13	0.470729	0.979286	0	0	1.66256	1.2527	E2F1
NF-kB Is Activated and Signals Survival	1/13	0.470729	0.979286	0	0	1.66256	1.2527	SQSTM1
Nephron Development	1/13	0.470729	0.979286	0	0	1.66256	1.2527	WNT9B
Purine Salvage	1/13	0.470729	0.979286	0	0	1.66256	1.2527	DCK
Transcriptional Regulation of Testis Differentiation	1/13	0.470729	0.979286	0	0	1.66256	1.2527	SOX9
Ubiquinol Biosynthesis	1/13	0.470729	0.979286	0	0	1.66256	1.2527	COQ8B
MyD88 MAL(TIRAP) Cascade Initiated on Plasma Membrane	6/115	0.471858	0.979286	0	0	1.09837	0.824956	DUSP4	TLR1	TIFA	BTK	CD14	TLR2
Toll Like Receptor TLR6 TLR2 Cascade	6/115	0.471858	0.979286	0	0	1.09837	0.824956	DUSP4	TLR1	TIFA	BTK	CD14	TLR2
Glucagon Signaling in Metabolic Regulation	2/33	0.471933	0.979286	0	0	1.28721	0.966588	GNG8	ADCY7
Glucagon-type Ligand Receptors	2/33	0.471933	0.979286	0	0	1.28721	0.966588	GLP2R	GNG8
Synthesis of Bile Acids and Bile Salts	2/33	0.471933	0.979286	0	0	1.28721	0.966588	CH25H	ACOX2
Separation of Sister Chromatids	9/177	0.472019	0.979286	0	0	1.06899	0.802532	TUBA1C	TUBB2B	ANAPC15	CENPI	CDCA5	BIRC5	NUP43	SPDL1	ZWINT
Antimicrobial Peptides	5/95	0.477461	0.986096	0	0	1.10848	0.819469	TLR1	SLC11A1	RNASE6	CCR2	TLR2
G-protein Mediated Events	3/54	0.479911	0.986096	0	0	1.17363	0.861625	GNA15	PLA2G4A	ADCY7
SARS-CoV-1 Activates Modulates Innate Immune Responses	3/54	0.479911	0.986096	0	0	1.17363	0.861625	NLRP3	TLR7	RUNX1
Nuclear Envelope (NE) Reassembly	4/75	0.484039	0.986096	0	0	1.12404	0.815589	TUBA1C	TUBB2B	CCNB1	NUP43
Diseases of Carbohydrate Metabolism	2/34	0.48767	0.986096	0	0	1.24692	0.895433	GBE1	TALDO1
Transcriptional Regulation by E2F6	2/34	0.48767	0.986096	0	0	1.24692	0.895433	CHEK1	E2F1
Diseases of Signal Transduction by Growth Factor Receptors and Second Messengers	22/451	0.490235	0.986096	0	0	1.02322	0.729425	IL10	CD86	HSP90AA1	FLT3	IL10RA	CD80	HGF	ARRB2	VAV1	TGFBR1	EREG	APBB1IP	CCNB1	BIN2	MYC	RAC2	NOX4	STRN	PTPN6	PIK3AP1	SQSTM1	MET
Amino Acids Regulate mTORC1	3/55	0.492164	0.986096	0	0	1.151	0.815992	SESN2	RRAGD	ATP6V1H
Signaling by Non-Receptor Tyrosine Kinases	3/55	0.492164	0.986096	0	0	1.151	0.815992	GPNMB	HIF1A	EREG
Signaling by PTK6	3/55	0.492164	0.986096	0	0	1.151	0.815992	GPNMB	HIF1A	EREG
Protein Folding	5/97	0.495863	0.986096	0	0	1.08427	0.760566	TUBA1C	TUBB2B	GNA15	GNG8	RGS11
Adenylate Cyclase Inhibitory Pathway	1/14	0.496018	0.986096	0	0	1.53459	1.07597	ADCY7
Erythropoietin Activates RAS	1/14	0.496018	0.986096	0	0	1.53459	1.07597	VAV1
Glycogen Breakdown (Glycogenolysis)	1/14	0.496018	0.986096	0	0	1.53459	1.07597	PHKA1
Glycogen Synthesis	1/14	0.496018	0.986096	0	0	1.53459	1.07597	GBE1
Golgi Cisternae Pericentriolar Stack Reorganization	1/14	0.496018	0.986096	0	0	1.53459	1.07597	CCNB1
Physiological Factors	1/14	0.496018	0.986096	0	0	1.53459	1.07597	HIPK2
RUNX3 Regulates NOTCH Signaling	1/14	0.496018	0.986096	0	0	1.53459	1.07597	RUNX3
Regulation of IFNG Signaling	1/14	0.496018	0.986096	0	0	1.53459	1.07597	PTPN6
Repression of WNT Target Genes	1/14	0.496018	0.986096	0	0	1.53459	1.07597	MYC
SHC1 Events in EGFR Signaling	1/14	0.496018	0.986096	0	0	1.53459	1.07597	EREG
SHC1 Events in ERBB4 Signaling	1/14	0.496018	0.986096	0	0	1.53459	1.07597	EREG
Synthesis of IP2, IP, and Ins in the Cytosol	1/14	0.496018	0.986096	0	0	1.53459	1.07597	INPP5J
TP53 Regulates Transcription of Genes Involved in G1 Cell Cycle Arrest	1/14	0.496018	0.986096	0	0	1.53459	1.07597	E2F1
TP53 Regulates Transcription of Cell Death Genes With Uncertain Role in P53-Dependent Apoptosis	1/14	0.496018	0.986096	0	0	1.53459	1.07597	BIRC5
Triglyceride Biosynthesis	1/14	0.496018	0.986096	0	0	1.53459	1.07597	GK
Toll Like Receptor 2 (TLR2) Cascade	6/118	0.496906	0.986096	0	0	1.06878	0.747453	DUSP4	TLR1	TIFA	BTK	CD14	TLR2
Toll Like Receptor TLR1 TLR2 Cascade	6/118	0.496906	0.986096	0	0	1.06878	0.747453	DUSP4	TLR1	TIFA	BTK	CD14	TLR2
RHO GTPases Activate Formins	7/139	0.49772	0.986179	0	0	1.05798	0.73817	TUBA1C	TUBB2B	CENPI	BIRC5	NUP43	SPDL1	ZWINT
Inwardly Rectifying K+ Channels	2/35	0.503109	0.992243	0	0	1.20907	0.830568	KCNJ4	GNG8
Oncogene Induced Senescence	2/35	0.503109	0.992243	0	0	1.20907	0.830568	E2F1	E2F3
Resolution of D-loop Structures Through Holliday Junction Intermediates	2/35	0.503109	0.992243	0	0	1.20907	0.830568	RAD51C	FIGNL1
HSP90 Chaperone Cycle for Steroid Hormone Receptors (SHR) in the Presence of Ligand	3/56	0.504273	0.993006	0	0	1.12922	0.773107	TUBA1C	HSP90AA1	TUBB2B
Interleukin-1 Family Signaling	7/140	0.505332	0.993554	0	0	1.04997	0.716644	PTPN18	IL1RN	TIFA	IL18	PTPN6	PTPN7	SQSTM1
Muscle Contraction	10/204	0.512065	0.993554	0	0	1.02826	0.688215	ACTA2	KCNJ4	PAK1	KCNE1	KCNK13	MYH8	TNNI1	SCN1B	SLC8A1	HIPK2
Visual Phototransduction	5/99	0.514017	0.993554	0	0	1.06109	0.706153	DHRS9	APOE	BCO2	LRP8	LRP12
Interferon Alpha Beta Signaling	4/78	0.514914	0.993554	0	0	1.0783	0.715725	OAS3	MX1	IRF5	PTPN6
Nuclear Pore Complex (NPC) Disassembly	2/36	0.518244	0.993554	0	0	1.17345	0.771317	CCNB1	NUP43
Resolution of D-Loop Structures	2/36	0.518244	0.993554	0	0	1.17345	0.771317	RAD51C	FIGNL1
Signaling by High-Kinase Activity BRAF Mutants	2/36	0.518244	0.993554	0	0	1.17345	0.771317	APBB1IP	ARRB2
Striated Muscle Contraction	2/36	0.518244	0.993554	0	0	1.17345	0.771317	TNNI1	MYH8
p130Cas Linkage to MAPK Signaling for Integrins	1/15	0.5201	0.993554	0	0	1.4249	0.931508	APBB1IP
Anchoring Fibril Formation	1/15	0.5201	0.993554	0	0	1.4249	0.931508	LAMC2
Constitutive Signaling by EGFRvIII	1/15	0.5201	0.993554	0	0	1.4249	0.931508	HSP90AA1
Degradation of Cysteine and Homocysteine	1/15	0.5201	0.993554	0	0	1.4249	0.931508	CTH
ERBB2 Regulates Cell Motility	1/15	0.5201	0.993554	0	0	1.4249	0.931508	EREG
GRB2 SOS Provides Linkage to MAPK Signaling for Integrins	1/15	0.5201	0.993554	0	0	1.4249	0.931508	APBB1IP
Keratan Sulfate Degradation	1/15	0.5201	0.993554	0	0	1.4249	0.931508	HEXA
Organic Cation Anion Zwitterion Transport	1/15	0.5201	0.993554	0	0	1.4249	0.931508	RUNX1
Pentose Phosphate Pathway	1/15	0.5201	0.993554	0	0	1.4249	0.931508	TALDO1
Phase 2 - Plateau Phase	1/15	0.5201	0.993554	0	0	1.4249	0.931508	KCNE1
Regulation of Innate Immune Responses to Cytosolic DNA	1/15	0.5201	0.993554	0	0	1.4249	0.931508	ZBP1
Signaling by EGFRvIII in Cancer	1/15	0.5201	0.993554	0	0	1.4249	0.931508	HSP90AA1
Estrogen-dependent Gene Expression	6/121	0.521536	0.99481	0	0	1.04073	0.677491	HSP90AA1	CITED1	MYC	BCL2	CTSD	RUNX1
Signaling by MET	4/79	0.525015	0.995689	0	0	1.06386	0.685478	HGF	LAMC2	PTPRJ	MET
Regulation of Actin Dynamics for Phagocytic Cup Formation	7/143	0.527928	0.995689	0	0	1.02664	0.655815	HSP90AA1	PAK1	BTK	WAS	MYO5A	NCKAP1L	VAV1
Selenoamino Acid Metabolism	6/122	0.52964	0.995689	0	0	1.0317	0.655707	RPL3	TXNRD1	CTH	GSR	RPL13A	EEF1E1
Activation of ATR in Response to Replication Stress	2/37	0.533068	0.995689	0	0	1.13986	0.717092	CHEK1	MCM10
Ca-dependent Events	2/37	0.533068	0.995689	0	0	1.13986	0.717092	PLA2G4A	ADCY7
Gap Junction Assembly	2/37	0.533068	0.995689	0	0	1.13986	0.717092	TUBA1C	TUBB2B
RUNX1 Interacts With Co-Factors Whose Precise Effect on RUNX1 Targets Is Not Known	2/37	0.533068	0.995689	0	0	1.13986	0.717092	HIPK2	RUNX1
Sphingolipid De Novo Biosynthesis	2/37	0.533068	0.995689	0	0	1.13986	0.717092	CERS6	SGMS2
ER-Phagosome Pathway	4/80	0.535013	0.995689	0	0	1.04981	0.656618	TLR1	BTK	CD14	TLR2
PKR-mediated Signaling	4/80	0.535013	0.995689	0	0	1.04981	0.656618	TUBA1C	TUBB2B	EIF2S2	FAAP20
Cytoprotection by HMOX1	3/59	0.539671	0.995689	0	0	1.06856	0.659082	BLVRB	HMOX1	NLRP3
Non-integrin membrane-ECM Interactions	3/59	0.539671	0.995689	0	0	1.06856	0.659082	TNC	LAMC2	THBS1
p75NTR Signals via NF-kB	1/16	0.543032	0.995689	0	0	1.32984	0.811982	SQSTM1
Elevation of Cytosolic Ca2+ Levels	1/16	0.543032	0.995689	0	0	1.32984	0.811982	P2RX7
FOXO-mediated Transcription of Cell Death Genes	1/16	0.543032	0.995689	0	0	1.32984	0.811982	DDIT3
GRB2 Events in ERBB2 Signaling	1/16	0.543032	0.995689	0	0	1.32984	0.811982	EREG
Glycogen Storage Diseases	1/16	0.543032	0.995689	0	0	1.32984	0.811982	GBE1
InlB-mediated Entry of Listeria Monocytogenes Into Host Cell	1/16	0.543032	0.995689	0	0	1.32984	0.811982	MET
NRIF Signals Cell Death From the Nucleus	1/16	0.543032	0.995689	0	0	1.32984	0.811982	SQSTM1
PI3K Events in ERBB2 Signaling	1/16	0.543032	0.995689	0	0	1.32984	0.811982	EREG
Platelet Adhesion to Exposed Collagen	1/16	0.543032	0.995689	0	0	1.32984	0.811982	FCER1G
Polo-like Kinase Mediated Events	1/16	0.543032	0.995689	0	0	1.32984	0.811982	CCNB1
Regulation of KIT Signaling	1/16	0.543032	0.995689	0	0	1.32984	0.811982	PTPN6
STING Mediated Induction of Host Immune Responses	1/16	0.543032	0.995689	0	0	1.32984	0.811982	NLRC3
Signaling by ERBB2 ECD Mutants	1/16	0.543032	0.995689	0	0	1.32984	0.811982	HSP90AA1
TGF-beta Receptor Signaling in EMT (Epithelial to Mesenchymal Transition)	1/16	0.543032	0.995689	0	0	1.32984	0.811982	TGFBR1
Transcription of E2F Targets Under Neg Control by P107 (RBL1) and P130 (RBL2) in Complex With HDAC1	1/16	0.543032	0.995689	0	0	1.32984	0.811982	E2F1
RNA Polymerase II Transcribes snRNA Genes	4/81	0.544905	0.997692	0	0	1.03612	0.629074	GTF2B	NABP1	POU2F2	ELL2
Regulation of Ornithine Decarboxylase (ODC)	2/38	0.547577	0.999996	0	0	1.10814	0.667379	NQO1	ODC1
Diseases of Glycosylation	7/146	0.550117	0.999996	0	0	1.00433	0.60021	VCAN	HEXA	ADAMTSL2	MUC15	ADAMTS8	THBS1	ADAMTS20
Infection With Mycobacterium Tuberculosis	4/82	0.554687	0.999996	0	0	1.02278	0.602778	MRC1	ATP6V1H	CORO1A	TLR2
Formation of Fibrin Clot (Clotting Cascade)	2/39	0.561766	0.999996	0	0	1.07813	0.621725	F13A1	PF4
Glycosphingolipid Catabolism	2/39	0.561766	0.999996	0	0	1.07813	0.621725	GALC	HEXA
Response of Mtb to Phagocytosis	2/39	0.561766	0.999996	0	0	1.07813	0.621725	ATP6V1H	CORO1A
Synthesis of PA	2/39	0.561766	0.999996	0	0	1.07813	0.621725	GPD1	PLA2G4A
mRNA Activation Upon Binding of the Cap-Binding Complex and eIFs, and Subsequent Binding to 43S	3/61	0.562445	0.999996	0	0	1.0316	0.593648	EIF4EBP1	EIF2S2	EIF3C
Regulated Necrosis	3/61	0.562445	0.999996	0	0	1.0316	0.593648	HSP90AA1	IL18	GSDME
Acyl Chain Remodelling of PI	1/17	0.56487	0.999996	0	0	1.24666	0.712042	PLA2G4A
FOXO-mediated Transcription of Cell Cycle Genes	1/17	0.56487	0.999996	0	0	1.24666	0.712042	GADD45A
GAB1 Signalosome	1/17	0.56487	0.999996	0	0	1.24666	0.712042	EREG
Metabolism of Angiotensinogen to Angiotensins	1/17	0.56487	0.999996	0	0	1.24666	0.712042	CTSD
Metabolism of Nitric Oxide NOS3 Activation and Regulation	1/17	0.56487	0.999996	0	0	1.24666	0.712042	HSP90AA1
PKA Activation in Glucagon Signalling	1/17	0.56487	0.999996	0	0	1.24666	0.712042	ADCY7
RIP-mediated NFkB Activation via ZBP1	1/17	0.56487	0.999996	0	0	1.24666	0.712042	ZBP1
Regulation of MITF-M-dependent Genes Involved in Lysosome Biogenesis and Autophagy	1/17	0.56487	0.999996	0	0	1.24666	0.712042	ATP6V1H
Signaling by Activin	1/17	0.56487	0.999996	0	0	1.24666	0.712042	INHBA
Signaling by NTRK3 (TRKC)	1/17	0.56487	0.999996	0	0	1.24666	0.712042	PTPRO
ESR-mediated Signaling	9/192	0.570685	0.999996	0	0	0.980591	0.550032	HSP90AA1	CITED1	MYC	BCL2	GNG8	STRN	CTSD	EREG	RUNX1
MAP2K and MAPK Activation	2/40	0.575634	0.999996	0	0	1.0497	0.579734	APBB1IP	ARRB2
Presynaptic Phase of Homologous DNA Pairing and Strand Exchange	2/40	0.575634	0.999996	0	0	1.0497	0.579734	RAD51C	CHEK1
Regulation of Complement Cascade	6/128	0.576986	0.999996	0	0	0.980653	0.539297	C4B	C1QB	C1QA	C5AR1	C3AR1	C1QC
rRNA Modification in the Nucleus and Cytosol	3/63	0.58452	0.999996	0	0	0.997111	0.535413	NOP58	NHP2	DHX37
Ca2+ Pathway	3/63	0.58452	0.999996	0	0	0.997111	0.535413	GNAT2	MYC	GNG8
NCAM Signaling for Neurite Out-Growth	3/63	0.58452	0.999996	0	0	0.997111	0.535413	SPTA1	NCAM1	COL9A2
Peroxisomal Protein Import	3/63	0.58452	0.999996	0	0	0.997111	0.535413	ACOX2	CAT	ACOT2
Activation of SMO	1/18	0.585665	0.999996	0	0	1.17326	0.627705	ARRB2
Acyl Chain Remodelling of PG	1/18	0.585665	0.999996	0	0	1.17326	0.627705	PLA2G4A
Crosslinking of Collagen Fibrils	1/18	0.585665	0.999996	0	0	1.17326	0.627705	LOXL4
MECP2 Regulates Neuronal Receptors and Channels	1/18	0.585665	0.999996	0	0	1.17326	0.627705	MET
Metabolism of Amine-Derived Hormones	1/18	0.585665	0.999996	0	0	1.17326	0.627705	DIO2
Norepinephrine Neurotransmitter Release Cycle	1/18	0.585665	0.999996	0	0	1.17326	0.627705	MAOA
PKA Activation	1/18	0.585665	0.999996	0	0	1.17326	0.627705	ADCY7
Prevention of Phagosomal-Lysosomal Fusion	1/18	0.585665	0.999996	0	0	1.17326	0.627705	CORO1A
RNA Polymerase III Chain Elongation	1/18	0.585665	0.999996	0	0	1.17326	0.627705	POLR3G
Recycling of Bile Acids and Salts	1/18	0.585665	0.999996	0	0	1.17326	0.627705	ABCC3
Tie2 Signaling	1/18	0.585665	0.999996	0	0	1.17326	0.627705	DOK2
Diseases Associated With Glycosaminoglycan Metabolism	2/41	0.589178	0.999996	0	0	1.02274	0.541055	VCAN	HEXA
MTOR Signalling	2/41	0.589178	0.999996	0	0	1.02274	0.541055	RRAGD	EIF4EBP1
Signaling by RAF1 Mutants	2/41	0.589178	0.999996	0	0	1.02274	0.541055	APBB1IP	ARRB2
Transcriptional Regulation by VENTX	2/41	0.589178	0.999996	0	0	1.02274	0.541055	CSF1R	ANAPC15
Neuronal System	19/411	0.591344	0.999996	0	0	0.965918	0.507453	KCNJ4	SLC38A1	PRKCB	MAOA	KCNK13	SLC1A2	KCNAB2	ADCY7	PPM1E	GABRG2	PANX1	TUBA1C	GRIP1	TUBB2B	GRIN3A	DLG2	SLITRK4	GNG8	SLC17A7
Integration of Energy Metabolism	5/108	0.591947	0.999996	0	0	0.96791	0.507512	GNA15	SLC2A1	TALDO1	GNG8	ADCY7
Cardiac Conduction	6/130	0.59223	0.999996	0	0	0.964734	0.505385	KCNJ4	KCNE1	KCNK13	SLC8A1	SCN1B	HIPK2
Cytosolic Sensors of Pathogen-Associated DNA	3/64	0.595287	0.999996	0	0	0.980714	0.508707	ZBP1	POLR3G	NLRC3
Synthesis of Substrates in N-glycan Biosythesis	3/64	0.595287	0.999996	0	0	0.980714	0.508707	PMM1	NPL	HK1
RSV-host Interactions	5/109	0.600173	0.999996	0	0	0.958553	0.489377	CX3CR1	MAP1B	TLR7	CD14	TLR2
NCAM1 Interactions	2/42	0.602398	0.999996	0	0	0.997114	0.505375	NCAM1	COL9A2
Regulation of MITF-M-dependent Genes Involved in Pigmentation	2/42	0.602398	0.999996	0	0	0.997114	0.505375	MLPH	MYO5A
Assembly of Active LPL and LIPC Lipase Complexes	1/19	0.605467	0.999996	0	0	1.10802	0.555957	FGF21
Constitutive Signaling by Ligand-Responsive EGFR Cancer Variants	1/19	0.605467	0.999996	0	0	1.10802	0.555957	HSP90AA1
Defective GALNT12 Causes CRCS1	1/19	0.605467	0.999996	0	0	1.10802	0.555957	MUC15
Defective GALNT3 Causes HFTC	1/19	0.605467	0.999996	0	0	1.10802	0.555957	MUC15
Initiation of Nuclear Envelope (NE) Reformation	1/19	0.605467	0.999996	0	0	1.10802	0.555957	CCNB1
LDL Clearance	1/19	0.605467	0.999996	0	0	1.10802	0.555957	SOAT2
Na+ Cl- Dependent Neurotransmitter Transporters	1/19	0.605467	0.999996	0	0	1.10802	0.555957	SLC6A9
Prostacyclin Signalling Through Prostacyclin Receptor	1/19	0.605467	0.999996	0	0	1.10802	0.555957	GNG8
RHO GTPases Activate ROCKs	1/19	0.605467	0.999996	0	0	1.10802	0.555957	PAK1
Regulation of MITF-M-dependent Genes Involved in Apoptosis	1/19	0.605467	0.999996	0	0	1.10802	0.555957	BCL2
SARS-CoV-1 Targets Host Intracellular Signalling and Regulatory Pathways	1/19	0.605467	0.999996	0	0	1.10802	0.555957	SERPINE1
Signaling by FLT3 Fusion Proteins	1/19	0.605467	0.999996	0	0	1.10802	0.555957	NOX4
Signaling by Ligand-Responsive EGFR Variants in Cancer	1/19	0.605467	0.999996	0	0	1.10802	0.555957	HSP90AA1
Synthesis, Secretion, and Deacylation of Ghrelin	1/19	0.605467	0.999996	0	0	1.10802	0.555957	PLA2G7
VEGFR2 Mediated Cell Proliferation	1/19	0.605467	0.999996	0	0	1.10802	0.555957	PRKCB
Cytochrome P450 - Arranged by Substrate Type	3/65	0.605871	0.999996	0	0	0.964845	0.483472	CYP2R1	TBXAS1	AHRR
RUNX1 Regulates Genes Involved in Megakaryocyte Differentiation and Platelet Function	3/65	0.605871	0.999996	0	0	0.964845	0.483472	THBS1	RUNX1	PF4
FCERI Mediated Ca+2 Mobilization	5/110	0.608305	0.999996	0	0	0.949373	0.471914	FCER1G	BTK	PLCG2	LCP2	VAV1
Metabolism of Steroids	7/155	0.613756	0.999996	0	0	0.942803	0.460236	ABCC3	CH25H	STAR	ACOX2	CYP2R1	HSD3B1	TSPO
Mitotic Anaphase	10/221	0.614509	0.999996	0	0	0.944557	0.459935	TUBA1C	TUBB2B	CCNB1	ANAPC15	CENPI	CDCA5	BIRC5	NUP43	SPDL1	ZWINT
Respiratory Syncytial Virus Infection Pathway	6/133	0.614542	0.999996	0	0	0.941795	0.458539	CX3CR1	HSP90AA1	MAP1B	TLR7	CD14	TLR2
ADORA2B Mediated Anti-Inflammatory Cytokines Production	2/43	0.615293	0.999996	0	0	0.972743	0.472419	GNG8	ADCY7
tRNA Modification in the Nucleus and Cytosol	2/43	0.615293	0.999996	0	0	0.972743	0.472419	TRMT6	TRMT61A
Aspirin ADME	2/43	0.615293	0.999996	0	0	0.972743	0.472419	ABCC3	ABCC2
Homologous DNA Pairing and Strand Exchange	2/43	0.615293	0.999996	0	0	0.972743	0.472419	RAD51C	CHEK1
Vasopressin Regulates Renal Water Homeostasis via Aquaporins	2/43	0.615293	0.999996	0	0	0.972743	0.472419	GNG8	ADCY7
FCERI Mediated MAPK Activation	5/111	0.61634	0.999996	0	0	0.940367	0.455097	PAK1	FCER1G	PLCG2	LCP2	VAV1
Selective Autophagy	4/89	0.619833	0.999996	0	0	0.938207	0.44875	TUBA1C	HSP90AA1	TUBB2B	SQSTM1
Mitotic Metaphase and Anaphase	10/222	0.6202	0.999996	0	0	0.940052	0.449075	TUBA1C	TUBB2B	CCNB1	ANAPC15	CENPI	CDCA5	BIRC5	NUP43	SPDL1	ZWINT
Beta-catenin Independent WNT Signaling	6/134	0.621826	0.999996	0	0	0.934388	0.443923	GNAT2	PRKCB	MYC	RAC2	GNG8	ARRB2
SARS-CoV-1-host Interactions	5/112	0.624278	0.999996	0	0	0.93153	0.4389	EEF1A1	SERPINE1	NLRP3	TLR7	RUNX1
Aberrant Regulation of Mitotic Exit in Cancer Due to RB1 Defects	1/20	0.624324	0.999996	0	0	1.04965	0.494476	ANAPC15
Apoptotic Factor-Mediated Response	1/20	0.624324	0.999996	0	0	1.04965	0.494476	GSDME
Chondroitin Sulfate Biosynthesis	1/20	0.624324	0.999996	0	0	1.04965	0.494476	VCAN
Conversion From APC C Cdc20 to APC C Cdh1 in Late Anaphase	1/20	0.624324	0.999996	0	0	1.04965	0.494476	ANAPC15
Defective B3GALT6 Causes EDSP2 and SEMDJL1	1/20	0.624324	0.999996	0	0	1.04965	0.494476	VCAN
Defective B3GAT3 Causes JDSSDHD	1/20	0.624324	0.999996	0	0	1.04965	0.494476	VCAN
Defective B4GALT7 Causes EDS, Progeroid Type	1/20	0.624324	0.999996	0	0	1.04965	0.494476	VCAN
Defective C1GALT1C1 Causes TNPS	1/20	0.624324	0.999996	0	0	1.04965	0.494476	MUC15
G Beta Gamma Signalling Through PLC Beta	1/20	0.624324	0.999996	0	0	1.04965	0.494476	GNG8
NOTCH4 Intracellular Domain Regulates Transcription	1/20	0.624324	0.999996	0	0	1.04965	0.494476	ACTA2
PKA-mediated Phosphorylation of CREB	1/20	0.624324	0.999996	0	0	1.04965	0.494476	ADCY7
Ras Activation Upon Ca2+ Influx Through NMDA Receptor	1/20	0.624324	0.999996	0	0	1.04965	0.494476	DLG2
Receptor-type Tyrosine-Protein Phosphatases	1/20	0.624324	0.999996	0	0	1.04965	0.494476	SLITRK4
Synthesis of Leukotrienes (LT) and Eoxins (EX)	1/20	0.624324	0.999996	0	0	1.04965	0.494476	ALOX5AP
FOXO-mediated Transcription	3/67	0.626481	0.999996	0	0	0.934595	0.43705	GADD45A	DDIT3	CAT
Death Receptor Signaling	7/157	0.627224	0.999996	0	0	0.930134	0.433862	FGD3	PREX1	SQSTM1	NGEF	RTN4	VAV1	FGD2
Intra-Golgi Traffic	2/44	0.627865	0.999996	0	0	0.949533	0.44194	NAPB	CYTH4
NR1H3 & NR1H2 Regulate Gene Expression Linked to Cholesterol Transport and Efflux	2/44	0.627865	0.999996	0	0	0.949533	0.44194	APOD	APOE
Smooth Muscle Contraction	2/44	0.627865	0.999996	0	0	0.949533	0.44194	ACTA2	PAK1
ABC-family Proteins Mediated Transport	4/90	0.628635	0.999996	0	0	0.927249	0.430433	ABCC3	ABCC4	ABCC2	EIF2S2
Opioid Signalling	4/90	0.628635	0.999996	0	0	0.927249	0.430433	GNA15	PLA2G4A	GNG8	ADCY7
RAB GEFs Exchange GTP for GDP on RABs	4/90	0.628635	0.999996	0	0	0.927249	0.430433	RAB32	DENND4A	RAB3IL1	RAB7B
Programmed Cell Death	9/202	0.631742	0.999996	0	0	0.92929	0.426799	HSP90AA1	TICAM2	IL18	BCL2	E2F1	PMAIP1	CD14	BID	GSDME
Antiviral Mechanism by IFN-stimulated Genes	7/158	0.633859	0.999996	0	0	0.923925	0.421244	TUBA1C	TUBB2B	OAS3	MX1	NUP43	EIF2S2	FAAP20
Autophagy	7/158	0.633859	0.999996	0	0	0.923925	0.421244	EEF1A1	TUBA1C	HSP90AA1	TUBB2B	RRAGD	RNASE1	SQSTM1
GPER1 Signaling	2/45	0.640116	0.999996	0	0	0.927402	0.41372	GNG8	ADCY7
Paradoxical Activation of RAF Signaling by Kinase Inactive BRAF	2/45	0.640116	0.999996	0	0	0.927402	0.41372	APBB1IP	ARRB2
Signaling by RAS Mutants	2/45	0.640116	0.999996	0	0	0.927402	0.41372	APBB1IP	ARRB2
Signaling by Moderate Kinase Activity BRAF Mutants	2/45	0.640116	0.999996	0	0	0.927402	0.41372	APBB1IP	ARRB2
Signaling Downstream of RAS Mutants	2/45	0.640116	0.999996	0	0	0.927402	0.41372	APBB1IP	ARRB2
Signaling by Nuclear Receptors	12/270	0.641953	0.999996	0	0	0.926632	0.41072	HSP90AA1	CITED1	DHRS9	MYC	BCL2	GNG8	APOD	STRN	APOE	CTSD	EREG	RUNX1
ZBP1(DAI) Mediated Induction of Type I IFNs	1/21	0.64228	0.999996	0	0	0.997117	0.441454	ZBP1
Branched-chain Amino Acid Catabolism	1/21	0.64228	0.999996	0	0	0.997117	0.441454	BCAT1
Digestion	1/21	0.64228	0.999996	0	0	0.997117	0.441454	PIR
Inactivation of APC C via Direct Inhibition of the APC C Complex	1/21	0.64228	0.999996	0	0	0.997117	0.441454	ANAPC15
Inhib of Proteolytic Activity of APC C Required for Onset of Anaphase by Mitotic Spindle Checkpoint	1/21	0.64228	0.999996	0	0	0.997117	0.441454	ANAPC15
Neurotoxicity of Clostridium Toxins	1/21	0.64228	0.999996	0	0	0.997117	0.441454	SV2B
Presynaptic Function of Kainate Receptors	1/21	0.64228	0.999996	0	0	0.997117	0.441454	GNG8
Unblocking of NMDA Receptors, Glutamate Binding and Activation	1/21	0.64228	0.999996	0	0	0.997117	0.441454	DLG2
HDR Through Homologous Recombination (HRR)	3/69	0.646338	0.999996	0	0	0.906178	0.395486	RAD51C	FIGNL1	CHEK1
High Laminar Flow Shear Stress Activates Signaling by PIEZO1 and PECAM1 CDH5 KDR in Endothelial Cell	3/69	0.646338	0.999996	0	0	0.906178	0.395486	PANX1	GNG8	ADCY7
SUMOylation of DNA Replication Proteins	2/46	0.652046	0.999996	0	0	0.906277	0.387561	BIRC5	NUP43
Cellular Responses to Mechanical Stimuli	4/93	0.65425	0.999996	0	0	0.895852	0.38008	PANX1	GNG8	NLRP3	ADCY7
Response of Endothelial Cells to Shear Stress	4/93	0.65425	0.999996	0	0	0.895852	0.38008	PANX1	GNG8	NLRP3	ADCY7
Complement Cascade	6/139	0.657035	0.999996	0	0	0.899023	0.377606	C4B	C1QB	C1QA	C5AR1	C3AR1	C1QC
Mitotic G1 Phase and G1 S Transition	6/139	0.657035	0.999996	0	0	0.899023	0.377606	CCNB1	CCND2	MYC	E2F1	MCM10	E2F3
Acyl Chain Remodelling of PS	1/22	0.659379	0.999996	0	0	0.949586	0.395461	PLA2G4A
Deregulated CDK5 Triggers Multiple Neurodegenerative Pathways in Alzheimer's Disease Models	1/22	0.659379	0.999996	0	0	0.949586	0.395461	PRDX1
ERK MAPK Targets	1/22	0.659379	0.999996	0	0	0.949586	0.395461	DUSP4
Early Phase of HIV Life Cycle	1/22	0.659379	0.999996	0	0	0.949586	0.395461	CCR5
Listeria Monocytogenes Entry Into Host Cells	1/22	0.659379	0.999996	0	0	0.949586	0.395461	MET
Neurodegenerative Diseases	1/22	0.659379	0.999996	0	0	0.949586	0.395461	PRDX1
RA Biosynthesis Pathway	1/22	0.659379	0.999996	0	0	0.949586	0.395461	DHRS9
SHC1 Events in ERBB2 Signaling	1/22	0.659379	0.999996	0	0	0.949586	0.395461	EREG
The Canonical Retinoid Cycle in Rods (Twilight Vision)	1/22	0.659379	0.999996	0	0	0.949586	0.395461	DHRS9
Signaling by the B Cell Receptor (BCR)	7/162	0.659713	0.999996	0	0	0.899891	0.37431	PRKCB	BTK	PLCG2	DAPP1	PTPN6	PIK3AP1	VAV1
Transcriptional Regulation by TP53	16/362	0.660709	0.999996	0	0	0.920866	0.381646	GADD45A	TXNRD1	GSR	NLRC4	HIPK2	TAF7L	CCNB1	PRDX1	CHEK1	RRAGD	SESN2	E2F1	PMAIP1	BIRC5	BID	PRELID3A
PPARA Activates Gene Expression	5/117	0.662453	0.999996	0	0	0.889709	0.366387	GLIPR1	TXNRD1	ANKRD1	AHRR	TRIB3
HIV Transcription Initiation	2/47	0.663659	0.999996	0	0	0.886091	0.363286	TAF7L	GTF2B
RNA Polymerase II HIV Promoter Escape	2/47	0.663659	0.999996	0	0	0.886091	0.363286	TAF7L	GTF2B
RNA Polymerase II Promoter Escape	2/47	0.663659	0.999996	0	0	0.886091	0.363286	TAF7L	GTF2B
RNA Polymerase II Transcription Initiation	2/47	0.663659	0.999996	0	0	0.886091	0.363286	TAF7L	GTF2B
RNA Polymerase II Transcription Initiation And Promoter Clearance	2/47	0.663659	0.999996	0	0	0.886091	0.363286	TAF7L	GTF2B
RNA Polymerase II Transcription Pre-Initiation And Promoter Opening	2/47	0.663659	0.999996	0	0	0.886091	0.363286	TAF7L	GTF2B
SUMOylation of RNA Binding Proteins	2/47	0.663659	0.999996	0	0	0.886091	0.363286	NOP58	NUP43
Translocation of SLC2A4 (GLUT4) to the Plasma Membrane	3/71	0.665434	0.999996	0	0	0.879433	0.358208	TUBA1C	TUBB2B	MYO5A
Mitotic G2-G2 M Phases	8/186	0.66864	0.999996	0	0	0.895412	0.360412	TUBA1C	CCNB1	HSP90AA1	TUBB2B	HAUS8	E2F1	E2F3	TUBGCP4
Signaling by NOTCH	9/209	0.671558	0.999996	0	0	0.896432	0.356919	ACTA2	MYC	E2F1	E2F3	IKZF1	ARRB2	HIF1A	DLGAP5	RUNX1
Disorders of Transmembrane Transporters	7/164	0.672217	0.999996	0	0	0.888333	0.352823	ABCC2	SLC9A9	SLC2A1	SLC3A2	NUP43	SLC4A4	HK1
Disease	98/2131	0.672616	0.999996	0	0	0.956893	0.379484	CD86	RPL3	CD80	GTF2B	SERPINE1	ZDHHC2	SLC4A4	IPO5	CYSLTR1	CCND2	MYC	C3AR1	AP1S3	ZBP1	HGF	TALDO1	EREG	RUNX1	EEF1A1	BIN2	MAP1B	SLC9A9	BTK	SQSTM1	ANAPC15	MAOA	CSF2RB	CORO1A	CSF2RA	CCNB1	PRDX1	PLCG2	HMOX1	ATP6V1H	NLRP3	NCKAP1L	CD14	MYO5A	GCLC	TBXAS1	NOX4	STRN
NOTCH1 Intracellular Domain Regulates Transcription	2/48	0.674957	0.999996	0	0	0.866782	0.340737	MYC	HIF1A
Recycling Pathway of L1	2/48	0.674957	0.999996	0	0	0.866782	0.340737	TUBA1C	TUBB2B
Long-term Potentiation	1/23	0.675662	0.999996	0	0	0.906375	0.355356	DLG2
RAF-independent MAPK1 3 Activation	1/23	0.675662	0.999996	0	0	0.906375	0.355356	DUSP4
RHOBTB2 GTPase Cycle	1/23	0.675662	0.999996	0	0	0.906375	0.355356	HSP90AA1
RNA Polymerase III Transcription Termination	1/23	0.675662	0.999996	0	0	0.906375	0.355356	POLR3G
Synthesis of Bile Acids and Bile Salts via 7Alpha-Hydroxycholesterol	1/23	0.675662	0.999996	0	0	0.906375	0.355356	ACOX2
Telomere Extension By Telomerase	1/23	0.675662	0.999996	0	0	0.906375	0.355356	NHP2
Regulation of Lipid Metabolism by PPARalpha	5/119	0.676998	0.999996	0	0	0.874007	0.340939	GLIPR1	TXNRD1	ANKRD1	AHRR	TRIB3
FCGR3A-mediated Phagocytosis	6/142	0.677157	0.999996	0	0	0.879052	0.3427	HCK	BTK	WAS	MYO5A	NCKAP1L	VAV1
Leishmania Phagocytosis	6/142	0.677157	0.999996	0	0	0.879052	0.3427	HCK	BTK	WAS	MYO5A	NCKAP1L	VAV1
Parasite Infection	6/142	0.677157	0.999996	0	0	0.879052	0.3427	HCK	BTK	WAS	MYO5A	NCKAP1L	VAV1
Pre-NOTCH Transcription and Translation	3/73	0.683767	0.999996	0	0	0.854217	0.32472	E2F1	E2F3	RUNX1
XBP1(S) Activates Chaperone Genes	2/49	0.685945	0.999996	0	0	0.848295	0.319771	SERP1	EXTL1
Signaling by NOTCH3	2/49	0.685945	0.999996	0	0	0.848295	0.319771	IKZF1	DLGAP5
Mitochondrial Protein Degradation	4/97	0.686514	0.999996	0	0	0.85714	0.322394	STAR	LONP1	ACOT2	ALDH18A1
Xenobiotics	1/24	0.691167	0.999996	0	0	0.866922	0.320219	AHRR
Cytosolic tRNA Aminoacylation	1/24	0.691167	0.999996	0	0	0.866922	0.320219	EEF1E1
Growth Hormone Receptor Signaling	1/24	0.691167	0.999996	0	0	0.866922	0.320219	PTPN6
Impaired BRCA2 Binding to PALB2	1/24	0.691167	0.999996	0	0	0.866922	0.320219	RAD51C
Metal Ion SLC Transporters	1/24	0.691167	0.999996	0	0	0.866922	0.320219	SLC11A1
RUNX2 Regulates Osteoblast Differentiation	1/24	0.691167	0.999996	0	0	0.866922	0.320219	MAF
Sema4D in Semaphorin Signaling	1/24	0.691167	0.999996	0	0	0.866922	0.320219	MET
Synthesis of Very Long-Chain Fatty acyl-CoAs	1/24	0.691167	0.999996	0	0	0.866922	0.320219	HACD4
Signaling by NOTCH1	3/74	0.692649	0.999996	0	0	0.842141	0.309261	MYC	ARRB2	HIF1A
PIP3 Activates AKT Signaling	12/281	0.695052	0.999996	0	0	0.88822	0.323106	CD86	FLT3	CD80	HGF	RRAGD	RAC2	TRIB3	STRN	PIK3AP1	MET	VAV1	EREG
Apoptosis	7/168	0.696353	0.999996	0	0	0.86608	0.313432	TICAM2	BCL2	E2F1	PMAIP1	CD14	BID	GSDME
Hedgehog 'Off' State	4/99	0.701828	0.999996	0	0	0.839006	0.297064	TUBA1C	TUBB2B	RPGRIP1L	ADCY7
Interferon Gamma Signaling	4/99	0.701828	0.999996	0	0	0.839006	0.297064	OAS3	IRF5	NCAM1	PTPN6
tRNA Processing	6/146	0.702776	0.999996	0	0	0.853756	0.301134	XPOT	TRMT6	ZBTB8OS	NUP43	TRMT61A	RPP38
Cyclin A B1 B2 Associated Events During G2 M Transition	1/25	0.705931	0.999996	0	0	0.830756	0.289301	CCNB1
Defective HDR Through Homologous Recombination Repair Due to PALB2 Loss of BRCA1 Binding Function	1/25	0.705931	0.999996	0	0	0.830756	0.289301	RAD51C
Defective HDR Through Homologous Recomb Repair Due to PALB2 Loss of BRCA2 RAD51 RAD51C Binding Fnc	1/25	0.705931	0.999996	0	0	0.830756	0.289301	RAD51C
Defective Intrinsic Pathway for Apoptosis	1/25	0.705931	0.999996	0	0	0.830756	0.289301	PRDX1
Defective Homologous Recombination Repair (HRR) Due to BRCA1 Loss of Function	1/25	0.705931	0.999996	0	0	0.830756	0.289301	RAD51C
Defective Homologous Recombination Repair (HRR) Due to PALB2 Loss of Function	1/25	0.705931	0.999996	0	0	0.830756	0.289301	RAD51C
Interleukin-7 Signaling	1/25	0.705931	0.999996	0	0	0.830756	0.289301	HGF
Regulation of IFNA IFNB Signaling	1/25	0.705931	0.999996	0	0	0.830756	0.289301	PTPN6
Transcriptional and Post-Translational Regulation of MITF-M Expression and Activity	2/51	0.707005	0.999996	0	0	0.813585	0.282085	SOX9	EEF1E1
Cap-dependent Translation Initiation	5/124	0.7115	0.999996	0	0	0.837063	0.284919	RPL3	EIF4EBP1	RPL13A	EIF2S2	EIF3C
Eukaryotic Translation Initiation	5/124	0.7115	0.999996	0	0	0.837063	0.284919	RPL3	EIF4EBP1	RPL13A	EIF2S2	EIF3C
COPI-mediated Anterograde Transport	4/101	0.716594	0.999996	0	0	0.82162	0.273801	SPTA1	TUBA1C	NAPB	TUBB2B
Aquaporin-mediated Transport	2/52	0.717085	0.999996	0	0	0.797272	0.265141	GNG8	ADCY7
A Tetrasaccharide Linker Sequence Is Required for GAG Synthesis	1/26	0.71999	0.999996	0	0	0.797484	0.261987	VCAN
APC-Cdc20 Mediated Degradation of Nek2A	1/26	0.71999	0.999996	0	0	0.797484	0.261987	ANAPC15
Digestion and Absorption	1/26	0.71999	0.999996	0	0	0.797484	0.261987	PIR
Endogenous Sterols	1/26	0.71999	0.999996	0	0	0.797484	0.261987	AHRR
Fertilization	1/26	0.71999	0.999996	0	0	0.797484	0.261987	CATSPERD
Termination of O-glycan Biosynthesis	1/26	0.71999	0.999996	0	0	0.797484	0.261987	MUC15
WNT Ligand Biogenesis and Trafficking	1/26	0.71999	0.999996	0	0	0.797484	0.261987	WNT9B
Host Interactions of HIV Factors	5/126	0.724551	0.999996	0	0	0.82314	0.265218	HCK	ATP6V1H	NUP43	AP1S3	DOCK2
Regulation of Insulin Secretion	3/78	0.72629	0.999996	0	0	0.797059	0.254904	GNA15	SLC2A1	GNG8
Deposition of New CENPA-containing Nucleosomes at the Centromere	2/53	0.726872	0.999996	0	0	0.781598	0.249334	CENPI	OIP5
Formation of the Ternary Complex, and Subsequently, the 43S Complex	2/53	0.726872	0.999996	0	0	0.781598	0.249334	EIF2S2	EIF3C
Nucleosome Assembly	2/53	0.726872	0.999996	0	0	0.781598	0.249334	CENPI	OIP5
RHOD GTPase Cycle	2/53	0.726872	0.999996	0	0	0.781598	0.249334	STBD1	EFHD2
Fc Epsilon Receptor (FCERI) Signaling	8/197	0.729068	0.999996	0	0	0.842806	0.266317	LAT2	PAK1	FCER1G	BTK	PLCG2	LCP2	VAV1	RASGRP4
Potassium Channels	4/103	0.730815	0.999996	0	0	0.804937	0.252424	KCNJ4	KCNK13	GNG8	KCNAB2
Attenuation Phase	1/27	0.733378	0.999996	0	0	0.766771	0.237771	HSP90AA1
Integrin Signaling	1/27	0.733378	0.999996	0	0	0.766771	0.237771	APBB1IP
Postmitotic Nuclear Pore Complex (NPC) Reformation	1/27	0.733378	0.999996	0	0	0.766771	0.237771	NUP43
RNA Polymerase III Transcription Initiation From Type 2 Promoter	1/27	0.733378	0.999996	0	0	0.766771	0.237771	POLR3G
Resolution of D-loop Structures Through Synthesis-Dependent Strand Annealing (SDSA)	1/27	0.733378	0.999996	0	0	0.766771	0.237771	RAD51C
Biosynthesis of the N-glycan Precursor (Dolichol LLO) and Transfer to a Nascent Protein	3/79	0.734235	0.999996	0	0	0.78653	0.242979	PMM1	NPL	HK1
PCP CE Pathway	3/79	0.734235	0.999996	0	0	0.78653	0.242979	PRKCB	RAC2	ARRB2
NR1H2 and NR1H3-mediated Signaling	2/54	0.73637	0.999996	0	0	0.766527	0.234574	APOD	APOE
Initial Triggering of Complement	4/104	0.737722	0.999996	0	0	0.796845	0.242391	C4B	C1QB	C1QA	C1QC
MAPK6 MAPK4 Signaling	3/80	0.741997	0.999996	0	0	0.776274	0.231648	PAK1	MYC	PAK3
Post NMDA Receptor Activation Events	3/80	0.741997	0.999996	0	0	0.776274	0.231648	TUBA1C	TUBB2B	DLG2
Cargo Recognition for Clathrin-Mediated Endocytosis	4/105	0.744495	0.999996	0	0	0.788914	0.232769	DAB2	ARRB2	SNAP91	EREG
Adrenaline,noradrenaline Inhibits Insulin Secretion	1/28	0.746127	0.999996	0	0	0.738334	0.216228	GNG8
BMAL1 CLOCK,NPAS2 Activates Circadian Gene Expression	1/28	0.746127	0.999996	0	0	0.738334	0.216228	SERPINE1
CREB1 Phosphorylation Through NMDA Receptor-Mediated Activation of RAS Signaling	1/28	0.746127	0.999996	0	0	0.738334	0.216228	DLG2
Peroxisomal Lipid Metabolism	1/28	0.746127	0.999996	0	0	0.738334	0.216228	ACOX2
RNA Polymerase III Transcription Initiation From Type 1 Promoter	1/28	0.746127	0.999996	0	0	0.738334	0.216228	POLR3G
RNA Polymerase III Transcription Initiation From Type 3 Promoter	1/28	0.746127	0.999996	0	0	0.738334	0.216228	POLR3G
Sulfur Amino Acid Metabolism	1/28	0.746127	0.999996	0	0	0.738334	0.216228	CTH
Synthesis of PC	1/28	0.746127	0.999996	0	0	0.738334	0.216228	ABHD3
TRP Channels	1/28	0.746127	0.999996	0	0	0.738334	0.216228	TRPM2
Centrosome Maturation	3/81	0.749578	0.999996	0	0	0.766282	0.220877	HSP90AA1	HAUS8	TUBGCP4
RNA Polymerase II Pre-transcription Events	3/81	0.749578	0.999996	0	0	0.766282	0.220877	TAF7L	GTF2B	MLLT3
Recruitment of Mitotic Centrosome Proteins and Complexes	3/81	0.749578	0.999996	0	0	0.766282	0.220877	HSP90AA1	HAUS8	TUBGCP4
Transcriptional Regulation by RUNX1	8/202	0.753923	0.999996	0	0	0.820867	0.231867	LGALS3	SPI1	CCND2	PRKCB	THBS1	RUNX1	HIPK2	PF4
Golgi Associated Vesicle Biogenesis	2/56	0.754523	0.999996	0	0	0.738059	0.207889	TPD52	AP1S3
UCH Proteinases	3/82	0.756979	0.999996	0	0	0.756542	0.210637	UCHL1	UCHL3	TGFBR1
EGR2 and SOX10-mediated Initiation of Schwann Cell Myelination	1/29	0.758266	0.999996	0	0	0.711927	0.197005	EGR2
EPHA-mediated Growth Cone Collapse	1/29	0.758266	0.999996	0	0	0.711927	0.197005	NGEF
Energy Dependent Regulation of mTOR by LKB1-AMPK	1/29	0.758266	0.999996	0	0	0.711927	0.197005	RRAGD
G1 S-Specific Transcription	1/29	0.758266	0.999996	0	0	0.711927	0.197005	E2F1
Myogenesis	1/29	0.758266	0.999996	0	0	0.711927	0.197005	CDH4
PIWI-interacting RNA (piRNA) Biogenesis	1/29	0.758266	0.999996	0	0	0.711927	0.197005	HSP90AA1
Meiotic Recombination	2/57	0.763188	0.999996	0	0	0.724602	0.195824	RAD51C	FIGNL1
Intracellular Signaling by Second Messengers	13/321	0.767029	0.999996	0	0	0.839541	0.222672	CD86	FLT3	CD80	HGF	ADCY7	VAV1	EREG	RRAGD	RAC2	TRIB3	STRN	PIK3AP1	MET
Activation of Kainate Receptors Upon Glutamate Binding	1/30	0.769825	0.999996	0	0	0.687342	0.179803	GNG8
Laminin Interactions	1/30	0.769825	0.999996	0	0	0.687342	0.179803	LAMC2
PD-1 Signaling	1/30	0.769825	0.999996	0	0	0.687342	0.179803	PTPN6
Regulation of CDH11 Expression and Function	1/30	0.769825	0.999996	0	0	0.687342	0.179803	CDH8
Respiratory Syncytial Virus (RSV) Genome Replication, Transcription and Translation	1/30	0.769825	0.999996	0	0	0.687342	0.179803	HSP90AA1
Synthesis of Active Ubiquitin Roles of E1 and E2 Enzymes	1/30	0.769825	0.999996	0	0	0.687342	0.179803	UCHL3
Anti-inflammatory Response Favouring Leishmania Parasite Infection	6/159	0.776293	0.999996	0	0	0.780677	0.197687	IL10	HCK	CYSLTR1	PLCG2	GNG8	ADCY7
Leishmania Parasite Growth and Survival	6/159	0.776293	0.999996	0	0	0.780677	0.197687	IL10	HCK	CYSLTR1	PLCG2	GNG8	ADCY7
MyD88-independent TLR4 Cascade	4/110	0.776363	0.999996	0	0	0.751503	0.190231	DUSP4	TICAM2	TIFA	CD14
TRIF (TICAM1)-mediated TLR4 Signaling	4/110	0.776363	0.999996	0	0	0.751503	0.190231	DUSP4	TICAM2	TIFA	CD14
Adherens Junctions Interactions	2/59	0.779724	0.999996	0	0	0.699103	0.173948	CDH4	CDH8
Iron Uptake and Transport	2/59	0.779724	0.999996	0	0	0.699103	0.173948	ATP6V1H	HMOX1
RHOQ GTPase Cycle	2/59	0.779724	0.999996	0	0	0.699103	0.173948	PREX1	PAK1
Activated NOTCH1 Transmits Signal to the Nucleus	1/31	0.780833	0.999996	0	0	0.664396	0.164368	ARRB2
EGFR Downregulation	1/31	0.780833	0.999996	0	0	0.664396	0.164368	EREG
FOXO-mediated Transcription of Oxidative Stress, Metabolic and Neuronal Genes	1/31	0.780833	0.999996	0	0	0.664396	0.164368	CAT
MAPK Targets Nuclear Events Mediated by MAP Kinases	1/31	0.780833	0.999996	0	0	0.664396	0.164368	DUSP4
Nicotinate Metabolism	1/31	0.780833	0.999996	0	0	0.664396	0.164368	NMRK2
RUNX2 Regulates Bone Development	1/31	0.780833	0.999996	0	0	0.664396	0.164368	MAF
Signaling by BMP	1/31	0.780833	0.999996	0	0	0.664396	0.164368	INHBA
Tight Junction Interactions	1/31	0.780833	0.999996	0	0	0.664396	0.164368	CLDN23
Transcriptional Regulation of Brown and Beige Adipocyte Differentiation	1/31	0.780833	0.999996	0	0	0.664396	0.164368	DIO2
Transcriptional Regulation of Brown and Beige Adipocyte Differentiation by EBF2	1/31	0.780833	0.999996	0	0	0.664396	0.164368	DIO2
Transferrin Endocytosis and Recycling	1/31	0.780833	0.999996	0	0	0.664396	0.164368	ATP6V1H
Turbulent Flow Shear Stress Activates Signaling by PIEZO1 and Integrins in Endothelial Cells	1/31	0.780833	0.999996	0	0	0.664396	0.164368	NLRP3
Signaling by Hedgehog	5/136	0.783416	0.999996	0	0	0.759904	0.185486	TUBA1C	TUBB2B	RPGRIP1L	ARRB2	ADCY7
Formation of the Beta-Catenin TCF Transactivating Complex	2/60	0.787606	0.999996	0	0	0.687014	0.164029	MYC	RUNX3
Ribosomal Scanning and Start Codon Recognition	2/60	0.787606	0.999996	0	0	0.687014	0.164029	EIF2S2	EIF3C
Translation Initiation Complex Formation	2/60	0.787606	0.999996	0	0	0.687014	0.164029	EIF2S2	EIF3C
Defective TPR May Confer Susceptibility Towards Thyroid Papillary Carcinoma (TPC)	1/32	0.791314	0.999996	0	0	0.64293	0.150484	NUP43
PINK1-PRKN Mediated Mitophagy	1/32	0.791314	0.999996	0	0	0.64293	0.150484	SQSTM1
Phase 0 - Rapid Depolarisation	1/32	0.791314	0.999996	0	0	0.64293	0.150484	SCN1B
Regulation of Glucokinase by Glucokinase Regulatory Protein	1/32	0.791314	0.999996	0	0	0.64293	0.150484	NUP43
Regulation of MECP2 Expression and Activity	1/32	0.791314	0.999996	0	0	0.64293	0.150484	HIPK2
Regulation of Necroptotic Cell Death	1/32	0.791314	0.999996	0	0	0.64293	0.150484	HSP90AA1
Termination of Translesion DNA Synthesis	1/32	0.791314	0.999996	0	0	0.64293	0.150484	PCLAF
CLEC7A (Dectin-1) Signaling	3/87	0.791364	0.999996	0	0	0.711322	0.166448	CCL22	CARD9	PLCG2
Regulation of PLK1 Activity at G2 M Transition	3/87	0.791364	0.999996	0	0	0.711322	0.166448	HSP90AA1	CCNB1	HAUS8
Nuclear Events (Kinase and Transcription Factor Activation)	2/61	0.795239	0.999996	0	0	0.675334	0.154728	DUSP4	EGR2
Classical Antibody-Mediated Complement Activation	3/88	0.797733	0.999996	0	0	0.702916	0.158846	C1QB	C1QA	C1QC
Activation of Matrix Metalloproteinases	1/33	0.801295	0.999996	0	0	0.622805	0.137968	TIMP1
Activation of the Pre-Replicative Complex	1/33	0.801295	0.999996	0	0	0.622805	0.137968	MCM10
Cargo Concentration in the ER	1/33	0.801295	0.999996	0	0	0.622805	0.137968	CTSC
Cristae Formation	1/33	0.801295	0.999996	0	0	0.622805	0.137968	CHCHD6
Regulation of Expression and Function of Type II Classical Cadherins	1/33	0.801295	0.999996	0	0	0.622805	0.137968	CDH8
Regulation of Homotypic Cell-Cell Adhesion	1/33	0.801295	0.999996	0	0	0.622805	0.137968	CDH8
Sialic Acid Metabolism	1/33	0.801295	0.999996	0	0	0.622805	0.137968	NPL
Pre-NOTCH Expression and Processing	3/89	0.803939	0.999996	0	0	0.694706	0.151607	E2F1	E2F3	RUNX1
APC C Cdc20 Mediated Degradation of Mitotic Proteins	2/63	0.809779	0.999996	0	0	0.653123	0.137805	CCNB1	ANAPC15
Transcriptional Regulation by MECP2	2/63	0.809779	0.999996	0	0	0.653123	0.137805	MET	HIPK2
L13a-mediated Translational Silencing of Ceruloplasmin Expression	4/116	0.810366	0.999996	0	0	0.711018	0.149505	RPL3	RPL13A	EIF2S2	EIF3C
Late Endosomal Microautophagy	1/34	0.810799	0.999996	0	0	0.603901	0.126659	RNASE1
RIPK1-mediated Regulated Necrosis	1/34	0.810799	0.999996	0	0	0.603901	0.126659	HSP90AA1
Signaling by WNT	11/287	0.812291	0.999996	0	0	0.792415	0.16474	SFRP1	GNAT2	PRKCB	WIF1	MYC	RAC2	WNT9B	GNG8	SOX9	ARRB2	RUNX3
Membrane Trafficking	26/633	0.813363	0.999996	0	0	0.850125	0.175617	NAPB	ARRB2	SPTA1	TUBA1C	CYTH4	KIF5C	KIF5A	AP1S3	KIF21B	KIF1A	CTSC	TPD52	DENND4A	MYO5A	PLA2G4A	RAB3IL1	SNAP91	EREG	RAB32	TUBB2B	DAB2	KIF9	BIN1	KIF26B	RAB7B	PAFAH1B3
GTP Hydrolysis and Joining of the 60S Ribosomal Subunit	4/117	0.815602	0.999996	0	0	0.704689	0.143636	RPL3	RPL13A	EIF2S2	EIF3C
Activation of APC C and APC C Cdc20 Mediated Degradation of Mitotic Proteins	2/64	0.816698	0.999996	0	0	0.642555	0.130109	CCNB1	ANAPC15
Macroautophagy	5/143	0.818485	0.999996	0	0	0.721091	0.144435	TUBA1C	HSP90AA1	TUBB2B	RRAGD	SQSTM1
CaM Pathway	1/35	0.819848	0.999996	0	0	0.586108	0.116422	ADCY7
Calmodulin Induced Events	1/35	0.819848	0.999996	0	0	0.586108	0.116422	ADCY7
Lysosome Vesicle Biogenesis	1/35	0.819848	0.999996	0	0	0.586108	0.116422	AP1S3
Nuclear Import of Rev Protein	1/35	0.819848	0.999996	0	0	0.586108	0.116422	NUP43
Nucleotide Catabolism	1/35	0.819848	0.999996	0	0	0.586108	0.116422	UPP1
RHOBTB GTPase Cycle	1/35	0.819848	0.999996	0	0	0.586108	0.116422	HSP90AA1
SUMOylation of SUMOylation Proteins	1/35	0.819848	0.999996	0	0	0.586108	0.116422	NUP43
Transport of the SLBP Independent Mature mRNA	1/35	0.819848	0.999996	0	0	0.586108	0.116422	NUP43
Cell-cell Junction Organization	3/92	0.821601	0.999996	0	0	0.671183	0.131887	CDH4	CLDN23	CDH8
EPH-Ephrin Signaling	3/92	0.821601	0.999996	0	0	0.671183	0.131887	PAK1	PAK3	NGEF
Regulation of TP53 Activity Through Phosphorylation	3/92	0.821601	0.999996	0	0	0.671183	0.131887	TAF7L	CHEK1	HIPK2
SARS-CoV-2-host Interactions	8/218	0.822466	0.999996	0	0	0.757681	0.148087	TLR1	HSP90AA1	TLR8	NLRP3	TLR7	NUP43	PTPN6	TLR2
O-linked Glycosylation of Mucins	2/65	0.823391	0.999996	0	0	0.632322	0.122876	GCNT1	MUC15
RAB Geranylgeranylation	2/65	0.823391	0.999996	0	0	0.632322	0.122876	RAB32	RAB7B
Signaling by BRAF and RAF1 Fusions	2/65	0.823391	0.999996	0	0	0.632322	0.122876	APBB1IP	ARRB2
Cell Junction Organization	4/119	0.825717	0.999996	0	0	0.69236	0.132589	CDH4	CLDN23	LAMC2	CDH8
Clathrin-mediated Endocytosis	5/145	0.827623	0.999996	0	0	0.710714	0.134466	DAB2	BIN1	ARRB2	SNAP91	EREG
Keratan Sulfate Keratin Metabolism	1/36	0.828466	0.999996	0	0	0.569332	0.107137	HEXA
RNA Polymerase III Transcription Initiation	1/36	0.828466	0.999996	0	0	0.569332	0.107137	POLR3G
Rev-mediated Nuclear Export of HIV RNA	1/36	0.828466	0.999996	0	0	0.569332	0.107137	NUP43
Transport of the SLBP Dependant Mature mRNA	1/36	0.828466	0.999996	0	0	0.569332	0.107137	NUP43
Deubiquitination	10/268	0.82863	0.999996	0	0	0.770559	0.144851	OTUB2	UCHL1	STAMBPL1	USP20	MYC	NLRP3	ARRB2	UCHL3	HIF1A	TGFBR1
Peptide Chain Elongation	3/94	0.832608	0.999996	0	0	0.656363	0.12024	EEF1A1	RPL3	RPL13A
FCGR3A-mediated IL10 Synthesis	4/121	0.835369	0.999996	0	0	0.680453	0.122401	IL10	HCK	PLCG2	ADCY7
G1 S Transition	4/121	0.835369	0.999996	0	0	0.680453	0.122401	CCNB1	MYC	E2F1	MCM10
Cross-presentation of Soluble Exogenous Antigens (Endosomes)	1/37	0.836671	0.999996	0	0	0.553488	0.0987004	MRC1
Fatty acyl-CoA Biosynthesis	1/37	0.836671	0.999996	0	0	0.553488	0.0987004	HACD4
HSF1-dependent Transactivation	1/37	0.836671	0.999996	0	0	0.553488	0.0987004	HSP90AA1
NOD1 2 Signaling Pathway	1/37	0.836671	0.999996	0	0	0.553488	0.0987004	CARD9
RHOV GTPase Cycle	1/37	0.836671	0.999996	0	0	0.553488	0.0987004	PAK1
Transport of Ribonucleoproteins Into the Host Nucleus	1/37	0.836671	0.999996	0	0	0.553488	0.0987004	NUP43
Binding and Uptake of Ligands by Scavenger Receptors	4/122	0.840025	0.999996	0	0	0.674651	0.117608	MSR1	HSP90AA1	STAB1	APOE
Regulation of APC C Activators Between G1 S and Early Anaphase	2/68	0.84217	0.999996	0	0	0.603485	0.103663	CCNB1	ANAPC15
Creation of C4 and C2 Activators	3/96	0.843026	0.999996	0	0	0.642179	0.109657	C1QB	C1QA	C1QC
rRNA Processing in the Nucleus and Cytosol	7/199	0.843038	0.999996	0	0	0.725052	0.123798	NOP58	RPL3	DHX37	NHP2	RPL13A	RPP38	GNL3
Fanconi Anemia Pathway	1/38	0.844484	0.999996	0	0	0.538501	0.0910223	FAAP20
Interactions of Rev With Host Cellular Proteins	1/38	0.844484	0.999996	0	0	0.538501	0.0910223	NUP43
Maturation of Spike Protein 9694548	1/38	0.844484	0.999996	0	0	0.538501	0.0910223	ZDHHC2
Mitochondrial Fatty Acid Beta-Oxidation	1/38	0.844484	0.999996	0	0	0.538501	0.0910223	ACOT2
NEP NS2 Interacts With the Cellular Export Machinery	1/38	0.844484	0.999996	0	0	0.538501	0.0910223	NUP43
Triglyceride Metabolism	1/38	0.844484	0.999996	0	0	0.538501	0.0910223	GK
Rab Regulation of Trafficking	4/123	0.84457	0.999996	0	0	0.668946	0.113004	RAB32	DENND4A	RAB3IL1	RAB7B
Influenza Viral RNA Transcription and Replication	5/149	0.844777	0.999996	0	0	0.690826	0.11653	HSP90AA1	RPL3	RPL13A	NUP43	IPO5
COPII-mediated Vesicle Transport	2/69	0.848016	0.999996	0	0	0.594446	0.0979981	NAPB	CTSC
Loss of Nlp From Mitotic Centrosomes	2/69	0.848016	0.999996	0	0	0.594446	0.0979981	HSP90AA1	HAUS8
Loss of Proteins Required for Interphase Microtubule Organization From the Centrosome	2/69	0.848016	0.999996	0	0	0.594446	0.0979981	HSP90AA1	HAUS8
Anchoring of the Basal Body to the Plasma Membrane	3/97	0.848021	0.999996	0	0	0.635314	0.104731	HSP90AA1	HAUS8	RPGRIP1L
S Phase	5/150	0.848839	0.999996	0	0	0.686025	0.11243	ANAPC15	MYC	CDCA5	E2F1	ESCO2
p53-Independent DNA Damage Response	1/39	0.851924	0.999996	0	0	0.524302	0.0840234	CHEK1
p53-Independent G1 S DNA Damage Checkpoint	1/39	0.851924	0.999996	0	0	0.524302	0.0840234	CHEK1
Export of Viral Ribonucleoproteins From Nucleus	1/39	0.851924	0.999996	0	0	0.524302	0.0840234	NUP43
Mitophagy	1/39	0.851924	0.999996	0	0	0.524302	0.0840234	SQSTM1
NGF-stimulated Transcription	1/39	0.851924	0.999996	0	0	0.524302	0.0840234	EGR2
Ovarian Tumor Domain Proteases	1/39	0.851924	0.999996	0	0	0.524302	0.0840234	OTUB2
Platelet Aggregation (Plug Formation)	1/39	0.851924	0.999996	0	0	0.524302	0.0840234	APBB1IP
SUMOylation of Ubiquitinylation Proteins	1/39	0.851924	0.999996	0	0	0.524302	0.0840234	NUP43
Translesion Synthesis by Y Family DNA Polymerases Bypasses Lesions on DNA Template	1/39	0.851924	0.999996	0	0	0.524302	0.0840234	PCLAF
Ubiquitin Mediated Degradation of Phosphorylated Cdc25A	1/39	0.851924	0.999996	0	0	0.524302	0.0840234	CHEK1
M Phase	14/372	0.853619	0.999996	0	0	0.776596	0.122912	HSP90AA1	ANAPC15	PRKCB	CDCA5	ZWINT	TUBA1C	TUBB2B	CCNB1	HAUS8	CENPI	BIRC5	NUP43	TUBGCP4	SPDL1
Circadian Clock	2/70	0.853664	0.999996	0	0	0.585674	0.092664	SERPINE1	HIF1A
RHOB GTPase Cycle	2/70	0.853664	0.999996	0	0	0.585674	0.092664	PREX1	ARHGDIG
HIV Infection	8/227	0.853973	0.999996	0	0	0.726196	0.114634	TAF7L	HCK	GTF2B	ATP6V1H	NUP43	AP1S3	CCR5	DOCK2
Eukaryotic Translation Elongation	3/99	0.857597	0.999996	0	0	0.622013	0.0955539	EEF1A1	RPL3	RPL13A
Vpr-mediated Nuclear Import of PICs	1/40	0.859009	0.999996	0	0	0.510832	0.0776343	NUP43
Transcription of the HIV Genome	2/71	0.85912	0.999996	0	0	0.577155	0.0876393	TAF7L	GTF2B
Cell Cycle, Mitotic	20/516	0.860255	0.999996	0	0	0.79994	0.120412	HSP90AA1	ANAPC15	PRKCB	CDCA5	MCM10	ESCO2	ZWINT	TUBA1C	TUBB2B	CCNB1	CCND2	HAUS8	CENPI	MYC	E2F1	BIRC5	E2F3	NUP43	TUBGCP4	SPDL1
Glycosaminoglycan Metabolism	4/127	0.861674	0.999996	0	0	0.647055	0.0963323	VCAN	HEXA	DSE	LYVE1
Axon Guidance	21/541	0.863784	0.999996	0	0	0.80099	0.117291	HSP90AA1	RPL3	CD72	RPL13A	UNC5C	TREM2	ENAH	SPTA1	TUBA1C	TUBB2B	PAK1	DOK2	ALCAM	PTPRC	TYROBP	NCAM1	COL9A2	PAK3	MET	NGEF	SCN1B
AURKA Activation by TPX2	2/72	0.864389	0.999996	0	0	0.56888	0.0829043	HSP90AA1	HAUS8
trans-Golgi Network Vesicle Budding	2/72	0.864389	0.999996	0	0	0.56888	0.0829043	TPD52	AP1S3
Interferon Signaling	10/280	0.865267	0.999996	0	0	0.735842	0.106488	TUBA1C	TUBB2B	OAS3	MX1	IRF5	NCAM1	NUP43	PTPN6	EIF2S2	FAAP20
DAG and IP3 Signaling	1/41	0.865754	0.999996	0	0	0.498035	0.0717937	ADCY7
Defective Homologous Recombination Repair (HRR) Due to BRCA2 Loss of Function	1/41	0.865754	0.999996	0	0	0.498035	0.0717937	RAD51C
Defective Pyroptosis	1/41	0.865754	0.999996	0	0	0.498035	0.0717937	GSDME
Diseases of DNA Double-Strand Break Repair	1/41	0.865754	0.999996	0	0	0.498035	0.0717937	RAD51C
RET Signaling	1/41	0.865754	0.999996	0	0	0.498035	0.0717937	DOK2
RNA Polymerase III Abortive And Retractive Initiation	1/41	0.865754	0.999996	0	0	0.498035	0.0717937	POLR3G
RNA Polymerase III Transcription	1/41	0.865754	0.999996	0	0	0.498035	0.0717937	POLR3G
SARS-CoV-1 Modulates Host Translation Machinery	1/41	0.865754	0.999996	0	0	0.498035	0.0717937	EEF1A1
Sensory Perception of Sweet, Bitter, and Umami (Glutamate) Taste	1/41	0.865754	0.999996	0	0	0.498035	0.0717937	SCN1B
Signaling by Retinoic Acid	1/41	0.865754	0.999996	0	0	0.498035	0.0717937	DHRS9
Cellular Response to Heat Stress	3/101	0.866641	0.999996	0	0	0.609254	0.0872025	EEF1A1	HSP90AA1	NUP43
ER to Golgi Anterograde Transport	5/155	0.867845	0.999996	0	0	0.662982	0.0939725	SPTA1	TUBA1C	NAPB	TUBB2B	CTSC
Nervous System Development	22/567	0.869196	0.999996	0	0	0.800417	0.112208	HSP90AA1	EGR2	RPL3	CD72	RPL13A	UNC5C	TREM2	ENAH	SPTA1	TUBA1C	TUBB2B	PAK1	DOK2	ALCAM	PTPRC	TYROBP	NCAM1	COL9A2	PAK3	MET	NGEF	SCN1B
Cyclin E Associated Events During G1 S Transition	2/73	0.869477	0.999996	0	0	0.560838	0.0784408	MYC	E2F1
Vesicle-mediated Transport	30/752	0.869616	0.999996	0	0	0.823074	0.114986	NAPB	ARRB2	SPTA1	TUBA1C	CYTH4	KIF5C	STAB1	KIF5A	AP1S3	KIF21B	APOE	KIF1A	CTSC	TPD52	MSR1	HSP90AA1	DENND4A	MYO5A	PLA2G4A	RAB3IL1	SNAP91	EREG	RAB32	TUBB2B	DAB2	KIF9	BIN1	KIF26B	RAB7B	PAFAH1B3
Interleukin-1 Signaling	3/102	0.870971	0.999996	0	0	0.603069	0.083312	IL1RN	TIFA	SQSTM1
SARS-CoV Infections	19/498	0.871604	0.999996	0	0	0.786793	0.108121	ZBP1	HSP90AA1	ITGA4	SERPINE1	ZDHHC2	VAV1	RUNX1	TLR1	EEF1A1	CYSLTR1	PLCG2	BTK	TLR9	TLR8	NLRP3	PTPN6	TLR7	NUP43	TLR2
tRNA Aminoacylation	1/42	0.872178	0.999996	0	0	0.485862	0.0664475	EEF1E1
Condensation of Prophase Chromosomes	1/42	0.872178	0.999996	0	0	0.485862	0.0664475	CCNB1
Deactivation of the Beta-Catenin Transactivating Complex	1/42	0.872178	0.999996	0	0	0.485862	0.0664475	SOX9
EPHB-mediated Forward Signaling	1/42	0.872178	0.999996	0	0	0.485862	0.0664475	PAK1
Glucagon-like Peptide-1 (GLP1) Regulates Insulin Secretion	1/42	0.872178	0.999996	0	0	0.485862	0.0664475	GNG8
NS1 Mediated Effects on Host Pathways	1/42	0.872178	0.999996	0	0	0.485862	0.0664475	NUP43
RHOF GTPase Cycle	1/42	0.872178	0.999996	0	0	0.485862	0.0664475	BASP1
RND1 GTPase Cycle	1/42	0.872178	0.999996	0	0	0.485862	0.0664475	EPSTI1
Transport of Mature mRNA Derived From an Intronless Transcript	1/42	0.872178	0.999996	0	0	0.485862	0.0664475	NUP43
SARS-CoV-1 Infection	5/157	0.874863	0.999996	0	0	0.65419	0.0874572	EEF1A1	SERPINE1	NLRP3	TLR7	RUNX1
G2 M Transition	6/184	0.877933	0.999996	0	0	0.670144	0.0872425	TUBA1C	CCNB1	HSP90AA1	TUBB2B	HAUS8	TUBGCP4
Amine Ligand-Binding Receptors	1/43	0.878294	0.999996	0	0	0.474269	0.0615477	HTR2A
Interactions of Vpr With Host Cellular Proteins	1/43	0.878294	0.999996	0	0	0.474269	0.0615477	NUP43
Transport of Mature mRNAs Derived From Intronless Transcripts	1/43	0.878294	0.999996	0	0	0.474269	0.0615477	NUP43
Transport of Vitamins, Nucleosides, and Related Molecules	1/43	0.878294	0.999996	0	0	0.474269	0.0615477	APOD
Voltage Gated Potassium Channels	1/43	0.878294	0.999996	0	0	0.474269	0.0615477	KCNAB2
APC C-mediated Degradation of Cell Cycle Proteins	2/75	0.87913	0.999996	0	0	0.545415	0.0702619	CCNB1	ANAPC15
Cyclin A Cdk2-associated Events at S Phase Entry	2/75	0.87913	0.999996	0	0	0.545415	0.0702619	MYC	E2F1
Regulation of Mitotic Cell Cycle	2/75	0.87913	0.999996	0	0	0.545415	0.0702619	CCNB1	ANAPC15
Cell Cycle Checkpoints	9/261	0.880653	0.999996	0	0	0.709491	0.0901704	CCNB1	ANAPC15	CENPI	CHEK1	BIRC5	MCM10	NUP43	SPDL1	ZWINT
ISG15 Antiviral Mechanism	2/76	0.883705	0.999996	0	0	0.538017	0.066516	MX1	NUP43
Netrin-1 Signaling	1/44	0.884118	0.999996	0	0	0.463215	0.0570518	UNC5C
SUMOylation of Transcription Cofactors	1/44	0.884118	0.999996	0	0	0.463215	0.0570518	HIPK2
Formation of a Pool of Free 40S Subunits	3/106	0.887069	0.999996	0	0	0.579526	0.069446	RPL3	RPL13A	EIF3C
G2 M DNA Damage Checkpoint	2/77	0.88812	0.999996	0	0	0.530815	0.0629806	CCNB1	CHEK1
Regulation of RUNX3 Expression and Activity	1/45	0.889663	0.999996	0	0	0.452663	0.0529219	RUNX3
TAK1-dependent IKK and NF-kappa-B Activation	1/45	0.889663	0.999996	0	0	0.452663	0.0529219	TIFA
TBC RABGAPs	1/45	0.889663	0.999996	0	0	0.452663	0.0529219	RAB7B
Cell Cycle	25/649	0.890583	0.999996	0	0	0.793571	0.0919584	ANAPC15	CDCA5	MCM10	TUBA1C	CCNB1	CCND2	HAUS8	MYC	FIGNL1	CHEK1	E2F1	OIP5	E2F3	NUP43	SPDL1	HSP90AA1	PRKCB	ESCO2	ZWINT	TUBB2B	RAD51C	CENPI	NHP2	BIRC5	TUBGCP4
Diseases of Programmed Cell Death	2/78	0.892378	0.999996	0	0	0.523803	0.0596429	PRDX1	GSDME
Major Pathway of rRNA Processing in the Nucleolus and Cytosol	6/189	0.89276	0.999996	0	0	0.651661	0.0739225	NOP58	RPL3	DHX37	RPL13A	RPP38	GNL3
Kidney Development	1/46	0.894944	0.999996	0	0	0.442581	0.049124	WNT9B
Protein Localization	5/164	0.896982	0.999996	0	0	0.625157	0.0679667	SERP1	ACOX2	CAT	ACOT2	HMOX1
Maternal to Zygotic Transition (MZT)	3/109	0.89794	0.999996	0	0	0.563035	0.0606121	CPEB1	BIRC5	ELL2
Heme Signaling	1/47	0.899972	0.999996	0	0	0.432937	0.0456281	HMOX1
Sensory Perception of Taste	1/47	0.899972	0.999996	0	0	0.432937	0.0456281	SCN1B
Amyloid Fiber Formation	2/80	0.900447	0.999996	0	0	0.510318	0.053514	APOE	TGFBI
Adipogenesis	3/110	0.901348	0.999996	0	0	0.557744	0.0579292	CEBPA	EGR2	DIO2
Mitotic Prophase	3/111	0.904654	0.999996	0	0	0.55255	0.0553671	CCNB1	PRKCB	NUP43
DNA Damage Bypass	1/48	0.904759	0.999996	0	0	0.423703	0.042407	PCLAF
RMTs Methylate Histone Arginines	1/48	0.904759	0.999996	0	0	0.423703	0.042407	PRMT3
Oncogenic MAPK Signaling	2/82	0.907949	0.999996	0	0	0.497508	0.048043	APBB1IP	ARRB2
Dectin-1 Mediated Noncanonical NF-kB Signaling	1/49	0.909318	0.999996	0	0	0.414854	0.0394363	CCL22
Retrograde Transport at the Trans-Golgi-Network	1/49	0.909318	0.999996	0	0	0.414854	0.0394363	NAPB
Viral Messenger RNA Synthesis	1/49	0.909318	0.999996	0	0	0.414854	0.0394363	NUP43
Influenza Infection	5/169	0.910633	0.999996	0	0	0.605937	0.0567252	HSP90AA1	RPL3	RPL13A	NUP43	IPO5
Transcriptional Regulation of White Adipocyte Differentiation	2/84	0.914919	0.999996	0	0	0.485322	0.0431549	CEBPA	EGR2
Diseases of DNA Repair	1/51	0.917791	0.999996	0	0	0.398218	0.0341612	RAD51C
Extension of Telomeres	1/51	0.917791	0.999996	0	0	0.398218	0.0341612	NHP2
RUNX1 Regulates Transcription of Genes Involved in Differentiation of HSCs	2/85	0.918215	0.999996	0	0	0.47945	0.0409085	SPI1	RUNX1
HDR Through Homologous Recombination (HRR) or Single Strand Annealing (SSA)	3/116	0.919725	0.999996	0	0	0.527962	0.0441801	RAD51C	FIGNL1	CHEK1
Cilium Assembly	6/200	0.920053	0.999996	0	0	0.614353	0.0511901	TUBA1C	TTC26	TUBB2B	HSP90AA1	HAUS8	RPGRIP1L
Oxygen-dependent Proline Hydroxylation of Hypoxia-inducible Factor Alpha	1/53	0.925474	0.999996	0	0	0.382862	0.0296523	HIF1A
Signaling by EGFR	1/53	0.925474	0.999996	0	0	0.382862	0.0296523	EREG
SUMOylation	5/176	0.92707	0.999996	0	0	0.580917	0.0439904	NOP58	RWDD3	BIRC5	NUP43	HIPK2
Protein-protein Interactions at Synapses	2/88	0.927397	0.999996	0	0	0.462652	0.0348716	DLG2	SLITRK4
Chromosome Maintenance	3/119	0.92769	0.999996	0	0	0.514226	0.0385965	CENPI	NHP2	OIP5
snRNP Assembly	1/54	0.929042	0.999996	0	0	0.375618	0.027646	NUP43
Activation of NF-kappaB in B Cells	1/54	0.929042	0.999996	0	0	0.375618	0.027646	PRKCB
Autodegradation of Cdh1 by Cdh1 APC C	1/54	0.929042	0.999996	0	0	0.375618	0.027646	ANAPC15
Ion Homeostasis	1/54	0.929042	0.999996	0	0	0.375618	0.027646	SLC8A1
Metabolism of Non-Coding RNA	1/54	0.929042	0.999996	0	0	0.375618	0.027646	NUP43
Meiosis	2/89	0.930235	0.999996	0	0	0.45731	0.0330716	RAD51C	FIGNL1
APC C Cdc20 Mediated Degradation of Securin	1/55	0.932439	0.999996	0	0	0.368643	0.025787	ANAPC15
G1 S DNA Damage Checkpoints	1/55	0.932439	0.999996	0	0	0.368643	0.025787	CHEK1
Ion Transport by P-type ATPases	1/55	0.932439	0.999996	0	0	0.368643	0.025787	ATP8A2
Regulation of RAS by GAPs	1/55	0.932439	0.999996	0	0	0.368643	0.025787	RASAL3
Sensory Processing of Sound by Outer Hair Cells of the Cochlea	1/55	0.932439	0.999996	0	0	0.368643	0.025787	MYO3B
Homology Directed Repair	3/122	0.934924	0.999996	0	0	0.501183	0.0337248	RAD51C	FIGNL1	CHEK1
Heparan Sulfate Heparin (HS-GAG) Metabolism	1/57	0.938754	0.999996	0	0	0.35544	0.0224643	VCAN
Neurexins and Neuroligins	1/57	0.938754	0.999996	0	0	0.35544	0.0224643	DLG2
rRNA Processing	7/237	0.939096	0.999996	0	0	0.604041	0.0379563	NOP58	RPL3	DHX37	NHP2	RPL13A	RPP38	GNL3
Post-translational Modification Synthesis of GPI-anchored Proteins	2/93	0.940571	0.999996	0	0	0.437116	0.0267811	CD52	FOLR2
Constitutive Signaling by NOTCH1 HD+PEST Domain Mutants	1/58	0.941687	0.999996	0	0	0.349185	0.0209799	MYC
Constitutive Signaling by NOTCH1 PEST Domain Mutants	1/58	0.941687	0.999996	0	0	0.349185	0.0209799	MYC
Formation of RNA Pol II Elongation Complex	1/58	0.941687	0.999996	0	0	0.349185	0.0209799	MLLT3
RNA Polymerase II Transcription Elongation	1/58	0.941687	0.999996	0	0	0.349185	0.0209799	MLLT3
SUMOylation of Chromatin Organization Proteins	1/58	0.941687	0.999996	0	0	0.349185	0.0209799	NUP43
Signaling by NOTCH1 HD+PEST Domain Mutants in Cancer	1/58	0.941687	0.999996	0	0	0.349185	0.0209799	MYC
Signaling by NOTCH1 PEST Domain Mutants in Cancer	1/58	0.941687	0.999996	0	0	0.349185	0.0209799	MYC
Signaling by NOTCH1 in Cancer	1/58	0.941687	0.999996	0	0	0.349185	0.0209799	MYC
Oxidative Stress Induced Senescence	2/94	0.942918	0.999996	0	0	0.432342	0.0254111	E2F1	E2F3
Role of LAT2 NTAL LAB on Calcium Mobilization	2/95	0.945177	0.999996	0	0	0.42767	0.0241133	LAT2	FCER1G
Reproduction	3/127	0.945512	0.999996	0	0	0.480847	0.0269414	RAD51C	CATSPERD	FIGNL1
Transport to the Golgi and Subsequent Modification	5/186	0.945889	0.999996	0	0	0.548532	0.030515	SPTA1	TUBA1C	NAPB	TUBB2B	CTSC
Class I MHC Mediated Antigen Processing & Presentation	12/373	0.946206	0.999996	0	0	0.658616	0.0364179	TLR1	SPSB2	NCF1	NCF2	MRC1	NCF4	BTK	CYBB	CD14	DZIP3	CTSS	TLR2
CDK-mediated Phosphorylation and Removal of Cdc6	1/60	0.947138	0.999996	0	0	0.337313	0.0183195	ANAPC15
Cdc20 Phospho-APC C Mediated Degradation of Cyclin A	1/60	0.947138	0.999996	0	0	0.337313	0.0183195	ANAPC15
HIV Life Cycle	4/158	0.94732	0.999996	0	0	0.515957	0.0279228	TAF7L	GTF2B	NUP43	CCR5
APC C Cdh1 Mediated Degradation of Cdc20 and Other APC C Cdh1 Targets in Late Mitosis Early G1	1/61	0.94967	0.999996	0	0	0.331674	0.0171279	ANAPC15
APC Cdc20 Mediated Degradation of Cell Cycle Proteins Prior to Satisfation of the Checkpoint	1/61	0.94967	0.999996	0	0	0.331674	0.0171279	ANAPC15
Regulation of PTEN Gene Transcription	1/61	0.94967	0.999996	0	0	0.331674	0.0171279	RRAGD
TCF Dependent Signaling in Response to WNT	5/189	0.95061	0.999996	0	0	0.539502	0.0273268	SFRP1	WIF1	MYC	SOX9	RUNX3
Eukaryotic Translation Termination	2/98	0.951453	0.999996	0	0	0.41424	0.0206145	RPL3	RPL13A
MyD88 Cascade Initiated on Plasma Membrane	2/98	0.951453	0.999996	0	0	0.41424	0.0206145	DUSP4	TIFA
Selenocysteine Synthesis	2/98	0.951453	0.999996	0	0	0.41424	0.0206145	RPL3	RPL13A
Toll Like Receptor 10 (TLR10) Cascade	2/98	0.951453	0.999996	0	0	0.41424	0.0206145	DUSP4	TIFA
Toll Like Receptor 5 (TLR5) Cascade	2/98	0.951453	0.999996	0	0	0.41424	0.0206145	DUSP4	TIFA
Cellular Response to Hypoxia	1/62	0.95208	0.999996	0	0	0.326219	0.0160192	HIF1A
RHO GTPases Activate PKNs	1/62	0.95208	0.999996	0	0	0.326219	0.0160192	PAK1
TP53 Regulates Transcription of DNA Repair Genes	1/62	0.95208	0.999996	0	0	0.326219	0.0160192	CHEK1
Ub-specific Processing Proteases	5/190	0.952098	0.999996	0	0	0.536558	0.0263381	USP20	MYC	ARRB2	HIF1A	TGFBR1
MAP Kinase Activation	1/63	0.954376	0.999996	0	0	0.320941	0.0149873	DUSP4
Translation of Structural Proteins 9694635	1/63	0.954376	0.999996	0	0	0.320941	0.0149873	ZDHHC2
Nonsense Mediated Decay (NMD) Independent of the Exon Junction Complex (EJC)	2/100	0.95525	0.999996	0	0	0.405743	0.0185759	RPL3	RPL13A
Signaling by NTRKs	3/134	0.957665	0.999996	0	0	0.454984	0.0196814	DUSP4	EGR2	PTPRO
ABC Transporter Disorders	1/65	0.958642	0.999996	0	0	0.310879	0.0131309	ABCC2
Viral mRNA Translation	2/102	0.958761	0.999996	0	0	0.397587	0.0167436	RPL3	RPL13A
Asparagine N-linked Glycosylation	9/306	0.959056	0.999996	0	0	0.600551	0.0251063	SPTA1	TUBA1C	NAPB	TUBB2B	PMM1	NPL	B4GALNT2	CTSC	HK1
G2 M Checkpoints	3/137	0.962053	0.999996	0	0	0.444728	0.0172046	CCNB1	CHEK1	MCM10
Infectious Disease	50/1311	0.963779	0.999996	0	0	0.779176	0.0287466	RPL3	GTF2B	SERPINE1	ZDHHC2	IPO5	TAF7L	TUBA1C	CYSLTR1	PSTPIP1	MRC1	C3AR1	AP1S3	CCR5	IL10	ZBP1	HSP90AA1	ITGA4	IL18	RPL13A	VAV1	RUNX1	EEF1A1	TLR1	HCK	TUBB2B	MAP1B	BTK	TLR9	TLR8	TLR7	DOCK2	MET	TLR2	CX3CR1	WAS	CORO1A	ADCY7	SV2B	PLCG2	GNG8	HMOX1	ATP6V1H
Complex I Biogenesis	1/68	0.964305	0.999996	0	0	0.296912	0.0107919	NDUFB7
Downstream Signaling Events of B Cell Receptor (BCR)	1/68	0.964305	0.999996	0	0	0.296912	0.0107919	PRKCB
SUMO E3 Ligases SUMOylate Target Proteins	4/170	0.964638	0.999996	0	0	0.478355	0.0172218	NOP58	BIRC5	NUP43	HIPK2
Toll Like Receptor 3 (TLR3) Cascade	2/106	0.965008	0.999996	0	0	0.382214	0.013614	DUSP4	TIFA
SARS-CoV-2 Infection	9/313	0.965797	0.999996	0	0	0.586503	0.0204111	TLR1	HSP90AA1	TLR8	NLRP3	TLR7	NUP43	PTPN6	ZDHHC2	TLR2
Sensory Processing of Sound by Inner Hair Cells of the Cochlea	1/69	0.966015	0.999996	0	0	0.29253	0.0101143	MYO3B
Role of Phospholipids in Phagocytosis	2/107	0.966422	0.999996	0	0	0.378554	0.0129295	PLCG2	PLD4
CD22 Mediated BCR Regulation	1/70	0.967644	0.999996	0	0	0.288275	0.00948174	PTPN6
Degradation of Beta-Catenin by the Destruction Complex	1/72	0.97067	0.999996	0	0	0.280125	0.00833891	MYC
Interleukin-17 Signaling	1/72	0.97067	0.999996	0	0	0.280125	0.00833891	DUSP4
Signaling by NOTCH4	1/72	0.97067	0.999996	0	0	0.280125	0.00833891	ACTA2
Late Phase of HIV Life Cycle	3/145	0.971755	0.999996	0	0	0.419495	0.0120194	TAF7L	GTF2B	NUP43
Hedgehog 'On' State	1/73	0.972076	0.999996	0	0	0.27622	0.00782301	ARRB2
RHOC GTPase Cycle	1/74	0.973414	0.999996	0	0	0.272422	0.00734068	PREX1
Transport of Mature mRNA Derived From an Intron-Containing Transcript	1/74	0.973414	0.999996	0	0	0.272422	0.00734068	NUP43
Signaling by ROBO Receptors	5/210	0.974463	0.999996	0	0	0.483697	0.0125129	ENAH	PAK1	RPL3	RPL13A	PAK3
Transcriptional Regulation by Small RNAs	1/75	0.974688	0.999996	0	0	0.268726	0.00688959	NUP43
Signaling by NTRK1 (TRKA)	2/115	0.97591	0.999996	0	0	0.351605	0.00857381	DUSP4	EGR2
Protein Ubiquitination	1/77	0.977056	0.999996	0	0	0.261627	0.0060727	UCHL3
SUMOylation of DNA Damage Response and Repair Proteins	1/77	0.977056	0.999996	0	0	0.261627	0.0060727	NUP43
Sensory Processing of Sound	1/77	0.977056	0.999996	0	0	0.261627	0.0060727	MYO3B
DNA Double-Strand Break Repair	3/152	0.978269	0.999996	0	0	0.399639	0.00878028	RAD51C	FIGNL1	CHEK1
DNA Replication Pre-Initiation	2/118	0.978751	0.999996	0	0	0.342458	0.00735515	ANAPC15	MCM10
Switching of Origins to a Post-Replicative State	1/79	0.979203	0.999996	0	0	0.254892	0.00535695	ANAPC15
SRP-dependent Cotranslational Protein Targeting to Membrane	2/119	0.979624	0.999996	0	0	0.339513	0.00698926	RPL3	RPL13A
Late SARS-CoV-2 Infection Events	1/80	0.9802	0.999996	0	0	0.251652	0.00503279	ZDHHC2
Processing of DNA Double-Strand Break Ends	1/80	0.9802	0.999996	0	0	0.251652	0.00503279	CHEK1
Nonsense Mediated Decay (NMD) Enhanced by the Exon Junction Complex (EJC)	2/120	0.980462	0.999996	0	0	0.336618	0.00664183	RPL3	RPL13A
Nonsense-Mediated Decay (NMD)	2/120	0.980462	0.999996	0	0	0.336618	0.00664183	RPL3	RPL13A
Senescence-Associated Secretory Phenotype (SASP)	1/81	0.981149	0.999996	0	0	0.248493	0.00472912	ANAPC15
Regulation of HSF1-mediated Heat Shock Response	1/83	0.982913	0.999996	0	0	0.242407	0.00417783	NUP43
Transport of Mature Transcript to Cytoplasm	1/83	0.982913	0.999996	0	0	0.242407	0.00417783	NUP43
Regulation of TP53 Activity	3/160	0.983961	0.999996	0	0	0.379115	0.00613005	TAF7L	CHEK1	HIPK2
DDX58 IFIH1-mediated Induction of Interferon-Alpha Beta	1/86	0.985255	0.999996	0	0	0.233814	0.00347335	HSP90AA1
Formation of the Cornified Envelope	2/129	0.986643	0.999996	0	0	0.312614	0.00420373	CDSN	KRT18
Cellular Senescence	3/167	0.987744	0.999996	0	0	0.362798	0.00447408	ANAPC15	E2F1	E2F3
Neddylation	5/234	0.988443	0.999996	0	0	0.432452	0.00502701	SPSB2	BIRC5	UCHL3	HIF1A	SQSTM1
Activation of HOX Genes During Differentiation	1/91	0.988467	0.999996	0	0	0.220766	0.00256094	EGR2
Activation of Anterior HOX Genes in Hindbrain Development During Early Embryogenesis	1/91	0.988467	0.999996	0	0	0.220766	0.00256094	EGR2
Downstream TCR Signaling	1/91	0.988467	0.999996	0	0	0.220766	0.00256094	INPP5D
Telomere Maintenance	1/92	0.98902	0.999996	0	0	0.218329	0.00241053	NHP2
Organelle Biogenesis and Maintenance	7/297	0.989197	0.999996	0	0	0.477539	0.0051868	TUBA1C	TTC26	TUBB2B	HSP90AA1	HAUS8	CHCHD6	RPGRIP1L
Gene Silencing by RNA	2/134	0.989205	0.999996	0	0	0.300693	0.00326362	HSP90AA1	NUP43
FCGR Activation	1/94	0.990048	0.999996	0	0	0.213611	0.00213654	HCK
Translation	7/302	0.990745	0.999996	0	0	0.46932	0.00436391	EEF1A1	RPL3	EIF4EBP1	RPL13A	EEF1E1	EIF2S2	EIF3C
Mitochondrial Biogenesis	1/97	0.991412	0.999996	0	0	0.206903	0.00178449	CHCHD6
DNA Replication	2/143	0.992662	0.999996	0	0	0.281366	0.00207216	ANAPC15	MCM10
Assembly of the Pre-Replicative Complex	1/101	0.992945	0.999996	0	0	0.198585	0.00140592	ANAPC15
Viral Infection Pathways	34/1029	0.992958	0.999996	0	0	0.669689	0.00473253	CX3CR1	RPL3	GTF2B	SERPINE1	ZDHHC2	IPO5	TAF7L	TUBA1C	CYSLTR1	PLCG2	ATP6V1H	NLRP3	NUP43	CD14	AP1S3	CCR5	ZBP1	HSP90AA1	ITGA4	RPL13A	VAV1	RUNX1	EEF1A1	TLR1	HCK	TUBB2B	MAP1B	BTK	TLR9	TLR8	PTPN6	TLR7	DOCK2	TLR2
Epigenetic Regulation of Adipogenesis Genes by MLL3 and MLL4 Complexes	1/103	0.993606	0.999996	0	0	0.194671	0.00124872	CEBPA
Epigenetic Regulation of Gene Expression by MLL3 and MLL4 Complexes	1/103	0.993606	0.999996	0	0	0.194671	0.00124872	CEBPA
MLL4 and MLL3 Complexes Regulate Expression of PPARG Targets in Adipogenesis and Hepatic Steatosis	1/103	0.993606	0.999996	0	0	0.194671	0.00124872	CEBPA
Ion Channel Transport	3/184	0.993695	0.999996	0	0	0.328428	0.00207739	TRPM2	ATP8A2	ATP6V1H
FCERI Mediated NF-kB Activation	2/147	0.993826	0.999996	0	0	0.273546	0.00169416	FCER1G	RASGRP4
Stimuli-sensing Channels	1/107	0.994748	0.999996	0	0	0.187285	0.000986292	TRPM2
Synthesis of DNA	1/108	0.995	0.999996	0	0	0.185525	0.000930026	ANAPC15
Generic Transcription Pathway	41/1230	0.995741	0.999996	0	0	0.673659	0.00287547	CSF1R	SPI1	ANAPC15	CITED1	SERPINE1	NLRC4	ITGAL	THBS1	CTGF	TAF7L	LGALS3	CCNB1	CCND2	MYC	PRDX1	SESN2	CHEK1	SPP1	E2F1	PMAIP1	APOE	SOX9	BID	PRELID3A	TGIF1	ITGA4	PRKCB	GADD45A	TXNRD1	GSR	RUNX3	HIPK2	RUNX1	MAF	DDIT3	CAT	RRAGD	BIRC5	ITGBL1	MET	PF4
RNA Polymerase II Transcription	46/1360	0.996227	0.999996	0	0	0.68286	0.00258147	CSF1R	SPI1	ANAPC15	CITED1	GTF2B	SERPINE1	NLRC4	ITGAL	MLLT3	THBS1	CTGF	TAF7L	LGALS3	CCNB1	CCND2	MYC	PRDX1	SESN2	CHEK1	SPP1	E2F1	PMAIP1	APOE	SOX9	BID	PRELID3A	TGIF1	ITGA4	PRKCB	GADD45A	TXNRD1	GSR	POU2F2	ELL2	RUNX3	HIPK2	RUNX1	MAF	DDIT3	CAT	RRAGD	BIRC5
Regulation of Expression of SLITs and ROBOs	2/164	0.997054	0.999996	0	0	0.244621	0.000721651	RPL3	RPL13A
HCMV Early Events	3/205	0.997278	0.999996	0	0	0.293956	0.000801094	TUBA1C	TUBB2B	NUP43
Epigenetic Regulation by WDR5-containing Histone Modifying Complexes	1/135	0.998674	0.999996	0	0	0.147932	0.000196218	CEBPA
PTEN Regulation	1/145	0.999189	0.999996	0	0	0.137586	0.00011162	RRAGD
DNA Repair	5/312	0.99929	0.999996	0	0	0.321241	0.000228059	RAD51C	FIGNL1	CHEK1	PCLAF	FAAP20
Developmental Biology	43/1385	0.99944	0.999996	0	0	0.621968	0.000348542	CEBPA	SPI1	RPL3	CSF3R	TREM2	SPTA1	TUBA1C	PAK1	CCNB1	CDH4	ALCAM	MYC	E2F1	ATP6V1H	NCAM1	SOX9	PAK3	SCN1B	HSP90AA1	EGR2	CD72	CDSN	WNT9B	DIO2	MYO5A	RPL13A	UNC5C	ELL2	RUNX1	ENAH	DOK2	CPEB1	TUBB2B	PTPRC	TYROBP	KRT18	MLPH	BCL2	BIRC5	COL9A2	EEF1E1	MET
Metabolism of Proteins	70/2067	0.999542	0.999996	0	0	0.675228	0.000309416	RPL3	TNC	ARRB2	ZDHHC2	HK1	TUBA1C	UCHL1	KIF5C	MYC	KIF5A	ADAMTSL2	LONP1	MUC15	TIMP1	ADAMTS8	CTSD	CTSC	CD52	PRMT3	RPL13A	UCHL3	TGFBR1	ADAMTS20	EEF1A1	RAB32	VCAN	TUBB2B	PAPPA	ACOT2	BIRC5	EEF1E1	RAB7B	SQSTM1	PAPPA2	OTUB2	NAPB	ITIH2	GCNT1	CSF2RB	NPL	PLA2G7	HIF1A
Respiratory Electron Transport	1/158	0.999571	0.999996	0	0	0.126107	5.40632e-05	NDUFB7
Post-translational Protein Modification	45/1457	0.999634	0.999996	0	0	0.617537	0.000225753	OTUB2	NAPB	ITIH2	GCNT1	TNC	ARRB2	NPL	HIF1A	THBS1	HK1	SPTA1	TUBA1C	UCHL1	STAMBPL1	MYC	ADAMTSL2	SPP1	NLRP3	NUP43	APOE	MUC15	TIMP1	ADAMTS8	B4GALNT2	CTSC	CD52	NOP58	RWDD3	PMM1	USP20	PRMT3	UCHL3	TGFBR1	ADAMTS20	HIPK2	TTLL7	EEF1A1	RAB32	SPSB2	VCAN	TUBB2B	BIRC5
HCMV Infection	3/259	0.999707	0.999996	0	0	0.231285	6.77727e-05	TUBA1C	TUBB2B	NUP43
Keratinization	2/217	0.99972	0.999996	0	0	0.183801	5.15527e-05	CDSN	KRT18
HCMV Late Events	1/171	0.999773	0.999996	0	0	0.116383	2.64419e-05	NUP43
Gene Expression (Transcription)	50/1615	0.999803	0.999996	0	0	0.61709	0.000121686	SPI1	CITED1	GTF2B	SERPINE1	ITGAL	CTGF	TAF7L	LGALS3	CCND2	MYC	SESN2	CHEK1	SOX9	TGIF1	HSP90AA1	ITGA4	PRKCB	RUNX3	RUNX1	MAF	DDIT3	CAT	RRAGD	BIRC5	MET	CSF1R	CEBPA	ANAPC15	NLRC4	MLLT3	THBS1	CCNB1	PRDX1	SPP1	E2F1	PMAIP1	NUP43	APOE	BID	PRELID3A	GADD45A	TXNRD1
Chromatin Modifying Enzymes	2/238	0.99989	0.999996	0	0	0.16726	1.84394e-05	PRMT3	PADI4
Chromatin Organization	2/238	0.99989	0.999996	0	0	0.16726	1.84394e-05	PRMT3	PADI4
Aerobic Respiration and Respiratory Electron Transport	2/260	0.999957	0.999996	0	0	0.152818	6.50431e-06	NDUFB7	UCP2
Antigen Processing Ubiquitination & Proteasome Degradation	2/296	0.999989	0.999996	0	0	0.133849	1.48757e-06	SPSB2	DZIP3
Metabolism of RNA	14/761	0.999991	0.999996	0	0	0.364436	3.25313e-06	APOBEC1	NOP58	RPL3	RPL13A	ZBTB8OS	GNL3	XPOT	MYC	TRMT6	NHP2	DHX37	NUP43	TRMT61A	RPP38
Sensory Perception	7/640	0.999995	0.999996	0	0	0.214777	1.03315e-06	DHRS9	MYO3B	BCO2	APOE	LRP8	SCN1B	LRP12
Processing of Capped Intron-Containing Pre-mRNA	1/285	0.999996	0.999996	0	0	0.0692451	3.09686e-07	NUP43
Epigenetic Regulation of Gene Expression	1/291	0.999996	0.999996	0	0	0.0677908	2.91131e-07	CEBPA
[truncated: 128 more columns]

## Sheet: KEGG_2021_Up
Term	Overlap	P-value	Adjusted P-value	Old P-value	Old Adjusted P-value	Odds Ratio	Combined Score	Genes	Column1	Column2	Column3	Column4	Column5	Column6	Column7	Column8	Column9	Column10	Column11	Column12	Column13	Column14	Column15	Column16	Column17	Column18	Column19	Column20	Column21	Column22	Column23	Column24	Column25	Column26	Column27	Column28	Column29	Column30	Column31	Column32	Column33	Column34	Column35	Column36	Column37	Column38	Column39	Column40	Column41
Chemokine signaling pathway	29/192	3.73012e-08	6.38774e-06	0	0	3.62783	62.0513	CX3CR1	NCF1	WAS	ARRB2	CXCL2	ADCY7	PIK3CG	PIK3R5	PREX1	PAK1	CCL8	GRK5	CCL7	CCL4	PLCG2	RAC2	GNG8	PTK2B	CCR5	CCR2	CCR1	XCR1	CCL22	PRKCB	VAV1	CXCL10	HCK	DOCK2	PF4
Glutathione metabolism	15/57	4.59549e-08	6.38774e-06	0	0	7.21998	121.986	GSTM4	GSTM3	GSTM2	GSTM1	GSS	ODC1	GSR	SRM	HPGDS	GCLC	GSTA4	GSTA2	GSTA1	CHAC1	GCLM
Viral protein interaction with cytokine and cytokine receptor	17/100	4.78145e-06	0.000443081	0	0	4.14049	50.7242	CCR1	IL10	CX3CR1	CSF1R	XCR1	CCL22	IL10RA	IL18	TNFRSF1B	CXCL2	CXCL10	CCL8	CCL7	CCL4	CCR5	CCR2	PF4
Cytokine-cytokine receptor interaction	32/295	1.36238e-05	0.000866423	0	0	2.47591	27.7393	CX3CR1	CSF1R	IL1RN	CSF3R	TNFRSF13B	EBI3	CSF2RB	TNFRSF11A	CSF2RA	CXCL2	TNFSF13B	CCL8	CCL7	CCL4	IL21R	CCR5	CCR2	CCR1	TNFSF18	IL10	TGFB2	XCR1	CCL22	GDF15	IL10RA	IL18	OSM	INHBA	TNFRSF1B	TGFBR1	CXCL10	PF4
Hepatocellular carcinoma	22/168	1.71203e-05	0.000866423	0	0	3.0523	33.4997	GSTM4	GSTM3	NQO1	GSTM2	TGFB2	GSTM1	PHF10	PRKCB	GADD45A	HGF	TXNRD1	WNT9B	TGFBR1	GSTA4	MYC	GSTA2	GSTA1	PLCG2	E2F1	HMOX1	E2F3	MET
Malaria	11/50	1.86998e-05	0.000866423	0	0	5.67867	61.8237	IL10	TGFB2	HGF	ITGB2	IL18	TLR9	ITGAL	MET	THBS1	THBS4	TLR2
Fc gamma R-mediated phagocytosis	15/97	5.41023e-05	0.00214863	0	0	3.69026	36.2554	MARCKSL1	NCF1	PRKCB	WAS	PLA2G4A	VAV1	HCK	PAK1	PTPRC	BIN1	INPP5D	PLCG2	RAC2	FCGR2B	PLPP2
Leishmaniasis	13/77	6.63454e-05	0.00229156	0	0	4.0929	39.3763	IL10	MARCKSL1	TGFB2	NCF1	ITGA4	NCF2	PRKCB	ITGB2	NCF4	CYBB	EEF1A1	PTPN6	TLR2
Pathways in cancer	46/531	7.41872e-05	0.00229156	0	0	1.93656	18.4146	PTGER4	CSF1R	CEBPA	SPI1	CSF3R	FLT3	SLC2A1	CSF2RB	LAMC2	HIF1A	ADCY7	CSF2RA	RASGRP4	CCND2	MYC	RASSF5	PLCG2	E2F1	RAC2	HMOX1	PMAIP1	GNG8	E2F3	BID	FGF21	GSTM4	GSTM3	NQO1	GSTM2	HSP90AA1	TGFB2	GSTM1	PRKCB	GADD45A	TXNRD1	HGF	WNT9B	TGFBR1	RUNX1	GSTA4	GSTA2	GSTA1
Osteoclast differentiation	17/127	0.000114563	0.00318485	0	0	3.11974	28.3097	CSF1R	TGFB2	SPI1	NCF1	NCF2	NCF4	TREM2	TNFRSF11A	TGFBR1	LILRA5	TYROBP	BTK	PLCG2	SIRPA	LCP2	FCGR2B	SQSTM1
Leukocyte transendothelial migration	15/114	0.000342935	0.0080784	0	0	3.05384	24.3634	NCF1	ITGA4	NCF2	PRKCB	NCF4	ITGB2	CYBB	RHOH	ITGAL	VAV1	RASSF5	CLDN23	PLCG2	RAC2	PTK2B
Phagosome	18/152	0.000348708	0.0080784	0	0	2.71108	21.5837	MSR1	NCF1	NCF2	NCF4	ITGB2	CYBB	CORO1A	THBS1	CTSS	THBS4	TUBA1C	TUBB2B	MRC1	ATP6V1H	CD14	RAB7B	FCGR2B	TLR2
B cell receptor signaling pathway	12/81	0.000443111	0.0090035	0	0	3.49965	27.0232	CD72	PRKCB	INPP5D	RAC2	BTK	PLCG2	DAPP1	PTPN6	FCGR2B	PIK3AP1	VAV1	LILRA5
Central carbon metabolism in cancer	11/70	0.000453414	0.0090035	0	0	3.74975	28.8682	HK3	SLC7A5	FLT3	MYC	PGAM1	SLC2A1	SLC16A3	MET	HIF1A	PFKP	HK1
Glycine, serine and threonine metabolism	8/40	0.000516301	0.00956879	0	0	5.01927	37.99	SRR	GATM	MAOA	PSAT1	PGAM1	CTH	PHGDH	PSPH
Staphylococcus aureus infection	13/95	0.000571308	0.00992647	0	0	3.19143	23.8323	IL10	C1QB	C1QA	SELPLG	ITGB2	C5AR1	FPR1	ITGAL	C4B	KRT18	C3AR1	FCGR2B	C1QC
Tuberculosis	19/180	0.00101678	0.0166273	0	0	2.38093	16.4072	IL10	TGFB2	FCER1G	IL10RA	ITGB2	CARD9	IL18	CORO1A	CTSS	TLR1	MRC1	BCL2	TLR9	ATP6V1H	CD14	BID	FCGR2B	CTSD	TLR2
Toll-like receptor signaling pathway	13/104	0.00135093	0.0208644	0	0	2.87443	18.9913	CD86	TICAM2	CD80	TLR1	CXCL10	CCL4	TLR9	SPP1	TLR8	IRF5	TLR7	CD14	TLR2
Natural killer cell mediated cytotoxicity	15/131	0.00148356	0.0217068	0	0	2.60395	16.9604	FCER1G	PRKCB	ITGB2	ITGAL	VAV1	PAK1	TYROBP	SH3BP2	PLCG2	RAC2	PTK2B	CD48	LCP2	PTPN6	BID
Amino sugar and nucleotide sugar metabolism	8/48	0.00180875	0.0251416	0	0	4.01373	25.3472	CYB5R2	CYB5R1	HK3	PMM1	HEXA	UAP1L1	NPL	HK1
HIF-1 signaling pathway	13/109	0.00207596	0.0270673	0	0	2.724	16.8271	PRKCB	SERPINE1	SLC2A1	CYBB	HIF1A	HK1	HK3	EIF4EBP1	PLCG2	BCL2	HMOX1	TIMP1	PFKP
Non-small cell lung cancer	10/72	0.00214201	0.0270673	0	0	3.23997	19.9129	KIF5C	PRKCB	GADD45A	RASSF5	HGF	KIF5A	E2F1	PLCG2	E2F3	MET
Cysteine and methionine metabolism	8/50	0.00236625	0.0275462	0	0	3.8222	23.1107	GCLC	PSAT1	GSS	CTH	PHGDH	BCAT1	GCLM	SRM
p53 signaling pathway	10/73	0.00237809	0.0275462	0	0	3.18838	19.2624	CCNB1	CCND2	GADD45A	SERPINE1	CHEK1	SESN2	BCL2	PMAIP1	BID	THBS1
Fluid shear stress and atherosclerosis	15/139	0.00266861	0.0296749	0	0	2.43493	14.4299	GSTM4	GSTM3	NQO1	GSTM2	HSP90AA1	GSTM1	NCF1	NCF2	GSTA4	GSTA2	GSTA1	BCL2	RAC2	HMOX1	SQSTM1
Ferroptosis	7/41	0.00300067	0.0320841	0	0	4.12872	23.9834	GCLC	GSS	HMOX1	CYBB	SLC3A2	SLC7A11	GCLM
Metabolism of xenobiotics by cytochrome P450	10/76	0.00321388	0.0330911	0	0	3.04297	17.4675	GSTM4	GSTM3	HPGDS	GSTM2	GSTM1	GSTA4	GSTA2	EPHX1	GSTA1	CBR3
Salmonella infection	22/249	0.0041809	0.0415104	0	0	1.95474	10.7065	HSP90AA1	AHNAK2	IL18	RHOH	NLRC4	PIK3CG	TUBA1C	TUBB2B	PAK1	PTPRC	CYTH4	KIF5C	MYC	KIF5A	TLR9	BCL2	NLRP3	NCKAP1L	CD14	RAB7B	PAK3	TLR2
Rheumatoid arthritis	11/93	0.00473552	0.0444122	0	0	2.69472	14.4239	CD86	TGFB2	CD80	ITGB2	IL18	ATP6V1H	TNFRSF11A	ITGAL	CXCL2	TNFSF13B	TLR2
Fc epsilon RI signaling pathway	9/68	0.00487618	0.0444122	0	0	3.06149	16.2975	FCER1G	INPP5D	ALOX5AP	RAC2	BTK	PLCG2	PLA2G4A	LCP2	VAV1
Transcriptional misregulation in cancer	18/192	0.00495244	0.0444122	0	0	2.08343	11.0586	CD86	CSF1R	CEBPA	SPI1	HPGD	GADD45A	FLT3	MLLT3	RUNX1	CCND2	MAF	MYC	DDIT3	NFKBIZ	BMP2K	NUPR1	CD14	MET
Drug metabolism	12/108	0.0054138	0.0470324	0	0	2.5118	13.1086	GSTM4	GSTM3	HPGDS	GSTM2	UCK2	GSTM1	GSTA4	MAOA	GSTA2	GSTA1	AOX1	UPP1
Complement and coagulation cascades	10/85	0.00718174	0.0605007	0	0	2.67654	13.212	C4B	C1QB	C1QA	ITGB2	SERPINE1	C5AR1	C3AR1	F13A1	VSIG4	C1QC
Apoptosis	14/142	0.0080685	0.0659718	0	0	2.19877	10.5976	GADD45A	CSF2RB	CTSS	ERN1	SPTA1	TUBA1C	DDIT3	BCL2	PMAIP1	BIRC5	BID	CTSD	CTSC	ATF4
Amoebiasis	11/102	0.00941397	0.0747738	0	0	2.42706	11.3236	IL10	TGFB2	GNA15	PRKCB	PRDX1	ITGB2	LAMC2	CD14	RAB7B	CXCL2	TLR2
Pertussis	9/76	0.0100664	0.0777352	0	0	2.6948	12.3922	C4B	IL10	C1QB	C1QA	TICAM2	ITGB2	NLRP3	CD14	C1QC
NF-kappa B signaling pathway	11/104	0.0108218	0.0799712	0	0	2.37461	10.748	TICAM2	PRKCB	GADD45A	CCL4	BTK	PLCG2	BCL2	TNFRSF11A	CD14	CXCL2	TNFSF13B
Kaposi sarcoma-associated herpesvirus infection	17/193	0.0112532	0.0799712	0	0	1.94304	8.71864	CCR1	CD86	HIF1A	CXCL2	PIK3CG	PIK3R5	PREX1	HCK	RCAN1	CD200R1	MYC	PLCG2	E2F1	GNG8	E2F3	CCR5	BID
Cell adhesion molecules	14/148	0.0114107	0.0799712	0	0	2.09966	9.39218	CD86	SELPLG	ITGA4	CD80	ITGB2	ITGAL	SPN	CDH4	VCAN	ALCAM	PTPRC	CLDN23	NCAM1	SIGLEC1
PI3K-Akt signaling pathway	27/354	0.0115067	0.0799712	0	0	1.66543	7.43588	CSF1R	CSF3R	FLT3	TNC	LAMC2	THBS1	PIK3CG	THBS4	PIK3R5	CCND2	MYC	SPP1	EIF4EBP1	GNG8	PCK2	FGF21	HSP90AA1	ITGA4	HGF	OSM	EREG	BCL2	COL9A2	PIK3AP1	MET	ATF4	TLR2
Acute myeloid leukemia	8/67	0.0141572	0.0959929	0	0	2.71845	11.5739	CEBPA	CSF1R	SPI1	FLT3	MYC	EIF4EBP1	CD14	RUNX1
Lipid and atherosclerosis	18/215	0.0150809	0.0998209	0	0	1.83794	7.70894	HSP90AA1	TICAM2	NCF1	NCF2	NCF4	IL18	CYBB	POU2F2	CXCL2	VAV1	ERN1	DDIT3	BCL2	NLRP3	CD14	BID	ATF4	TLR2
Platelet activation	12/124	0.0155433	0.0998629	0	0	2.15115	8.95767	APBB1IP	P2RY12	FCER1G	TBXAS1	BTK	PLCG2	PLA2G4A	LCP2	ADCY7	PIK3CG	PIK3R5	FERMT3
Coronavirus disease	19/232	0.0158056	0.0998629	0	0	1.79471	7.44337	C1QB	C1QA	RPL3	PRKCB	C5AR1	MX1	F13A1	CYBB	RPL13A	C4B	CXCL10	OAS3	C3AR1	PLCG2	TLR8	NLRP3	TLR7	TLR2	C1QC
Cellular senescence	14/156	0.0174396	0.107738	0	0	1.98053	8.01918	TGFB2	GADD45A	SERPINE1	TGFBR1	HIPK2	CCNB1	CCND2	MYC	RASSF5	CHEK1	EIF4EBP1	E2F1	E2F3	SQSTM1
Legionellosis	7/57	0.0183096	0.110654	0	0	2.80517	11.2216	EEF1A1	ITGB2	IL18	NLRC4	CD14	CXCL2	TLR2
Neutrophil extracellular trap formation	16/189	0.0192129	0.113642	0	0	1.85877	7.34619	SELPLG	NCF1	NCF2	PRKCB	NCF4	C5AR1	ITGB2	FPR1	CYBB	ITGAL	PLCG2	RAC2	TLR8	TLR7	PADI4	TLR2
Neomycin, kanamycin and gentamicin biosynthesis	2/5	0.0206833	0.118617	0	0	13.3207	51.6635	HK3	HK1
Chemical carcinogenesis	19/239	0.0209072	0.118617	0	0	1.73696	6.71797	GSTM4	GSTM3	GSTM2	HSP90AA1	GSTM1	PRKCB	EPHX1	ARRB2	ADCY7	HPGDS	GSTA4	MYC	GSTA2	GSTA1	EIF4EBP1	BCL2	E2F1	BIRC5	ATF4
Colorectal cancer	9/86	0.0213862	0.118907	0	0	2.34359	9.01114	TGFB2	GADD45A	MYC	RAC2	BCL2	BIRC5	PMAIP1	TGFBR1	EREG
Hepatitis B	14/162	0.0233602	0.122862	0	0	1.89963	7.13639	EGR2	TGFB2	TICAM2	PRKCB	TGFBR1	MYC	BCL2	E2F1	BIRC5	PTK2B	E2F3	BID	ATF4	TLR2
Viral myocarditis	7/60	0.0236769	0.122862	0	0	2.64597	9.90453	CD86	CD80	ITGB2	RAC2	ITGAL	BID	MYH7
Chagas disease	10/102	0.0238391	0.122862	0	0	2.18001	8.14545	IL10	C1QB	C1QA	TGFB2	GNA15	SERPINE1	TLR9	TGFBR1	TLR2	C1QC
Rap1 signaling pathway	17/210	0.0238652	0.122862	0	0	1.7703	6.61265	CSF1R	RGS14	PRKCB	HGF	ITGB2	FPR1	ITGAL	ADCY7	THBS1	VAV1	APBB1IP	ENAH	RASSF5	RAC2	LCP2	MET	FGF21
Intestinal immune network for IgA production	6/48	0.0259147	0.130987	0	0	2.86061	10.4496	CD86	IL10	TNFRSF13B	ITGA4	CD80	TNFSF13B
Ether lipid metabolism	6/49	0.0283797	0.140885	0	0	2.79393	9.95221	LPCAT2	PLA2G4A	PLD4	PAFAH1B3	PLPP2	PLA2G7
Vitamin B6 metabolism	2/6	0.0300514	0.146567	0	0	9.99003	35.0135	PSAT1	AOX1
Arginine and proline metabolism	6/50	0.0309943	0.148559	0	0	2.73029	9.4849	GATM	MAOA	ODC1	PYCR1	ALDH18A1	SRM
Focal adhesion	16/201	0.0317918	0.149799	0	0	1.7371	5.99046	ITGA4	PRKCB	HGF	TNC	LAMC2	THBS1	VAV1	THBS4	PAK1	CCND2	RAC2	SPP1	BCL2	COL9A2	PAK3	MET
Lysosome	11/128	0.0427175	0.197924	0	0	1.88512	5.94407	GALC	CD63	SLC11A1	HEXA	LAPTM5	ATP6V1H	AP1S3	CD68	CTSD	CTSS	CTSC
MAPK signaling pathway	21/294	0.0436207	0.198796	0	0	1.54604	4.84254	DUSP4	CSF1R	TGFB2	PRKCB	GADD45A	FLT3	HGF	PLA2G4A	ARRB2	RASGRP4	TGFBR1	EREG	PAK1	MYC	DDIT3	RAC2	CD14	PTPN7	MET	ATF4	FGF21
Renal cell carcinoma	7/69	0.0459915	0.20622	0	0	2.2608	6.96169	PAK1	TGFB2	HGF	SLC2A1	PAK3	MET	HIF1A
ECM-receptor interaction	8/88	0.0589813	0.260267	0	0	2.00264	5.66854	ITGA4	SV2B	TNC	SPP1	LAMC2	COL9A2	THBS1	THBS4
C-type lectin receptor signaling pathway	9/104	0.0606753	0.263558	0	0	1.89774	5.31789	IL10	EGR2	PAK1	CLEC4D	FCER1G	CCL22	CARD9	PLCG2	NLRP3
Proteoglycans in cancer	15/205	0.0670215	0.284525	0	0	1.58357	4.27997	CD63	TGFB2	PRKCB	HGF	WNT9B	HIF1A	THBS1	VAV1	PAK1	MYC	PLCG2	HCLS1	PTPN6	MET	TLR2
One carbon pool by folate	3/20	0.0675491	0.284525	0	0	3.52719	9.50542	MTHFD1L	MTHFD2	ALDH1L2
Chronic myeloid leukemia	7/76	0.0704261	0.288618	0	0	2.0307	5.38783	TGFB2	GADD45A	MYC	E2F1	E2F3	TGFBR1	RUNX1
Fructose and mannose metabolism	4/33	0.0705972	0.288618	0	0	2.75804	7.31092	HK3	PMM1	PFKP	HK1
Human cytomegalovirus infection	16/225	0.0734054	0.295749	0	0	1.53567	4.01079	CCR1	PTGER4	PRKCB	IL10RA	ADCY7	MYC	CCL4	RAC2	EIF4EBP1	E2F1	GNG8	PTK2B	E2F3	CCR5	BID	ATF4
Sphingolipid metabolism	5/49	0.0832891	0.32785	0	0	2.27285	5.64902	GALC	SGPL1	CERS6	SGMS2	PLPP2
Human immunodeficiency virus 1 infection	15/212	0.0837315	0.32785	0	0	1.52673	3.78651	PRKCB	TNFRSF1B	PAK1	CCNB1	CHEK1	PLCG2	RAC2	BCL2	GNG8	PTK2B	AP1S3	CCR5	BID	PAK3	TLR2
Toxoplasmosis	9/112	0.0874695	0.333301	0	0	1.7496	4.26285	IL10	TGFB2	IL10RA	BCL2	LAMC2	CCR5	PIK3CG	PIK3R5	TLR2
JAK-STAT signaling pathway	12/162	0.0877344	0.333301	0	0	1.60297	3.90073	IL10	CSF3R	CCND2	MYC	IL10RA	BCL2	IL21R	OSM	AOX1	CSF2RB	PTPN6	CSF2RA
Inflammatory bowel disease	6/65	0.0893697	0.333301	0	0	2.03454	4.91336	IL10	TGFB2	MAF	IL18	IL21R	TLR2
Pathogenic Escherichia coli infection	14/197	0.0899193	0.333301	0	0	1.53347	3.69389	IL18	MYO5A	TUBA1C	TUBB2B	PAK1	CYTH4	CLDN23	HCLS1	NLRP3	NCKAP1L	PTPN6	PAK3	MYO1F	MYO1G
NOD-like receptor signaling pathway	13/181	0.0935641	0.342248	0	0	1.55066	3.67368	HSP90AA1	CARD9	IL18	CYBB	NLRC4	CXCL2	PANX1	P2RX7	TRPM2	PSTPIP1	OAS3	BCL2	NLRP3
Ovarian steroidogenesis	5/51	0.0951146	0.343401	0	0	2.1738	5.11424	STAR	HSD3B1	ACOT2	PLA2G4A	ADCY7
African trypanosomiasis	4/37	0.098429	0.350239	0	0	2.42322	5.61805	IL10	PRKCB	IL18	TLR9
Hematopoietic cell lineage	8/99	0.10077	0.350239	0	0	1.75954	4.038	CSF1R	CSF3R	ITGA4	FLT3	CD37	CD14	CSF2RA	CD33
Gastric cancer	11/149	0.100788	0.350239	0	0	1.59648	3.6635	TGFB2	GADD45A	MYC	HGF	BCL2	WNT9B	E2F1	E2F3	MET	TGFBR1	FGF21
Human T-cell leukemia virus 1 infection	15/219	0.102904	0.352443	0	0	1.4738	3.35135	EGR2	TGFB2	SPI1	ITGB2	SLC2A1	ITGAL	ADCY7	TGFBR1	CCND2	MYC	CHEK1	E2F1	TSPO	E2F3	ATF4
Epstein-Barr virus infection	14/202	0.104627	0.352443	0	0	1.49229	3.36862	GADD45A	ITGAL	RUNX3	CXCL10	CCND2	MYC	OAS3	BTK	PLCG2	BCL2	E2F1	E2F3	BID	TLR2
AGE-RAGE signaling pathway in diabetic complications	8/100	0.105226	0.352443	0	0	1.74032	3.91859	TGFB2	PRKCB	SERPINE1	PLCG2	BCL2	CYBB	NOX4	TGFBR1
ErbB signaling pathway	7/85	0.111298	0.368342	0	0	1.79553	3.94218	PAK1	PRKCB	MYC	EIF4EBP1	PLCG2	PAK3	EREG
Sphingolipid signaling pathway	9/119	0.115861	0.378934	0	0	1.63766	3.52975	SGPL1	CERS6	FCER1G	PRKCB	BCL2	RAC2	SGMS2	BID	CTSD
Protein digestion and absorption	8/103	0.119235	0.379731	0	0	1.6851	3.58363	SLC7A8	COL14A1	COL12A1	COL8A2	COL8A1	SLC3A2	COL9A2	SLC8A1
Apelin signaling pathway	10/137	0.120203	0.379731	0	0	1.5763	3.33952	ACTA2	SERPINE1	PDE3B	SPP1	GNG8	ADCY7	SLC8A1	PIK3CG	TGFBR1	PIK3R5
Yersinia infection	10/137	0.120203	0.379731	0	0	1.5763	3.33952	IL10	ITGA4	RAC2	IL18	WAS	NLRP3	PTK2B	LCP2	NLRC4	VAV1
Adherens junction	6/71	0.122846	0.383721	0	0	1.84615	3.87106	RAC2	WAS	PTPRJ	PTPN6	MET	TGFBR1
Thyroid hormone signaling pathway	9/121	0.124804	0.385505	0	0	1.60825	3.34678	RCAN1	PRKCB	MYC	DIO2	PLCG2	SLC2A1	HIF1A	PFKP	MYH7
Melanoma	6/72	0.128952	0.393942	0	0	1.81809	3.72401	GADD45A	HGF	E2F1	E2F3	MET	FGF21
Bladder cancer	4/41	0.130547	0.394479	0	0	2.1608	4.39943	MYC	E2F1	E2F3	THBS1
Bile secretion	7/90	0.138426	0.413789	0	0	1.68692	3.33576	ABCC3	ABCC4	ABCC2	EPHX1	SLC2A1	SLC4A4	ADCY7
Morphine addiction	7/91	0.144207	0.424474	0	0	1.66675	3.22768	GRK5	PRKCB	PDE3B	GNG8	ARRB2	ADCY7	GABRG2
Ras signaling pathway	15/232	0.145054	0.424474	0	0	1.38455	2.67307	CSF1R	PRKCB	FLT3	HGF	PLA2G4A	RASAL3	RASGRP4	PAK1	RASSF5	PLCG2	RAC2	GNG8	PAK3	MET	FGF21
Small cell lung cancer	7/92	0.150101	0.434667	0	0	1.64706	3.12356	GADD45A	MYC	CKS2	E2F1	BCL2	LAMC2	E2F3
Pancreatic cancer	6/76	0.154777	0.443587	0	0	1.71383	3.19762	TGFB2	GADD45A	RAC2	E2F1	E2F3	TGFBR1
Prion disease	17/273	0.160282	0.454677	0	0	1.33018	2.43532	C1QB	C1QA	NDUFB7	NCF1	NCF2	NCF4	CYBB	TUBA1C	TUBB2B	GRIN3A	KIF5C	DDIT3	KIF5A	RAC2	NCAM1	ATF4	C1QC
TGF-beta signaling pathway	7/94	0.162219	0.455525	0	0	1.60903	2.9265	TGIF1	TGFB2	BAMBI	MYC	INHBA	THBS1	TGFBR1
Glycosphingolipid biosynthesis	4/45	0.16636	0.46248	0	0	1.94958	3.49677	B3GALNT1	FUT7	HEXA	FUT1
Cholinergic synapse	8/113	0.172497	0.474793	0	0	1.52381	2.67791	KCNJ4	PRKCB	BCL2	GNG8	ADCY7	PIK3CG	ATF4	PIK3R5
Glutamatergic synapse	8/114	0.178337	0.486056	0	0	1.50935	2.60225	SLC38A1	GRIN3A	PRKCB	SLC1A2	PLA2G4A	GNG8	SLC17A7	ADCY7
Cytosolic DNA-sensing pathway	5/63	0.181673	0.488708	0	0	1.72296	2.93858	ZBP1	CXCL10	CCL4	IL18	POLR3G
Galactose metabolism	3/31	0.182826	0.488708	0	0	2.14027	3.63679	HK3	PFKP	HK1
Choline metabolism in cancer	7/98	0.187704	0.49697	0	0	1.53797	2.57286	PRKCB	EIF4EBP1	RAC2	WAS	PLA2G4A	PLPP2	HIF1A
Primary bile acid biosynthesis	2/17	0.19363	0.503076	0	0	2.66247	4.37126	CH25H	ACOX2
Selenocompound metabolism	2/17	0.19363	0.503076	0	0	2.66247	4.37126	TXNRD1	CTH
Cholesterol metabolism	4/50	0.215283	0.549434	0	0	1.73721	2.66801	STAR	SOAT2	TSPO	APOE
Glycolysis / Gluconeogenesis	5/67	0.215425	0.549434	0	0	1.61146	2.47382	HK3	PGAM1	PFKP	HK1	PCK2
Measles	9/139	0.220223	0.556565	0	0	1.38425	2.09453	CCND2	OAS3	MX1	BCL2	TLR9	TLR7	BID	FCGR2B	TLR2
Mitophagy	5/68	0.224156	0.561401	0	0	1.5858	2.37142	E2F1	RAB7B	SQSTM1	HIF1A	ATF4
T cell receptor signaling pathway	7/104	0.228698	0.567662	0	0	1.44239	2.12803	IL10	PAK1	PTPRC	LCP2	PTPN6	PAK3	VAV1
Cell cycle	8/124	0.241078	0.58995	0	0	1.37851	1.96112	CCNB1	TGFB2	CCND2	GADD45A	MYC	CHEK1	E2F1	E2F3
Epithelial cell signaling in Helicobacter pylori infection	5/70	0.241922	0.58995	0	0	1.53684	2.18099	PAK1	PLCG2	ATP6V1H	CXCL2	MET
Starch and sucrose metabolism	3/36	0.245815	0.590081	0	0	1.81551	2.54748	HK3	GBE1	HK1
Steroid biosynthesis	2/20	0.247188	0.590081	0	0	2.21837	3.10042	SOAT2	CYP2R1
Glucagon signaling pathway	7/107	0.250253	0.590081	0	0	1.39889	1.93786	PGAM1	PDE3B	SLC2A1	PHKA1	PFKP	ATF4	PCK2
PD-L1 expression and PD-1 checkpoint pathway in cancer	6/89	0.251622	0.590081	0	0	1.44441	1.99304	BATF3	TICAM2	TLR9	PTPN6	HIF1A	TLR2
Hippo signaling pathway	10/163	0.252589	0.590081	0	0	1.30664	1.79792	TGFB2	PAK1	CCND2	DLG2	MYC	SERPINE1	ITGB2	WNT9B	BIRC5	TGFBR1
Diabetic cardiomyopathy	12/203	0.26458	0.612944	0	0	1.25614	1.67018	TGFB2	NDUFB7	NCF1	PRKCB	NCF2	GSR	NCF4	RAC2	SLC2A1	CYBB	CTSD	TGFBR1
Allograft rejection	3/38	0.271912	0.619602	0	0	1.71158	2.22896	CD86	IL10	CD80
Primary immunodeficiency	3/38	0.271912	0.619602	0	0	1.71158	2.22896	PTPRC	TNFRSF13B	BTK
Phospholipase D signaling pathway	9/148	0.276127	0.6238	0	0	1.29401	1.66525	FCER1G	CYTH4	PLCG2	PLA2G4A	PTK2B	PLPP2	ADCY7	PIK3CG	PIK3R5
Pyrimidine metabolism	4/56	0.278242	0.6238	0	0	1.53628	1.96531	DCTD	UCK2	UPP1	DCK
Glioma	5/75	0.287787	0.632796	0	0	1.42669	1.777	PRKCB	GADD45A	E2F1	PLCG2	E2F3
FoxO signaling pathway	8/131	0.288801	0.632796	0	0	1.29958	1.6141	IL10	CCNB1	TGFB2	CCND2	GADD45A	CAT	TGFBR1	PCK2
Adrenergic signaling in cardiomyocytes	9/150	0.289083	0.632796	0	0	1.27552	1.58297	KCNE1	BCL2	ADCY7	SLC8A1	SCN1B	PIK3CG	ATF4	PIK3R5	MYH7
Nicotine addiction	3/40	0.298282	0.647832	0	0	1.6189	1.9584	GRIN3A	SLC17A7	GABRG2
Proximal tubule bicarbonate reclamation	2/23	0.301164	0.649021	0	0	1.90116	2.28159	SLC4A4	PCK2
VEGF signaling pathway	4/59	0.310768	0.664566	0	0	1.45225	1.69726	PRKCB	RAC2	PLCG2	PLA2G4A
Vitamin digestion and absorption	2/24	0.319048	0.667248	0	0	1.81465	2.07308	SLC19A3	SLC19A2
Mineral absorption	4/60	0.321696	0.667248	0	0	1.42624	1.61757	HMOX1	STEAP1	STEAP2	SLC8A1
Riboflavin metabolism	1/8	0.323952	0.667248	0	0	2.85085	3.21337	BLVRB
Tryptophan metabolism	3/42	0.324782	0.667248	0	0	1.53571	1.72707	MAOA	CAT	AOX1
Glycerophospholipid metabolism	6/98	0.326423	0.667248	0	0	1.30249	1.45822	GPD1	LPCAT2	PLD4	PLA2G4A	PLPP2	CDS2
Inflammatory mediator regulation of TRP channels	6/98	0.326423	0.667248	0	0	1.30249	1.45822	PTGER4	PRKCB	PLCG2	PLA2G4A	HTR2A	ADCY7
Arachidonic acid metabolism	4/61	0.332651	0.675014	0	0	1.40115	1.54219	HPGDS	TBXAS1	PLA2G4A	CBR3
Regulation of actin cytoskeleton	12/218	0.348456	0.69811	0	0	1.16375	1.22688	ENAH	FGD3	PAK1	ITGA4	ITGB2	RAC2	NCKAP1L	ITGAE	PAK3	ITGAL	VAV1	FGF21
Necroptosis	9/159	0.349055	0.69811	0	0	1.19841	1.26136	ZBP1	HSP90AA1	TICAM2	BCL2	CYBB	NLRP3	PLA2G4A	BID	SQSTM1
Calcium signaling pathway	13/240	0.360583	0.716015	0	0	1.14404	1.16695	PRKCB	HGF	PHKA1	HTR2A	ADCY7	SLC8A1	P2RX7	CYSLTR1	GNA15	PLCG2	PTK2B	MET	FGF21
ABC transporters	3/45	0.364486	0.718633	0	0	1.4258	1.43901	ABCC3	ABCC4	ABCC2
Biosynthesis of unsaturated fatty acids	2/27	0.371908	0.723009	0	0	1.59664	1.57925	ACOT2	HACD4
Fatty acid elongation	2/27	0.371908	0.723009	0	0	1.59664	1.57925	ACOT2	HACD4
Cortisol synthesis and secretion	4/65	0.37655	0.726951	0	0	1.30899	1.2785	STAR	HSD3B1	ADCY7	ATF4
Carbohydrate digestion and absorption	3/47	0.390755	0.749171	0	0	1.36084	1.27875	HK3	PRKCB	HK1
Shigellosis	13/246	0.394108	0.750425	0	0	1.11422	1.03749	IL18	NLRC4	HK1	HK3	CYTH4	RRAGD	TIFA	PLCG2	BCL2	HCLS1	NLRP3	CD14	SQSTM1
Gap junction	5/88	0.411564	0.768661	0	0	1.20241	1.06749	TUBA1C	TUBB2B	PRKCB	HTR2A	ADCY7
Ubiquinone and other terpenoid-quinone biosynthesis	1/11	0.416284	0.768661	0	0	1.99528	1.74864	NQO1
Cocaine addiction	3/49	0.416742	0.768661	0	0	1.30154	1.13922	GRIN3A	MAOA	ATF4
Relaxin signaling pathway	7/129	0.42	0.768661	0	0	1.1453	0.993551	ACTA2	GNA15	GNG8	ARRB2	ADCY7	TGFBR1	ATF4
Amphetamine addiction	4/69	0.420169	0.768661	0	0	1.22818	1.06495	GRIN3A	PRKCB	MAOA	ATF4
GABAergic synapse	5/89	0.421084	0.768661	0	0	1.18803	1.02756	SLC38A1	PRKCB	GNG8	ADCY7	GABRG2
Pentose phosphate pathway	2/30	0.42304	0.768661	0	0	1.42535	1.22621	TALDO1	PFKP
Asthma	2/31	0.439607	0.793576	0	0	1.37613	1.131	IL10	FCER1G
Dopaminergic synapse	7/132	0.443547	0.795524	0	0	1.11764	0.908584	KIF5C	PRKCB	MAOA	KIF5A	GNG8	ARRB2	ATF4
Oxytocin signaling pathway	8/154	0.455248	0.806108	0	0	1.09352	0.860503	KCNJ4	TRPM2	RCAN1	PRKCB	PLA2G4A	ADCY7	PIK3CG	PIK3R5
mTOR signaling pathway	8/154	0.455248	0.806108	0	0	1.09352	0.860503	SLC7A5	PRKCB	SESN2	RRAGD	EIF4EBP1	WNT9B	ATP6V1H	SLC3A2
GnRH signaling pathway	5/93	0.458841	0.80727	0	0	1.13379	0.883282	PRKCB	PLA2G4A	PTK2B	ADCY7	ATF4
Inositol phosphate metabolism	4/73	0.463026	0.80727	0	0	1.15674	0.890655	INPP5D	INPP5J	PLCG2	PIK3CG
Systemic lupus erythematosus	7/135	0.466929	0.80727	0	0	1.09127	0.831087	CD86	C4B	IL10	C1QB	C1QA	CD80	C1QC
Autoimmune thyroid disease	3/53	0.46752	0.80727	0	0	1.19716	0.91022	CD86	IL10	CD80
Hepatitis C	8/157	0.476923	0.818424	0	0	1.07133	0.793213	CXCL10	MYC	OAS3	CLDN23	MX1	E2F1	E2F3	BID
Autophagy	7/137	0.482388	0.820001	0	0	1.07437	0.783222	ERN1	RRAGD	BCL2	RAB7B	SQSTM1	HIF1A	CTSD
Thyroid hormone synthesis	4/75	0.484039	0.820001	0	0	1.12404	0.815589	PRKCB	GSR	ADCY7	ATF4
Dilated cardiomyopathy	5/96	0.486691	0.820001	0	0	1.09624	0.789431	TGFB2	ITGA4	ADCY7	SLC8A1	MYH7
Prostate cancer	5/97	0.495863	0.82685	0	0	1.08427	0.760566	HSP90AA1	BCL2	E2F1	E2F3	ATF4
Nicotinate and nicotinamide metabolism	2/35	0.503109	0.82685	0	0	1.20907	0.830568	NMRK2	AOX1
Hedgehog signaling pathway	3/56	0.504273	0.82685	0	0	1.12922	0.773107	CCND2	BCL2	ARRB2
Aldosterone synthesis and secretion	5/98	0.504973	0.82685	0	0	1.07255	0.732823	STAR	PRKCB	HSD3B1	ADCY7	ATF4
Axon guidance	9/182	0.505627	0.82685	0	0	1.03782	0.707749	ENAH	PAK1	SEMA3C	PLCG2	RAC2	UNC5C	PAK3	MET	NGEF
Synaptic vesicle cycle	4/78	0.514914	0.837111	0	0	1.0783	0.715725	SLC6A9	SLC1A2	ATP6V1H	SLC17A7
Tyrosine metabolism	2/36	0.518244	0.837627	0	0	1.17345	0.771317	MAOA	AOX1
Progesterone-mediated oocyte maturation	5/100	0.522991	0.840414	0	0	1.04986	0.68051	CCNB1	CPEB1	HSP90AA1	PDE3B	ADCY7
Thyroid cancer	2/37	0.533068	0.851684	0	0	1.13986	0.717092	GADD45A	MYC
Wnt signaling pathway	8/166	0.540461	0.854093	0	0	1.00982	0.621378	SFRP1	CCND2	PRKCB	BAMBI	WIF1	MYC	RAC2	WNT9B
Longevity regulating pathway	5/102	0.540721	0.854093	0	0	1.02811	0.632133	SESN2	CAT	EIF4EBP1	ADCY7	ATF4
Endocytosis	12/252	0.545793	0.854839	0	0	0.997084	0.60375	DAB2	CYTH4	GRK5	BIN1	KIF5C	PSD4	KIF5A	ARRB2	CCR5	FOLR2	TGFBR1	SPG21
cGMP-PKG signaling pathway	8/167	0.547343	0.854839	0	0	1.00342	0.604742	NPPB	PDE3B	ADCY7	SLC8A1	PIK3CG	ATF4	PIK3R5	MYH7
Phenylalanine metabolism	1/17	0.56487	0.877284	0	0	1.24666	0.712042	MAOA
Parathyroid hormone synthesis, secretion and action	5/106	0.575219	0.888394	0	0	0.987181	0.545915	PRKCB	BCL2	ARRB2	ADCY7	ATF4
Influenza A	8/172	0.581091	0.889699	0	0	0.972571	0.527958	CXCL10	PRKCB	OAS3	MX1	IL18	NLRP3	TLR7	BID
Th17 cell differentiation	5/107	0.583628	0.889699	0	0	0.977451	0.526349	HSP90AA1	IL21R	HIF1A	TGFBR1	RUNX1
Other glycan degradation	1/18	0.585665	0.889699	0	0	1.17326	0.627705	HEXA
Insulin secretion	4/86	0.592652	0.89454	0	0	0.972686	0.508858	PRKCB	SLC2A1	ADCY7	ATF4
GnRH secretion	3/64	0.595287	0.89454	0	0	0.980714	0.508707	PRKCB	SPP1	ARRB2
Graft-versus-host disease	2/42	0.602398	0.895558	0	0	0.997114	0.505375	CD86	CD80
Glycosaminoglycan degradation	1/19	0.605467	0.895558	0	0	1.10802	0.555957	HEXA
Cushing syndrome	7/155	0.613756	0.895558	0	0	0.942803	0.460236	STAR	HSD3B1	WNT9B	E2F1	E2F3	ADCY7	ATF4
Fat digestion and absorption	2/43	0.615293	0.895558	0	0	0.972743	0.472419	MTTP	PLPP2
Porphyrin and chlorophyll metabolism	2/43	0.615293	0.895558	0	0	0.972743	0.472419	HMOX1	BLVRB
Type I diabetes mellitus	2/43	0.615293	0.895558	0	0	0.972743	0.472419	CD86	CD80
Human papillomavirus infection	15/331	0.619797	0.897414	0	0	0.945782	0.452428	PTGER4	ITGA4	MX1	WNT9B	TNC	LAMC2	THBS1	THBS4	CCND2	DLG2	SPP1	EIF4EBP1	E2F1	ATP6V1H	COL9A2
Hypertrophic cardiomyopathy	4/90	0.628635	0.902924	0	0	0.927249	0.430433	TGFB2	ITGA4	SLC8A1	MYH7
Serotonergic synapse	5/113	0.632116	0.902924	0	0	0.922856	0.423298	PRKCB	MAOA	PLA2G4A	GNG8	HTR2A
Basal transcription factors	2/45	0.640116	0.902924	0	0	0.927402	0.41372	TAF7L	GTF2B
Pantothenate and CoA biosynthesis	1/21	0.64228	0.902924	0	0	0.997117	0.441454	BCAT1
Estrogen signaling pathway	6/137	0.643198	0.902924	0	0	0.912845	0.402842	HSP90AA1	KRT18	BCL2	CTSD	ADCY7	ATF4
Insulin signaling pathway	6/137	0.643198	0.902924	0	0	0.912845	0.402842	HK3	PDE3B	EIF4EBP1	PHKA1	PCK2	HK1
Adipocytokine signaling pathway	3/69	0.646338	0.902924	0	0	0.906178	0.395486	SLC2A1	TNFRSF1B	PCK2
Type II diabetes mellitus	2/46	0.652046	0.906344	0	0	0.906277	0.387561	HK3	HK1
Histidine metabolism	1/22	0.659379	0.910798	0	0	0.949586	0.395461	MAOA
IL-17 signaling pathway	4/94	0.66252	0.910798	0	0	0.885851	0.364709	CXCL10	HSP90AA1	CCL7	CXCL2
Neuroactive ligand-receptor interaction	15/341	0.665079	0.910798	0	0	0.916281	0.373705	PTGER4	P2RY13	NPY4R	C5AR1	GLP2R	FPR1	GPR83	HTR2A	GABRG2	P2RX7	CYSLTR1	P2RY6	GRIN3A	C3AR1	TSPO
Valine, leucine and isoleucine degradation	2/48	0.674957	0.918075	0	0	0.866782	0.340737	AOX1	BCAT1
Neurotrophin signaling pathway	5/119	0.676998	0.918075	0	0	0.874007	0.340939	ARHGDIG	MATK	PLCG2	BCL2	ATF4
Phosphatidylinositol signaling system	4/97	0.686514	0.926461	0	0	0.85714	0.322394	PRKCB	INPP5D	PLCG2	CDS2
PPAR signaling pathway	3/74	0.692649	0.930224	0	0	0.842141	0.309261	ACOX2	GK	PCK2
Vibrio cholerae infection	2/50	0.696626	0.931068	0	0	0.830579	0.300259	PLCG2	ATP6V1H
alpha-Linolenic acid metabolism	1/25	0.705931	0.935245	0	0	0.830756	0.289301	PLA2G4A
Breast cancer	6/147	0.708962	0.935245	0	0	0.847656	0.291554	GADD45A	MYC	WNT9B	E2F1	E2F3	FGF21
Gastric acid secretion	3/76	0.709844	0.935245	0	0	0.818982	0.280673	PRKCB	SLC26A7	ADCY7
Retrograde endocannabinoid signaling	6/148	0.715059	0.935511	0	0	0.841642	0.282278	NDUFB7	PRKCB	GNG8	SLC17A7	ADCY7	GABRG2
Folate biosynthesis	1/26	0.71999	0.935511	0	0	0.797484	0.261987	PCBD1
MicroRNAs in cancer	13/310	0.723503	0.935511	0	0	0.871146	0.281947	TGFB2	PRKCB	CDCA5	TNC	THBS1	CCND2	MYC	PLCG2	BCL2	E2F1	HMOX1	E2F3	MET
Endocrine and other factor-regulated calcium reabsorption	2/53	0.726872	0.935511	0	0	0.781598	0.249334	PRKCB	SLC8A1
Glycosaminoglycan biosynthesis	2/53	0.726872	0.935511	0	0	0.781598	0.249334	EXTL1	DSE
Regulation of lipolysis in adipocytes	2/55	0.745586	0.936166	0	0	0.752024	0.220783	PDE3B	ADCY7
Phototransduction	1/28	0.746127	0.936166	0	0	0.738334	0.216228	GNAT2
Non-alcoholic fatty liver disease	6/155	0.755261	0.936166	0	0	0.801805	0.22506	ERN1	CEBPA	NDUFB7	DDIT3	BID	ATF4
Parkinson disease	10/249	0.755809	0.936166	0	0	0.832658	0.233116	ERN1	TUBA1C	UCHL1	TUBB2B	NDUFB7	MAOA	KIF5C	DDIT3	KIF5A	ATF4
Peroxisome	3/82	0.756979	0.936166	0	0	0.756542	0.210637	ACOX2	PRDX1	CAT
Amyotrophic lateral sclerosis	15/364	0.757076	0.936166	0	0	0.854844	0.237896	NDUFB7	SLC1A2	TNFRSF1B	ERN1	TUBA1C	TUBB2B	KIF5C	DDIT3	KIF5A	CAT	BCL2	NUP43	BID	SQSTM1	ATF4
Linoleic acid metabolism	1/29	0.758266	0.936166	0	0	0.711927	0.197005	PLA2G4A
Insulin resistance	4/108	0.764011	0.936166	0	0	0.766036	0.206196	PRKCB	SLC2A1	TRIB3	PCK2
Ribosome biogenesis in eukaryotes	4/108	0.764011	0.936166	0	0	0.766036	0.206196	NOP58	NHP2	RPP38	GNL3
Vascular smooth muscle contraction	5/133	0.766863	0.936166	0	0	0.777837	0.206475	NPPB	ACTA2	PRKCB	PLA2G4A	ADCY7
Citrate cycle (TCA cycle)	1/30	0.769825	0.936166	0	0	0.687342	0.179803	PCK2
Glyoxylate and dicarboxylate metabolism	1/30	0.769825	0.936166	0	0	0.687342	0.179803	CAT
Endometrial cancer	2/58	0.771587	0.936166	0	0	0.711625	0.184529	GADD45A	MYC
Alzheimer disease	15/369	0.774648	0.936166	0	0	0.842544	0.215141	NDUFB7	WNT9B	CYBB	GPR83	RTN4	ERN1	TUBA1C	TUBB2B	KIF5C	DDIT3	KIF5A	NOX4	APOE	BID	ATF4
RNA polymerase	1/31	0.780833	0.936166	0	0	0.664396	0.164368	POLR3G
Long-term depression	2/60	0.787606	0.936166	0	0	0.687014	0.164029	PRKCB	PLA2G4A
TNF signaling pathway	4/112	0.7882	0.936166	0	0	0.737508	0.17553	CXCL10	TNFRSF1B	CXCL2	ATF4
RNA transport	7/186	0.790133	0.936166	0	0	0.778245	0.183319	EEF1A1	XPOT	EIF4EBP1	NUP43	EIF2S2	EIF3C	RPP38
Cardiac muscle contraction	3/87	0.791364	0.936166	0	0	0.711322	0.166448	SLC9A7	SLC8A1	MYH7
Glycerolipid metabolism	2/61	0.795239	0.936764	0	0	0.675334	0.154728	GK	PLPP2
Basal cell carcinoma	2/63	0.809779	0.949867	0	0	0.653123	0.137805	GADD45A	WNT9B
cAMP signaling pathway	8/216	0.814795	0.951735	0	0	0.765048	0.156696	ABCC4	PAK1	GRIN3A	PDE3B	RAC2	SOX9	ADCY7	VAV1
Tight junction	6/169	0.822881	0.952968	0	0	0.732395	0.142776	TUBA1C	DLG2	CLDN23	WAS	HCLS1	RUNX1
Growth hormone synthesis, secretion and action	4/119	0.825717	0.952968	0	0	0.69236	0.132589	PRKCB	PLCG2	ADCY7	ATF4
Mucin type O-glycan biosynthesis	1/36	0.828466	0.952968	0	0	0.569332	0.107137	GCNT1
Long-term potentiation	2/67	0.836121	0.952968	0	0	0.612802	0.10968	PRKCB	ATF4
Alanine, aspartate and glutamate metabolism	1/37	0.836671	0.952968	0	0	0.553488	0.0987004	ASNS
Aldosterone-regulated sodium reabsorption	1/37	0.836671	0.952968	0	0	0.553488	0.0987004	PRKCB
Retinol metabolism	2/68	0.84217	0.952968	0	0	0.603485	0.103663	DHRS9	AOX1
Renin secretion	2/69	0.848016	0.952968	0	0	0.594446	0.0979981	PTGER4	PDE3B
Circadian entrainment	3/97	0.848021	0.952968	0	0	0.635314	0.104731	PRKCB	GNG8	ADCY7
Various types of N-glycan biosynthesis	1/39	0.851924	0.952968	0	0	0.524302	0.0840234	HEXA
Prolactin signaling pathway	2/70	0.853664	0.952968	0	0	0.585674	0.092664	CCND2	TNFRSF11A
Viral carcinogenesis	7/203	0.856986	0.952968	0	0	0.710104	0.109593	EGR2	CCND2	GTF2B	CHEK1	PMAIP1	CCR5	ATF4
Homologous recombination	1/41	0.865754	0.955227	0	0	0.498035	0.0717937	RAD51C
Melanogenesis	3/101	0.866641	0.955227	0	0	0.609254	0.0872025	PRKCB	WNT9B	ADCY7
Pancreatic secretion	3/102	0.870971	0.955227	0	0	0.603069	0.083312	PRKCB	SLC4A4	ADCY7
Pathways of neurodegeneration	18/475	0.872761	0.955227	0	0	0.781357	0.106337	NDUFB7	PRKCB	WNT9B	CYBB	TNFRSF1B	ERN1	TUBA1C	TUBB2B	UCHL1	KIF5C	DDIT3	KIF5A	CAT	BCL2	NOX4	BID	SQSTM1	ATF4
Vasopressin-regulated water reabsorption	1/44	0.884118	0.96069	0	0	0.463215	0.0570518	ARHGDIG
Arrhythmogenic right ventricular cardiomyopathy	2/77	0.88812	0.96069	0	0	0.530815	0.0629806	ITGA4	SLC8A1
Bacterial invasion of epithelial cells	2/77	0.88812	0.96069	0	0	0.530815	0.0629806	HCLS1	MET
Antigen processing and presentation	2/78	0.892378	0.961555	0	0	0.523803	0.0596429	HSP90AA1	CTSS
Pyruvate metabolism	1/47	0.899972	0.965993	0	0	0.432937	0.0456281	PCK2
Spinocerebellar ataxia	4/143	0.914881	0.975272	0	0	0.57209	0.0508939	ERN1	GRIN3A	PRKCB	GTF2B
Protein processing in endoplasmic reticulum	5/171	0.915633	0.975272	0	0	0.598573	0.052758	ERN1	HSP90AA1	DDIT3	BCL2	ATF4
Fanconi anemia pathway	1/54	0.929042	0.983232	0	0	0.375618	0.027646	RAD51C
AMPK signaling pathway	3/120	0.93018	0.983232	0	0	0.509804	0.0368984	EIF4EBP1	PFKP	PCK2
Th1 and Th2 cell differentiation	2/92	0.938133	0.985105	0	0	0.441996	0.0282275	MAF	RUNX3
Salivary secretion	2/93	0.940571	0.985105	0	0	0.437116	0.0267811	PRKCB	ADCY7
Oocyte meiosis	3/129	0.94928	0.985105	0	0	0.473164	0.0246288	CCNB1	CPEB1	ADCY7
Purine metabolism	3/129	0.94928	0.985105	0	0	0.473164	0.0246288	PDE3B	DCK	ADCY7
Steroid hormone biosynthesis	1/61	0.94967	0.985105	0	0	0.331674	0.0171279	HSD3B1
RIG-I-like receptor signaling pathway	1/70	0.967644	0.998305	0	0	0.288275	0.00948174	CXCL10
Signaling pathways regulating pluripotency of stem cells	3/143	0.969577	0.998305	0	0	0.425533	0.013147	MYC	WNT9B	INHBA
RNA degradation	1/79	0.979203	0.999996	0	0	0.254892	0.00535695	PFKP
Alcoholism	4/186	0.979582	0.999996	0	0	0.435932	0.0089929	GRIN3A	MAOA	GNG8	ATF4
Oxidative phosphorylation	2/133	0.988734	0.999996	0	0	0.303005	0.00343293	NDUFB7	ATP6V1H
Huntington disease	7/306	0.99183	0.999996	0	0	0.462943	0.00379787	ERN1	TUBA1C	TUBB2B	NDUFB7	KIF5C	KIF5A	SLC1A2
Thermogenesis	4/232	0.996157	0.999996	0	0	0.347132	0.00133667	NPPB	NDUFB7	ADCY7	FGF21
Ribosome	2/158	0.996171	0.999996	0	0	0.25411	0.000974887	RPL3	RPL13A
Herpes simplex virus 1 infection	9/498	0.999879	0.999996	0	0	0.361016	4.35601e-05	OAS3	CARD9	EIF4EBP1	BCL2	TLR9	PILRA	BID	POU2F2	TLR2
Olfactory transduction	2/440	0.999996	0.999996	0	0	0.0891537	3.79978e-07	ARRB2	SLC8A1
[truncated: 4 more columns]

## Sheet: BioCarta_2016_Up
Term	Overlap	P-value	Adjusted P-value	Old P-value	Old Adjusted P-value	Odds Ratio	Combined Score	Genes	Column1	Column2	Column3	Column4	Column5
Eicosanoid Metabolism Homo sapiens h eicosanoidPathway	6/23	0.000584734	0.0853712	0	0	7.07668	52.6813	PTGER4	HPGDS	CYSLTR1	EPHX1	ALOX5AP	TBXAS1
IL-10 Anti-inflammatory Signaling Pathway Homo sapiens h il10Pathway	4/13	0.00261208	0.190682	0	0	8.89637	52.9121	IL10	IL10RA	HMOX1	BLVRB
fMLP induced chemokine gene expression in HMC-1 cells Homo sapiens h fMLPpathway	5/30	0.0129495	0.55897	0	0	4.00421	17.4051	GNA15	PAK1	NCF2	PRKCB	FPR1
Ras-Independent pathway in NK cell-mediated cytotoxicity Homo sapiens h nkcellsPathway	4/22	0.0189972	0.55897	0	0	4.44608	17.6219	PAK1	IL18	PTPN6	VAV1
p53 Signaling Pathway Homo sapiens h p53Pathway	3/13	0.0216709	0.55897	0	0	5.99842	22.9847	GADD45A	E2F1	BCL2
IL-2 Receptor Beta Chain in T cell Activation Homo sapiens h il2rbPathway	6/49	0.0283797	0.55897	0	0	2.79393	9.95221	CCNB1	CCND2	MYC	E2F1	BCL2	PTPN6
Classical Complement Pathway Homo sapiens h classicPathway	3/15	0.0321214	0.55897	0	0	4.99816	17.1848	C1QB	C1QA	C1QC
Aspirin Blocks Signaling Pathway Involved in Platelet Activation Homo sapiens h sppaPathway	3/17	0.044744	0.55897	0	0	4.28369	13.3086	PRKCB	TBXAS1	PLA2G4A
T Cell Receptor Signaling Pathway Homo sapiens h tcrPathway	6/55	0.0463978	0.55897	0	0	2.45104	7.52594	PTPRC	NCF2	PRKCB	PTPN7	VAV1	ARHGAP4
Fc Epsilon Receptor I Signaling in Mast Cells Homo sapiens h fcer1Pathway	4/29	0.0474959	0.55897	0	0	3.2	9.75075	FCER1G	PRKCB	BTK	VAV1
Oxidative Stress Induced Gene Expression Via Nrf2 Homo sapiens h arenrf2Pathway	3/18	0.0518444	0.55897	0	0	3.9979	11.8318	PRKCB	GSTA2	HMOX1
TACI and BCMA stimulation of B cell immune responses Homo sapiens h tall1Pathway	2/8	0.0526522	0.55897	0	0	6.65932	19.6054	TNFRSF13B	TNFSF13B
Pertussis toxin-insensitive CCR5 Signaling in Macrophage Homo sapiens h Ccr5Pathway	2/9	0.0655984	0.55897	0	0	5.70769	15.5489	CCL4	CCR5
Hypoxia and p53 in the Cardiovascular system Homo sapiens h p53hypoxiaPathway	3/21	0.0761175	0.55897	0	0	3.33106	8.57906	HSP90AA1	GADD45A	HIF1A
Roles of Beta-arrestin-dependent Recruitment of Src Kinases in GPCR Signaling Homo sapiens h bArrestin-srcPathway	4/34	0.0771259	0.55897	0	0	2.66597	6.83105	HCK	CCL4	FPR1	CCR5
Toll-Like Receptor Pathway Homo sapiens h tollPathway	4/35	0.0839454	0.55897	0	0	2.57983	6.39176	TLR9	TLR7	CD14	TLR2
Cell Cycle: G2/M Checkpoint Homo sapiens h g2Pathway	3/22	0.0851365	0.55897	0	0	3.15557	7.77375	CCNB1	GADD45A	CHEK1
Rac 1 cell motility signaling pathway Homo sapiens h rac1Pathway	4/36	0.0910489	0.55897	0	0	2.49908	5.98869	PAK1	NCF2	VAV1	ARHGAP4
Regulation of eIF2 Homo sapiens h eif2Pathway	2/11	0.094145	0.55897	0	0	4.43885	10.4886	NPY4R	EIF2S2
Activation of PKC through G-protein coupled receptors Homo sapiens h pkcPathway	2/11	0.094145	0.55897	0	0	4.43885	10.4886	PRKCB	CCL4
CTCF: First Multivalent Nuclear Factor Homo sapiens h ctcfPathway	3/23	0.0945846	0.55897	0	0	2.99764	7.06921	TGFB2	MYC	TGFBR1
Cyclins and Cell Cycle Regulation Homo sapiens h cellcyclePathway	3/23	0.0945846	0.55897	0	0	2.99764	7.06921	CCNB1	CCND2	E2F1
Tumor Suppressor Arf Inhibits Ribosomal Biogenesis Homo sapiens h arfPathway	3/23	0.0945846	0.55897	0	0	2.99764	7.06921	HSP90AA1	MYC	E2F1
IL 3 signaling pathway Homo sapiens h il3Pathway	2/12	0.109519	0.55897	0	0	3.99475	8.83501	PTPN6	CSF2RB
Links between Pyk2 and Map Kinases Homo sapiens h pyk2Pathway	3/26	0.125276	0.55897	0	0	2.60623	5.41375	PAK1	PRKCB	PTK2B
Role of Mitochondria in Apoptotic Signaling Homo sapiens h mitochondriaPathway	2/13	0.125492	0.55897	0	0	3.6314	7.53703	BCL2	BID
RB Tumor Suppressor/Checkpoint Signaling in response to DNA damage Homo sapiens h rbPathway	2/13	0.125492	0.55897	0	0	3.6314	7.53703	CHEK1	E2F1
ALK in cardiac myocytes Homo sapiens h alkPathway	3/27	0.13621	0.55897	0	0	2.49751	4.97891	NPPB	TGFB2	TGFBR1
Thrombin signaling and protease-activated receptors Homo sapiens h Par1Pathway	3/27	0.13621	0.55897	0	0	2.49751	4.97891	CYTH4	PRKCB	PTK2B
Apoptotic Signaling in Response to DNA Damage Homo sapiens h chemicalPathway	2/14	0.14197	0.55897	0	0	3.32861	6.4979	BCL2	BID
AKAP95 role in mitosis and chromosome dynamics Homo sapiens h akap95Pathway	2/14	0.14197	0.55897	0	0	3.32861	6.4979	CCNB1	NPY4R
Beta-arrestins in GPCR Desensitization Homo sapiens h bArrestinPathway	3/28	0.147457	0.55897	0	0	2.39748	4.58931	CCL4	FPR1	CCR5
Activation of Csk by cAMP-dependent Protein Kinase Inhibits Signaling through the T Cell Receptor Homo sapiens h CSKPathway	4/43	0.148032	0.55897	0	0	2.04977	3.91573	PTPRC	CCL4	FPR1	CCR5
Fibrinolysis Pathway Homo sapiens h fibrinolysisPathway	2/15	0.15887	0.55897	0	0	3.0724	5.6522	SERPINE1	F13A1
IL-7 Signal Transduction Homo sapiens h il7Pathway	2/15	0.15887	0.55897	0	0	3.0724	5.6522	BCL2	PTK2B
Telomeres, Telomerase, Cellular Aging, and Immortality Homo sapiens h telPathway	2/15	0.15887	0.55897	0	0	3.0724	5.6522	MYC	BCL2
NFkB activation by Nontypeable Hemophilus influenzae Homo sapiens h nthiPathway	3/29	0.15899	0.55897	0	0	2.30515	4.23896	TGFB2	TGFBR1	TLR2
Activation of cAMP-dependent protein kinase, PKA Homo sapiens h gsPathway	3/29	0.15899	0.55897	0	0	2.30515	4.23896	CCL4	FPR1	CCR5
ADP-Ribosylation Factor Homo sapiens h arapPathway	3/29	0.15899	0.55897	0	0	2.30515	4.23896	CYTH4	NCF2	ARHGAP4
Ion Channels and Their Functional Role in Vascular Endothelium Homo sapiens h raccPathway	4/45	0.16636	0.55897	0	0	1.94958	3.49677	HSP90AA1	CCL4	FPR1	CCR5
p38 MAPK Signaling Pathway Homo sapiens h p38mapkPathway	3/30	0.170788	0.55897	0	0	2.21965	3.92286	MYC	DDIT3	MAP3K9
VEGF, Hypoxia, and Angiogenesis Homo sapiens h vegfPathway	3/30	0.170788	0.55897	0	0	2.21965	3.92286	HSP90AA1	PRKCB	HIF1A
Role of Beta-arrestins in the activation and targeting of MAP kinases Homo sapiens h barr-mapkPathway	3/30	0.170788	0.55897	0	0	2.21965	3.92286	CCL4	FPR1	CCR5
Hypoxia-Inducible Factor in the Cardiovascular System Homo sapiens h hifPathway	2/16	0.176114	0.55897	0	0	2.8528	4.95423	HSP90AA1	HIF1A
Cadmium induces DNA synthesis and proliferation in macrophages Homo sapiens h cdMacPathway	2/16	0.176114	0.55897	0	0	2.8528	4.95423	PRKCB	MYC
Endocytotic role of NDK, Phosphins and Dynamin Homo sapiens h ndkDynaminPathway	2/16	0.176114	0.55897	0	0	2.8528	4.95423	BIN2	BIN1
BCR Signaling Pathway Homo sapiens h bcrPathway	3/31	0.182826	0.567928	0	0	2.14027	3.63679	PRKCB	BTK	VAV1
Rho cell motility signaling pathway Homo sapiens h rhoPathway	3/32	0.195081	0.59337	0	0	2.06636	3.37714	NCF2	VAV1	ARHGAP4
Regulation of cell cycle progression by Plk3 Homo sapiens h plk3Pathway	2/18	0.211353	0.593414	0	0	2.49593	3.87924	CCNB1	CHEK1
Prion Pathway Homo sapiens h prionPathway	2/18	0.211353	0.593414	0	0	2.49593	3.87924	BCL2	LAMC2
ATM Signaling Pathway Homo sapiens h atmPathway	2/18	0.211353	0.593414	0	0	2.49593	3.87924	GADD45A	CHEK1
METS affect on Macrophage Differentiation Homo sapiens h etsPathway	2/18	0.211353	0.593414	0	0	2.49593	3.87924	CSF1R	E2F1
Angiotensin II mediated activation of JNK Pathway via Pyk2 dependent signaling Homo sapiens h At1rPathway	3/34	0.220149	0.606447	0	0	1.93284	2.92526	PAK1	PRKCB	PTK2B
TGF beta signaling pathway Homo sapiens h tgfbPathway	2/20	0.247188	0.644454	0	0	2.21837	3.10042	TGFB2	TGFBR1
The Co-Stimulatory Signal During T-cell Activation Homo sapiens h ctla4Pathway	2/20	0.247188	0.644454	0	0	2.21837	3.10042	CD86	CD80
Downregulated of MTA-3 in ER-negative Breast Tumors Homo sapiens h mta3Pathway	2/20	0.247188	0.644454	0	0	2.21837	3.10042	TUBA1C	CTSD
Multi-Drug Resistance Factors Homo sapiens h mrpPathway	1/6	0.254428	0.651692	0	0	3.99161	5.46348	ABCC3
Phosphoinositides and their downstream targets. Homo sapiens h ptdinsPathway	2/21	0.265195	0.656245	0	0	2.10151	2.78931	BTK	PFKP
PKC-catalyzed phosphorylation of inhibitory phosphoprotein of myosin phosphatase Homo sapiens h myosinPathway	2/21	0.265195	0.656245	0	0	2.10151	2.78931	PRKCB	VAV1
Inhibition of Cellular Proliferation by Gleevec Homo sapiens h gleevecpathway	2/22	0.283201	0.666093	0	0	1.99633	2.51856	MYC	BCL2
Growth Hormone Signaling Pathway Homo sapiens h ghPathway	2/22	0.283201	0.666093	0	0	1.99633	2.51856	PRKCB	PTPN6
cdc25 and chk1 Regulatory Pathway in response to DNA damage Homo sapiens h cdc25Pathway	1/7	0.290039	0.666093	0	0	3.32617	4.11693	CHEK1
ChREBP regulation by carbohydrates and cAMP Homo sapiens h chrebpPathway	3/40	0.298282	0.666093	0	0	1.6189	1.9584	CCL4	FPR1	CCR5
Regulation of BAD phosphorylation Homo sapiens h badPathway	2/23	0.301164	0.666093	0	0	1.90116	2.28159	BCL2	CSF2RB
Regulation of eIF4e and p70 S6 Kinase Homo sapiens h eif4Pathway	2/24	0.319048	0.666093	0	0	1.81465	2.07308	PRKCB	EIF4EBP1
Stathmin and breast cancer resistance to antimicrotubule agents Homo sapiens h stathminPathway	2/24	0.319048	0.666093	0	0	1.81465	2.07308	TUBA1C	CCNB1
Inhibition of Matrix Metalloproteinases Homo sapiens h reckPathway	1/8	0.323952	0.666093	0	0	2.85085	3.21337	TIMP1
CBL mediated ligand-induced downregulation of EGF receptors Homo sapiens h cblPathway	1/8	0.323952	0.666093	0	0	2.85085	3.21337	PRKCB
g-Secretase mediated ErbB4 Signaling Pathway Homo sapiens h erbB4pathway	1/8	0.323952	0.666093	0	0	2.85085	3.21337	PRKCB
Actions of Nitric Oxide in the Heart Homo sapiens h no1Pathway	3/42	0.324782	0.666093	0	0	1.53571	1.72707	HSP90AA1	PDE3B	TNNI1
Skeletal muscle hypertrophy is regulated via AKT/mTOR pathway Homo sapiens h igf1mtorpathway	2/25	0.33682	0.666093	0	0	1.73566	1.88876	EIF4EBP1	EIF2S2
Corticosteroids and cardioprotection Homo sapiens h gcrPathway	2/25	0.33682	0.666093	0	0	1.73566	1.88876	HSP90AA1	CCL4
Regulation of MAP Kinase Pathways Through Dual Specificity Phosphatases Homo sapiens h dspPathway	1/9	0.356246	0.666093	0	0	2.49437	2.57452	DUSP4
West Nile Virus Homo sapiens h WNVpathway	1/9	0.356246	0.666093	0	0	2.49437	2.57452	EEF1A1
Cyclin E Destruction Pathway Homo sapiens h fbw7Pathway	1/9	0.356246	0.666093	0	0	2.49437	2.57452	E2F1
Sonic Hedgehog Receptor Ptc1 Regulates cell cycle Homo sapiens h ptc1Pathway	1/9	0.356246	0.666093	0	0	2.49437	2.57452	CCNB1
Multi-step Regulation of Transcription by Pitx2 Homo sapiens h pitx2Pathway	2/27	0.371908	0.666093	0	0	1.59664	1.57925	CCND2	WIF1
G-Protein Signaling Through Tubby Proteins Homo sapiens h tubbyPathway	1/10	0.386999	0.666093	0	0	2.2171	2.10476	CCL4
E2F1 Destruction Pathway Homo sapiens h skp2e2fPathway	1/10	0.386999	0.666093	0	0	2.2171	2.10476	E2F1
Overview of telomerase protein component gene hTert Transcriptional Regulation Homo sapiens h tertpathway	1/10	0.386999	0.666093	0	0	2.2171	2.10476	MYC
Influence of Ras and Rho proteins on G1 to S Transition Homo sapiens h RacCycDPathway	2/28	0.389173	0.666093	0	0	1.53515	1.44877	PAK1	E2F1
Agrin in Postsynaptic Differentiation Homo sapiens h agrPathway	3/47	0.390755	0.666093	0	0	1.36084	1.27875	PAK1	LAMC2	PAK3
The information-processing pathway at the IFN-beta enhancer Homo sapiens h pcafpathway	2/29	0.406224	0.666093	0	0	1.47822	1.33165	GTF2B	IRF5
Regulators of Bone Mineralization Homo sapiens h npp1Pathway	1/11	0.416284	0.666093	0	0	1.99528	1.74864	SPP1
IL22 Soluble Receptor Signaling Pathway Homo sapiens h il22bppathway	1/11	0.416284	0.666093	0	0	1.99528	1.74864	IL10RA
EPO Signaling Pathway Homo sapiens h epoPathway	1/11	0.416284	0.666093	0	0	1.99528	1.74864	PTPN6
Role of MEF2D in T-cell Apoptosis Homo sapiens h mef2dPathway	2/30	0.42304	0.666093	0	0	1.42535	1.22621	PTPRC	PRKCB
WNT Signaling Pathway Homo sapiens h wntPathway	2/30	0.42304	0.666093	0	0	1.42535	1.22621	WIF1	MYC
TNFR2 Signaling Pathway Homo sapiens h tnfr2Pathway	1/12	0.444172	0.666093	0	0	1.8138	1.47198	TNFRSF1B
CARM1 and Regulation of the Estrogen Receptor Homo sapiens h carm-erPathway	1/12	0.444172	0.666093	0	0	1.8138	1.47198	GRIP1
Phospholipase C-epsilon pathway Homo sapiens h plcePathway	1/12	0.444172	0.666093	0	0	1.8138	1.47198	RAP2B
Mechanism of Gene Regulation by Peroxisome Proliferators via PPARa Homo sapiens h pparaPathway	3/52	0.454999	0.666093	0	0	1.22166	0.962009	HSP90AA1	PRKCB	MYC
Keratinocyte Differentiation Homo sapiens h keratinocytePathway	3/53	0.46752	0.666093	0	0	1.19716	0.91022	CEBPA	PRKCB	BCL2
Erythropoietin mediated neuroprotection through NF-kB Homo sapiens h eponfkbPathway	1/13	0.470729	0.666093	0	0	1.66256	1.2527	HIF1A
Lck and Fyn tyrosine kinases in initiation of TCR Activation Homo sapiens h tcraPathway	1/13	0.470729	0.666093	0	0	1.66256	1.2527	PTPRC
Trka Receptor Signaling Pathway Homo sapiens h trkaPathway	1/13	0.470729	0.666093	0	0	1.66256	1.2527	PRKCB
Melanocyte Development and Pigmentation Pathway Homo sapiens h melanocytepathway	1/13	0.470729	0.666093	0	0	1.66256	1.2527	BCL2
B Cell Survival Pathway Homo sapiens h bcellsurvivalPathway	1/13	0.470729	0.666093	0	0	1.66256	1.2527	BIRC5
Effects of calcineurin in Keratinocyte Differentiation Homo sapiens h calcineurinPathway	1/13	0.470729	0.666093	0	0	1.66256	1.2527	PRKCB
Attenuation of GPCR Signaling Homo sapiens h agpcrPathway	1/13	0.470729	0.666093	0	0	1.66256	1.2527	PRKCB
Regulation of p27 Phosphorylation during Cell Cycle Progression Homo sapiens h p27Pathway	1/13	0.470729	0.666093	0	0	1.66256	1.2527	E2F1
Bioactive Peptide Induced Signaling Pathway Homo sapiens h biopeptidesPathway	2/33	0.471933	0.666093	0	0	1.28721	0.966588	PRKCB	PTK2B
Role of EGF Receptor Transactivation by GPCRs in Cardiac Hypertrophy Homo sapiens h cardiacegfPathway	2/33	0.471933	0.666093	0	0	1.28721	0.966588	PRKCB	MYC
Platelet Amyloid Precursor Protein Pathway Homo sapiens h plateletAppPathway	1/14	0.496018	0.666093	0	0	1.53459	1.07597	SERPINE1
Double Stranded RNA Induced Gene Expression Homo sapiens h rnaPathway	1/14	0.496018	0.666093	0	0	1.53459	1.07597	EIF2S2
Eukaryotic protein translation Homo sapiens h eifPathway	1/14	0.496018	0.666093	0	0	1.53459	1.07597	EIF2S2
Stress Induction of HSP Regulation Homo sapiens h hsp27Pathway	1/14	0.496018	0.666093	0	0	1.53459	1.07597	BCL2
Transcription Regulation by Methyltransferase of CARM1 Homo sapiens h carm1Pathway	1/14	0.496018	0.666093	0	0	1.53459	1.07597	BCL2
MAPKinase Signaling Pathway Homo sapiens h mapkPathway	3/56	0.504273	0.666093	0	0	1.12922	0.773107	CEBPA	PAK1	MYC
Signal transduction through IL1R Homo sapiens h il1rPathway	2/36	0.518244	0.666093	0	0	1.17345	0.771317	IL1RN	TGFB2
IL12 and Stat4 Dependent Signaling Pathway in Th1 Development Homo sapiens h IL12Pathway	1/15	0.5201	0.666093	0	0	1.4249	0.931508	CCR5
Nuclear receptors coordinate the activities of chromatin remodeling complexes and coactivators to facilitate initiation of transcription in carcinoma cells Homo sapiens h rarrxrPathway	1/15	0.5201	0.666093	0	0	1.4249	0.931508	GTF2B
Calcium Signaling by HBx of Hepatitis B virus Homo sapiens h HBxPathway	1/15	0.5201	0.666093	0	0	1.4249	0.931508	PTK2B
Estrogen-responsive protein Efp controls cell cycle and breast tumors growth Homo sapiens h EfpPathway	1/15	0.5201	0.666093	0	0	1.4249	0.931508	CCNB1
Bone Remodeling Homo sapiens h ranklPathway	1/16	0.543032	0.666241	0	0	1.32984	0.811982	TNFRSF11A
Chromatin Remodeling by hSWI/SNF ATP-dependent Complexes Homo sapiens h hSWI-SNFpathway	1/16	0.543032	0.666241	0	0	1.32984	0.811982	GTF2B
The IGF-1 Receptor and Longevity Homo sapiens h longevityPathway	1/16	0.543032	0.666241	0	0	1.32984	0.811982	CAT
Role of PI3K subunit p85 in regulation of Actin Organization and Cell Migration Homo sapiens h cdc42racPathway	1/16	0.543032	0.666241	0	0	1.32984	0.811982	PAK1
Y branching of actin filaments Homo sapiens h actinYPathway	1/16	0.543032	0.666241	0	0	1.32984	0.811982	PIR
Inactivation of Gsk3 by AKT causes accumulation of b-catenin in Alveolar Macrophages Homo sapiens h gsk3Pathway	2/39	0.561766	0.681578	0	0	1.07813	0.621725	WIF1	CD14
Role of nicotinic acetylcholine receptors in the regulation of apoptosis Homo sapiens h achPathway	1/17	0.56487	0.681578	0	0	1.24666	0.712042	PTK2B
AKT Signaling Pathway Homo sapiens h aktPathway	1/18	0.585665	0.700878	0	0	1.17326	0.627705	HSP90AA1
GATA3 participate in activating the Th2 cytokine genes expression Homo sapiens h GATA3pathway	1/19	0.605467	0.706599	0	0	1.10802	0.555957	MAF
Nitric Oxide Signaling Pathway Homo sapiens h nos1Pathway	1/19	0.605467	0.706599	0	0	1.10802	0.555957	PRKCB
FAS signaling pathway ( CD95 ) Homo sapiens h fasPathway	1/20	0.624324	0.706599	0	0	1.04965	0.494476	PAK1
EGF Signaling Pathway Homo sapiens h egfPathway	1/20	0.624324	0.706599	0	0	1.04965	0.494476	PRKCB
Ras Signaling Pathway Homo sapiens h rasPathway	1/20	0.624324	0.706599	0	0	1.04965	0.494476	VAV1
Cystic fibrosis transmembrane conductance regulator (CFTR) and beta 2 adrenergic receptor (b2AR) pathway Homo sapiens h cftrPathway	1/20	0.624324	0.706599	0	0	1.04965	0.494476	CCL4
Lissencephaly gene (LIS1) in neuronal migration and development Homo sapiens h Lis1Pathway	1/20	0.624324	0.706599	0	0	1.04965	0.494476	LRP8
Control of skeletal myogenesis by HDAC and calcium/calmodulin-dependent kinase (CaMK) Homo sapiens h hdacPathway	1/21	0.64228	0.72133	0	0	0.997117	0.441454	GRIP1
Erk1/Erk2 Mapk Signaling pathway Homo sapiens h erkPathway	1/22	0.659379	0.729314	0	0	0.949586	0.395461	MYC
Role of BRCA1, BRCA2 and ATR in Cancer Susceptibility Homo sapiens h atrbrcaPathway	1/22	0.659379	0.729314	0	0	0.949586	0.395461	CHEK1
Induction of apoptosis through DR3 and DR4/5 Death Receptors Homo sapiens h deathPathway	1/23	0.675662	0.730716	0	0	0.906375	0.355356	BID
CCR3 signaling in Eosinophils Homo sapiens h CCR3Pathway	1/23	0.675662	0.730716	0	0	0.906375	0.355356	PRKCB
How Progesterone Initiates the Oocyte Maturation Homo sapiens h mPRPathway	1/23	0.675662	0.730716	0	0	0.906375	0.355356	CCNB1
TPO Signaling Pathway Homo sapiens h TPOPathway	1/24	0.691167	0.731234	0	0	0.866922	0.320219	PRKCB
mTOR Signaling Pathway Homo sapiens h mTORPathway	1/24	0.691167	0.731234	0	0	0.866922	0.320219	EIF4EBP1
Segmentation Clock Homo sapiens h hesPathway	1/24	0.691167	0.731234	0	0	0.866922	0.320219	WIF1
PDGF Signaling Pathway Homo sapiens h pdgfPathway	1/26	0.71999	0.745522	0	0	0.797484	0.261987	PRKCB
Signaling Pathway from G-Protein Families Homo sapiens h gpcrPathway	1/26	0.71999	0.745522	0	0	0.797484	0.261987	PRKCB
Cell Cycle: G1/S Check Point Homo sapiens h g1Pathway	1/26	0.71999	0.745522	0	0	0.797484	0.261987	E2F1
HIV-1 Nef: negative effector of Fas and TNF Homo sapiens h HivnefPathway	2/53	0.726872	0.747347	0	0	0.781598	0.249334	BCL2	BID
Transcription factor CREB and its extracellular signals Homo sapiens h crebPathway	1/27	0.733378	0.748764	0	0	0.766771	0.237771	PRKCB
Role of ERBB2 in Signal Transduction and Oncology Homo sapiens h her2Pathway	1/28	0.746127	0.756489	0	0	0.738334	0.216228	GRIP1
Ceramide Signaling Pathway Homo sapiens h ceramidePathway	1/33	0.801295	0.801295	0	0	0.622805	0.137968	BCL2
Phospholipids as signalling intermediaries Homo sapiens h edg1Pathway	1/33	0.801295	0.801295	0	0	0.622805	0.137968	PRKCB

## Sheet: GO_BP_Up
Term	Overlap	P-value	Adjusted P-value	Old P-value	Old Adjusted P-value	Odds Ratio	Combined Score	Genes	Column1	Column2	Column3	Column4	Column5	Column6	Column7	Column8	Column9	Column10	Column11	Column12	Column13	Column14	Column15	Column16	Column17	Column18	Column19	Column20	Column21	Column22	Column23	Column24	Column25	Column26	Column27	Column28	Column29	Column30	Column31	Column32	Column33	Column34	Column35	Column36	Column37	Column38	Column39	Column40	Column41
Inflammatory Response (GO:0006954)	41/261	1.64455e-11	5.13593e-08	0	0	3.8384	95.3111	PTGER4	CSF1R	IL1RN	NRROS	GPR68	C5AR1	ITGB2	FPR1	TREM2	NLRC4	ITGAL	AIF1	THBS1	PIK3CG	FUT7	CCL8	CCL7	CCL4	C3AR1	NLRP3	CCR5	CCR2	CCR1	ZBP1	GSDMA	XCR1	CCL22	SLC11A1	NFAM1	IL18	CYBB	RNASE1	TLR1	CXCL10	NOX4	SIGLEC1	FCGR2B	FOLR2	GSDME	TLR2	PF4
Positive Regulation of Cytokine Production (GO:0001819)	44/325	4.39828e-10	6.86791e-07	0	0	3.22518	69.4852	PTGER4	CD86	CSF1R	CLEC12A	CD80	SERPINE1	EBI3	CLEC9A	HIF1A	LY9	AIF1	PIK3CG	LILRA5	PLCG2	HMOX1	NLRP3	CCR2	HAVCR2	IL10	FCER1G	SLC11A1	NFAM1	CARD9	IL18	LAPTM5	POU2F2	SCIMP	EREG	RUNX1	CCDC88B	TLR1	LACC1	SLC7A5	TYROBP	PTPRC	DDIT3	TLR9	TLR8	TLR7	IRF5	RAB7B	TMEM106A
Regulation of Interleukin-6 Production (GO:0032675)	23/114	3.66208e-09	3.81222e-06	0	0	5.1401	99.8476	IL10	CARD9	TREM2	NLRC3	POU2F2	AIF1	SCIMP	EREG	LILRA5	TLR1	CD200R1	TYROBP	GPNMB	PLCG2	TLR9	SIRPA	TLR8	NCKAP1L	TLR7	PTPN6	RAB7B	TMEM106A	TLR2
Cytokine-Mediated Signaling Pathway (GO:0019221)	36/255	5.53856e-09	4.32423e-06	0	0	3.36745	64.0203	CSF1R	CEBPA	SPI1	CSF3R	FLT3	PTPRJ	CSF2RB	TNFRSF11A	CSF2RA	LRP8	LILRA5	CCL8	CCL7	CCL4	IL21R	PTK2B	CCR2	CCR1	TNFSF18	IL10	FCER1G	CCL22	IL10RA	MX1	IL18	TNFRSF1B	EREG	HCK	CXCL10	HAX1	OAS3	HCLS1	IRF5	PTPN6	CRLF1	PF4
Negative Regulation of Cytokine Production (GO:0001818)	29/191	3.3148e-08	2.07042e-05	0	0	3.65042	62.8686	PTGER4	CD84	TREM2	NLRC3	ADCY7	THBS1	LILRA5	GPNMB	SIRPA	HMOX1	APOD	NCKAP1L	VSIG4	CD33	HAVCR2	IL10	SLC11A1	ANXA4	LAPTM5	INHBA	RNASE1	CD200R1	TYROBP	PTPRC	DDIT3	TLR8	PTPN6	SIGLEC1	FCGR2B
Negative Regulation of B Cell Activation (GO:0050869)	9/20	1.29657e-07	6.74864e-05	0	0	16.4622	261.064	IL10	SFRP1	TYROBP	TNFRSF13B	CD300A	LAPTM5	INHBA	FCGR2B	SAMSN1
Positive Regulation of Response to External Stimulus (GO:0032103)	25/163	2.3778e-07	0.000106084	0	0	3.68299	56.1727	PTGER4	CEBPA	SERPINE1	TREM2	NLRC4	PLA2G7	AIF1	THBS1	LILRA5	LGALS3	NFKBIZ	NLRP3	CCR2	ZBP1	P2RY12	CD180	LY86	IL18	SCIMP	EREG	TLR9	TLR8	POLR3G	TLR7	TLR2
Cellular Response to Cytokine Stimulus (GO:0071345)	35/289	4.27158e-07	0.000166752	0	0	2.81447	41.2773	PTPRT	CSF1R	CEBPA	SELPLG	CSF3R	FLT3	DOCK8	PTPRJ	CSF2RB	HIF1A	AIF1	CSF2RA	LRP8	LILRA5	LONP1	ANKRD1	IL21R	SIRPA	SOX9	CCR2	CCR1	IL10RA	IL18	RPL13A	EREG	HCK	SFRP1	HAX1	HCLS1	IRF5	PTPN6	CRLF1	GSDME	TLR2	PF4
Superoxide Metabolic Process (GO:0006801)	11/37	7.56535e-07	0.000262518	0	0	8.52383	120.139	PREX1	NQO1	NRROS	NCF1	NCF2	PRDX1	NCF4	RAC2	CYBB	NOX4	RNASE1
Regulation of B Cell Proliferation (GO:0030888)	12/45	8.75219e-07	0.000267865	0	0	7.33134	102.263	SASH3	IL10	PTPRC	TYROBP	TNFRSF13B	CD300A	GPR183	BCL2	TLR9	NCKAP1L	FCGR2B	TNFSF13B
Glutathione Metabolic Process (GO:0006749)	11/38	1.01902e-06	0.000267865	0	0	8.20771	113.239	GSTM4	GSTM3	HPGDS	GSTM2	GCLC	GSTM1	GSTA4	GSTA2	GSR	GSTA1	GCLM
Regulation of Tumor Necrosis Factor Production (GO:0032680)	21/131	1.02926e-06	0.000267865	0	0	3.8703	53.3586	IL10	CX3CR1	PTPRJ	NLRC3	THBS1	LILRA5	TLR1	TYROBP	PTPRC	OAS3	PLCG2	TLR9	SIRPA	PTPN6	FCGR2B	CD33	TMEM106A	CCR2	HAVCR2	TLR2	PF4
Regulation of Macrophage Migration (GO:1905521)	6/10	2.07709e-06	0.000498981	0	0	30.0964	393.798	CX3CR1	P2RY12	CSF1R	CD200R1	PTK2B	RTN4
Positive Regulation of Tumor Necrosis Factor Superfamily Cytokine Production (GO:1903557)	16/85	2.28028e-06	0.000508665	0	0	4.68608	60.8779	CD86	PTPRJ	THBS1	LILRA5	TLR1	TYROBP	PTPRC	OAS3	TLR9	PLCG2	FCGR2B	TMEM106A	CCR2	HAVCR2	TLR2	PF4
Regulation of Cytokine Production Involved in Immune Response (GO:0002718)	9/27	2.67288e-06	0.000531298	0	0	10.0566	129.049	IL10	LACC1	SLC7A5	LAPTM5	BTK	IRF5	TNFRSF1B	SCIMP	CCR2
+ Reg of Phosphatidylinositol 3-Kinase/Prot Kinase B Signal Transduction (GO:0051897)	23/162	2.81004e-06	0.000531298	0	0	3.35658	42.9048	CX3CR1	P2RY12	CSF1R	TGFB2	MYOC	FLT3	GDF15	IL18	PTPRJ	TREM2	THBS1	RTN4	PIK3CG	TGFBR1	VAV1	MTDH	PIK3R5	HAX1	CASS4	HCLS1	PTK2B	PTPN6	PIK3AP1
Positive Regulation of Interleukin-6 Production (GO:0032755)	15/77	3.00539e-06	0.000531298	0	0	4.88581	62.1236	CARD9	POU2F2	AIF1	SCIMP	EREG	LILRA5	TLR1	TYROBP	TLR9	PLCG2	TLR8	TLR7	RAB7B	TMEM106A	TLR2
Negative Regulation of Leukocyte Activation (GO:0002695)	8/21	3.06223e-06	0.000531298	0	0	12.3675	157.022	MILR1	CD84	CLEC12A	CD300A	PTPN6	FCGR2B	CD33	HAVCR2
Regulation of B Cell Receptor Signaling Pathway (GO:0050855)	7/16	4.33417e-06	0.000712401	0	0	15.6179	192.865	CD72	CD300A	LPXN	STAP1	PTPN6	GCSAM	FCGR2B
Negative Regulation of B Cell Receptor Signaling Pathway (GO:0050859)	5/7	4.76045e-06	0.000743344	0	0	50.1132	614.145	CD72	CD300A	LPXN	PTPN6	FCGR2B
Cellular Response to Molecule of Bacterial Origin (GO:0071219)	19/123	5.83383e-06	0.000867574	0	0	3.69698	44.5554	CD86	IL10	CX3CR1	CD80	SERPINE1	CD180	IL18	TNFRSF1B	PPM1E	CXCL10	ANKRD1	NLRP3	STAP1	IRF5	CCR5	CD68	FCGR2B	TLR2	PF4
Regulation of Phosphatidylinositol 3-Kinase/Protein Kinase B Signal Transduction (GO:0051896)	27/219	6.24754e-06	0.000886867	0	0	2.8569	34.2352	CX3CR1	CSF1R	FLT3	PDE3B	PTPRJ	TREM2	NLRC3	ARRB2	THBS1	RTN4	PIK3CG	MTDH	PIK3R5	PTK2B	P2RY12	TGFB2	MYOC	GDF15	IL18	VAV1	TGFBR1	HAX1	DDIT3	CASS4	HCLS1	PTPN6	PIK3AP1
Positive Regulation of Tumor Necrosis Factor Production (GO:0032760)	15/82	6.79366e-06	0.000891815	0	0	4.52001	53.7859	PTPRJ	THBS1	LILRA5	TLR1	TYROBP	PTPRC	OAS3	TLR9	PLCG2	FCGR2B	TMEM106A	CCR2	HAVCR2	TLR2	PF4
Intracellular Signaling Cassette (GO:0141124)	37/354	7.01365e-06	0.000891815	0	0	2.38117	28.2589	CX3CR1	CEBPA	RGS19	CITED1	PDE3B	FPR1	NLRC3	ARHGAP15	PIK3CG	PIK3R5	NPPB	GNA15	MYC	C3AR1	PLCG2	CCR5	CCR2	CCR1	P2RY12	BATF3	XCR1	RNASE1	VAV1	HIPK2	P2RX7	RCAN1	MAF	ARHGAP30	SLC7A8	DDIT3	BTK	TLR9	TLR8	TLR7	PTPN6	PTPN7	ATF4
Negative Regulation of Antigen Receptor-Mediated Signaling Pathway (GO:0050858)	9/30	7.16852e-06	0.000891815	0	0	8.61854	102.094	LGALS3	CD72	CD300A	PVRIG	LAPTM5	LPXN	PTPRJ	PTPN6	FCGR2B
Cellular Response to Lipopolysaccharide (GO:0071222)	19/125	7.42466e-06	0.000891815	0	0	3.62684	42.8356	CD86	IL10	CX3CR1	CD80	SERPINE1	CD180	IL18	TNFRSF1B	PPM1E	MTDH	CXCL10	HCK	PLCG2	ANKRD1	NLRP3	STAP1	CCR5	CD68	PF4
Negative Regulation of Signal Transduction (GO:0009968)	31/277	9.91551e-06	0.00114689	0	0	2.56383	29.5389	PTPRT	CX3CR1	CITED1	RGS14	PLEK	PTPRJ	TREM2	THBS1	TSKU	FRZB	WIF1	INPP5D	SIRPA	DACT3	APOD	CHAC1	BEND6	IL10	PTPN18	PRKCB	GDF15	RPGRIP1L	SFRP1	PTPRC	CILP	TMBIM1	BCL2	BLVRB	PTPN6	RAB7B	SQSTM1
Negative Regulation of Leukocyte Degranulation (GO:0043301)	5/8	1.21932e-05	0.00135998	0	0	33.407	377.988	CD84	SPI1	CD300A	NCKAP1L	FCGR2B
Negative Regulation of Programmed Cell Death (GO:0043069)	38/382	1.64737e-05	0.00169508	0	0	2.25279	24.8117	FANK1	SCX	TREM2	SLC7A11	NOL3	THBS1	MTDH	CCND2	GRK5	MYC	FIGNL1	CLEC5A	LONP1	HMOX1	NLRP3	PTK2B	NCKAP1L	SOX9	HTATIP2	TNFSF18	IL10	NQO1	CDSN	ANXA4	RHBDD1	LAPTM5	ASNS	HCK	SFRP1	DAB2	GCLC	KRT18	HAX1	BCL2	BIRC5	NUPR1	ATF5	SQSTM1
Microglial Cell Activation (GO:0001774)	7/19	1.6826e-05	0.00169508	0	0	11.7116	128.741	CX3CR1	C1QA	TYROBP	C5AR1	ITGB2	TREM2	AIF1
Superoxide Anion Generation (GO:0042554)	7/19	1.6826e-05	0.00169508	0	0	11.7116	128.741	NCF1	NCF2	NCF4	RAC2	CYBB	NOX4	RNASE1
Hemopoiesis (GO:0030097)	16/101	2.26654e-05	0.00220869	0	0	3.80079	40.6482	IL10	CSF1R	CEBPA	TGFB2	TNFRSF13B	FLT3	PLEK	PLD4	INHBA	RUNX3	RASGRP4	RUNX1	SFRP1	MELK	PTPRC	ATF4
Negative Regulation of Immune Response (GO:0050777)	13/70	2.33387e-05	0.00220869	0	0	4.59724	49.0313	SPI1	CLEC12A	CD300A	TREM2	NLRC3	SAMSN1	LGALS3	HCK	LONP1	PTPN6	FCGR2B	CCR2	HAVCR2
Regulation of Inflammatory Response (GO:0050727)	28/249	2.40792e-05	0.00221174	0	0	2.57275	27.3591	PTGER4	CEBPA	CLEC12A	SERPINE1	NLRC3	AOAH	NLRC4	PLA2G7	LILRA5	LGALS3	NFKBIZ	SIRPA	NLRP3	APOE	TNFAIP8L2	CCR2	IL10	ZBP1	IL10RA	IL18	TNFRSF1B	LACC1	HCK	CD200R1	TLR9	TLR7	PIK3AP1	TLR2
Negative Regulation of Myeloid Leukocyte Mediated Immunity (GO:0002887)	4/5	2.48537e-05	0.00221766	0	0	80.1009	849.27	CX3CR1	CD84	SPI1	CD300A
Regulation of Interferon-Alpha Production (GO:0032647)	8/27	2.58659e-05	0.00224387	0	0	8.45929	89.352	IL10	GPNMB	TLR9	TLR8	NLRC3	IRF5	TLR7	HAVCR2
Positive Regulation of Production of Molecular Mediator of Immune Response (GO:0002702)	10/43	2.67275e-05	0.00225595	0	0	6.09652	64.1953	CD86	SASH3	IL10	LACC1	SLC7A5	PTPRC	LAPTM5	TLR9	IRF5	SCIMP
Macrophage Activation (GO:0042116)	9/35	2.85234e-05	0.00228407	0	0	6.9593	72.8276	TLR1	C1QA	SLC11A1	C5AR1	ITGB2	PLCG2	TREM2	AIF1	TMEM106A
Toll-Like Receptor Signaling Pathway (GO:0002224)	9/35	2.85234e-05	0.00228407	0	0	6.9593	72.8276	TLR1	PLCG2	BTK	TLR9	TLR8	TLR7	SCIMP	CTSS	TLR2
Positive Regulation of Inflammatory Response (GO:0050729)	17/115	3.20355e-05	0.00250117	0	0	3.50397	36.2614	ZBP1	PTGER4	CEBPA	SERPINE1	IL18	NLRC4	PLA2G7	LILRA5	LGALS3	NFKBIZ	PLCG2	TLR9	NLRP3	TLR7	NUPR1	CCR2	TLR2
Hematopoietic Progenitor Cell Differentiation (GO:0002244)	8/28	3.47033e-05	0.00264338	0	0	8.0359	82.5181	SFRP1	PTPRC	TNFRSF13B	FLT3	PLEK	PLD4	INHBA	MLLT3
Dendritic Cell Chemotaxis (GO:0002407)	6/15	4.02659e-05	0.00299406	0	0	13.3727	135.332	CCR1	TRPM2	GPR183	CCR5	PIK3CG	CCR2
Positive Regulation of Phagocytosis (GO:0050766)	12/64	4.32997e-05	0.00314477	0	0	4.64793	46.6995	C4B	FCER1G	PTPRC	SLC11A1	PLCG2	SIRPA	STAP1	PTPRJ	TREM2	NCKAP1L	DOCK2	FCGR2B
Positive Regulation of Defense Response (GO:0031349)	18/130	4.64257e-05	0.00329517	0	0	3.24739	32.4013	ZBP1	PTGER4	CEBPA	SERPINE1	IL18	NLRC4	PLA2G7	EREG	LILRA5	LGALS3	NFKBIZ	TLR9	NLRP3	TLR8	POLR3G	TLR7	CCR2	TLR2
Negative Regulation of B Cell Proliferation (GO:0030889)	5/10	5.06279e-05	0.00330669	0	0	20.0421	198.237	IL10	TYROBP	TNFRSF13B	CD300A	FCGR2B
Regulation of Neutrophil Migration (GO:1902622)	5/10	5.06279e-05	0.00330669	0	0	20.0421	198.237	FUT7	RAC2	NCKAP1L	RNASE1	RTN4
Regulation of Phagocytosis, Engulfment (GO:0060099)	5/10	5.06279e-05	0.00330669	0	0	20.0421	198.237	CD300A	PLCG2	STAP1	NCKAP1L	TREM2
Pattern Recognition Receptor Signaling Pathway (GO:0002221)	12/65	5.08234e-05	0.00330669	0	0	4.56	45.0854	TLR1	LACC1	TIFA	TLR9	PLCG2	TLR8	NLRP3	TLR7	NLRC4	CTSS	IPO5	TLR2
L-alpha-amino Acid Transmembrane Transport (GO:1902475)	9/38	5.7885e-05	0.00368929	0	0	6.23839	60.8683	SLC7A5	SLC38A1	SLC7A8	SLC1A2	SLC1A4	SLC3A2	SLC17A7	SLC7A11	SLC7A3
Myeloid Cell Differentiation (GO:0030099)	11/57	6.80459e-05	0.00425015	0	0	4.81275	46.1799	CEBPA	DYRK3	SPI1	MAF	BLVRB	HCLS1	IKZF1	INHBA	RASGRP4	RUNX1	HIPK2
Regulation of Apoptotic Process (GO:0042981)	57/704	7.12323e-05	0.00430139	0	0	1.80495	17.2365	FANK1	CITED1	FLT3	SCX	LGALS3	CCND2	MYC	CLEC5A	LONP1	ANKRD1	SOX9	CTSD	HTATIP2	IL10	ZBP1	HSP90AA1	PRMT2	ANXA4	HCK	TOX3	SFRP1	MELK	HAX1	BIN1	BIRC5	IRF5	NUPR1	ATF5	EEF1E1	SQSTM1	ATF4	NLRC4	NOL3	LRP8	THBS1	RTN4	MTDH	GRK5	FRZB	FIGNL1	E2F1	NLRP3
Negative Regulation of Cell Population Proliferation (GO:0008285)	36/379	7.1621e-05	0.00430139	0	0	2.1359	20.3853	CEBPA	ATP8A2	PTPRJ	TREM2	NLRC3	AIF1	THBS1	GPNMB	FRZB	MYC	E2F1	HMOX1	PTK2B	APOD	E2F3	SOX9	APOE	ADAMTS8	CD33	IL10	CGREF1	TGFB2	CD300A	INHBA	RUNX3	EREG	RCAN1	SFRP1	NOX4	STRN	PTPN6	NUPR1	ATF5	EEF1E1	GSDME	CDKN3
Response to Lipopolysaccharide (GO:0032496)	20/161	8.65214e-05	0.00509823	0	0	2.86783	26.8289	CD86	IL10	CX3CR1	CITED1	CD80	SLC11A1	SERPINE1	CD180	IL18	TNFRSF11A	TNFRSF1B	PPM1E	CXCL10	SRR	ANKRD1	NLRP3	STAP1	CCR5	CD68	PF4
Regulation of T Cell Mediated Immunity (GO:0002709)	5/11	8.91645e-05	0.00515668	0	0	16.7009	155.736	FUT7	CD80	WAS	TNFRSF1B	CCR2
Regulation of Protein Tyrosine Kinase Activity (GO:0061097)	6/17	9.1695e-05	0.00520661	0	0	10.9401	101.711	CSF1R	RAP2B	MVP	CASS4	NOX4	LILRA5
Calcium-Mediated Signaling (GO:0019722)	14/91	0.000100672	0.00561428	0	0	3.66496	33.731	CX3CR1	CCR1	P2RY12	XCR1	SLC8A1	P2RX7	RCAN1	GNA15	SLC7A8	C3AR1	BTK	PLCG2	CCR5	CCR2
Regulation of Interleukin-12 Production (GO:0032655)	10/50	0.000105739	0.00579336	0	0	5.02778	46.027	IL10	TLR9	PLCG2	LAPTM5	TLR8	IRF5	THBS1	SCIMP	TLR2	LILRA5
Phagocytosis (GO:0006909)	12/71	0.000124187	0.00655632	0	0	4.09497	36.829	MSR1	P2RY6	TYROBP	BIN2	SLC11A1	ITGB2	PLD4	TREM2	TIMD4	FCGR2B	AIF1	CORO1A
B Cell Receptor Signaling Pathway (GO:0050853)	8/33	0.000125354	0.00655632	0	0	6.42703	57.7428	PTPRC	SLC7A8	PRKCB	NFAM1	PLCG2	BCL2	BTK	NCKAP1L
Regulation of Interferon-Beta Production (GO:0032648)	10/51	0.000125962	0.00655632	0	0	4.90489	44.0436	HSP90AA1	OAS3	TLR9	SIRPA	TLR8	POLR3G	IRF5	TLR7	NLRC3	TLR2
Dendritic Cell Migration (GO:0036336)	6/18	0.000132001	0.00675803	0	0	10.0279	89.5764	CCR1	TRPM2	GPR183	CCR5	PIK3CG	CCR2
Positive Regulation of MAPK Cascade (GO:0043410)	34/362	0.000139796	0.00704168	0	0	2.1066	18.6967	CSF1R	SPI1	FLT3	C5AR1	PTPRJ	TREM2	TNFRSF11A	ARRB2	HTR2A	THBS1	PIK3CG	PIK3R5	LILRA5	P2RY6	GPNMB	PLCG2	PTK2B	APOE	FGF21	CCR1	TGFB2	MYOC	GADD45A	GDF15	CARD9	LAPTM5	SCIMP	HIPK2	PTPRC	GPR183	TLR9	FCGR2B	TMEM106A	GSDME
Positive Regulation of T-helper Cell Differentiation (GO:0045624)	5/12	0.000146844	0.00716554	0	0	14.3143	126.34	CD86	CD80	NFKBIZ	IL18	NLRP3
Positive Regulation of Neuroinflammatory Response (GO:0150078)	5/12	0.000146844	0.00716554	0	0	14.3143	126.34	IL18	PLCG2	STAP1	TREM2	NUPR1
Sulfur Amino Acid Transport (GO:0000101)	4/7	0.000161023	0.00753212	0	0	26.6975	233.175	SLC7A5	SLC1A4	SLC3A2	SLC7A11
Negative Regulation of Lymphocyte Proliferation (GO:0050672)	9/43	0.000161592	0.00753212	0	0	5.31958	46.4423	CD86	IL10	TYROBP	TNFRSF13B	GPNMB	CD300A	CD80	VSIG4	FCGR2B
Regulation of Chemokine Production (GO:0032642)	9/43	0.000161592	0.00753212	0	0	5.31958	46.4423	CSF1R	IL18	TLR9	HMOX1	TREM2	TLR7	AIF1	HIF1A	TLR2
Vascular Transport (GO:0010232)	13/84	0.000166039	0.00762557	0	0	3.68802	32.0979	ABCC3	ABCC4	SLC13A3	SLC38A1	ABCC2	SLC2A1	SLC1A2	SLC1A4	SLC4A4	SLC7A3	SLC7A5	SLC7A8	SLC6A9
B Cell Activation (GO:0042113)	14/96	0.000180824	0.00809673	0	0	3.44058	29.6509	CD86	IL10	TPD52	ITGA4	FLT3	PRKCB	NFAM1	PTPRJ	PTPRC	SLC7A8	GPR183	BTK	PLCG2	BCL2
Endolysosomal Toll-Like Receptor Signaling Pathway (GO:0140894)	6/19	0.000185159	0.00809673	0	0	9.25606	79.5493	UNC93B1	TLR9	TLR8	TLR7	PIK3AP1	SCIMP
Regulation of B Cell Differentiation (GO:0045577)	6/19	0.000185159	0.00809673	0	0	9.25606	79.5493	SFRP1	SPI1	INPP5D	TLR9	NCKAP1L	INHBA
Myeloid Leukocyte Differentiation (GO:0002573)	12/74	0.000186668	0.00809673	0	0	3.89621	33.4536	CEBPA	CSF1R	BATF3	SPI1	TYROBP	GPR183	UCP2	PIR	SNX10	TREM2	TNFRSF11A	RUNX1
Positive Regulation of Mononuclear Cell Migration (GO:0071677)	8/35	0.000195221	0.00827828	0	0	5.95033	50.824	CCR1	LGALS3	CXCL10	SERPINE1	AIF1	PLA2G7	RTN4	CCR2
Regulation of Angiogenesis (GO:0045765)	23/211	0.000198382	0.00827828	0	0	2.47529	21.1027	TGFB2	PRKCB	SERPINE1	PDE3B	HIF1A	THBS1	RTN4	PIK3CG	THBS4	RUNX1	MTDH	HIPK2	NPPB	CXCL10	SFRP1	GPNMB	ADM2	STAB1	HMOX1	PTPN6	CCR2	HTATIP2	PF4
Cellular Response to Oxygen-Containing Compound (GO:1901701)	35/384	0.000200997	0.00827828	0	0	2.038	17.3479	CD86	CX3CR1	KCNE1	CD80	SERPINE1	TREM2	PPM1E	SLC8A1	P2RY6	STAMBPL1	SESN2	ANKRD1	NLRP3	STAP1	PTK2B	SOX9	CCR5	IL10	P2RY12	ITGA4	CD180	IL18	WNT9B	TNFRSF1B	P2RX7	CXCL10	SFRP1	TYROBP	RRAGD	IRF5	CD68	FCGR2B	FOLR2	TLR2	PF4
Granulocyte Chemotaxis (GO:0071621)	11/64	0.00020219	0.00827828	0	0	4.17557	35.5186	LGALS3	CXCL10	TGFB2	FCER1G	CCL8	CCL22	CCL7	ITGB2	CCL4	PIK3CG	PF4
Transport Across Blood-Brain Barrier (GO:0150104)	13/86	0.00021149	0.00827828	0	0	3.5866	30.3474	ABCC3	ABCC4	SLC13A3	SLC38A1	ABCC2	SLC2A1	SLC1A2	SLC1A4	SLC4A4	SLC7A3	SLC7A5	SLC7A8	SLC6A9
Positive Regulation of Intracellular Signal Transduction (GO:1902533)	52/652	0.000211905	0.00827828	0	0	1.77028	14.9755	CD86	FLT3	TREM2	PTPRJ	PIK3CG	MYOC	PRKCB	PAQR3	IL18	VAV1	TGFBR1	ERN1	HAX1	DDIT3	RRAGD	BTK	TLR9	HCLS1	TLR8	TLR7	NUPR1	TMEM106A	TLR2	CX3CR1	CSF1R	THBS1	RTN4	MTDH	PIK3R5	LILRA5	CCL4	TIFA	PLCG2	HMOX1	NLRP3	PMAIP1	PTK2B	BID	FGF21	P2RY12	TGFB2	RWDD3
Negative Regulation of Lymphocyte Activation (GO:0051250)	7/27	0.00021206	0.00827828	0	0	7.024	59.4135	LGALS3	CLEC12A	GPNMB	LAPTM5	TNFAIP8L2	FCGR2B	SAMSN1
Phagocytosis, Engulfment (GO:0006911)	7/27	0.00021206	0.00827828	0	0	7.024	59.4135	MSR1	BIN2	ITGB2	TIMD4	FCGR2B	AIF1	THBS1
Cellular Response to Transforming Growth Factor Beta Stimulus (GO:0071560)	14/98	0.000225715	0.00870258	0	0	3.35831	28.1971	TGFB2	NRROS	CITED1	HPGD	GDF15	ARRB2	TSKU	TGFBR1	SFRP1	DAB2	BAMBI	ANKRD1	LPXN	SOX9
Regulation of Type II Interferon Production (GO:0032649)	13/88	0.000267203	0.010082	0	0	3.49059	28.7188	SLC11A1	EBI3	IL18	LAPTM5	INHBA	SLC7A5	DDIT3	TLR9	SIRPA	TLR8	TLR7	CCR2	HAVCR2
Amino Acid Import Across Plasma Membrane (GO:0089718)	7/28	0.000271179	0.010082	0	0	6.68917	54.9364	SLC7A5	SLC6A9	SLC7A8	SLC1A2	SLC1A4	SLC3A2	SLC7A3
Positive Regulation of Leukocyte Migration (GO:0002687)	7/28	0.000271179	0.010082	0	0	6.68917	54.9364	TNFSF18	LGALS3	FUT7	NCKAP1L	AIF1	LYVE1	RTN4
Positive Regulation of Interferon-Beta Production (GO:0032728)	8/37	0.000294239	0.0108107	0	0	5.53938	45.0413	HSP90AA1	OAS3	TLR9	POLR3G	TLR8	IRF5	TLR7	TLR2
Negative Regulation of Ferroptosis (GO:0110076)	4/8	0.000309854	0.0108727	0	0	20.0221	161.767	NQO1	HMOX1	SLC7A11	SQSTM1
Positive Regulation of Membrane Invagination (GO:1905155)	4/8	0.000309854	0.0108727	0	0	20.0221	161.767	PLCG2	STAP1	NCKAP1L	TREM2
Regulation of Dendritic Cell Antigen Processing and Presentation (GO:0002604)	4/8	0.000309854	0.0108727	0	0	20.0221	161.767	SLC11A1	CD68	FCGR2B	THBS1
Synapse Pruning (GO:0098883)	4/8	0.000309854	0.0108727	0	0	20.0221	161.767	C1QB	CX3CR1	TREM2	C1QC
Regulation of Neuroinflammatory Response (GO:0150077)	6/21	0.000341147	0.0117585	0	0	8.02107	64.0338	CD200R1	IL18	PLCG2	TREM2	NUPR1	TNFRSF1B
Regulation of Leukocyte Migration (GO:0002685)	5/14	0.000342628	0.0117585	0	0	11.1322	88.822	TNFSF18	RAC2	HMOX1	NCKAP1L	RNASE1
Cellular Response to Chemokine (GO:1990869)	9/48	0.00038803	0.0131719	0	0	4.63636	36.416	CCR1	CXCL10	CCL8	CCL22	CCL7	DOCK8	CCL4	PTK2B	CCR2
Regulation of Interleukin-4 Production (GO:0032673)	6/22	0.000450249	0.0151197	0	0	7.51936	57.942	CD86	SLC7A5	FCER1G	DDIT3	NLRP3	HAVCR2
T Cell Proliferation (GO:0042098)	5/15	0.00049381	0.016406	0	0	10.0184	76.2738	TNFSF18	DOCK8	SLC11A1	EBI3	PIK3CG
Regulation of Interleukin-2 Production (GO:0032663)	9/50	0.000532231	0.0169291	0	0	4.40974	33.2425	CD86	PTPRC	CD80	PLCG2	LAPTM5	VSIG4	CCR2	HAVCR2	RUNX1
B Cell Homeostasis (GO:0001782)	4/9	0.000536656	0.0169291	0	0	16.0168	120.609	DOCK10	TNFRSF13B	NCKAP1L	GAPT
Positive Regulation of Phagocytosis, Engulfment (GO:0060100)	4/9	0.000536656	0.0169291	0	0	16.0168	120.609	PLCG2	STAP1	NCKAP1L	TREM2
Regulation of Interleukin-18 Production (GO:0032661)	4/9	0.000536656	0.0169291	0	0	16.0168	120.609	IL10	CD84	TLR9	TLR2
Regulation of Nitric Oxide Metabolic Process (GO:0080164)	4/9	0.000536656	0.0169291	0	0	16.0168	120.609	CX3CR1	SIRPA	RNASE1	TMEM106A
Positive Regulation of Cell Population Proliferation (GO:0008284)	40/484	0.000553412	0.0172831	0	0	1.83144	13.7347	CD86	CSF1R	CSF3R	FLT3	C5AR1	SCX	CSF2RB	LAMC2	TNFRSF11A	AIF1	CSF2RA	THBS1	CCND2	GRK5	MYC	E2F1	LONP1	HMOX1	PTK2B	TIMP1	SOX9	FGF21	TPD52	TGFB2	GLP2R	IL18	MATK	TGFBR1	EREG	HCK	SFRP1	PTPRC	BAMBI	BCL2	TMEM119	HCLS1	BIRC5	PTPN6	FOLR2	CRLF1
Positive Regulation of Immune Response (GO:0050778)	13/95	0.000571308	0.0176653	0	0	3.19143	23.8323	IL10	SASH3	TGFB2	ITGB2	PTPRJ	EREG	CXCL10	PTPRC	TLR8	NLRP3	POLR3G	FCGR2B	GSDME
Monocyte Chemotaxis (GO:0002548)	6/23	0.000584734	0.0179032	0	0	7.07668	52.6813	CCR1	LGALS3	CCL7	TNFRSF11A	FOLR2	PF4
Negative Regulation of T Cell Activation (GO:0050868)	9/51	0.000619289	0.0187771	0	0	4.30452	31.7972	CD86	IL10	LGALS3	GPNMB	CD80	LAPTM5	TNFAIP8L2	VSIG4	HAVCR2
Negative Regulation of Inflammatory Response (GO:0050728)	15/121	0.000652084	0.019073	0	0	2.85111	20.9139	IL10	PTGER4	CLEC12A	IL10RA	TREM2	NLRC3	AOAH	TNFRSF1B	HCK	CD200R1	SIRPA	NLRP3	PTPN6	APOE	TNFAIP8L2
Negative Regulation of Interleukin-6 Production (GO:0032715)	7/32	0.000652473	0.019073	0	0	5.61772	41.2045	IL10	CD200R1	GPNMB	SIRPA	NLRC3	NCKAP1L	PTPN6
Regulation of Extrinsic Apoptotic Signaling Pathway via Death Domain Receptors (GO:1902041)	7/32	0.000652473	0.019073	0	0	5.61772	41.2045	LGALS3	SFRP1	SERPINE1	TMBIM1	HMOX1	PMAIP1	THBS1
Regulation of MAP Kinase Activity (GO:0043405)	11/73	0.000654736	0.019073	0	0	3.56775	26.1561	UCHL1	RGS14	FLT3	CD300A	PAQR3	PTPRJ	TRIB3	APOE	THBS1	PIK3CG	PIK3R5
Regulation of Phagocytosis (GO:0050764)	10/62	0.000659586	0.019073	0	0	3.86508	28.3075	HCK	FCER1G	PTPRC	SLC11A1	SIRPA	PTPRJ	TREM2	DOCK2	FCGR2B	TLR2
Negative Regulation of Apoptotic Process (GO:0043066)	39/475	0.00073107	0.0209462	0	0	1.81721	13.1221	FANK1	CX3CR1	CITED1	SERPINE1	SCX	TREM2	NOL3	THBS1	MTDH	CCND2	GRK5	MYC	FIGNL1	CLEC5A	LONP1	NLRP3	PTK2B	NCKAP1L	SOX9	HTATIP2	TNFSF18	IL10	ANXA4	RHBDD1	ASNS	HCK	TOX3	DAB2	SFRP1	GCLC	HAX1	KRT18	TMBIM1	BCL2	HCLS1	BIRC5	NUPR1	ATF5	CRLF1
Osteoclast Differentiation (GO:0030316)	6/24	0.000748413	0.0212481	0	0	6.68318	48.1025	CSF1R	TYROBP	GPR183	SNX10	TREM2	TNFRSF11A
Regulation of Cell Adhesion Mediated by Integrin (GO:0033628)	7/33	0.000794391	0.0223503	0	0	5.40137	38.5546	P2RY12	TGFB2	PDE3B	SERPINE1	NCKAP1L	PIK3CG	FERMT3
Positive Regulation of B Cell Activation (GO:0050871)	9/53	0.000828377	0.0230984	0	0	4.10842	29.1535	SASH3	SPI1	PTPRC	INPP5D	GPR183	BTK	TLR9	NCKAP1L	TNFSF13B
Regulation of Granulocyte Differentiation (GO:0030852)	4/10	0.000860677	0.0237867	0	0	13.3467	94.1979	HAX1	HCLS1	C1QC	RUNX1
Transforming Growth Factor Beta Receptor Signaling Pathway (GO:0007179)	11/76	0.00092543	0.0253519	0	0	3.40254	23.7676	TGFB2	DAB2	NRROS	CITED1	HPGD	GDF15	BAMBI	LPXN	ARRB2	TSKU	TGFBR1
Positive Regulation of Interleukin-4 Production (GO:0032753)	5/17	0.000939532	0.0254273	0	0	8.34781	58.1853	CD86	SLC7A5	FCER1G	NLRP3	HAVCR2
Positive Regulation of Neutrophil Migration (GO:1902624)	6/25	0.000945342	0.0254273	0	0	6.3311	44.0895	FUT7	RAC2	NCKAP1L	RNASE1	RTN4	THBS4
Positive Regulation of Chemokine Production (GO:0032722)	9/54	0.000952606	0.0254273	0	0	4.01691	27.9429	CSF1R	OAS3	IL18	TLR9	HMOX1	TLR7	AIF1	HIF1A	TLR2
Cell Junction Disassembly (GO:0150146)	3/5	0.00100941	0.0262699	0	0	30.0047	206.984	C1QB	CX3CR1	C1QC
Positive Regulation of Granulocyte Differentiation (GO:0030854)	3/5	0.00100941	0.0262699	0	0	30.0047	206.984	HAX1	HCLS1	RUNX1
Regulation of Antigen Processing and Presentation (GO:0002577)	3/5	0.00100941	0.0262699	0	0	30.0047	206.984	WAS	FCGR2B	CTSS
Positive Regulation of Lymphocyte Proliferation (GO:0050671)	11/77	0.00103397	0.0266867	0	0	3.35081	23.0346	CD86	SASH3	CCDC88B	PTPRC	CD80	GPR183	IL18	TLR9	BCL2	NCKAP1L	TNFSF13B
Transforming Growth Factor Beta Receptor Superfamily Signaling Pathway (GO:0141091)	14/114	0.00106941	0.0273751	0	0	2.8186	19.281	TGFB2	NRROS	CITED1	HPGD	GDF15	SCX	INHBA	ARRB2	TSKU	TGFBR1	DAB2	BAMBI	TMEM119	LPXN
Regulation of Cytokine Production Involved in Inflammatory Response (GO:1900015)	9/55	0.00109152	0.0277141	0	0	3.92938	26.7991	CARD9	SIRPA	PLD4	HMOX1	TREM2	NLRC3	APOD	ADCY7	HIF1A
Regulation of Vasculature Development (GO:1901342)	7/35	0.00115071	0.0289811	0	0	5.01503	33.9386	SFRP1	GPNMB	PDE3B	HMOX1	PIK3CG	TGFBR1	HTATIP2
Positive Regulation of Multicellular Organismal Process (GO:0051240)	34/407	0.00116164	0.0290122	0	0	1.848	12.4886	PTGER4	SERPINE1	SCX	TREM2	TNFRSF11A	CLEC9A	TSKU	PIK3CG	RTN4	LILRA5	NPPB	GPNMB	UCP2	SOX9	APOE	CCR2	FGF21	IL10	TGFB2	PHF10	NFAM1	SLC11A1	CARD9	DIO2	IL18	INHBA	TGFBR1	EREG	CCDC88B	GATM	DAB2	BAMBI	TLR9	TMEM119
Positive Regulation of Interleukin-2 Production (GO:0032743)	6/26	0.00117981	0.0290122	0	0	6.01423	40.5503	CD86	PTPRC	CD80	PLCG2	CCR2	RUNX1
Regulation of T Cell Migration (GO:2000404)	6/26	0.00117981	0.0290122	0	0	6.01423	40.5503	CXCL10	CD200R1	DOCK8	APOD	CD69	AIF1
Response to Axon Injury (GO:0048678)	5/18	0.00125012	0.0303338	0	0	7.70526	51.5059	P2RY12	TYROBP	PLCG2	TREM2	FOLR2
Negative Regulation of Bone Remodeling (GO:0046851)	4/11	0.00130154	0.0303338	0	0	11.4394	76.0056	P2RX7	SFRP1	INPP5D	TMEM119
Negative Regulation of Lymphocyte Migration (GO:2000402)	4/11	0.00130154	0.0303338	0	0	11.4394	76.0056	CD200R1	APOD	CD69	GCSAM
Positive Regulation of B Cell Differentiation (GO:0045579)	4/11	0.00130154	0.0303338	0	0	11.4394	76.0056	IL10	SPI1	INPP5D	NCKAP1L
Positive Regulation of Myeloid Leukocyte Mediated Immunity (GO:0002888)	4/11	0.00130154	0.0303338	0	0	11.4394	76.0056	SPI1	TYROBP	ITGB2	STAP1
Regulation of Dendritic Cell Differentiation (GO:2001198)	4/11	0.00130154	0.0303338	0	0	11.4394	76.0056	LGALS3	CLEC12A	TMEM176B	FCGR2B
Regulation of Ferroptosis (GO:0110075)	4/11	0.00130154	0.0303338	0	0	11.4394	76.0056	NQO1	HMOX1	SLC7A11	SQSTM1
Mononuclear Cell Differentiation (GO:1903131)	8/46	0.0013604	0.0311965	0	0	4.22542	27.8877	CSF1R	TRPM2	BATF3	FLT3	UCP2	PIR	TREM2	IKZF1
Negative Regulation of Protein Serine/Threonine Kinase Activity (GO:0071901)	8/46	0.0013604	0.0311965	0	0	4.22542	27.8877	UCHL1	RGS14	CD300A	GADD45A	PAQR3	PTPRJ	APOE	SLC8A1
Neutral Amino Acid Transport (GO:0015804)	7/36	0.00137039	0.0311965	0	0	4.84184	31.9206	SLC7A5	SLC38A1	SLC6A9	SLC7A8	SLC1A4	SLC3A2	SLC7A11
Positive Regulation of Type I Interferon Production (GO:0032481)	10/68	0.00137852	0.0311965	0	0	3.46415	22.8175	HSP90AA1	CLEC12A	GPNMB	OAS3	TLR9	TLR8	POLR3G	IRF5	TLR7	TLR2
Cellular Defense Response (GO:0006968)	8/47	0.00157196	0.035066	0	0	4.11686	26.5761	CX3CR1	TYROBP	NCF1	NCF2	C5AR1	CLEC5A	PTK2B	CCR5
Chemokine-Mediated Signaling Pathway (GO:0070098)	8/47	0.00157196	0.035066	0	0	4.11686	26.5761	CCR1	CXCL10	CCL8	CCL22	CCL7	CCL4	PTK2B	CCR2
Eosinophil Chemotaxis (GO:0048245)	5/19	0.00163047	0.0358588	0	0	7.15451	45.924	LGALS3	CCL22	CCL8	CCL7	CCL4
Eosinophil Migration (GO:0072677)	5/19	0.00163047	0.0358588	0	0	7.15451	45.924	LGALS3	CCL22	CCL8	CCL7	CCL4
Regulation of Interleukin-1 Beta Production (GO:0032651)	11/82	0.00174602	0.0381315	0	0	3.11402	19.7753	PANX1	CX3CR1	P2RX7	TYROBP	SIRPA	TLR8	NLRP3	NLRC4	CD33	TMEM106A	LILRA5
Regulation of Cell Population Proliferation (GO:0042127)	55/769	0.0018669	0.0386656	0	0	1.56895	9.85844	CD86	ATP8A2	CSF3R	FLT3	SCX	PTPRJ	LAMC2	CCND2	MYC	TSPO	TIMP1	SOX9	ADAMTS8	CD33	IL10	TPD52	GLP2R	MATK	TGFBR1	EREG	GNL3	RUNX1	HCK	SFRP1	BIRC5	HCLS1	NUPR1	ATF5	EEF1E1	CSF1R	CEBPA	TNFRSF11A	AIF1	CSF2RA	THBS1	GRK5	GPNMB	FRZB	PTK2B	FGF21	CGREF1	TGFB2
Positive Regulation of Programmed Cell Death (GO:0043068)	23/248	0.00186981	0.0386656	0	0	2.06419	12.9671	FANK1	ZBP1	PRMT2	GADD45A	LAPTM5	NLRC4	MLLT11	LGALS3	SFRP1	MELK	BIN1	FRZB	ANKRD1	BCL2	E2F1	PMAIP1	IRF5	EEF1E1	BID	CTSD	SQSTM1	ATF4	HTATIP2
T Cell Chemotaxis (GO:0010818)	4/12	0.0018789	0.0386656	0	0	10.0089	62.8268	CXCL10	GPR183	PIK3CG	CCR2
Regulation of Tube Diameter (GO:0035296)	4/12	0.0018789	0.0386656	0	0	10.0089	62.8268	NPPB	SCPEP1	GCLC	GCLM
Vascular Process in Circulatory System (GO:0003018)	4/12	0.0018789	0.0386656	0	0	10.0089	62.8268	NPPB	SCPEP1	GCLC	GCLM
Regulation of T Cell Proliferation (GO:0042129)	11/83	0.00192781	0.0386656	0	0	3.07061	19.1955	CD86	IL10	TNFSF18	CCDC88B	LGALS3	PTPRC	GPNMB	CD80	NCKAP1L	VSIG4	TNFRSF1B
Regulation of Interleukin-8 Production (GO:0032677)	11/83	0.00192781	0.0386656	0	0	3.07061	19.1955	IL10	TLR1	PTPRC	ANXA4	DDIT3	SERPINE1	TLR9	TLR8	TLR7	CD33	TLR2
Leukotriene Transport (GO:0071716)	3/6	0.0019471	0.0386656	0	0	20.0021	124.841	ABCC3	ABCC4	ABCC2
Lipoprotein Metabolic Process (GO:0042157)	3/6	0.0019471	0.0386656	0	0	20.0021	124.841	MTTP	APOE	CTSD
Negative Regulation of Granulocyte Differentiation (GO:0030853)	3/6	0.0019471	0.0386656	0	0	20.0021	124.841	INPP5D	C1QC	RUNX1
Negative Regulation of Neutrophil Activation (GO:1902564)	3/6	0.0019471	0.0386656	0	0	20.0021	124.841	CLEC12A	PTPN6	FCGR2B
Regulation of Microglial Cell Migration (GO:1904139)	3/6	0.0019471	0.0386656	0	0	20.0021	124.841	CX3CR1	P2RY12	TREM2
Regulation of Transforming Growth Factor Beta1 Production (GO:0032908)	3/6	0.0019471	0.0386656	0	0	20.0021	124.841	TYROBP	THBS1	TSKU
Toll-Like Receptor 9 Signaling Pathway (GO:0034162)	3/6	0.0019471	0.0386656	0	0	20.0021	124.841	UNC93B1	TLR9	PIK3AP1
Cellular Response to Lipid (GO:0071396)	22/234	0.00195618	0.0386656	0	0	2.09471	13.0642	IL10	CD86	CX3CR1	CD80	SERPINE1	CD180	IL18	WNT9B	TREM2	TNFRSF1B	PPM1E	CXCL10	SFRP1	PLCG2	ANKRD1	NLRP3	STAP1	PTK2B	SOX9	CCR5	CD68	PF4
Carboxylic Acid Transport (GO:0046942)	8/49	0.00207281	0.0402777	0	0	3.91563	24.1941	SLC7A5	SLC13A3	SLC38A1	SLC7A8	SLC6A9	SLC1A4	SLC3A2	SLC16A3
Positive Regulation of Smooth Muscle Cell Proliferation (GO:0048661)	8/49	0.00207281	0.0402777	0	0	3.91563	24.1941	IL10	ERN1	P2RY6	IL18	HMOX1	AIF1	THBS1	EREG
Positive Regulation of Macrophage Migration (GO:1905523)	5/20	0.00208933	0.0402777	0	0	6.67719	41.2044	P2RY12	CSF1R	TREM2	THBS1	RTN4
Positive Regulation of Monocyte Chemotaxis (GO:0090026)	5/20	0.00208933	0.0402777	0	0	6.67719	41.2044	CCR1	CXCL10	SERPINE1	PLA2G7	CCR2
Fc-gamma Receptor Signaling Pathway (GO:0038094)	6/29	0.00215432	0.0412757	0	0	5.22894	32.1071	HCK	FCER1G	FCGR2B	CD33	VAV1	MYO1G
Positive Regulation of Cellular Process (GO:0048522)	46/622	0.00225385	0.0427494	0	0	1.62261	9.89001	CD86	CSF1R	CSF3R	TENM4	FLT3	SCX	PTPRJ	LAMC2	TNFRSF11A	AIF1	CSF2RA	THBS1	LILRA5	CCND2	FUT7	GRK5	MYC	CHEK1	PTK2B	TIMP1	SOX9	HTATIP2	FGF21	TPD52	TNFSF18	EGR2	TGFB2	SPAG5	PHF10	GLP2R	MATK	TNFRSF1B	TGFBR1	EREG	HCK	SFRP1	BAMBI	BCL2	HCLS1	BIRC5	PTPN6	NUPR1
Positive Regulation of Cell Migration (GO:0030335)	29/344	0.00225862	0.0427494	0	0	1.86215	11.3461	CSF1R	SEMA3C	LAMC2	HIF1A	AIF1	FUT1	THBS1	RTN4	PIK3CG	CCL8	GPNMB	CCL7	CCL4	PLCG2	PTK2B	NCKAP1L	SOX9	CCR2	CCR1	TNFSF18	TGFB2	CCL22	MYOC	RNASE1	TGFBR1	DAB2	PTPRC	CASS4	FERMT3
Positive Regulation of Apoptotic Process (GO:0043065)	27/313	0.00228128	0.0429184	0	0	1.90836	11.6086	FANK1	NLRC4	THBS1	LGALS3	FRZB	ANKRD1	E2F1	PMAIP1	BID	CTSD	ZBP1	TGFB2	PRMT2	ITGA4	GADD45A	TGFBR1	MLLT11	SFRP1	MELK	BIN1	DDIT3	BCL2	IRF5	NUPR1	EEF1E1	SQSTM1	ATF4
Positive Regulation of Endocytosis (GO:0045807)	11/85	0.00233761	0.0437148	0	0	2.9873	18.0989	DAB2	FCER1G	PTPRC	SLC11A1	SERPINE1	SIRPA	PTPRJ	TREM2	APOE	DOCK2	FCGR2B
Negative Regulation of Epithelial Cell Proliferation (GO:0050680)	10/73	0.00237809	0.044207	0	0	3.18838	19.2624	RCAN1	SFRP1	TGFB2	NLRC3	SOX9	NUPR1	APOE	RUNX3	THBS1	EREG
L-amino Acid Transport (GO:0015807)	6/30	0.00258567	0.0460876	0	0	5.0108	29.8532	SLC7A5	SLC38A1	SLC7A8	SLC1A4	SLC3A2	SLC7A11
Intrinsic Apoptotic Signaling Pathway in Response to Endoplasmic Reticulum Stress (GO:0070059)	6/30	0.00258567	0.0460876	0	0	5.0108	29.8532	ERN1	DDIT3	BCL2	TRIB3	CHAC1	ATF4
Negative Regulation of Cytokine Production Involved in Inflammatory Response (GO:1900016)	6/30	0.00258567	0.0460876	0	0	5.0108	29.8532	HMOX1	SIRPA	NLRC3	TREM2	APOD	ADCY7
Positive Regulation of B Cell Proliferation (GO:0030890)	6/30	0.00258567	0.0460876	0	0	5.0108	29.8532	SASH3	PTPRC	GPR183	TLR9	NCKAP1L	TNFSF13B
Prostaglandin Metabolic Process (GO:0006693)	6/30	0.00258567	0.0460876	0	0	5.0108	29.8532	HPGDS	GSTM1	HPGD	GSTA1	TBXAS1	PLA2G4A
Pyroptotic Inflammatory Response (GO:0070269)	6/30	0.00258567	0.0460876	0	0	5.0108	29.8532	ZBP1	GSDMA	NLRP3	TREM2	NLRC4	GSDME
Mature B Cell Differentiation Involved in Immune Response (GO:0002313)	4/13	0.00261208	0.0460876	0	0	8.89637	52.9121	DOCK10	GPR183	PTK2B	FCGR2B
Negative Regulation of Interleukin-12 Production (GO:0032695)	4/13	0.00261208	0.0460876	0	0	8.89637	52.9121	IL10	TLR8	THBS1	LILRA5
Positive Regulation of Protein Tyrosine Kinase Activity (GO:0061098)	4/13	0.00261208	0.0460876	0	0	8.89637	52.9121	CSF1R	CASS4	NOX4	LILRA5
Positive Regulation of ERK1 and ERK2 Cascade (GO:0070374)	16/153	0.00269888	0.0473517	0	0	2.35169	13.91	CCR1	CSF1R	C5AR1	CARD9	TREM2	TNFRSF11A	ARRB2	HTR2A	SCIMP	P2RY6	PTPRC	GPNMB	GPR183	PTK2B	APOE	FGF21
Positive Regulation of Peptidyl-Tyrosine Phosphorylation (GO:0050731)	9/63	0.0028931	0.0504757	0	0	3.34584	19.5579	TNFSF18	CSF1R	FLT3	CD80	IL18	CASS4	NOX4	THBS4	LILRA5
Negative Regulation of MAP Kinase Activity (GO:0043407)	6/31	0.00307869	0.0529085	0	0	4.81012	27.8181	UCHL1	RGS14	CD300A	PAQR3	PTPRJ	APOE
Regulation of Immunoglobulin Production (GO:0002637)	6/31	0.00307869	0.0529085	0	0	4.81012	27.8181	CD86	SASH3	IL10	PTPRC	TLR9	FCGR2B
Antigen Receptor-Mediated Signaling Pathway (GO:0050851)	13/114	0.00309463	0.0529085	0	0	2.58847	14.9564	PRKCB	NFAM1	PTPRJ	PTPRC	SLC7A8	INPP5D	NFKBIZ	BTK	PLCG2	BCL2	NCKAP1L	LCP2	SPG21
Lymphocyte Differentiation (GO:0030098)	10/76	0.00321388	0.0529085	0	0	3.04297	17.4675	IL10	TPD52	PTPRC	ITGA4	FLT3	NFAM1	PLCG2	RHOH	PTPRJ	IKZF1
Positive Regulation of Interferon-Alpha Production (GO:0032727)	5/22	0.00327841	0.0529085	0	0	5.89102	33.699	GPNMB	TLR9	TLR8	IRF5	TLR7
Negative Regulation of T Cell Mediated Cytotoxicity (GO:0001915)	3/7	0.00328666	0.0529085	0	0	15.0008	85.7727	PTPRC	NCKAP1L	FCGR2B
Nonribosomal Peptide Biosynthetic Process (GO:0019184)	3/7	0.00328666	0.0529085	0	0	15.0008	85.7727	GCLC	CHAC1	GCLM
Platelet Activating Factor Metabolic Process (GO:0046469)	3/7	0.00328666	0.0529085	0	0	15.0008	85.7727	LPCAT2	PLA2G4A	PLA2G7
Positive Regulation of CD8-positive, Alpha-Beta T Cell Activation (GO:2001187)	3/7	0.00328666	0.0529085	0	0	15.0008	85.7727	NCKAP1L	RUNX3	RUNX1
Positive Regulation of Glial Cell Migration (GO:1903977)	3/7	0.00328666	0.0529085	0	0	15.0008	85.7727	P2RY12	TREM2	CCR2
Positive Regulation of Lipopolysaccharide-Mediated Signaling Pathway (GO:0031666)	3/7	0.00328666	0.0529085	0	0	15.0008	85.7727	CD180	LY86	SCIMP
Regulation of CD8-positive, Alpha-Beta T Cell Differentiation (GO:0043376)	3/7	0.00328666	0.0529085	0	0	15.0008	85.7727	NCKAP1L	RUNX3	RUNX1
Regulation of T-helper 2 Cell Differentiation (GO:0045628)	3/7	0.00328666	0.0529085	0	0	15.0008	85.7727	CD86	IL18	NLRP3
Regulation of Antigen Receptor-Mediated Signaling Pathway (GO:0050854)	3/7	0.00328666	0.0529085	0	0	15.0008	85.7727	PTPRC	CD300A	GCSAM
Thyroid Hormone Transport (GO:0070327)	3/7	0.00328666	0.0529085	0	0	15.0008	85.7727	SLC7A5	SLC7A8	SLC3A2
Phospholipase C-activating G Protein-Coupled Receptor Signaling Pathway (GO:0007200)	12/102	0.00339887	0.0544343	0	0	2.6801	15.2345	CX3CR1	P2RY12	GNA15	P2RY6	C5AR1	PLEK	C3AR1	FPR1	GPR83	HTR2A	RASGRP4	PIK3CG
B Cell Differentiation (GO:0030183)	8/53	0.00344508	0.0548928	0	0	3.56682	20.2267	IL10	TPD52	PTPRC	ITGA4	FLT3	NFAM1	PLCG2	PTPRJ
Regulation of Small GTPase Mediated Signal Transduction (GO:0051056)	16/157	0.0034939	0.0549626	0	0	2.28449	12.9227	DENND4A	DOCK8	ARHGAP15	VAV1	ARHGAP4	FGD2	DOCK10	ARHGAP22	FGD3	PREX1	ARHGAP30	TAGAP	DOCK2	SQSTM1	NGEF	RALGPS1
Negative Regulation of Neuroinflammatory Response (GO:0150079)	4/14	0.00351986	0.0549626	0	0	8.00631	45.2303	CD200R1	PTPRC	TREM2	TNFRSF1B
Regulation of Granulocyte Macrophage Colony-Stimulating Factor Production (GO:0032645)	4/14	0.00351986	0.0549626	0	0	8.00631	45.2303	CD84	CD80	IL18	TLR9
Regulation of Macrophage Cytokine Production (GO:0010935)	4/14	0.00351986	0.0549626	0	0	8.00631	45.2303	TGFB2	LAPTM5	PLCG2	RTN4
Positive Regulation of T Cell Proliferation (GO:0042102)	9/65	0.00359047	0.0557862	0	0	3.22601	18.1607	CD86	CCDC88B	PTPRC	CD80	EBI3	IL18	NCKAP1L	AIF1	CCR2
Regulation of Cytokine Production (GO:0001817)	17/172	0.00365078	0.0564426	0	0	2.20875	12.3973	IL10	PTGER4	SLC11A1	NFAM1	CARD9	PLD4	TREM2	CLEC9A	TNFRSF1B	PIK3CG	EREG	CCDC88B	PTPRC	GPNMB	SIRPA	FCGR2B	CCR2
Neutrophil Chemotaxis (GO:0030593)	7/43	0.0039602	0.0609246	0	0	3.89894	21.5668	LGALS3	CXCL10	TGFB2	FCER1G	ITGB2	PIK3CG	PF4
Immune Response-Activating Cell Surface Receptor Signaling Pathway (GO:0002429)	5/23	0.00402666	0.0613427	0	0	5.56345	30.6814	FCER1G	C5AR1	FPR1	C3AR1	SPG21
Prostanoid Metabolic Process (GO:0006692)	5/23	0.00402666	0.0613427	0	0	5.56345	30.6814	HPGDS	GSTM1	HPGD	GSTA1	TBXAS1
Positive Regulation of Interleukin-12 Production (GO:0032735)	6/33	0.00427063	0.0647436	0	0	4.45334	24.2974	PLCG2	LAPTM5	TLR9	IRF5	SCIMP	TLR2
Response to Molecule of Bacterial Origin (GO:0002237)	9/67	0.00441326	0.0665826	0	0	3.11444	16.89	C4B	IL10	SRR	CITED1	SLC11A1	TLR9	TNFRSF11A	FCGR2B	CXCL2
Amino Acid Transport (GO:0006865)	7/44	0.00451926	0.067854	0	0	3.79336	20.4819	SLC7A5	SLC38A1	SLC6A8	SLC7A8	SLC1A4	SLC3A2	SLC7A3
L-glutamate Transmembrane Transport (GO:0015813)	4/15	0.00462024	0.0687096	0	0	7.27808	39.1365	SLC1A2	SLC1A4	SLC17A7	SLC7A11
Negative Regulation of Phagocytosis (GO:0050765)	4/15	0.00462024	0.0687096	0	0	7.27808	39.1365	CD300A	SIRPA	FCGR2B	TLR2
Negative Regulation of Angiogenesis (GO:0016525)	11/93	0.00473552	0.0697595	0	0	2.69472	14.4239	NPPB	CXCL10	TGFB2	PDE3B	SERPINE1	STAB1	PTPN6	THBS1	THBS4	CCR2	PF4
Regulation of Epithelial Cell Proliferation (GO:0050678)	11/93	0.00473552	0.0697595	0	0	2.69472	14.4239	RCAN1	SFRP1	TGFB2	MYC	C5AR1	NLRC3	SOX9	NUPR1	RUNX3	FUT1	EREG
Positive Regulation of Interleukin-1 Beta Production (GO:0032731)	8/56	0.00487071	0.0706919	0	0	3.34337	17.8018	PANX1	P2RX7	TYROBP	TLR8	NLRP3	NLRC4	TMEM106A	LILRA5
Positive Regulation of Leukocyte Chemotaxis (GO:0002690)	8/56	0.00487071	0.0706919	0	0	3.34337	17.8018	CCR1	CSF1R	CXCL10	SERPINE1	AIF1	PLA2G7	THBS1	CCR2
Regulation of T Cell Activation (GO:0050863)	9/68	0.00487618	0.0706919	0	0	3.06149	16.2975	TNFSF18	CCDC88B	LGALS3	GPNMB	LAPTM5	SIRPA	TNFAIP8L2	TNFRSF1B	CCR2
Regulation of Lipopolysaccharide-Mediated Signaling Pathway (GO:0031664)	5/24	0.00488936	0.0706919	0	0	5.27036	28.042	CD180	LY86	SIRPA	PTPN6	SCIMP
Integrated Stress Response Signaling (GO:0140467)	6/34	0.00498014	0.0716727	0	0	4.29407	22.7684	CEBPA	BATF3	IMPACT	MAF	DDIT3	ATF4
Aromatic Amino Acid Transport (GO:0015801)	3/8	0.00507276	0.0716842	0	0	12	63.4065	SLC7A5	SLC7A8	SLC3A2
Cellular Response to Purine-Containing Compound (GO:0071415)	3/8	0.00507276	0.0716842	0	0	12	63.4065	GSTM2	P2RY6	SLC8A1
- Reg of Oxidative Stress-Induced Neuron Intrinsic Apoptotic Sgnlng Pway (GO:1903377)	3/8	0.00507276	0.0716842	0	0	12	63.4065	PYCR1	HIF1A	ATF4
Regulation of Chemokine (C-C Motif) Ligand 5 Production (GO:0071649)	3/8	0.00507276	0.0716842	0	0	12	63.4065	IL10	OAS3	SIRPA
Negative Regulation of Neuron Apoptotic Process (GO:0043524)	10/81	0.0051104	0.0718909	0	0	2.82793	14.9215	CX3CR1	TOX3	CITED1	TMBIM1	BCL2	PTK2B	PYCR1	HIF1A	CRLF1	ATF4
Regulation of ERK1 and ERK2 Cascade (GO:0070372)	20/223	0.00520399	0.0728792	0	0	1.98541	10.4399	CCR1	DUSP4	CSF1R	RGS14	CARD9	C5AR1	TREM2	TNFRSF11A	ARRB2	HTR2A	SCIMP	P2RY6	PTPRC	GPNMB	GPR183	SIRPA	PTK2B	PTPN6	APOE	FGF21
Negative Regulation of Blood Vessel Morphogenesis (GO:2000181)	10/82	0.00557768	0.0777638	0	0	2.78851	14.4695	NPPB	CXCL10	TGFB2	PDE3B	STAB1	PTPN6	THBS1	THBS4	CCR2	PF4
Positive Regulation of Cytokine Production Involved in Immune Response (GO:0002720)	6/35	0.00577244	0.0788096	0	0	4.14578	21.3701	LACC1	SLC7A5	PLCG2	LAPTM5	IRF5	SCIMP
Response to Transforming Growth Factor Beta (GO:0071559)	6/35	0.00577244	0.0788096	0	0	4.14578	21.3701	SFRP1	CITED1	ANKRD1	SOX9	RUNX3	TGFBR1
Regulation of Intrinsic Apoptotic Signaling Pathway (GO:2001242)	7/46	0.00581349	0.0788096	0	0	3.59845	18.5233	DDIT3	BCL2	PMAIP1	NUPR1	NOL3	BID	GSDME
Lymphocyte Proliferation (GO:0046651)	5/25	0.00587536	0.0788096	0	0	5.00658	25.7187	IL10	PTPRC	FLT3	EBI3	PIK3CG
Regulation of B Cell Activation (GO:0050864)	5/25	0.00587536	0.0788096	0	0	5.00658	25.7187	IL10	LAPTM5	TLR9	FCGR2B	SAMSN1
Regulation of Membrane Protein Ectodomain Proteolysis (GO:0051043)	5/25	0.00587536	0.0788096	0	0	5.00658	25.7187	IL10	TSPAN17	APOE	TIMP1	TNFRSF1B
Response to Purine-Containing Compound (GO:0014074)	5/25	0.00587536	0.0788096	0	0	5.00658	25.7187	P2RX7	TRPM2	P2RY6	CITED1	TLR7
L-glutamate Import (GO:0051938)	4/16	0.00593027	0.0788096	0	0	6.67122	34.2079	SLC1A2	SLC1A4	SLC17A7	SLC7A11
Antifungal Innate Immune Response (GO:0061760)	4/16	0.00593027	0.0788096	0	0	6.67122	34.2079	CX3CR1	CLEC4D	CARD9	PLCG2
Modified Amino Acid Transport (GO:0072337)	4/16	0.00593027	0.0788096	0	0	6.67122	34.2079	SLC6A8	SLC1A4	SLC7A11	FOLR2
Positive Regulation of Lymphocyte Chemotaxis (GO:0140131)	4/16	0.00593027	0.0788096	0	0	6.67122	34.2079	CCL7	CCL4	PTK2B	CCR2
Positive Regulation of Type II Interferon Production (GO:0032729)	8/58	0.00604637	0.080012	0	0	3.20929	16.394	SLC7A5	SLC11A1	EBI3	IL18	TLR9	TLR8	TLR7	CCR2
Positive Regulation of Gene Expression (GO:0010628)	33/436	0.00630967	0.0831439	0	0	1.65566	8.38702	PTGER4	CITED1	SCX	TREM2	CLEC9A	HIF1A	THBS1	PIK3CG	MYC	PLCG2	E2F1	NLRP3	STAP1	SOX9	IL10	NFAM1	SLC11A1	CARD9	INHBA	TGFBR1	EREG	P2RX7	CCDC88B	ERN1	ACTA2	TYROBP	ADM2	TLR9	TMEM119	EIF3C	ATF4	PF4	TLR2
Endoderm Formation (GO:0001706)	6/36	0.00665285	0.0872976	0	0	4.00738	20.0878	DUSP4	ITGA4	COL12A1	ITGB2	COL8A1	INHBA
Regulation of Bone Mineralization (GO:0030500)	8/59	0.00670935	0.0876708	0	0	3.1462	15.7444	FBN2	CCR1	P2RX7	BMP2K	TMEM119	PTK2B	SGMS2	SLC8A1
Glutamine Family Amino Acid Metabolic Process (GO:0009064)	5/26	0.00699335	0.0907237	0	0	4.76792	23.6622	SLC38A1	GCLC	UCP2	ALDH18A1	GCLM
Negative Regulation of Extrinsic Apoptotic Signaling Pathway (GO:2001237)	9/72	0.00711511	0.0907237	0	0	2.86651	14.1764	LGALS3	SERPINE1	TMBIM1	BCL2	HMOX1	NOL3	THBS1	TGFBR1	PF4
L-leucine Transport (GO:0015820)	3/9	0.00734081	0.0907237	0	0	9.99947	49.1405	SLC7A5	SLC7A8	SLC3A2
Hormone Transport (GO:0009914)	3/9	0.00734081	0.0907237	0	0	9.99947	49.1405	SLC7A5	SLC7A8	SLC3A2
Negative Regulation of Bone Resorption (GO:0045779)	3/9	0.00734081	0.0907237	0	0	9.99947	49.1405	P2RX7	INPP5D	TMEM119
Positive Regulation of Macrophage Cytokine Production (GO:0060907)	3/9	0.00734081	0.0907237	0	0	9.99947	49.1405	LAPTM5	PLCG2	RTN4
Regulation of Neutrophil Activation (GO:1902563)	3/9	0.00734081	0.0907237	0	0	9.99947	49.1405	CLEC12A	PTPN6	FCGR2B
Negative Regulation of Tumor Necrosis Factor Production (GO:0032720)	7/48	0.00736622	0.0907237	0	0	3.42256	16.8077	IL10	SIRPA	NLRC3	PTPN6	THBS1	CD33	HAVCR2
Positive Regulation of Innate Immune Response (GO:0045089)	7/48	0.00736622	0.0907237	0	0	3.42256	16.8077	ZBP1	RBM47	SPI1	POLR3G	TLR8	RASGRP4	EREG
Positive Regulation of Cell Cycle (GO:0045787)	8/60	0.00742586	0.0907237	0	0	3.08553	15.1277	CCNB1	TGFB2	CHEK1	LONP1	EIF4EBP1	BIRC5	ASNS	NUPR1
B Cell Proliferation (GO:0042100)	4/17	0.00746589	0.0907237	0	0	6.15773	30.1569	IL10	PTPRC	CD180	GAPT
Innate Immune Response-Activating Signaling Pathway (GO:0002758)	4/17	0.00746589	0.0907237	0	0	6.15773	30.1569	HCK	LACC1	NLRP3	NLRC4
Leukocyte Tethering or Rolling (GO:0050901)	4/17	0.00746589	0.0907237	0	0	6.15773	30.1569	CX3CR1	SELPLG	ITGA4	GCNT1
Myeloid Cell Activation Involved in Immune Response (GO:0002275)	4/17	0.00746589	0.0907237	0	0	6.15773	30.1569	FCER1G	TYROBP	PLCG2	DOCK2
Negative Regulation of Fibroblast Proliferation (GO:0048147)	4/17	0.00746589	0.0907237	0	0	6.15773	30.1569	SFRP1	CD300A	MYC	NLRC3
Positive Chemotaxis (GO:0050918)	4/17	0.00746589	0.0907237	0	0	6.15773	30.1569	LGALS3	GPNMB	PTPRJ	CORO1A
Positive Regulation of Leukocyte Proliferation (GO:0070665)	4/17	0.00746589	0.0907237	0	0	6.15773	30.1569	CSF1R	GPNMB	CSF2RB	CSF2RA
Positive Regulation of Macrophage Activation (GO:0043032)	4/17	0.00746589	0.0907237	0	0	6.15773	30.1569	CEBPA	STAP1	TREM2	THBS1
Integrin-Mediated Signaling Pathway (GO:0007229)	10/86	0.00778888	0.0939177	0	0	2.64119	12.8231	HCK	DAB2	ITGA4	ITGB2	PLEK	PTK2B	ITGBL1	ITGAE	ITGAL	FERMT3
Regulation of Innate Immune Response (GO:0045088)	10/86	0.00778888	0.0939177	0	0	2.64119	12.8231	CD300A	LONP1	TLR8	POLR3G	TREM2	NLRC3	PTPN6	FCGR2B	LRP8	EREG
Plasma Membrane Invagination (GO:0099024)	5/27	0.00825178	0.0990744	0	0	4.55096	21.8324	MSR1	BIN2	ITGB2	SPIRE1	FCGR2B
T Cell Activation (GO:0042110)	12/114	0.00827999	0.0990744	0	0	2.3633	11.3294	CD86	CD84	PTPRC	CD80	EBI3	SLAMF9	SLAMF7	RHOH	NLRC3	PTPN6	LY9	PIK3CG
Negative Regulation of Cellular Process (GO:0048523)	38/531	0.00871617	0.103883	0	0	1.5594	7.39558	CEBPA	ATP8A2	HPGD	PDE3B	WAS	ARHGDIG	TREM2	PTPRJ	THBS1	RTN4	IPO5	NPPB	GPNMB	FRZB	MYC	SESN2	LPXN	DACT3	PTK2B	ADAMTS8	CD33	IL10	CGREF1	TGFB2	OSGIN1	INHBA	RUNX3	EREG	SFRP1	NOX4	STRN	PTPN6	NUPR1	TGFBI	ATF5	EEF1E1	GSDME	CDKN3
Actin Filament Organization (GO:0007015)	15/158	0.00874839	0.103883	0	0	2.10928	9.99566	GAS2L3	MARCKSL1	WAS	MYO5A	RHOH	RNASE1	CORO1A	AIF1	SPTA1	ENAH	RAC2	SPIRE1	HCLS1	MYO1F	MYO1G
Intrinsic Apoptotic Signaling Pathway (GO:0097193)	12/115	0.00885546	0.104756	0	0	2.34023	11.0616	ERN1	MLLT11	DDIT3	BCL2	E2F1	LAPTM5	PMAIP1	TRIB3	CHAC1	TNFRSF1B	ATF4	HIPK2
Positive Regulation of Protein Kinase Activity (GO:0045860)	10/88	0.00912108	0.107295	0	0	2.57319	12.0867	CSF1R	TGFB2	PTPRC	LONP1	CASS4	PTK2B	NOX4	LCP2	EREG	LILRA5
Negative Regulation of Tumor Necrosis Factor Superfamily Cytokine Production (GO:1903556)	7/50	0.00920603	0.107295	0	0	3.26303	15.2967	IL10	SIRPA	NLRC3	PTPN6	THBS1	CD33	HAVCR2
Neutrophil Migration (GO:1990266)	7/50	0.00920603	0.107295	0	0	3.26303	15.2967	LGALS3	CXCL10	TGFB2	FCER1G	ITGB2	PIK3CG	PF4
Positive Regulation of Cell Activation (GO:0050867)	4/18	0.00924183	0.107295	0	0	5.71759	26.7813	PLEK	PLA2G4A	SVEP1	LILRA5
Positive Regulation of Focal Adhesion Assembly (GO:0051894)	4/18	0.00924183	0.107295	0	0	5.71759	26.7813	SFRP1	MYOC	PTPRJ	RNASE1
Positive Regulation of ATP Metabolic Process (GO:1903580)	5/28	0.00965879	0.111308	0	0	4.35286	20.1968	P2RX7	UCHL1	TREM2	HIF1A	SLC4A4
Regulation of Monocyte Chemotaxis (GO:0090025)	5/28	0.00965879	0.111308	0	0	4.35286	20.1968	CCR1	CXCL10	SERPINE1	PLA2G7	CCR2
Positive Regulation of Intrinsic Apoptotic Signaling Pathway (GO:2001244)	6/39	0.00987533	0.112852	0	0	3.64249	16.82	MYC	DDIT3	PMAIP1	NUPR1	BID	GSDME
Positive Regulation of Lymphocyte Differentiation (GO:0045621)	6/39	0.00987533	0.112852	0	0	3.64249	16.82	SPI1	PHF10	INPP5D	BTK	RHOH	NCKAP1L
Positive Regulation of Interleukin-1 Production (GO:0032732)	8/63	0.0099224	0.112852	0	0	2.91677	13.4549	PANX1	P2RX7	TYROBP	TLR8	NLRP3	NLRC4	TMEM106A	LILRA5
Regulation of Defense Response (GO:0031347)	11/103	0.010099	0.112852	0	0	2.40055	11.0313	ZBP1	LACC1	HCK	CD300A	NLRP3	TREM2	APOE	FCGR2B	PIK3AP1	LRP8	CCR2
L-serine Metabolic Process (GO:0006563)	3/10	0.010118	0.112852	0	0	8.57053	39.3682	SRR	PSAT1	PSPH
Branched-Chain Amino Acid Transport (GO:0015803)	3/10	0.010118	0.112852	0	0	8.57053	39.3682	SLC7A5	SLC7A8	SLC3A2
Heme Catabolic Process (GO:0042167)	3/10	0.010118	0.112852	0	0	8.57053	39.3682	ABCC2	BLVRB	HMOX1
Pigment Catabolic Process (GO:0046149)	3/10	0.010118	0.112852	0	0	8.57053	39.3682	ABCC2	BLVRB	HMOX1
Positive Regulation of Non-Canonical Wnt Signaling Pathway (GO:2000052)	3/10	0.010118	0.112852	0	0	8.57053	39.3682	DAB2	SFRP1	MLLT3
Positive Regulation of Actin Filament Bundle Assembly (GO:0032233)	7/51	0.0102425	0.113834	0	0	3.1887	14.6081	SFRP1	MYOC	GPR65	PLEK	RNASE1	PPM1E	TGFBR1
Regulation of Intracellular Signal Transduction (GO:1902531)	24/302	0.0104134	0.115323	0	0	1.74025	7.94364	SASH3	CSF1R	MYOC	DOCK8	ULK4	PDE3B	TREM2	ARHGAP15	RPF2	SAMSN1	VAV1	ARHGAP4	FGD2	HIPK2	FGD3	ARHGAP22	PREX1	ARHGAP30	CHEK1	TAGAP	PLCG2	DOCK2	SQSTM1	NGEF
Regulation of T Cell Receptor Signaling Pathway (GO:0050856)	6/40	0.0111604	0.121383	0	0	3.53518	15.892	LGALS3	PTPRC	CD300A	PVRIG	LAPTM5	PTPRJ
Cell Projection Organization (GO:0030030)	4/19	0.0112715	0.121383	0	0	5.33614	23.9351	P2RY12	PLEK	NCKAP1L	RNASE1
Immunoglobulin Mediated Immune Response (GO:0016064)	4/19	0.0112715	0.121383	0	0	5.33614	23.9351	FCER1G	TLR8	CSF2RB	FCGR2B
Leukocyte Adhesion to Vascular Endothelial Cell (GO:0061756)	4/19	0.0112715	0.121383	0	0	5.33614	23.9351	CX3CR1	SELPLG	ITGA4	GCNT1
Positive Regulation of Glycolytic Process (GO:0045821)	4/19	0.0112715	0.121383	0	0	5.33614	23.9351	P2RX7	UCHL1	HIF1A	SLC4A4
Positive Regulation of Neutrophil Chemotaxis (GO:0090023)	4/19	0.0112715	0.121383	0	0	5.33614	23.9351	RAC2	NCKAP1L	RNASE1	THBS4
Positive Regulation of Purine Nucleotide Catabolic Process (GO:0033123)	4/19	0.0112715	0.121383	0	0	5.33614	23.9351	P2RX7	UCHL1	HIF1A	SLC4A4
Regulation of Tissue Remodeling (GO:0034103)	4/19	0.0112715	0.121383	0	0	5.33614	23.9351	GPNMB	IL18	THBS4	RUNX1
Negative Regulation of Type I Interferon Production (GO:0032480)	6/41	0.0125592	0.134395	0	0	3.43399	15.0316	IL10	TYROBP	SIRPA	NLRC3	SIGLEC1	HAVCR2
Negative Regulation of Immune System Process (GO:0002683)	7/53	0.0125659	0.134395	0	0	3.04974	13.348	CLEC12A	HMOX1	TREM2	SOX9	RAB7B	FCGR2B	SQSTM1
Fc Receptor Signaling Pathway (GO:0038093)	5/30	0.0129495	0.135367	0	0	4.00421	17.4051	FCER1G	PLCG2	FCGR2B	CD33	VAV1
T Cell Activation Involved in Immune Response (GO:0002286)	5/30	0.0129495	0.135367	0	0	4.00421	17.4051	TNFSF18	FCER1G	TYROBP	SLC11A1	ITGAL
Positive Regulation of Calcium-Mediated Signaling (GO:0050850)	5/30	0.0129495	0.135367	0	0	4.00421	17.4051	PTPRC	CCL4	PLCG2	PTPRJ	TREM2
Regulation of Bone Resorption (GO:0045124)	5/30	0.0129495	0.135367	0	0	4.00421	17.4051	P2RX7	CSF1R	INPP5D	TMEM119	TNFRSF11A
Regulation of Chemotaxis (GO:0050920)	5/30	0.0129495	0.135367	0	0	4.00421	17.4051	P2RY12	GPR183	TREM2	AIF1	THBS1
Regulation of Transmembrane Transport (GO:0034762)	5/30	0.0129495	0.135367	0	0	4.00421	17.4051	KCNJ4	PRKCB	LONP1	BCL2	TRIB3
Negative Regulation of Defense Response (GO:0031348)	12/121	0.0129899	0.135367	0	0	2.21071	9.6024	IL10	PTGER4	CLEC12A	IL10RA	LONP1	SIRPA	NLRP3	NLRC3	PTPN6	APOE	TNFAIP8L2	AOAH
Receptor-Mediated Endocytosis (GO:0006898)	13/136	0.0133226	0.135367	0	0	2.12302	9.16783	MSR1	FCER1G	ITGB2	MX1	ARRB2	CLEC9A	SNAP91	DAB2	MRC1	STAB1	APOE	FCGR2B	FOLR2
Cellular Response to L-leucine (GO:0071233)	3/11	0.0134242	0.135367	0	0	7.49882	32.3251	STAMBPL1	RRAGD	SESN2
Macrophage Activation Involved in Immune Response (GO:0002281)	3/11	0.0134242	0.135367	0	0	7.49882	32.3251	TYROBP	PLCG2	TREM2
Neutrophil Activation Involved in Immune Response (GO:0002283)	3/11	0.0134242	0.135367	0	0	7.49882	32.3251	FCER1G	TYROBP	STXBP2
Positive Regulation of Platelet Activation (GO:0010572)	3/11	0.0134242	0.135367	0	0	7.49882	32.3251	PLEK	PLA2G4A	SVEP1
Regulation of Cell Activation (GO:0050865)	3/11	0.0134242	0.135367	0	0	7.49882	32.3251	FCER1G	TREM2	LILRA5
Regulation of Mast Cell Degranulation (GO:0043304)	3/11	0.0134242	0.135367	0	0	7.49882	32.3251	CD84	CD300A	STXBP2
Regulation of Mitochondrial Depolarization (GO:0051900)	3/11	0.0134242	0.135367	0	0	7.49882	32.3251	MLLT11	MYOC	BCL2
Regulation of Oxidative Stress-Induced Neuron Intrinsic Apoptotic Signaling Pathway (GO:1903376)	3/11	0.0134242	0.135367	0	0	7.49882	32.3251	PYCR1	TREM2	HIF1A
Response to L-leucine (GO:0043201)	3/11	0.0134242	0.135367	0	0	7.49882	32.3251	STAMBPL1	RRAGD	SESN2
B Cell Mediated Immunity (GO:0019724)	4/20	0.0135671	0.135367	0	0	5.00237	21.5107	FCER1G	TLR8	CSF2RB	FCGR2B
T Cell Migration (GO:0072678)	4/20	0.0135671	0.135367	0	0	5.00237	21.5107	CXCL10	GPR183	PIK3CG	MYO1G
Bicarbonate Transport (GO:0015701)	4/20	0.0135671	0.135367	0	0	5.00237	21.5107	CYB5R2	CYB5R1	SLC26A7	SLC4A4
Negative Regulation of Leukocyte Mediated Cytotoxicity (GO:0001911)	4/20	0.0135671	0.135367	0	0	5.00237	21.5107	CX3CR1	PTPRC	INPP5D	FCGR2B
Extracellular Matrix Organization (GO:0030198)	16/182	0.0138887	0.138135	0	0	1.93787	8.28766	POSTN	TGFB2	COL14A1	COL12A1	LOXL4	SCX	CTSS	TGFBR1	ADAMTS20	KIF9	COL8A2	COL8A1	COL9A2	TGFBI	ADAMTS8	LRP12
Regulation of NLRP3 Inflammasome Complex Assembly (GO:1900225)	6/42	0.0140765	0.139117	0	0	3.33843	14.2325	P2RX7	KCNK13	PLCG2	BTK	NLRC3	TREM2
Regulation of Glycolytic Process (GO:0006110)	6/42	0.0140765	0.139117	0	0	3.33843	14.2325	P2RX7	UCHL1	NUPR1	HIF1A	SLC2A6	SLC4A4
Antigen Processing and Presentation of Exogenous Peptide Antigen (GO:0002478)	5/31	0.0148478	0.146276	0	0	3.85	16.2081	FCER1G	FCGR2B	CTSD	CTSS	MPEG1
Positive Regulation of Vasculature Development (GO:1904018)	11/109	0.0150454	0.147757	0	0	2.25286	9.45455	PRKCB	ADM2	SERPINE1	HMOX1	HIF1A	THBS1	RTN4	TGFBR1	RUNX1	MTDH	HIPK2
Cellular Response to Nitrogen Compound (GO:1901699)	15/169	0.0155717	0.151964	0	0	1.95748	8.14762	P2RY12	KCNE1	ITGA4	TREM2	GABRG2	P2RX7	P2RY6	TYROBP	STAMBPL1	SESN2	RRAGD	IRF5	SOX9	FCGR2B	FOLR2
Positive Regulation of Monoatomic Ion Transport (GO:0043270)	6/43	0.015717	0.151964	0	0	3.24803	13.4891	CCR1	P2RX7	CCL4	TREM2	SCN1B	LILRA5
Positive Regulation of Myeloid Leukocyte Differentiation (GO:0002763)	6/43	0.015717	0.151964	0	0	3.24803	13.4891	CCR1	HAX1	HCLS1	TNFRSF11A	RUNX1	PF4
Positive Regulation of Stress Fiber Assembly (GO:0051496)	6/43	0.015717	0.151964	0	0	3.24803	13.4891	SFRP1	MYOC	GPR65	PPM1E	RNASE1	TGFBR1
Regulation of Peptidyl-Tyrosine Phosphorylation (GO:0050730)	6/43	0.015717	0.151964	0	0	3.24803	13.4891	SFRP1	RAP2B	CD80	ITGB2	SAMSN1	THBS4
Lymphocyte Chemotaxis (GO:0048247)	4/21	0.0161392	0.15461	0	0	4.70786	19.427	CH25H	CXCL10	GPR183	PIK3CG
Positive Regulation of Granulocyte Chemotaxis (GO:0071624)	4/21	0.0161392	0.15461	0	0	4.70786	19.427	RAC2	NCKAP1L	RNASE1	THBS4
Regulation of Macrophage Chemotaxis (GO:0010758)	4/21	0.0161392	0.15461	0	0	4.70786	19.427	CSF1R	PTK2B	STAP1	THBS1
Endodermal Cell Differentiation (GO:0035987)	5/32	0.0169236	0.161628	0	0	3.70721	15.1219	ITGA4	COL12A1	ITGB2	COL8A1	INHBA
Positive Regulation of T Cell Activation (GO:0050870)	11/111	0.0170434	0.16199	0	0	2.20757	8.98922	CD86	CCDC88B	PTPRC	PHF10	CD80	DOCK8	SIRPA	RHOH	NCKAP1L	AIF1	CCR2
Astrocyte Activation (GO:0048143)	3/12	0.0172727	0.16199	0	0	6.66527	27.0518	C1QA	C5AR1	TREM2
Negative Regulation of Hemostasis (GO:1900047)	3/12	0.0172727	0.16199	0	0	6.66527	27.0518	SERPINE1	APOE	PF4
Porphyrin-Containing Compound Catabolic Process (GO:0006787)	3/12	0.0172727	0.16199	0	0	6.66527	27.0518	ABCC2	BLVRB	HMOX1
Positive Regulation of Granulocyte Macrophage Colony-Stimulating Factor Production (GO:0032725)	3/12	0.0172727	0.16199	0	0	6.66527	27.0518	CD80	IL18	TLR9
Regulation of CD4-positive, Alpha-Beta T Cell Differentiation (GO:0043370)	3/12	0.0172727	0.16199	0	0	6.66527	27.0518	NCKAP1L	RUNX3	RUNX1
Positive Regulation of Response to Biotic Stimulus (GO:0002833)	6/44	0.0174851	0.163491	0	0	3.16239	12.7963	CD180	LY86	POLR3G	TLR8	SCIMP	EREG
Negative Regulation of MAPK Cascade (GO:0043409)	12/127	0.0184594	0.172029	0	0	2.0947	8.36243	DUSP4	P2RX7	UCHL1	PTPRC	RGS14	CD300A	MYC	PAQR3	SIRPA	PTPRJ	TREM2	APOE
Regulation of Cell Adhesion (GO:0030155)	13/142	0.0185084	0.172029	0	0	2.02363	8.07335	TNFSF18	PDE3B	ARHGDIG	IL18	PTPRJ	ZDHHC2	FUT1	PIK3CG	FUT7	RAC2	LPXN	PTK2B	TGFBI
Negative Regulation of T Cell Receptor Signaling Pathway (GO:0050860)	4/22	0.0189972	0.174578	0	0	4.44608	17.6219	LGALS3	PVRIG	LAPTM5	PTPRJ
Cortical Cytoskeleton Organization (GO:0030865)	5/33	0.019183	0.174578	0	0	3.57462	14.1331	PLEK	RAC2	PTK2B	NCKAP1L	RNASE1
Collagen Fibril Organization (GO:0030199)	6/45	0.019385	0.174578	0	0	3.08114	12.1497	TGFB2	COL14A1	COL12A1	LOXL4	SCX	TGFBR1
Positive Regulation of Cell-Matrix Adhesion (GO:0001954)	6/45	0.019385	0.174578	0	0	3.08114	12.1497	SFRP1	MYOC	PTK2B	PTPRJ	FUT1	RNASE1
Positive Regulation of DNA-binding Transcription Factor Activity (GO:0051091)	15/174	0.0197805	0.174578	0	0	1.89542	7.43586	TNFSF18	FANK1	IL10	CARD9	IL18	TNFRSF11A	NLRC4	MTDH	HIPK2	DDIT3	BTK	PLCG2	NLRP3	RAB7B	TLR2
Regulation of Neuron Apoptotic Process (GO:0043523)	12/129	0.0206191	0.174578	0	0	2.05868	7.99084	TOX3	TGFB2	CITED1	DDIT3	TMBIM1	BCL2	PTK2B	TREM2	NUPR1	FCGR2B	CRLF1	ATF4
L-aspartate Import Across Plasma Membrane (GO:0140009)	2/5	0.0206833	0.174578	0	0	13.3207	51.6635	SLC1A2	SLC1A4
L-aspartate Transmembrane Transport (GO:0070778)	2/5	0.0206833	0.174578	0	0	13.3207	51.6635	SLC1A2	SLC1A4
Anterograde Dendritic Transport of Neurotransmitter Receptor Complex (GO:0098971)	2/5	0.0206833	0.174578	0	0	13.3207	51.6635	KIF5C	KIF5A
Cellular Response to Vitamin D (GO:0071305)	2/5	0.0206833	0.174578	0	0	13.3207	51.6635	SFRP1	LONP1
Glial Cell Migration (GO:0008347)	2/5	0.0206833	0.174578	0	0	13.3207	51.6635	TGFB2	VCAN
Negative Regulation of T Cell Migration (GO:2000405)	2/5	0.0206833	0.174578	0	0	13.3207	51.6635	CD200R1	CD69
Negative Regulation of Acute Inflammatory Response (GO:0002674)	2/5	0.0206833	0.174578	0	0	13.3207	51.6635	NLRP3	FCGR2B
Negative Regulation of Macrophage Differentiation (GO:0045650)	2/5	0.0206833	0.174578	0	0	13.3207	51.6635	INHBA	C1QC
Negative Regulation of Mast Cell Activation (GO:0033004)	2/5	0.0206833	0.174578	0	0	13.3207	51.6635	MILR1	CD84
Peripheral Nervous System Neuron Development (GO:0048935)	2/5	0.0206833	0.174578	0	0	13.3207	51.6635	RUNX3	RUNX1
Positive Regulation of NK T Cell Proliferation (GO:0051142)	2/5	0.0206833	0.174578	0	0	13.3207	51.6635	IL18	RASAL3
Positive Regulation of T-helper 2 Cell Differentiation (GO:0045630)	2/5	0.0206833	0.174578	0	0	13.3207	51.6635	IL18	NLRP3
Positive Regulation of Gonad Development (GO:1905941)	2/5	0.0206833	0.174578	0	0	13.3207	51.6635	DHX37	SOX9
Positive Regulation of Kidney Development (GO:0090184)	2/5	0.0206833	0.174578	0	0	13.3207	51.6635	MYC	SOX9
Positive Regulation of Male Gonad Development (GO:2000020)	2/5	0.0206833	0.174578	0	0	13.3207	51.6635	DHX37	SOX9
Positive Regulation of Mesenchymal Stem Cell Proliferation (GO:1902462)	2/5	0.0206833	0.174578	0	0	13.3207	51.6635	CITED1	TGFBR1
Positive Regulation of Microglial Cell Activation (GO:1903980)	2/5	0.0206833	0.174578	0	0	13.3207	51.6635	STAP1	TREM2
Positive Regulation of Microglial Cell Migration (GO:1904141)	2/5	0.0206833	0.174578	0	0	13.3207	51.6635	P2RY12	TREM2
Pyrimidine Nucleotide Metabolic Process (GO:0006220)	2/5	0.0206833	0.174578	0	0	13.3207	51.6635	DCTD	DCK
Regulation of Fc Receptor Mediated Stimulatory Signaling Pathway (GO:0060368)	2/5	0.0206833	0.174578	0	0	13.3207	51.6635	PTPRC	PTPRJ
Reg of T Cell Act via T Cell Rec Contact With Ag Bound to MHC Mol on Ag Presenting Cell (GO:2001188)	2/5	0.0206833	0.174578	0	0	13.3207	51.6635	LGALS3	HAVCR2
Reg of Epithelial to Mesenchymal Transition Inv in Endocardial Cushion Formation (GO:1905005)	2/5	0.0206833	0.174578	0	0	13.3207	51.6635	TGFB2	TGFBR1
Regulation of Fat Cell Proliferation (GO:0070344)	2/5	0.0206833	0.174578	0	0	13.3207	51.6635	E2F3	TREM2
Regulation of Mesenchymal Stem Cell Proliferation (GO:1902460)	2/5	0.0206833	0.174578	0	0	13.3207	51.6635	CITED1	TGFBR1
Regulation of Transforming Growth Factor Beta2 Production (GO:0032909)	2/5	0.0206833	0.174578	0	0	13.3207	51.6635	TGFB2	HIF1A
Thiamine-Containing Compound Metabolic Process (GO:0042723)	2/5	0.0206833	0.174578	0	0	13.3207	51.6635	SLC19A3	SLC19A2
Thrombin-Activated Receptor Signaling Pathway (GO:0070493)	2/5	0.0206833	0.174578	0	0	13.3207	51.6635	HPGD	PLEK
Toll-Like Receptor 2 Signaling Pathway (GO:0034134)	2/5	0.0206833	0.174578	0	0	13.3207	51.6635	PIK3AP1	TLR2
Monoatomic Ion Transport (GO:0006811)	10/100	0.0210724	0.175332	0	0	2.22869	8.60227	PANX1	SLC9A7	TMEM63C	SLC9A9	SLC1A2	SLC26A7	TSPO	SLC17A7	SLC15A3	SLC8A1
Peptidyl-Tyrosine Modification (GO:0018212)	6/46	0.0214207	0.175332	0	0	3.00395	11.5454	CSF1R	HCK	FLT3	BTK	PTK2B	PTPN6
Regulation of Calcium-Mediated Signaling (GO:0050848)	6/46	0.0214207	0.175332	0	0	3.00395	11.5454	PTPRC	PLEK	CCL4	PLCG2	PTPRJ	TREM2
Regulation of Fibroblast Proliferation (GO:0048145)	6/46	0.0214207	0.175332	0	0	3.00395	11.5454	SFRP1	CD300A	MYC	E2F1	NLRC3	EREG
Regulation of Interleukin-10 Production (GO:0032653)	6/46	0.0214207	0.175332	0	0	3.00395	11.5454	TYROBP	PLCG2	TLR9	FCGR2B	THBS1	LILRA5
Cardiac Muscle Contraction (GO:0060048)	5/34	0.0216318	0.175332	0	0	3.45118	13.2304	KCNE1	TNNI1	SLC8A1	SCN1B	MYH7
Negative Regulation of Endocytosis (GO:0045806)	5/34	0.0216318	0.175332	0	0	3.45118	13.2304	LGALS3	SIRPA	FCGR2B	RNASE1	TLR2
Positive Regulation of Carbohydrate Metabolic Process (GO:0045913)	5/34	0.0216318	0.175332	0	0	3.45118	13.2304	P2RX7	UCHL1	PMAIP1	HIF1A	SLC4A4
Cochlea Morphogenesis (GO:0090103)	3/13	0.0216709	0.175332	0	0	5.99842	22.9847	TIFAB	MYO3B	SOX9
Modified Amino Acid Biosynthetic Process (GO:0042398)	3/13	0.0216709	0.175332	0	0	5.99842	22.9847	GATM	GCLC	GCLM
Negative Regulation of Toll-Like Receptor 4 Signaling Pathway (GO:0034144)	3/13	0.0216709	0.175332	0	0	5.99842	22.9847	TREM2	RAB7B	SQSTM1
Positive Regulation of Alpha-Beta T Cell Differentiation (GO:0046638)	3/13	0.0216709	0.175332	0	0	5.99842	22.9847	NCKAP1L	RUNX3	RUNX1
Positive Regulation of Myelination (GO:0031643)	3/13	0.0216709	0.175332	0	0	5.99842	22.9847	EGR2	TENM4	TNFRSF1B
Positive Regulation of Type 2 Immune Response (GO:0002830)	3/13	0.0216709	0.175332	0	0	5.99842	22.9847	CD86	IL18	NLRP3
Regulation of Actomyosin Structure Organization (GO:0110020)	3/13	0.0216709	0.175332	0	0	5.99842	22.9847	PTGER4	WAS	RNASE1
Response to Iron Ion (GO:0010039)	3/13	0.0216709	0.175332	0	0	5.99842	22.9847	SLC25A39	BCL2	HIF1A
Response to Interleukin-1 (GO:0070555)	7/59	0.021781	0.175767	0	0	2.69699	10.3206	SFRP1	CITED1	ANKRD1	SIRPA	SOX9	TNFRSF11A	HIF1A
Dendritic Cell Differentiation (GO:0097028)	4/23	0.0221488	0.176007	0	0	4.21185	16.047	TRPM2	BATF3	FLT3	TREM2
Negative Regulation of Interleukin-2 Production (GO:0032703)	4/23	0.0221488	0.176007	0	0	4.21185	16.047	PTPRC	LAPTM5	VSIG4	HAVCR2
Negative Regulation of Oxidative Stress-Induced Intrinsic Apoptotic Signaling Pathway (GO:1902176)	4/23	0.0221488	0.176007	0	0	4.21185	16.047	PYCR1	NOL3	HIF1A	ATF4
Positive Regulation of Cell-Substrate Junction Organization (GO:0150117)	4/23	0.0221488	0.176007	0	0	4.21185	16.047	SFRP1	MYOC	PTPRJ	RNASE1
Positive Regulation of Tyrosine Phosphorylation of STAT Protein (GO:0042531)	4/23	0.0221488	0.176007	0	0	4.21185	16.047	TNFSF18	CSF1R	FLT3	IL18
Xenobiotic Catabolic Process (GO:0042178)	4/23	0.0221488	0.176007	0	0	4.21185	16.047	GSTM4	GSTM3	GSTM2	GSTM1
Cellular Response to Type II Interferon (GO:0071346)	6/47	0.0235961	0.185786	0	0	2.93053	10.9797	HCK	LONP1	SIRPA	RPL13A	AIF1	TLR2
Positive Regulation of miRNA Transcription (GO:1902895)	6/47	0.0235961	0.185786	0	0	2.93053	10.9797	IL10	TGFB2	SPI1	MYC	HIF1A	GNL3
Negative Regulation of Protein Kinase Activity (GO:0006469)	7/60	0.0236769	0.185786	0	0	2.64597	9.90453	PTPRT	PTPRC	GADD45A	MVP	TRIB3	PPM1E	SLC8A1
Regulation of SMAD Protein Signal Transduction (GO:0060390)	7/60	0.0236769	0.185786	0	0	2.64597	9.90453	TGFB2	DAB2	GDF15	CILP	PMEPA1	INHBA	TGFBR1
Response to Type II Interferon (GO:0034341)	7/60	0.0236769	0.185786	0	0	2.64597	9.90453	CITED1	SLC11A1	LONP1	SIRPA	RPL13A	AIF1	TLR2
Cytoskeleton Organization (GO:0007010)	11/117	0.0242264	0.189055	0	0	2.08196	7.74553	FGD3	CCL7	BIN1	RAC2	PTK2B	TIMD4	WDPCP	APOE	RNASE1	ARHGAP4	FGD2
Platelet Aggregation (GO:0070527)	5/35	0.024275	0.189055	0	0	3.33596	12.4041	P2RY12	RAP2B	PLEK	PIK3CG	FERMT3
Regulation of Interleukin-17 Production (GO:0032660)	5/35	0.024275	0.189055	0	0	3.33596	12.4041	SLC7A5	DDIT3	IL18	NCKAP1L	LY9
Fc Receptor Mediated Stimulatory Signaling Pathway (GO:0002431)	4/24	0.0256008	0.19839	0	0	4.00105	14.6644	HCK	FCER1G	VAV1	MYO1G
Apoptotic Cell Clearance (GO:0043277)	4/24	0.0256008	0.19839	0	0	4.00105	14.6644	TYROBP	TIMD4	TREM2	THBS1
Blood Circulation (GO:0008015)	6/48	0.0259147	0.199339	0	0	2.86061	10.4496	NPPB	SCPEP1	CXCL10	GCLC	C3AR1	GCLM
Erythrocyte Differentiation (GO:0030218)	6/48	0.0259147	0.199339	0	0	2.86061	10.4496	DYRK3	HCLS1	NCKAP1L	IKZF1	INHBA	HIPK2
Natural Killer Cell Activation (GO:0030101)	6/48	0.0259147	0.199339	0	0	2.86061	10.4496	PTPRC	PRDX1	IL21R	SLAMF7	CD48	VAV1
Regulation of Stress Fiber Assembly (GO:0051492)	8/75	0.0263288	0.201791	0	0	2.39285	8.70302	PTGER4	SFRP1	MYOC	GPR65	WAS	RNASE1	PPM1E	TGFBR1
Icosanoid Transport (GO:0071715)	3/14	0.0266211	0.201791	0	0	5.45283	19.7722	ABCC3	ABCC4	ABCC2
Negative Regulation of Coagulation (GO:0050819)	3/14	0.0266211	0.201791	0	0	5.45283	19.7722	SERPINE1	APOE	PF4
Negative Regulation of Peptidyl-Tyrosine Phosphorylation (GO:0050732)	3/14	0.0266211	0.201791	0	0	5.45283	19.7722	SFRP1	MVP	SAMSN1
Positive Regulation of Syncytium Formation by Plasma Membrane Fusion (GO:0060143)	3/14	0.0266211	0.201791	0	0	5.45283	19.7722	CD53	TYROBP	TREM2
Response to Interleukin-6 (GO:0070741)	3/14	0.0266211	0.201791	0	0	5.45283	19.7722	PTPRT	SELPLG	CITED1
Regulation of Actin Cytoskeleton Organization (GO:0032956)	10/104	0.0268585	0.203097	0	0	2.1334	7.71688	CSF1R	TRPM2	HCK	HAX1	MYO3B	RAC2	PTK2B	RNASE1	CORO1A	NGEF
Canonical NF-kappaB Signal Transduction (GO:0007249)	5/36	0.0271173	0.203575	0	0	3.22818	11.6459	TLR9	TLR8	NLRC3	TLR7	TLR2
Negative Regulation of Smooth Muscle Cell Proliferation (GO:0048662)	5/36	0.0271173	0.203575	0	0	3.22818	11.6459	IL10	HMOX1	APOD	APOE	AIF1
Positive Regulation of Epithelial Cell Migration (GO:0010634)	5/36	0.0271173	0.203575	0	0	3.22818	11.6459	TGFB2	PLCG2	SOX9	HIF1A	RTN4
Organic Cation Transport (GO:0015695)	7/62	0.0278029	0.206123	0	0	2.54948	9.13381	SLC7A5	SLC7A8	SLC6A9	SLC19A3	SLC3A2	SLC7A3	SLC19A2
Negative Regulation of Intracellular Signal Transduction (GO:1902532)	22/297	0.0280887	0.206123	0	0	1.60943	5.74952	DUSP4	SPI1	USP20	GDF15	PAQR3	PLEK	RHOH	PTPRJ	TREM2	NLRC3	ARRB2	NOL3	THBS1	ARHGAP22	P2RX7	PREX1	CILP	DDIT3	BCL2	SIRPA	NLRP3	PMEPA1
Positive Regulation of NF-kappaB Transcription Factor Activity (GO:0051092)	10/105	0.0284664	0.206123	0	0	2.11083	7.51252	TNFSF18	CARD9	BTK	IL18	NLRP3	TNFRSF11A	NLRC4	RAB7B	MTDH	TLR2
Antigen Processing and Presentation of Exogenous Peptide Antigen via MHC Class II (GO:0019886)	4/25	0.029358	0.206123	0	0	3.81032	13.4436	FCER1G	FCGR2B	CTSD	CTSS
Cellular Response to Low-Density Lipoprotein Particle Stimulus (GO:0071404)	4/25	0.029358	0.206123	0	0	3.81032	13.4436	FCER1G	ITGB2	TREM2	CD68
[truncated: 2,702 more rows]
[truncated: 17 more columns]

## Sheet: GO_MF_Up
Term	Overlap	P-value	Adjusted P-value	Old P-value	Old Adjusted P-value	Odds Ratio	Combined Score	Genes
[truncated: 658 more rows]

[truncated: 7 more sheets: PanglaoDB_Augmented_Up, Reactome_Pathways_Down, KEGG_2021_Down, BioCarta_2016_Down, GO_BP_Down, GO_MF_Down, PanglaoDB_Augmented_Down]
