# Supplementary material for: Mutant CHCHD10 disrupts cytochrome c oxidation and activates mitochondrial retrograde signaling
Source: EMBO Mol Med. 2025 Dec 19;18(2):542–74. doi: 10.1038/s44321-025-00358-5 (PMC12905356; doi:10.1038/s44321-025-00358-5)
Supplement: Supplementary file 6 — Dataset EV4 [file 44321_2025_358_MOESM6_ESM.xlsx]

## Sheet: EV Dataset Legend 4
Dataset EV4 -Pathway Analysis RNAseq Chchd10_vs_WT_Females
Enrichr pathway analyses of 955 upregulated and 655 downregulated genes between Chchd10 males and WT females

## Sheet: Chchd10_F_vs_WT_F
	gene_name	gene_biotype	gene_source	baseMean	log2FoldChange	lfcSE	stat	pvalue	padj	log2FoldChangeNotShrinked	lfcSENotShrinked
ENSMUSG00000102693	4933401J01Rik	TEC;	havana
ENSMUSG00000064842	Gm26206	snRNA;	ensembl
ENSMUSG00000051951	Xkr4	protein_coding;	ensembl_havana	14.9138	-0.0237464	0.326618	-0.110929	0.911672	0.947443	-0.0552056	0.497665
ENSMUSG00000102851	Gm18956	processed_pseudogene;	havana
ENSMUSG00000103377	Gm37180	TEC;	havana
ENSMUSG00000104017	Gm37363	TEC;	havana
ENSMUSG00000103025	Gm37686	TEC;	havana
ENSMUSG00000089699	Gm1992	antisense;	havana
ENSMUSG00000103201	Gm37329	TEC;	havana
ENSMUSG00000103147	Gm7341	processed_pseudogene;	havana
ENSMUSG00000103161	Gm38148	TEC;	havana
ENSMUSG00000102331	Gm19938	sense_intronic;	havana
ENSMUSG00000102348	Gm10568	TEC;	havana
ENSMUSG00000102592	Gm38385	TEC;	havana
ENSMUSG00000088333	Gm27396	snRNA;	ensembl
ENSMUSG00000102343	Gm37381	lincRNA;	havana
ENSMUSG00000091572	Vmn2r3	protein_coding;	ensembl_havana	351.073	9.4851	1.03745	9.70824	2.78099e-22	1.90105e-20	10.2379	1.05456
ENSMUSG00000102948	Gm6101	processed_pseudogene;	havana
ENSMUSG00000104123	Gm37483	TEC;	havana
ENSMUSG00000025902	Sox17	protein_coding;	ensembl_havana	348.083	-0.475214	0.242538	-2.47199	0.0134362	0.0373495	-0.624679	0.252702
ENSMUSG00000104238	Gm37587	processed_transcript;	havana
ENSMUSG00000052276	Ostn	protein_coding;	ensembl_havana	266.401	8.46973	1.03749	8.71936	2.7977e-18	1.39963e-16	9.18877	1.05383
ENSMUSG00000096126	Gm22307	snRNA;	ensembl
ENSMUSG00000103003	Gm38076	processed_pseudogene;	havana
ENSMUSG00000104328	Gm37323	lincRNA;	havana
ENSMUSG00000102735	Gm7369	processed_pseudogene;	havana
ENSMUSG00000098104	Gm6085	processed_pseudogene;	havana	2.02277	-0.0134627	0.483022	-0.0631954	0.949611	0.971473	-0.0691749	1.09462
ENSMUSG00000102175	Gm6119	processed_pseudogene;	havana
ENSMUSG00000088000	Gm25493	snRNA;	ensembl
ENSMUSG00000103265	Gm2053	processed_pseudogene;	havana
ENSMUSG00000103922	Gm6123	processed_pseudogene;	havana	24.4635	0.485886	0.32277	2.11948	0.0340502	0.0809235	0.746483	0.352202
ENSMUSG00000033845	Mrpl15	protein_coding;	ensembl_havana	1444.84	0.100943	0.12435	0.874092	0.382068	0.527719	0.116427	0.133197
ENSMUSG00000102275	Gm37144	TEC;	havana
ENSMUSG00000025903	Lypla1	protein_coding;	ensembl_havana	2.70401	0.93361	1.07852	2.67398	0.00749578	0.0227619	3.74972	1.4023
ENSMUSG00000104217	Gm37988	protein_coding;	havana	4.19364	0.163442	0.472305	0.719254	0.471984	0.611888	0.660093	0.917746
ENSMUSG00000033813	Tcea1	protein_coding;	ensembl_havana	502.491	0.844445	0.123379	7.19288	6.344e-13	1.58247e-11	0.877536	0.122001
ENSMUSG00000062588	Gm6104	processed_pseudogene;	havana	8.04448	-0.0112709	0.436265	-0.0509949	0.95933	0.977745	-0.0438982	0.860834
ENSMUSG00000103280	Gm37277	TEC;	havana
ENSMUSG00000002459	Rgs20	protein_coding;	ensembl_havana	2.98068	-0.0094327	0.497035	-0.0450944	0.964032	0.980121	-0.0532439	1.18072
ENSMUSG00000091305	Gm17100	processed_pseudogene;	havana
ENSMUSG00000102653	Gm37079	TEC;	havana
ENSMUSG00000085623	Gm16041	antisense;	havana
ENSMUSG00000091665	Gm17101	processed_pseudogene;	havana
ENSMUSG00000027871	Hsd3b1	protein_coding;	ensembl_havana	62.6446	8.13787	1.17996	7.53737	4.7954e-14	1.37637e-12	9.06096	1.20214
ENSMUSG00000104352	Gm7182	processed_pseudogene;	havana
ENSMUSG00000104046	Gm37567	TEC;	havana
ENSMUSG00000102907	Gm38264	TEC;	havana
ENSMUSG00000025905	Oprk1	protein_coding;	ensembl_havana
ENSMUSG00000103936	Gm36965	processed_pseudogene;	havana
ENSMUSG00000093015	Gm22463	miRNA;	ensembl
ENSMUSG00000103519	Gm37429	TEC;	havana
ENSMUSG00000033774	Npbwr1	protein_coding;	ensembl_havana
ENSMUSG00000103090	Gm19214	processed_pseudogene;	havana
ENSMUSG00000025907	Rb1cc1	protein_coding;	ensembl_havana	1933.01	0.319638	0.142614	2.48053	0.0131188	0.0366376	0.369848	0.1491
ENSMUSG00000090031	4732440D04Rik	antisense;	ensembl_havana	84.9642	-0.356566	0.253028	-1.82592	0.0678622	0.14159	-0.515606	0.282381
ENSMUSG00000087247	Alkal1	protein_coding;	ensembl_havana
ENSMUSG00000103355	Gm2147	processed_pseudogene;	havana
ENSMUSG00000102706	Gm7417	processed_pseudogene;	havana
ENSMUSG00000103845	Gm19026	processed_pseudogene;	havana
ENSMUSG00000033740	St18	protein_coding;	ensembl_havana	1.58542	0	0.597267	0	1	1	0	2.18287
ENSMUSG00000103329	Gm42492	TEC;	havana
ENSMUSG00000104385	Gm7449	processed_pseudogene;	havana
ENSMUSG00000102135	Gm37108	processed_pseudogene;	havana
ENSMUSG00000103282	Gm37275	processed_pseudogene;	havana
ENSMUSG00000102534	Gm37225	processed_pseudogene;	havana
ENSMUSG00000102213	Gm37489	processed_pseudogene;	havana
ENSMUSG00000103629	Gm5694	processed_pseudogene;	havana
ENSMUSG00000051285	Pcmtd1	protein_coding;	ensembl_havana	2066.36	0.0392158	0.104555	0.395135	0.692743	0.794362	0.0434986	0.110085
ENSMUSG00000098201	Gm26983	processed_pseudogene;	havana
ENSMUSG00000103509	Gm38372	TEC;	havana
ENSMUSG00000048538	Gm9826	processed_pseudogene;	ensembl_havana
ENSMUSG00000103709	Nras-ps2	processed_pseudogene;	havana
ENSMUSG00000077244	Gm23274	snoRNA;	ensembl
ENSMUSG00000102768	Gm19002	processed_pseudogene;	havana
ENSMUSG00000097797	Gm26901	lincRNA;	havana	10.5293	0.541079	0.447583	2.00435	0.0450327	0.101925	1.05846	0.528082
ENSMUSG00000103498	Gm18984	processed_pseudogene;	havana
ENSMUSG00000103067	Gm30414	lincRNA;	havana
ENSMUSG00000102320	Gm37791	processed_pseudogene;	havana
ENSMUSG00000104226	Gm7470	processed_pseudogene;	havana
ENSMUSG00000103903	Rps2-ps2	processed_pseudogene;	havana
ENSMUSG00000103557	Gm38216	processed_pseudogene;	havana
ENSMUSG00000025909	Sntg1	protein_coding;	ensembl_havana	11.5664	-0.490771	0.445268	-1.85388	0.0637568	0.134783	-1.01452	0.547243
ENSMUSG00000102647	Gm38024	TEC;	havana
ENSMUSG00000086235	Gm16284	processed_pseudogene;	havana
ENSMUSG00000102253	Gm38259	TEC;	havana
ENSMUSG00000093970	Gm23358	miRNA;	ensembl
ENSMUSG00000103884	Gm37005	TEC;	havana
ENSMUSG00000084353	Gm15452	processed_pseudogene;	havana
ENSMUSG00000103933	Gm36964	processed_pseudogene;	havana
ENSMUSG00000076135	Gm24276	miRNA;	ensembl
ENSMUSG00000086195	Gm6152	processed_pseudogene;	havana
ENSMUSG00000104504	Gm7445	processed_pseudogene;	havana
ENSMUSG00000066693	Gm7493	processed_pseudogene;	havana
ENSMUSG00000102316	Gm37629	TEC;	havana
ENSMUSG00000103819	Gm38008	processed_pseudogene;	havana
ENSMUSG00000102871	Gm37143	TEC;	havana
ENSMUSG00000101571	Gm6187	processed_pseudogene;	havana
ENSMUSG00000104428	Gm18299	processed_pseudogene;	havana
ENSMUSG00000102272	Gm7512	processed_pseudogene;	havana
ENSMUSG00000065625	Gm24765	snRNA;	ensembl
ENSMUSG00000103411	Gm18300	processed_pseudogene;	havana
ENSMUSG00000061024	Rrs1	protein_coding;	ensembl_havana	376.113	0.403235	0.130811	3.36644	0.000761447	0.00319305	0.449026	0.133383
ENSMUSG00000025911	Adhfe1	protein_coding;	ensembl_havana	1472.75	-0.639871	0.161947	-4.42019	9.86136e-06	6.86691e-05	-0.70464	0.159414
ENSMUSG00000079671	2610203C22Rik	processed_transcript;	havana	112.327	-0.103125	0.225719	-0.572832	0.566759	0.694407	-0.159529	0.278491
ENSMUSG00000081441	Gm6161	processed_pseudogene;	havana
ENSMUSG00000067879	3110035E14Rik	protein_coding;	ensembl_havana
ENSMUSG00000099827	Gm29520	lincRNA;	havana
ENSMUSG00000025912	Mybl1	protein_coding;	ensembl_havana	57.9477	0.96131	0.273448	4.18866	2.80606e-05	0.000173838	1.11733	0.266752
ENSMUSG00000045210	Vcpip1	protein_coding;	ensembl_havana	660.143	0.66903	0.0946246	7.37391	1.65699e-13	4.42275e-12	0.6914	0.093763
ENSMUSG00000097893	1700034P13Rik	antisense;	havana	7.84347	0.414057	0.489774	1.58333	0.113346	0.212613	1.10091	0.695311
ENSMUSG00000025915	Sgk3	protein_coding;	ensembl_havana	482.438	0.286704	0.133828	2.34333	0.0191124	0.0501765	0.328642	0.140246
ENSMUSG00000046334	Gm6195	processed_pseudogene;	havana
ENSMUSG00000088916	Gm22607	snRNA;	ensembl
ENSMUSG00000046101	Mcmdc2	protein_coding;	ensembl_havana	5.95196	0.454823	0.536128	1.69108	0.0908224	0.1787	1.31162	0.775611
ENSMUSG00000098234	Snhg6	lincRNA;	havana	218.324	0.0823922	0.138834	0.650238	0.515539	0.650496	0.0984826	0.151456
ENSMUSG00000093178	Snord87	snoRNA;	ensembl
ENSMUSG00000099032	Tcf24	protein_coding;	ensembl_havana	20.5054	-0.0115667	0.327491	-0.054001	0.956934	0.976063	-0.0270304	0.500553
ENSMUSG00000104025	E330040D14Rik	TEC;	havana
ENSMUSG00000025916	Ppp1r42	protein_coding;	ensembl_havana	4.41206	-0.15562	0.438142	-0.679215	0.497002	0.633383	-0.536062	0.789238
ENSMUSG00000087199	Gm15818	antisense;	havana
ENSMUSG00000095780	Gm24674	snRNA;	ensembl
ENSMUSG00000025917	Cops5	protein_coding;	ensembl_havana	1900.06	0.337556	0.100849	3.53297	0.000410913	0.0018561	0.363581	0.102911
ENSMUSG00000056763	Cspp1	protein_coding;	ensembl_havana	232.511	-0.0997544	0.141567	-0.774958	0.438364	0.581305	-0.119864	0.154672
ENSMUSG00000102356	1700047N06Rik	TEC;	havana
ENSMUSG00000067851	Arfgef1	protein_coding;	ensembl_havana	2533.38	0.0630464	0.168452	0.42718	0.669248	0.775866	0.0818284	0.191555
ENSMUSG00000088153	Gm26348	misc_RNA;	ensembl
ENSMUSG00000102556	Gm37569	TEC;	havana
ENSMUSG00000042501	Cpa6	protein_coding;	ensembl_havana
ENSMUSG00000103810	Gm38005	TEC;	havana
ENSMUSG00000083422	Gm15604	processed_pseudogene;	havana
ENSMUSG00000094979	Gm25253	snRNA;	ensembl
ENSMUSG00000081417	Gm15603	processed_pseudogene;	havana
ENSMUSG00000103448	Gm37133	TEC;	havana
ENSMUSG00000100212	Gm5522	processed_pseudogene;	havana
ENSMUSG00000100648	Gm28659	processed_pseudogene;	havana
ENSMUSG00000088585	Gm22963	snoRNA;	ensembl
ENSMUSG00000048960	Prex2	protein_coding;	ensembl_havana	1096.91	-0.448451	0.164918	-3.09657	0.00195773	0.00724441	-0.520573	0.168113
ENSMUSG00000077318	Gm24173	snoRNA;	ensembl
ENSMUSG00000101827	Gm28686	processed_pseudogene;	havana
ENSMUSG00000103494	Gm37410	TEC;	havana
ENSMUSG00000057715	A830018L16Rik	protein_coding;	ensembl_havana	3.25773	0.64927	0.809664	2.20696	0.0273165	0.0675278	2.73553	1.2395
ENSMUSG00000103825	Gm38178	TEC;	havana
ENSMUSG00000099845	Gm29273	processed_pseudogene;	havana
ENSMUSG00000103561	Gm38069	TEC;	havana
ENSMUSG00000101610	Gm7560	processed_pseudogene;	havana
ENSMUSG00000093864	Gm22633	snRNA;	ensembl
ENSMUSG00000098555	Mir6341	miRNA;	mirbase
ENSMUSG00000097628	Gm2383	processed_pseudogene;	havana	5.34479	0.123905	0.377446	0.55151	0.581284	0.706046	0.336896	0.610861
ENSMUSG00000098163	Gm6216	processed_pseudogene;	havana
ENSMUSG00000097171	Gm17644	lincRNA;	havana
ENSMUSG00000101314	Gm29663	lincRNA;	havana
ENSMUSG00000016918	Sulf1	protein_coding;	ensembl_havana	1052.35	0.018378	0.183891	0.116798	0.90702	0.944406	0.0250916	0.214829
ENSMUSG00000025938	Slco5a1	protein_coding;	ensembl_havana	299.316	0.0768168	0.204133	0.454676	0.649343	0.760411	0.11128	0.244747
ENSMUSG00000104518	Gm37162	TEC;	havana
ENSMUSG00000069620	Gm5250	processed_pseudogene;	havana
ENSMUSG00000099498	Gm29283	lincRNA;	havana
ENSMUSG00000042414	Prdm14	protein_coding;	ensembl_havana
ENSMUSG00000005886	Ncoa2	protein_coding;	ensembl_havana	1112.62	0.235409	0.116342	2.16539	0.0303575	0.0734336	0.263338	0.121612
ENSMUSG00000103506	Gm38376	TEC;	havana
ENSMUSG00000103495	Gm37409	TEC;	havana
ENSMUSG00000099183	Gm27881	miRNA;	ensembl
ENSMUSG00000102639	Gm38223	TEC;	havana
ENSMUSG00000104170	Gm37702	TEC;	havana
ENSMUSG00000087782	Gm23169	snRNA;	ensembl
ENSMUSG00000103085	Gm38120	TEC;	havana
ENSMUSG00000102664	Gm38380	TEC;	havana
ENSMUSG00000101476	Gm29570	antisense;	havana	2.4619	-0.00341128	0.47877	-0.0159433	0.98728	0.993716	-0.0170796	1.07127
ENSMUSG00000101171	Gm7593	processed_pseudogene;	havana
ENSMUSG00000025935	Tram1	protein_coding;	ensembl_havana	1251.44	0.00411578	0.11083	0.0393681	0.968597	0.982977	0.00462535	0.11749
ENSMUSG00000025937	Lactb2	protein_coding;	ensembl_havana	707.331	0.21157	0.133141	1.73322	0.0830572	0.166692	0.245527	0.14166
ENSMUSG00000102982	Gm38319	TEC;	havana
ENSMUSG00000067813	Xkr9	protein_coding;	ensembl_havana
ENSMUSG00000077368	Gm26273	snoRNA;	ensembl
ENSMUSG00000097711	Gm5523	processed_pseudogene;	havana	8.48853	0.24265	0.401769	1.03111	0.302488	0.445303	0.624992	0.606134
ENSMUSG00000102166	Gm36947	TEC;	havana
ENSMUSG00000089358	Gm25491	misc_RNA;	ensembl
ENSMUSG00000104209	Gm37400	TEC;	havana
ENSMUSG00000025932	Eya1	protein_coding;	ensembl_havana	65.5792	-0.120433	0.256888	-0.621336	0.534379	0.666949	-0.206132	0.331756
ENSMUSG00000095853	Gm22616	miRNA;	ensembl
ENSMUSG00000102588	Gm37444	TEC;	havana
ENSMUSG00000054493	Gm9947	antisense;	ensembl_havana	13.2889	0.048994	0.341847	0.225476	0.821609	0.886234	0.120545	0.534625
ENSMUSG00000025930	Msc	protein_coding;	ensembl_havana	67.2779	-0.444467	0.305508	-2.01411	0.0439978	0.100038	-0.679441	0.33734
ENSMUSG00000103492	Gm37412	TEC;	havana	3.81219	-0.250266	0.502372	-1.05843	0.289859	0.431859	-0.98001	0.925908
ENSMUSG00000081201	Smt3h2-ps4	processed_pseudogene;	ensembl_havana
ENSMUSG00000082193	Rpl5-ps1	processed_pseudogene;	ensembl_havana	4.96025	-0.3005	0.48171	-1.2236	0.221105	0.352909	-0.962942	0.786978
ENSMUSG00000032769	Trpa1	protein_coding;	ensembl_havana
ENSMUSG00000088159	Gm26345	snoRNA;	ensembl
ENSMUSG00000073737	Gm10566	processed_pseudogene;	havana	4.34182	-0.0463705	0.421463	-0.208141	0.835119	0.895706	-0.165005	0.792754
ENSMUSG00000092083	Kcnb2	protein_coding;	ensembl_havana
ENSMUSG00000102937	Gm38116	TEC;	havana
ENSMUSG00000104149	Gm37138	TEC;	havana
ENSMUSG00000088829	Gm25227	snoRNA;	ensembl
ENSMUSG00000077377	Gm25168	snoRNA;	ensembl
ENSMUSG00000101652	Gm6060	processed_pseudogene;	havana
ENSMUSG00000100814	Gm28669	processed_pseudogene;	havana
ENSMUSG00000025925	Terf1	protein_coding;	ensembl_havana	211.827	-0.316568	0.157963	-2.26282	0.0236469	0.0599525	-0.377673	0.166904
ENSMUSG00000104379	Gm37509	TEC;	havana	3.89549	-0.160597	0.478599	-0.710488	0.477402	0.616724	-0.674198	0.948923
ENSMUSG00000032719	Sbspon	protein_coding;	ensembl_havana
ENSMUSG00000088943	Gm23259	misc_RNA;	ensembl
ENSMUSG00000100652	Gm7634	processed_pseudogene;	havana
ENSMUSG00000067795	4930444P10Rik	protein_coding;	ensembl_havana
ENSMUSG00000043716	Rpl7	protein_coding;	ensembl_havana	8475.82	0.212706	0.0795283	2.76188	0.00574697	0.018182	0.224702	0.0813583
ENSMUSG00000025921	Rdh10	protein_coding;	ensembl_havana	176.988	-0.207958	0.130128	-1.73651	0.0824736	0.165799	-0.239948	0.138178
ENSMUSG00000104165	Gm38249	TEC;	havana
ENSMUSG00000100868	Gm28095	antisense;	havana
ENSMUSG00000025920	Stau2	protein_coding;	ensembl_havana	1704.5	0.455316	0.133876	3.72682	0.000193907	0.000954613	0.503827	0.135189
ENSMUSG00000089982	Gm7568	antisense;	havana
ENSMUSG00000025939	Ube2w	protein_coding;	ensembl_havana	682.782	0.2238	0.105719	2.23928	0.0251378	0.063091	0.245979	0.109847
ENSMUSG00000102457	Gm38342	TEC;	havana
ENSMUSG00000079658	Eloc	protein_coding;	ensembl_havana	1917.48	0.154202	0.0875761	1.82856	0.0674662	0.140959	0.1653	0.0903992
ENSMUSG00000097744	D030040B21Rik	lincRNA;	havana
ENSMUSG00000100959	Gm7654	processed_pseudogene;	havana
ENSMUSG00000025940	Tmem70	protein_coding;	ensembl_havana	1962.82	-0.0501057	0.105567	-0.500556	0.616684	0.734216	-0.0556754	0.111227
ENSMUSG00000025779	Ly96	protein_coding;	ensembl_havana	106.642	0.232997	0.181539	1.49678	0.13445	0.242798	0.301266	0.201276
ENSMUSG00000100093	Gm29649	processed_pseudogene;	havana
ENSMUSG00000091020	Gm5828	processed_pseudogene;	havana
ENSMUSG00000101640	Gm28376	antisense;	havana	6.79063	0.269577	0.444725	1.11723	0.263898	0.403174	0.787424	0.704803
ENSMUSG00000104133	4921511E07Rik	TEC;	havana
ENSMUSG00000042686	Jph1	protein_coding;	ensembl_havana	475.612	0.302667	0.198335	1.82491	0.0680144	0.141825	0.396404	0.217218
ENSMUSG00000100110	Gm28783	lincRNA;	havana
ENSMUSG00000025777	Gdap1	protein_coding;	ensembl_havana
ENSMUSG00000099899	Gm28784	lincRNA;	havana
ENSMUSG00000100272	Gm28785	processed_pseudogene;	havana
ENSMUSG00000100398	Gm5251	processed_pseudogene;	havana
ENSMUSG00000101589	Rbm6-ps1	processed_pseudogene;	havana
ENSMUSG00000102048	Gm6075	processed_pseudogene;	havana
ENSMUSG00000089534	Gm25166	snoRNA;	ensembl
ENSMUSG00000067780	Pi15	protein_coding;	ensembl_havana	169.732	-0.534329	0.281156	-2.5057	0.0122211	0.0345399	-0.729784	0.29125
ENSMUSG00000100053	Gm28154	antisense;	havana	3.18526	-0.0553544	0.438586	-0.249426	0.803031	0.874463	-0.214412	0.859621
ENSMUSG00000085125	Gm16070	antisense;	havana	10.5124	-0.0738838	0.335738	-0.3411	0.733028	0.823858	-0.175192	0.51361
ENSMUSG00000025776	Crispld1	protein_coding;	ensembl_havana	61.0922	-0.0056434	0.218734	-0.0319762	0.974491	0.986957	-0.00866813	0.271081
ENSMUSG00000099895	Gm28153	antisense;	havana
ENSMUSG00000100554	Gm7690	processed_pseudogene;	havana
ENSMUSG00000099473	Gm18775	transcribed_unprocessed_pseudogene;	havana
ENSMUSG00000099591	Gm17969	processed_pseudogene;	havana
ENSMUSG00000109887	Gm28756	processed_transcript;	havana
ENSMUSG00000102001	Gm28755	unprocessed_pseudogene;	havana
ENSMUSG00000101717	Gm45784	transcribed_unprocessed_pseudogene;	havana
ENSMUSG00000025774	Crisp4	protein_coding;	ensembl_havana
ENSMUSG00000070977	Defb44-ps	unprocessed_pseudogene;	havana
ENSMUSG00000073735	Defb18	protein_coding;	ensembl_havana
ENSMUSG00000067773	Defb41	protein_coding;	ensembl_havana
ENSMUSG00000101685	Gm17837	processed_pseudogene;	havana
ENSMUSG00000101306	Gm5252	processed_pseudogene;	havana
ENSMUSG00000088800	Gm24075	snoRNA;	ensembl
ENSMUSG00000101644	Gm28343	processed_pseudogene;	havana
ENSMUSG00000099433	Gm28344	processed_pseudogene;	havana
ENSMUSG00000089787	Gm15825	antisense;	havana
ENSMUSG00000042596	Tfap2d	protein_coding;	ensembl_havana
ENSMUSG00000100720	Gm10075	processed_pseudogene;	havana
ENSMUSG00000025927	Tfap2b	protein_coding;	ensembl_havana
ENSMUSG00000100538	Gm28340	lincRNA;	havana
ENSMUSG00000101117	Gm28341	processed_pseudogene;	havana
ENSMUSG00000100204	Gm4849	processed_pseudogene;	havana	2.05458	0.63602	1.01224	2.35569	0.0184885	0.0487947	4.32527	1.8361
ENSMUSG00000084668	Gm24633	snoRNA;	ensembl
ENSMUSG00000102597	Gm38382	TEC;	havana
ENSMUSG00000043760	Pkhd1	protein_coding;	ensembl_havana
ENSMUSG00000104095	Gm37315	TEC;	havana
ENSMUSG00000089914	4930486I03Rik	antisense;	havana
ENSMUSG00000090142	Gm15795	processed_pseudogene;	havana
ENSMUSG00000070175	Gm24162	snRNA;	ensembl
ENSMUSG00000099906	Gm28653	lincRNA;	havana
ENSMUSG00000065559	Mir206	miRNA;	mirbase
ENSMUSG00000065480	Mir133b	miRNA;	mirbase
ENSMUSG00000025929	Il17a	protein_coding;	ensembl_havana
ENSMUSG00000041872	Il17f	protein_coding;	ensembl_havana
ENSMUSG00000041859	Mcm3	protein_coding;	ensembl_havana	172.647	-0.0992657	0.183477	-0.63207	0.527341	0.660566	-0.13406	0.212097
ENSMUSG00000099714	Gm20587	processed_pseudogene;	havana
ENSMUSG00000102121	Gm28065	lincRNA;	havana
ENSMUSG00000088858	Gm24723	snoRNA;	ensembl
ENSMUSG00000097934	6720483E21Rik	lincRNA;	havana
ENSMUSG00000025931	Paqr8	protein_coding;	ensembl_havana	60.7179	-0.514097	0.239063	-2.68822	0.00718343	0.0219616	-0.658198	0.244845
ENSMUSG00000077314	Gm24171	snoRNA;	ensembl
ENSMUSG00000100929	Gm28064	processed_pseudogene;	havana
ENSMUSG00000041809	Efhc1	protein_coding;	ensembl_havana	31.685	-0.103973	0.248943	-0.545916	0.585124	0.709037	-0.174324	0.319324
ENSMUSG00000041779	Tram2	protein_coding;	ensembl_havana	238.249	-0.14308	0.146321	-1.08296	0.278827	0.420532	-0.173028	0.159774
ENSMUSG00000099971	Gm28287	antisense;	havana
ENSMUSG00000093765	Gm20658	antisense;	havana	70.2169	7.57737	1.19514	7.01247	2.34152e-12	5.42517e-11	8.49611	1.21157
ENSMUSG00000025933	Tmem14a	protein_coding;	ensembl_havana	79.995	0.0551598	0.161674	0.385533	0.699843	0.799731	0.0702488	0.182212
ENSMUSG00000102633	Gm38224	TEC;	havana
ENSMUSG00000025934	Gsta3	protein_coding;	ensembl_havana	396.32	0.548498	0.190249	3.36975	0.000752352	0.00315861	0.640915	0.190196
ENSMUSG00000099343	Gm28836	antisense;	havana
ENSMUSG00000096375	Gm7094	unprocessed_pseudogene;	havana
ENSMUSG00000025936	Gm4956	transcribed_unprocessed_pseudogene;	ensembl_havana	78.3038	-0.292632	0.35298	-1.27474	0.202401	0.330688	-0.593326	0.465449
ENSMUSG00000093963	Gm21909	unprocessed_pseudogene;	havana
ENSMUSG00000067750	Khdc1a	protein_coding;	ensembl_havana
ENSMUSG00000086194	Gm16329	unprocessed_pseudogene;	havana
ENSMUSG00000094436	Gm16327	processed_pseudogene;	havana
ENSMUSG00000041722	Khdc1c	protein_coding;	ensembl_havana
ENSMUSG00000085507	Gm2709	unprocessed_pseudogene;	havana
ENSMUSG00000094926	Gm16533	processed_pseudogene;	havana
ENSMUSG00000085079	Khdc1b	protein_coding;	ensembl_havana
ENSMUSG00000085679	Gm16328	processed_pseudogene;	havana
ENSMUSG00000028033	Kcnq5	protein_coding;	ensembl_havana	11.5849	-0.0376753	0.349985	-0.172445	0.863088	0.914284	-0.0963377	0.558658
ENSMUSG00000104138	Gm36949	TEC;	havana
ENSMUSG00000082935	Gm7658	processed_pseudogene;	havana
ENSMUSG00000103748	Gm38243	TEC;	havana
ENSMUSG00000097109	Gm26580	lincRNA;	ensembl
ENSMUSG00000099692	Gm5696	processed_pseudogene;	havana
ENSMUSG00000100418	Gm28239	processed_pseudogene;	havana
ENSMUSG00000041670	Rims1	protein_coding;	ensembl_havana	7.10055	-0.0588038	0.382435	-0.2642	0.791626	0.866304	-0.17207	0.651287
ENSMUSG00000097642	Gm26866	processed_pseudogene;	havana
ENSMUSG00000101468	Gm7761	processed_pseudogene;	havana
ENSMUSG00000101227	Gm29506	sense_overlapping;	havana
ENSMUSG00000073730	4933415F23Rik	protein_coding;	ensembl_havana
ENSMUSG00000089553	Gm24176	snoRNA;	ensembl
ENSMUSG00000102766	Gm6420	TEC;	ensembl_havana
ENSMUSG00000065405	Mir30a	miRNA;	mirbase
ENSMUSG00000097970	Gm27028	lincRNA;	havana	24.4103	-0.26165	0.318199	-1.19809	0.230884	0.364682	-0.491748	0.410445
ENSMUSG00000065567	Mir30c-2	miRNA;	mirbase
ENSMUSG00000100775	Gm29107	lincRNA;	havana
ENSMUSG00000101226	Gm20954	processed_pseudogene;	havana
ENSMUSG00000026158	Ogfrl1	protein_coding;	ensembl_havana	827.838	0.141178	0.0901318	1.62991	0.10312	0.197464	0.152049	0.0932863
ENSMUSG00000097920	Gm7784	processed_pseudogene;	havana
ENSMUSG00000099503	Gm28822	lincRNA;	havana
ENSMUSG00000026156	B3gat2	protein_coding;	ensembl_havana
ENSMUSG00000026155	Smap1	protein_coding;	ensembl_havana	584.344	0.151354	0.124365	1.31165	0.189638	0.315125	0.173785	0.132494
ENSMUSG00000026154	Sdhaf4	protein_coding;	ensembl_havana	770.067	-0.121286	0.119345	-1.08841	0.276414	0.417524	-0.138155	0.126933
ENSMUSG00000102495	Gm26524	TEC;	ensembl_havana
ENSMUSG00000026153	Fam135a	protein_coding;	ensembl_havana	795.745	0.0376497	0.093201	0.421073	0.673701	0.779407	0.0408899	0.0971087
ENSMUSG00000102398	Gm37580	TEC;	havana
ENSMUSG00000097670	Gm26607	processed_pseudogene;	havana
ENSMUSG00000026147	Col9a1	protein_coding;	ensembl_havana
ENSMUSG00000026141	Col19a1	protein_coding;	ensembl_havana	6.40518	-0.0174342	0.388784	-0.0784682	0.937456	0.96377	-0.0533404	0.679771
ENSMUSG00000077463	Gm26418	snoRNA;	ensembl
ENSMUSG00000099997	Tubb4b-ps2	processed_pseudogene;	havana	2.93085	0.132918	0.47282	0.594565	0.552134	0.682114	0.567694	0.954805
ENSMUSG00000100131	Gm28439	unprocessed_pseudogene;	havana	429.473	-0.828815	0.291262	-3.5704	0.000356443	0.00163606	-1.01276	0.283654
ENSMUSG00000067736	Gm10222	unprocessed_pseudogene;	ensembl_havana	160.385	-0.517052	0.280824	-2.43338	0.0149587	0.0408525	-0.713185	0.293084
ENSMUSG00000057933	Gsta2	protein_coding;	ensembl_havana	534.791	7.51564	0.427903	17.7772	1.06142e-70	9.50504e-68	7.62981	0.429191
ENSMUSG00000111709	Gm3776	protein_coding;	havana	407.72	7.3414	0.424421	17.5065	1.27921e-68	9.54614e-66	7.45268	0.42571
ENSMUSG00000054136	Adm2	protein_coding;	ensembl_havana	36.9339	7.11982	1.21083	6.61214	3.78799e-11	7.31066e-10	8.03585	1.21532
ENSMUSG00000042045	Sln	protein_coding;	ensembl_havana	235.794	7.06855	4.26877	4.91909	8.69484e-07	7.6149e-06	16.4333	3.34072
ENSMUSG00000052131	Akr1b7	protein_coding;	ensembl_havana	73.5367	6.71574	0.904098	7.95073	1.85421e-15	6.46087e-14	7.21253	0.907154
ENSMUSG00000073725	Lmbrd1	protein_coding;	ensembl_havana	1158.76	0.148654	0.0943857	1.64528	0.0999129	0.192744	0.161169	0.0979588
ENSMUSG00000100808	Gm28594	processed_pseudogene;	havana
ENSMUSG00000100483	Gm28237	lincRNA;	havana
ENSMUSG00000100450	Gm9443	processed_pseudogene;	havana
ENSMUSG00000099392	Gm29414	lincRNA;	havana
ENSMUSG00000033569	Adgrb3	protein_coding;	ensembl_havana
ENSMUSG00000080849	Gm15702	processed_pseudogene;	havana
ENSMUSG00000104257	Gm20172	TEC;	havana
ENSMUSG00000096866	Gm22260	snRNA;	ensembl
ENSMUSG00000102296	Gm37543	TEC;	havana
ENSMUSG00000103209	Gm37331	TEC;	havana
ENSMUSG00000104027	Gm37211	TEC;	havana
ENSMUSG00000102407	Gm37862	TEC;	havana
ENSMUSG00000103214	Gm38286	TEC;	havana
ENSMUSG00000104100	Gm37880	TEC;	havana
ENSMUSG00000084740	Gm25294	snRNA;	ensembl
ENSMUSG00000103889	Gm37011	TEC;	havana
ENSMUSG00000101301	Gm29214	processed_pseudogene;	havana
ENSMUSG00000104221	Gm37051	TEC;	havana
ENSMUSG00000102250	Gm38260	TEC;	havana
ENSMUSG00000102317	Gm37628	TEC;	havana
ENSMUSG00000103563	8030445P17Rik	TEC;	havana
ENSMUSG00000102465	Gm38198	TEC;	havana
ENSMUSG00000102659	Gm37077	TEC;	havana
ENSMUSG00000103924	Gm37895	TEC;	havana
ENSMUSG00000104132	Gm36952	TEC;	havana
ENSMUSG00000102747	Gm37602	TEC;	havana
ENSMUSG00000102386	2900022M07Rik	TEC;	havana
ENSMUSG00000103004	2900002M20Rik	TEC;	havana
ENSMUSG00000104516	Gm9884	TEC;	ensembl_havana
ENSMUSG00000101618	Gm18443	processed_pseudogene;	havana
ENSMUSG00000099458	Gm19123	processed_pseudogene;	havana
ENSMUSG00000088111	Gm24064	snoRNA;	ensembl
ENSMUSG00000073722	4931408C20Rik	protein_coding;	ensembl_havana
ENSMUSG00000095256	n-R5s209	rRNA;	ensembl
ENSMUSG00000100310	Gm19641	processed_pseudogene;	havana
ENSMUSG00000101514	Gm5524	lincRNA;	havana
ENSMUSG00000101033	Gm18776	processed_pseudogene;	havana
ENSMUSG00000101372	Gm19028	processed_pseudogene;	havana
ENSMUSG00000103241	Gm38089	TEC;	havana
ENSMUSG00000086240	Gm7846	processed_pseudogene;	havana
ENSMUSG00000048411	Gm597	protein_coding;	ensembl_havana
ENSMUSG00000081557	Gm5697	processed_pseudogene;	havana
ENSMUSG00000058590	Gm6462	processed_pseudogene;	havana
ENSMUSG00000101235	Gm18033	processed_pseudogene;	havana
ENSMUSG00000064433	Gm25586	misc_RNA;	ensembl
ENSMUSG00000080625	Gm22679	miRNA;	ensembl
ENSMUSG00000080391	Gm23785	miRNA;	ensembl
ENSMUSG00000099257	Mir6342	miRNA;	mirbase
ENSMUSG00000099492	Gm5525	processed_pseudogene;	havana	5.90452	0.535173	0.604111	1.89661	0.0578797	0.124789	1.64195	0.865732
ENSMUSG00000101726	Gm7858	processed_pseudogene;	havana
ENSMUSG00000096829	Gm23771	miRNA;	ensembl
ENSMUSG00000098883	Gm27430	miRNA;	ensembl
ENSMUSG00000053185	Gm9898	lincRNA;	ensembl_havana
ENSMUSG00000100261	Gm6473	unprocessed_pseudogene;	havana
ENSMUSG00000101180	Gm2914	processed_pseudogene;	havana
ENSMUSG00000048874	Phf3	protein_coding;	ensembl_havana	1128.21	0.239081	0.0955262	2.62198	0.00874194	0.0258876	0.258061	0.0984221
ENSMUSG00000103783	Gm37522	TEC;	havana
ENSMUSG00000104315	Gm37906	TEC;	havana
ENSMUSG00000026064	Ptp4a1	protein_coding;	ensembl_havana	858.187	0.768291	0.167979	5.05861	4.22325e-07	3.96605e-06	0.832186	0.164509
ENSMUSG00000086151	Gm5698	processed_pseudogene;	havana
ENSMUSG00000086726	Gm9458	processed_pseudogene;	havana
ENSMUSG00000087346	Gm5699	processed_pseudogene;	havana	2.3102	0.156699	0.552824	0.755618	0.449878	0.592102	1.037	1.37239
ENSMUSG00000100371	Gm29669	lincRNA;	havana
ENSMUSG00000100237	Gm28644	lincRNA;	havana
ENSMUSG00000098529	Gm27362	rRNA;	ensembl
ENSMUSG00000086727	4931428L18Rik	protein_coding;	ensembl_havana
ENSMUSG00000100910	Gm29128	antisense;	havana
ENSMUSG00000099796	Gm7893	processed_pseudogene;	havana
ENSMUSG00000050217	Lgsn	protein_coding;	ensembl_havana
ENSMUSG00000026063	Pih1d3	protein_coding;	ensembl_havana
ENSMUSG00000077664	Gm26145	snoRNA;	ensembl
ENSMUSG00000100205	Gm4850	processed_pseudogene;	havana
ENSMUSG00000100592	Gm28645	processed_pseudogene;	havana
ENSMUSG00000094215	Gm6489	processed_pseudogene;	havana
ENSMUSG00000101093	Gm10307	processed_pseudogene;	havana
ENSMUSG00000070960	Gm19680	processed_pseudogene;	havana	5.38241	-0.301254	0.523353	-1.2391	0.215309	0.345981	-1.15257	0.930171
ENSMUSG00000088620	Gm23032	snRNA;	ensembl
ENSMUSG00000082159	Gm7910	processed_pseudogene;	havana
ENSMUSG00000026058	Khdrbs2	protein_coding;	ensembl_havana
ENSMUSG00000064688	Gm25814	snRNA;	ensembl
ENSMUSG00000103482	Gm37999	TEC;	havana
ENSMUSG00000104498	Gm37110	TEC;	havana
ENSMUSG00000104313	Gm37911	TEC;	havana
ENSMUSG00000102865	Gm9839	TEC;	ensembl_havana
ENSMUSG00000102321	Gm37792	TEC;	havana
ENSMUSG00000091318	Gm5415	protein_coding;	ensembl_havana
ENSMUSG00000089489	Gm24732	snRNA;	ensembl
ENSMUSG00000104433	Gm37426	TEC;	havana
ENSMUSG00000089395	Gm23024	misc_RNA;	ensembl
ENSMUSG00000102926	Gm37151	TEC;	havana
ENSMUSG00000100497	Gm28624	processed_pseudogene;	havana
ENSMUSG00000102917	Gm37724	lincRNA;	havana
ENSMUSG00000100481	Gm7114	processed_pseudogene;	havana
ENSMUSG00000100590	Gm4785	processed_pseudogene;	havana
ENSMUSG00000088750	Gm24901	snRNA;	ensembl
ENSMUSG00000104230	Gm37591	lincRNA;	havana
ENSMUSG00000101754	Gm2987	processed_pseudogene;	havana
ENSMUSG00000065223	Gm25792	snRNA;	ensembl
ENSMUSG00000100318	Gm18799	processed_pseudogene;	havana
ENSMUSG00000101612	Gm7933	processed_pseudogene;	havana
ENSMUSG00000065260	Gm23453	snRNA;	ensembl
ENSMUSG00000026134	Prim2	protein_coding;	ensembl_havana	104.831	0.000406218	0.185193	0.00256879	0.99795	0.99996	0.00055712	0.21688
ENSMUSG00000101682	Gm29228	processed_pseudogene;	havana
ENSMUSG00000102714	Gm37618	TEC;	havana
ENSMUSG00000102093	Gm17813	processed_pseudogene;	havana
ENSMUSG00000103746	1700001G17Rik	TEC;	ensembl_havana
ENSMUSG00000102198	Gm38173	TEC;	havana
ENSMUSG00000004768	Rab23	protein_coding;	ensembl_havana	257.646	-0.0843972	0.161994	-0.589144	0.555765	0.685378	-0.107263	0.182066
ENSMUSG00000042215	Bag2	protein_coding;	ensembl_havana	984.541	0.888311	0.136416	6.87919	6.01946e-12	1.30519e-10	0.927836	0.134876
ENSMUSG00000103072	Gm37905	TEC;	havana
ENSMUSG00000042197	Zfp451	protein_coding;	ensembl_havana	520.064	-0.303367	0.0907662	-3.49115	0.00048095	0.00213545	-0.323379	0.0926283
ENSMUSG00000081402	Gm15455	processed_pseudogene;	havana
ENSMUSG00000030827	Fgf21	protein_coding;	ensembl_havana	43.2975	6.67821	1.09154	6.81049	9.72646e-12	2.03982e-10	7.40267	1.08695
ENSMUSG00000104416	Gm37067	TEC;	havana
ENSMUSG00000026131	Dst	protein_coding;	ensembl_havana	11741.5	0.446818	0.123562	3.91603	9.00196e-05	0.000487379	0.488391	0.124716
ENSMUSG00000103596	Gm37354	TEC;	havana
ENSMUSG00000099382	Gm28631	processed_pseudogene;	havana
ENSMUSG00000084506	Gm23792	snRNA;	ensembl
ENSMUSG00000103364	Gm38157	TEC;	havana
ENSMUSG00000105982	Mir6896	miRNA;	mirbase
ENSMUSG00000096992	Gm26788	processed_transcript;	havana
ENSMUSG00000103001	A930005N03Rik	TEC;	havana
ENSMUSG00000104397	Gm37958	lincRNA;	havana
ENSMUSG00000102839	Gm37385	TEC;	havana
ENSMUSG00000101206	Gm5266	processed_pseudogene;	havana
ENSMUSG00000101462	Gm3052	transcribed_processed_pseudogene;	havana	6.48448	-0.0737047	0.406315	-0.328958	0.742188	0.830267	-0.238981	0.72648
ENSMUSG00000102336	Gm37233	lincRNA;	havana	20.7405	-0.334013	0.349832	-1.44619	0.148124	0.26155	-0.638523	0.441521
ENSMUSG00000092852	Mir5103	miRNA;	mirbase
ENSMUSG00000042111	Ccdc115	protein_coding;	ensembl_havana	417.885	0.287408	0.111906	2.739	0.00616261	0.0192555	0.316831	0.115674
ENSMUSG00000101711	Gm28306	antisense;	havana
ENSMUSG00000026127	Imp4	protein_coding;	ensembl_havana	539.684	0.426483	0.102938	4.38808	1.14357e-05	7.84723e-05	0.455566	0.103819
ENSMUSG00000026126	Ptpn18	protein_coding;	ensembl_havana	146.505	0.389026	0.221912	2.16402	0.030463	0.073669	0.514295	0.237657
ENSMUSG00000100280	Gm28417	processed_transcript;	havana	7.82632	-0.0553252	0.424322	-0.248145	0.804022	0.875115	-0.198761	0.800989
ENSMUSG00000101223	4930568A12Rik	lincRNA;	havana
ENSMUSG00000026125	Prss39	protein_coding;	ensembl_havana
ENSMUSG00000101116	Gm28416	processed_pseudogene;	havana
ENSMUSG00000026124	Cfc1	protein_coding;	ensembl_havana
ENSMUSG00000101803	Gm28419	processed_pseudogene;	havana
ENSMUSG00000037529	Prss40	protein_coding;	ensembl_havana
ENSMUSG00000045815	1700101I19Rik	antisense;	ensembl_havana
ENSMUSG00000045174	Amer3	protein_coding;	ensembl_havana
ENSMUSG00000100524	Gm28418	processed_pseudogene;	havana
ENSMUSG00000102499	Gm36984	processed_pseudogene;	havana
ENSMUSG00000103521	Gm29730	processed_pseudogene;	havana
ENSMUSG00000104098	AA619741	processed_pseudogene;	havana
ENSMUSG00000037509	Arhgef4	protein_coding;	ensembl_havana	14.0994	-0.196912	0.310087	-0.921378	0.356853	0.502456	-0.384223	0.417009
ENSMUSG00000102537	Gm37224	processed_pseudogene;	havana
ENSMUSG00000102612	Gm37845	processed_pseudogene;	havana
ENSMUSG00000104002	Gm38336	antisense;	havana	4.55267	-0.177451	0.456383	-0.770064	0.441262	0.583678	-0.644657	0.837147
ENSMUSG00000037503	Fam168b	protein_coding;	ensembl_havana	1451.07	-0.0221109	0.104249	-0.22336	0.823255	0.887314	-0.0245171	0.109765
ENSMUSG00000104358	Gm37127	TEC;	havana
ENSMUSG00000026123	Plekhb2	protein_coding;	ensembl_havana	2014.85	0.115286	0.150324	0.853514	0.393374	0.538593	0.141399	0.165667
ENSMUSG00000103716	Gm19430	processed_pseudogene;	havana
ENSMUSG00000103548	Gm37670	processed_pseudogene;	havana
ENSMUSG00000103760	Gm8009	processed_pseudogene;	havana
ENSMUSG00000103997	Gm38027	processed_pseudogene;	havana
ENSMUSG00000077231	Gm25096	snoRNA;	ensembl
ENSMUSG00000104417	Gm37068	lincRNA;	havana
ENSMUSG00000064601	Gm25634	snRNA;	ensembl
ENSMUSG00000101714	Gm28415	lincRNA;	havana
ENSMUSG00000013418	B4galnt2	protein_coding;	ensembl_havana	30.5388	6.61312	1.25184	6.14934	7.78077e-10	1.21494e-08	7.55758	1.22901
ENSMUSG00000103096	Gm8022	processed_pseudogene;	havana
ENSMUSG00000102279	Gm37146	lincRNA;	havana
ENSMUSG00000103708	Gm33222	lincRNA;	havana
ENSMUSG00000104201	4930535G08Rik	lincRNA;	havana
ENSMUSG00000102434	Gm38049	TEC;	havana
ENSMUSG00000045216	Hs6st1	protein_coding;	ensembl_havana	652.289	0.238173	0.105034	2.3978	0.016494	0.0443422	0.261088	0.108887
ENSMUSG00000104523	Gm37335	antisense;	havana
ENSMUSG00000102202	Gm33280	lincRNA;	havana
ENSMUSG00000037470	Uggt1	protein_coding;	ensembl_havana	1124.62	0.114856	0.0842005	1.41191	0.157978	0.274831	0.122668	0.0868812
ENSMUSG00000098752	Mir6897	miRNA;	mirbase
ENSMUSG00000047180	Neurl3	protein_coding;	ensembl_havana	220.513	0.238599	0.242552	1.26382	0.206296	0.335673	0.363499	0.28762
ENSMUSG00000037447	Arid5a	protein_coding;	ensembl_havana	176.119	0.175428	0.196983	1.06336	0.28762	0.429379	0.241496	0.227107
ENSMUSG00000102762	4930403P22Rik	lincRNA;	havana
ENSMUSG00000010453	Kansl3	protein_coding;	ensembl_havana	1378.2	-0.0358449	0.081617	-0.453403	0.650259	0.761136	-0.0381925	0.0842352
ENSMUSG00000098680	Mir6898	miRNA;	mirbase
ENSMUSG00000037432	Fer1l5	protein_coding;	havana
ENSMUSG00000001143	Lman2l	protein_coding;	ensembl_havana	633.798	-0.0128395	0.099285	-0.135537	0.892187	0.933794	-0.0141029	0.104052
ENSMUSG00000037408	Cnnm4	protein_coding;	ensembl_havana	127.209	-0.423418	0.159715	-3.00057	0.00269475	0.00955704	-0.491034	0.163647
ENSMUSG00000104316	Gm37909	TEC;	havana
ENSMUSG00000106081	Gm47280	miRNA;	ensembl
ENSMUSG00000001138	Cnnm3	protein_coding;	ensembl_havana	344.702	-0.347137	0.170243	-2.34167	0.0191977	0.0503709	-0.420353	0.17951
ENSMUSG00000102845	Gm38033	antisense;	havana
ENSMUSG00000067653	Ankrd23	protein_coding;	ensembl_havana
ENSMUSG00000109510	Gm42417	protein_coding;	havana	9.1293	0.0142626	0.349299	0.0653765	0.947874	0.970352	0.0365438	0.558975
ENSMUSG00000079610	Ankrd39	protein_coding;	ensembl_havana	68.7728	0.258808	0.18603	1.63366	0.102331	0.196337	0.335209	0.205189
ENSMUSG00000038508	Gdf15	protein_coding;	ensembl_havana	1175	6.51649	0.230931	28.3304	1.46019e-176	1.3076e-172	6.54778	0.231122
ENSMUSG00000031297	Slc7a3	protein_coding;	ensembl_havana	92.1902	6.46443	0.715606	9.43976	3.73635e-21	2.3646e-19	6.76986	0.717165
ENSMUSG00000046337	Fam178b	protein_coding;	ensembl_havana	4.4513	-0.0469724	0.423922	-0.210936	0.832937	0.894275	-0.169226	0.802261
ENSMUSG00000089906	Gm6428	processed_pseudogene;	havana
ENSMUSG00000077939	Gm24133	miRNA;	ensembl
ENSMUSG00000061518	Cox5b	protein_coding;	ensembl_havana	16356.5	-0.410832	0.108354	-4.03794	5.39236e-05	0.000309344	-0.442757	0.109649
ENSMUSG00000037351	Actr1b	protein_coding;	ensembl_havana	1883.1	0.166102	0.0793523	2.15967	0.0307985	0.0743398	0.1758	0.0814015
ENSMUSG00000102416	4933424G06Rik	protein_coding;	havana	2.76288	0.284027	0.546143	1.20005	0.230119	0.363783	1.26126	1.051
ENSMUSG00000104237	Gm33533	lincRNA;	havana
ENSMUSG00000026117	Zap70	protein_coding;	ensembl_havana	8.76775	0.411564	0.480324	1.57948	0.114225	0.213724	1.06465	0.674048
ENSMUSG00000097291	Gm18828	transcribed_processed_pseudogene;	havana
ENSMUSG00000026116	Tmem131	protein_coding;	ensembl_havana	1140.69	0.12342	0.0991017	1.3062	0.191485	0.317311	0.135093	0.103424
ENSMUSG00000103016	Gm37506	TEC;	havana
ENSMUSG00000102930	Gm38115	sense_intronic;	havana
ENSMUSG00000103159	F830112A20Rik	TEC;	havana
ENSMUSG00000080054	Rpl12-ps1	processed_pseudogene;	ensembl_havana
ENSMUSG00000095944	n-R5s210	rRNA;	ensembl
ENSMUSG00000050122	Vwa3b	protein_coding;	ensembl_havana	4.95271	0.0869752	0.441878	0.389471	0.696928	0.797621	0.333766	0.856972
ENSMUSG00000103603	Gm37020	antisense;	havana
ENSMUSG00000026114	Cnga3	protein_coding;	ensembl_havana	59.9781	-0.224605	0.231092	-1.22596	0.220213	0.351892	-0.333798	0.272274
ENSMUSG00000102231	1700074A21Rik	TEC;	havana
ENSMUSG00000026113	Inpp4a	protein_coding;	ensembl_havana	682.128	-0.126622	0.109751	-1.22299	0.221334	0.352998	-0.141374	0.115597
ENSMUSG00000086064	4930439A04Rik	antisense;	havana
ENSMUSG00000102879	Gm37135	TEC;	havana
ENSMUSG00000026112	Coa5	protein_coding;	ensembl_havana	3723.73	0.874304	0.152101	6.16248	7.16159e-10	1.12937e-08	0.923778	0.149904
ENSMUSG00000026111	Unc50	protein_coding;	ensembl_havana	578.348	0.127621	0.100273	1.33645	0.181403	0.304835	0.139955	0.104722
ENSMUSG00000026110	Mgat4a	protein_coding;	ensembl_havana	653.55	-0.661496	0.148676	-4.89251	9.9556e-07	8.61958e-06	-0.715664	0.146277
ENSMUSG00000103948	4930594C11Rik	TEC;	havana
ENSMUSG00000087233	Gm43213	processed_pseudogene;	havana
ENSMUSG00000026090	2010300C02Rik	protein_coding;	ensembl_havana	31.9719	-0.945556	0.409983	-3.23022	0.00123697	0.00487224	-1.30202	0.403075
ENSMUSG00000089767	4930556I23Rik	antisense;	havana
ENSMUSG00000104365	4930470B04Rik	TEC;	havana
ENSMUSG00000102650	Gm19863	TEC;	havana
ENSMUSG00000060771	Tsga10	protein_coding;	ensembl_havana	213.451	0.0768413	0.126485	0.655585	0.512091	0.647114	0.089201	0.136063
ENSMUSG00000097268	Gm26805	antisense;	havana
ENSMUSG00000037216	Lipt1	protein_coding;	ensembl_havana	181.528	-0.0198415	0.168657	-0.13429	0.893173	0.934389	-0.0258438	0.192448
ENSMUSG00000026088	Mitd1	protein_coding;	ensembl_havana	143.426	-0.173664	0.177383	-1.1339	0.256835	0.395253	-0.226326	0.199599
ENSMUSG00000026087	Mrpl30	protein_coding;	ensembl_havana	3855.89	-0.0423237	0.103923	-0.428782	0.668082	0.775058	-0.0468851	0.109345
ENSMUSG00000061584	Lyg2	protein_coding;	ensembl_havana
ENSMUSG00000087374	Gm15457	antisense;	havana
ENSMUSG00000026085	Lyg1	protein_coding;	ensembl_havana
ENSMUSG00000089141	Gm23409	misc_RNA;	ensembl
ENSMUSG00000058407	Txndc9	protein_coding;	ensembl_havana	1218.22	0.276654	0.082135	3.48978	0.000483417	0.00214254	0.292159	0.0837185
ENSMUSG00000026083	Eif5b	protein_coding;	ensembl_havana	3047.31	-0.259914	0.0888329	-3.04792	0.0023043	0.00834413	-0.277314	0.0909845
ENSMUSG00000026082	Rev1	protein_coding;	ensembl_havana	420.958	-0.0297991	0.0968083	-0.321887	0.747538	0.834065	-0.0325768	0.101206
ENSMUSG00000103804	Gm37062	sense_intronic;	havana
ENSMUSG00000102716	Gm5099	lincRNA;	havana
ENSMUSG00000037138	Aff3	protein_coding;	ensembl_havana	124.967	0.207378	0.172756	1.38141	0.167154	0.286921	0.264384	0.191387
ENSMUSG00000085391	Gm16150	antisense;	havana
ENSMUSG00000085280	Gm16151	antisense;	havana
ENSMUSG00000087131	Gm16152	antisense;	havana
ENSMUSG00000102984	Gm34727	processed_pseudogene;	havana
ENSMUSG00000102541	Gm38135	processed_pseudogene;	havana
ENSMUSG00000103531	2610300A13Rik	TEC;	havana
ENSMUSG00000048814	Lonrf2	protein_coding;	ensembl_havana	140.967	-0.635535	0.214806	-3.5261	0.000421729	0.00189826	-0.746905	0.211822
ENSMUSG00000026080	Chst10	protein_coding;	ensembl_havana	15.7935	-0.0927115	0.363574	-0.418177	0.675818	0.781085	-0.244091	0.583703
ENSMUSG00000103647	Gm37707	antisense;	havana
ENSMUSG00000102447	Gm6621	processed_pseudogene;	havana
ENSMUSG00000067604	Nms	protein_coding;	ensembl_havana
ENSMUSG00000026078	Pdcl3	protein_coding;	ensembl_havana	1374.94	0.271069	0.0809314	3.46633	0.000527613	0.0023121	0.285923	0.0824856
ENSMUSG00000103046	Gm37309	TEC;	havana
ENSMUSG00000104188	Gm37821	lincRNA;	havana
ENSMUSG00000103182	Gm37091	TEC;	havana
ENSMUSG00000098833	Mir6349	miRNA;	mirbase
ENSMUSG00000026077	Npas2	protein_coding;	ensembl_havana	243.271	-0.37444	0.352625	-1.60051	0.109486	0.206851	-0.68914	0.430576
ENSMUSG00000092553	Gm20428	processed_pseudogene;	havana
ENSMUSG00000092563	Gm3617	processed_pseudogene;	havana
ENSMUSG00000073702	Rpl31	protein_coding;	ensembl_havana	2889.43	0.139837	0.111277	1.33454	0.182028	0.305684	0.156452	0.117233
ENSMUSG00000003134	Tbc1d8	protein_coding;	ensembl_havana	266.025	-0.193996	0.160977	-1.36317	0.172829	0.294404	-0.240924	0.176738
ENSMUSG00000102607	Gm37265	TEC;	havana
ENSMUSG00000065629	Gm24826	snoRNA;	ensembl
ENSMUSG00000104827	Gm24826	snoRNA;	ensembl
ENSMUSG00000003135	Cnot11	protein_coding;	ensembl_havana	460.242	-0.0210105	0.11202	-0.199087	0.842195	0.900897	-0.0236677	0.118882
ENSMUSG00000085894	Gm15832	processed_transcript;	havana	42.7957	-0.02461	0.230889	-0.135002	0.89261	0.934072	-0.0394412	0.292152
ENSMUSG00000077704	Snord89	snoRNA;	ensembl
ENSMUSG00000048234	Rnf149	protein_coding;	ensembl_havana	214.23	0.648389	0.164772	4.41189	1.02472e-05	7.10944e-05	0.71497	0.162055
ENSMUSG00000064936	Gm23722	snoRNA;	ensembl
ENSMUSG00000102471	Gm5100	processed_pseudogene;	havana
ENSMUSG00000050967	Creg2	protein_coding;	ensembl_havana	2.86162	-0.196177	0.514341	-0.870821	0.383852	0.529563	-0.927737	1.06536
ENSMUSG00000097083	D930019O06Rik	antisense;	havana
ENSMUSG00000057173	Rfx8	protein_coding;	ensembl_havana	8.89381	-0.707134	0.60792	-2.27736	0.0227648	0.0580298	-1.6694	0.733041
ENSMUSG00000091937	Gm3646	protein_coding;	ensembl_havana	141.241	-0.335497	0.178913	-2.17963	0.0292851	0.0714086	-0.41521	0.190496
ENSMUSG00000101634	1700066B17Rik	lincRNA;	havana	7.16396	-0.732985	0.663937	-2.3114	0.0208109	0.0537917	-1.89572	0.82016
ENSMUSG00000026074	Map4k4	protein_coding;	ensembl_havana	2756.94	-0.121234	0.107482	-1.19278	0.232957	0.367129	-0.134807	0.11302
ENSMUSG00000102985	4930456G14Rik	TEC;	havana
ENSMUSG00000026073	Il1r2	protein_coding;	ensembl_havana	2.14407	0.312239	0.575343	1.31229	0.189424	0.314798	1.4711	1.12102
ENSMUSG00000097899	Gm16894	antisense;	havana	2.82991	0.240026	0.535789	1.04634	0.295405	0.438095	1.1392	1.08875
ENSMUSG00000102975	Gm37347	TEC;	havana
ENSMUSG00000026072	Il1r1	protein_coding;	ensembl_havana	567.312	-0.46708	0.161035	-3.28468	0.001021	0.00411201	-0.536011	0.163186
ENSMUSG00000103560	Gm38070	TEC;	havana
ENSMUSG00000070942	Il1rl2	protein_coding;	ensembl_havana	97.648	0.158563	0.191711	0.979274	0.327444	0.47087	0.216178	0.220753
ENSMUSG00000103230	Gm17970	processed_pseudogene;	havana
ENSMUSG00000026069	Il1rl1	protein_coding;	ensembl_havana	63.6559	0.389239	0.256265	1.97162	0.0486532	0.108367	0.554638	0.281311
ENSMUSG00000026070	Il18r1	protein_coding;	ensembl_havana	39.9972	-0.476795	0.573862	-1.75106	0.079936	0.161915	-1.49248	0.85233
ENSMUSG00000026068	Il18rap	protein_coding;	ensembl_havana	11.9332	0.00854883	0.352137	0.0391136	0.9688	0.983071	0.0221866	0.567236
ENSMUSG00000104441	Gm35801	antisense;	havana
ENSMUSG00000026065	Slc9a4	protein_coding;	ensembl_havana	8.51	0.249819	0.389431	1.06659	0.286156	0.428051	0.60775	0.569806
ENSMUSG00000102676	Gm37435	TEC;	havana	3.18779	0.451731	0.718685	1.80333	0.0713365	0.147653	2.47802	1.37413
ENSMUSG00000048065	Cyb5r2	protein_coding;	ensembl_havana	72.4308	6.40905	0.724809	9.26254	1.99621e-20	1.19974e-18	6.72179	0.725696
ENSMUSG00000103679	Gm37623	antisense;	havana
ENSMUSG00000103270	Gm37915	antisense;	havana
ENSMUSG00000041945	Mfsd9	protein_coding;	ensembl_havana	27.4147	0.0181315	0.242563	0.0967267	0.922943	0.954604	0.0303429	0.313697
ENSMUSG00000079588	Tmem182	protein_coding;	ensembl_havana	4933.84	0.192559	0.168441	1.30697	0.191223	0.317052	0.243796	0.186535
ENSMUSG00000094136	Gm5973	processed_pseudogene;	havana
ENSMUSG00000104072	4930448I06Rik	lincRNA;	havana
ENSMUSG00000100185	Gm28634	lincRNA;	havana
ENSMUSG00000100832	Gm29260	lincRNA;	havana
ENSMUSG00000100178	Gm5267	processed_pseudogene;	havana
ENSMUSG00000101877	Gm8176	processed_pseudogene;	havana
ENSMUSG00000053640	Gm9915	lincRNA;	ensembl_havana
ENSMUSG00000101919	Gm29664	lincRNA;	havana
ENSMUSG00000101299	Gm28175	lincRNA;	havana
ENSMUSG00000100180	Gm28140	lincRNA;	havana
ENSMUSG00000103106	Gm37047	TEC;	havana
ENSMUSG00000060424	Pantr1	lincRNA;	ensembl_havana
ENSMUSG00000104199	4930420N18Rik	TEC;	havana
ENSMUSG00000093436	Gm20646	sense_overlapping;	havana
ENSMUSG00000045515	Pou3f3	protein_coding;	ensembl_havana
ENSMUSG00000097063	Pantr2	processed_transcript;	havana
ENSMUSG00000099784	Dalir	lincRNA;	havana
ENSMUSG00000060679	Mrps9	protein_coding;	ensembl_havana	1856.8	-0.122114	0.113104	-1.14845	0.250783	0.388306	-0.137298	0.119551
ENSMUSG00000077448	Gm23126	snoRNA;	ensembl
ENSMUSG00000041907	Gpr45	protein_coding;	ensembl_havana
ENSMUSG00000089088	Gm24001	miRNA;	ensembl
ENSMUSG00000070939	Tgfbrap1	protein_coding;	ensembl_havana	592.323	0.0499813	0.0907845	0.572694	0.566852	0.694407	0.0540456	0.0943709
ENSMUSG00000100269	Gm28782	antisense;	havana
ENSMUSG00000041878	8430432A02Rik	antisense;	ensembl_havana	3.83936	0.01918	0.421913	0.086334	0.931201	0.959322	0.0691084	0.800477
ENSMUSG00000010290	AI597479	protein_coding;	ensembl_havana	774.142	0.34145	0.149533	2.55065	0.0107522	0.0309738	0.398033	0.156051
ENSMUSG00000008136	Fhl2	protein_coding;	ensembl_havana	38311.6	-0.396246	0.14328	-3.06615	0.00216832	0.00792095	-0.45062	0.146966
ENSMUSG00000094497	Gm8210	processed_pseudogene;	ensembl_havana
ENSMUSG00000099576	Gm29040	lincRNA;	havana	10.1228	0.0336753	0.312478	0.159681	0.873132	0.920737	0.073737	0.461776
ENSMUSG00000099694	Gm29610	processed_pseudogene;	havana
ENSMUSG00000101923	Gm29041	processed_pseudogene;	havana
ENSMUSG00000066877	Nck2	protein_coding;	ensembl_havana	361.206	-0.552164	0.171392	-3.67703	0.000235967	0.0011379	-0.627926	0.17077
ENSMUSG00000103422	Gm37536	TEC;	havana
ENSMUSG00000103945	Gm38228	TEC;	havana
ENSMUSG00000026051	1500015O10Rik	protein_coding;	ensembl_havana	16.8609	0.608387	0.58562	2.06659	0.0387724	0.0901602	1.56222	0.755941
ENSMUSG00000100764	Gm29155	antisense;	havana
ENSMUSG00000100635	Gm29157	lincRNA;	havana
ENSMUSG00000100480	Gm29156	lincRNA;	havana	1.98834	0.328523	0.668679	1.48023	0.138812	0.248753	2.2706	1.53395
ENSMUSG00000057363	Uxs1	protein_coding;	ensembl_havana	259.443	0.125845	0.114909	1.16729	0.243093	0.379086	0.141978	0.12163
ENSMUSG00000090243	Gm16103	processed_pseudogene;	havana
ENSMUSG00000100701	Gm19587	processed_pseudogene;	havana
ENSMUSG00000101395	Gm8241	processed_pseudogene;	havana
ENSMUSG00000088848	Gm26352	snoRNA;	ensembl
ENSMUSG00000095757	Gm24180	miRNA;	ensembl
ENSMUSG00000041763	Tpp2	protein_coding;	ensembl_havana	1853.41	0.934586	0.128079	7.62385	2.46222e-14	7.41149e-13	0.968743	0.127067
ENSMUSG00000047343	Mettl21c	protein_coding;	ensembl_havana
ENSMUSG00000090106	Gm15838	processed_pseudogene;	havana
ENSMUSG00000091844	Gm8251	protein_coding;	ensembl
ENSMUSG00000026049	Tex30	protein_coding;	ensembl_havana	94.4441	0.33899	0.184498	2.15256	0.0313531	0.0754649	0.423906	0.196931
ENSMUSG00000101104	Gm29247	processed_transcript;	havana	10.0726	-0.297876	0.378098	-1.2642	0.206157	0.335508	-0.65135	0.515225
ENSMUSG00000026047	Kdelc1	protein_coding;	ensembl_havana	316.731	-0.00314051	0.109623	-0.0303322	0.975802	0.987658	-0.00352053	0.116066
ENSMUSG00000041684	Bivm	protein_coding;	ensembl_havana	272.144	0.146426	0.136589	1.17248	0.241003	0.376515	0.172897	0.147463
ENSMUSG00000026048	Ercc5	protein_coding;	ensembl_havana	492.307	-0.140379	0.114704	-1.30446	0.192075	0.318024	-0.158129	0.121221
ENSMUSG00000046828	Mettl21e	protein_coding;	ensembl_havana
ENSMUSG00000089703	Gm15833	processed_pseudogene;	havana
ENSMUSG00000100966	Gm5700	processed_pseudogene;	havana
ENSMUSG00000100769	Gm28893	processed_transcript;	havana
ENSMUSG00000101567	Txn-ps1	processed_pseudogene;	havana
ENSMUSG00000056870	Gulp1	protein_coding;	ensembl_havana	238.844	-0.249483	0.180238	-1.6114	0.107094	0.203204	-0.319669	0.19838
ENSMUSG00000102319	Gm37626	TEC;	havana
ENSMUSG00000089877	Gm16102	processed_pseudogene;	havana
ENSMUSG00000101701	4930521E06Rik	antisense;	havana
ENSMUSG00000103071	Gm38110	TEC;	havana
ENSMUSG00000100434	Gm3489	processed_pseudogene;	havana
ENSMUSG00000100013	Gm19480	processed_pseudogene;	havana
ENSMUSG00000101251	Gm3496	processed_pseudogene;	havana
ENSMUSG00000101937	Gm5268	processed_pseudogene;	havana
ENSMUSG00000026043	Col3a1	protein_coding;	ensembl_havana	8446.72	0.274769	0.16378	1.90814	0.0563727	0.122261	0.335992	0.176083
ENSMUSG00000105211	Gm47302	miRNA;	ensembl
ENSMUSG00000026042	Col5a2	protein_coding;	ensembl_havana	1281.96	0.463429	0.174717	3.05735	0.00223303	0.00811721	0.543879	0.177892
ENSMUSG00000104476	Gm38211	TEC;	havana
ENSMUSG00000100218	Gm8296	processed_pseudogene;	havana
ENSMUSG00000100361	Gm7063	processed_pseudogene;	havana
ENSMUSG00000100894	Gm8304	processed_pseudogene;	havana
ENSMUSG00000095121	Gm23216	snRNA;	ensembl
ENSMUSG00000065255	Gm23974	snoRNA;	ensembl
ENSMUSG00000100843	Gm8307	processed_pseudogene;	havana
ENSMUSG00000087764	Gm23984	ribozyme;	ensembl
ENSMUSG00000025995	Wdr75	protein_coding;	ensembl_havana	580.116	0.855407	0.119174	7.511	5.86772e-14	1.64986e-12	0.886086	0.117972
ENSMUSG00000099850	Gm28906	processed_pseudogene;	havana
ENSMUSG00000005667	Mthfd2	protein_coding;	ensembl_havana	1768.83	6.35458	0.253725	25.1721	8.10324e-140	3.62823e-136	6.39207	0.253935
ENSMUSG00000098549	Gm5269	protein_coding;	havana
ENSMUSG00000099381	Gm18303	processed_pseudogene;	havana
ENSMUSG00000025993	Slc40a1	protein_coding;	ensembl_havana	678.123	0.251597	0.177921	1.64064	0.100872	0.194023	0.320321	0.195242
ENSMUSG00000099946	Gm9496	processed_pseudogene;	havana
ENSMUSG00000070896	Rpl23a-ps1	processed_pseudogene;	ensembl_havana
ENSMUSG00000090682	Gm3852	processed_pseudogene;	havana
ENSMUSG00000044457	Stk-ps2	transcribed_processed_pseudogene;	ensembl_havana
ENSMUSG00000099432	Gm18849	unprocessed_pseudogene;	havana
ENSMUSG00000041144	Dnah7b	protein_coding;	ensembl_havana	68.66	0.438541	0.211935	2.51079	0.0120461	0.0341113	0.554471	0.220835
ENSMUSG00000096047	n-R5s211	rRNA;	ensembl
ENSMUSG00000101262	Gm8326	processed_pseudogene;	havana
ENSMUSG00000101337	Dnah7c	protein_coding;	ensembl_havana	7.60082	0.0879216	0.427635	0.391887	0.695141	0.796187	0.313021	0.798752
ENSMUSG00000025986	Slc39a10	protein_coding;	ensembl_havana	508.2	-0.288351	0.107353	-2.85075	0.00436159	0.014391	-0.31549	0.110669
ENSMUSG00000100213	Gm28151	lincRNA;	havana
ENSMUSG00000103129	Gm37393	TEC;	havana
ENSMUSG00000100160	Gm28527	processed_pseudogene;	havana
ENSMUSG00000101921	Gm28825	processed_pseudogene;	havana
ENSMUSG00000101447	Gm28826	lincRNA;	havana
ENSMUSG00000081185	Gm4852	processed_pseudogene;	ensembl_havana
ENSMUSG00000103246	Gm38090	TEC;	havana
ENSMUSG00000098876	Mir6350	miRNA;	mirbase
ENSMUSG00000100530	Gm18117	processed_pseudogene;	havana
ENSMUSG00000104067	Gm37196	TEC;	havana
ENSMUSG00000100033	Gm8337	processed_pseudogene;	havana	2.66992	0.154903	0.507341	0.704402	0.481183	0.620043	0.773392	1.09794
ENSMUSG00000094968	Gm22419	miRNA;	ensembl
ENSMUSG00000088017	Gm23829	misc_RNA;	ensembl
ENSMUSG00000101996	Gm19206	processed_pseudogene;	havana
ENSMUSG00000096973	Gm5974	processed_pseudogene;	havana
ENSMUSG00000064943	Gm23240	snRNA;	ensembl
ENSMUSG00000100866	Gm28830	processed_pseudogene;	havana
ENSMUSG00000101721	Gm8354	processed_pseudogene;	havana
ENSMUSG00000099376	Gm19124	processed_pseudogene;	havana
ENSMUSG00000097883	Gm8357	processed_pseudogene;	havana
ENSMUSG00000092790	Gm22693	miRNA;	ensembl
ENSMUSG00000099698	Gm28740	processed_pseudogene;	havana
ENSMUSG00000099454	Gm8367	processed_pseudogene;	havana
ENSMUSG00000051616	C230029F24Rik	lincRNA;	ensembl_havana
ENSMUSG00000099627	Gm6757	processed_pseudogene;	havana
ENSMUSG00000099577	Gm3605	processed_pseudogene;	havana
ENSMUSG00000099882	Gm28388	processed_pseudogene;	havana
ENSMUSG00000101760	Gm8384	processed_pseudogene;	havana
ENSMUSG00000099608	4933411E06Rik	lincRNA;	havana
ENSMUSG00000099864	Gm8391	processed_pseudogene;	havana
ENSMUSG00000098249	Gm27330	misc_RNA;	ensembl
ENSMUSG00000100451	Gm29665	lincRNA;	havana
ENSMUSG00000099941	Gm20118	processed_pseudogene;	havana
ENSMUSG00000084531	Gm25843	misc_RNA;	ensembl
ENSMUSG00000100816	Gm28321	lincRNA;	havana
ENSMUSG00000026109	Tmeff2	protein_coding;	ensembl_havana	13.3695	-0.673631	0.487291	-2.31511	0.020607	0.0533803	-1.25779	0.543295
ENSMUSG00000100671	Gm28322	lincRNA;	havana
ENSMUSG00000092906	Gm25736	miRNA;	ensembl
ENSMUSG00000101242	Gm28319	antisense;	havana
ENSMUSG00000099924	Gm28320	sense_intronic;	havana
ENSMUSG00000099625	Gm29325	lincRNA;	havana
ENSMUSG00000101799	9330175M20Rik	antisense;	havana	17.0256	-0.381385	0.384655	-1.57035	0.116334	0.21681	-0.763115	0.485953
ENSMUSG00000045954	Cavin2	protein_coding;	ensembl_havana	4381.08	-0.875002	0.100903	-8.9478	3.62646e-19	1.96818e-17	-0.896747	0.10022
ENSMUSG00000099741	Gm5253	processed_pseudogene;	havana
ENSMUSG00000101702	1700072G22Rik	lincRNA;	havana
ENSMUSG00000021751	Acox2	protein_coding;	ensembl_havana	153.923	6.07234	0.439339	14.0757	5.35723e-45	1.33261e-42	6.18451	0.439375
ENSMUSG00000099413	Gm17767	lincRNA;	havana	1.76212	0.105985	0.555965	0.539912	0.589258	0.712198	0.820487	1.51967
ENSMUSG00000103424	Gm37535	TEC;	havana
ENSMUSG00000101741	Gm28055	lincRNA;	havana
ENSMUSG00000074183	Gsta1	protein_coding;	ensembl_havana	647.172	6.05003	0.265028	22.974	8.47904e-117	2.16942e-113	6.09051	0.265104
ENSMUSG00000101724	Gm29453	sense_intronic;	havana
ENSMUSG00000100313	Gm28323	sense_intronic;	havana
ENSMUSG00000100696	Gm8419	processed_pseudogene;	havana
ENSMUSG00000099135	Gm27607	snoRNA;	ensembl
ENSMUSG00000072324	Gm8420	processed_pseudogene;	havana
ENSMUSG00000062939	Stat4	protein_coding;	ensembl_havana	3.53519	-0.148117	0.51689	-0.684101	0.493912	0.630818	-0.795035	1.16216
ENSMUSG00000101628	Gm28177	processed_transcript;	havana	2.7472	-0.376255	0.604777	-1.51456	0.129883	0.236595	-1.67878	1.10842
ENSMUSG00000078291	Gm3940	processed_pseudogene;	ensembl_havana
ENSMUSG00000109599	Gm31812	lincRNA;	havana	9.55951	0.0370823	0.371899	0.167627	0.866877	0.91684	0.104432	0.623001
ENSMUSG00000026104	Stat1	protein_coding;	ensembl_havana	505.826	-0.379981	0.191224	-2.34865	0.0188417	0.0495674	-0.473772	0.201721
ENSMUSG00000099569	Gm18301	unprocessed_pseudogene;	havana
ENSMUSG00000026103	Gls	protein_coding;	ensembl_havana	1993.23	0.423115	0.0767016	5.70263	1.17976e-08	1.4943e-07	0.439467	0.077064
ENSMUSG00000099648	Gm5975	processed_pseudogene;	havana
ENSMUSG00000065192	Gm23460	snRNA;	ensembl
ENSMUSG00000002881	Nab1	protein_coding;	ensembl_havana	974	0.091569	0.0918996	1.03781	0.299358	0.442576	0.099103	0.0954923
ENSMUSG00000097833	Gm5976	processed_pseudogene;	havana	2.15279	0.00779477	0.501916	0.0375326	0.97006	0.98396	0.0455194	1.2128
ENSMUSG00000101501	Rps27a-ps1	processed_pseudogene;	havana	2.31284	-0.441354	0.622077	-1.68725	0.091555	0.179659	-1.76841	1.0481
ENSMUSG00000100120	Gm553	lincRNA;	havana	5.28752	-0.871099	0.647518	-2.58438	0.00975534	0.028428	-1.85344	0.71717
ENSMUSG00000099878	Gm28178	lincRNA;	havana
ENSMUSG00000100007	Gm5527	processed_pseudogene;	havana
ENSMUSG00000043015	Nemp2	protein_coding;	ensembl_havana	74.1276	-0.116346	0.216871	-0.662256	0.507807	0.643244	-0.173953	0.262668
ENSMUSG00000103630	Gm37242	TEC;	havana
ENSMUSG00000041439	Mfsd6	protein_coding;	ensembl_havana	1006.13	0.927615	0.109137	8.7792	1.64634e-18	8.52196e-17	0.952434	0.108488
ENSMUSG00000100302	Gm29670	sense_intronic;	havana
ENSMUSG00000100230	Gm28650	processed_pseudogene;	havana
ENSMUSG00000026102	Inpp1	protein_coding;	ensembl_havana	418.426	-0.443097	0.147283	-3.351	0.000805207	0.00335067	-0.501242	0.14958
ENSMUSG00000041426	Hibch	protein_coding;	ensembl_havana	2542.2	0.524314	0.1712	3.50218	0.000461468	0.00206159	0.600756	0.171538
ENSMUSG00000089802	Gm16107	processed_pseudogene;	havana
ENSMUSG00000043629	1700019D03Rik	protein_coding;	ensembl_havana	38.1177	0.176953	0.263707	0.897394	0.369509	0.515337	0.299903	0.334194
ENSMUSG00000026100	Mstn	protein_coding;	ensembl_havana	7.67017	-0.757345	0.65285	-2.36183	0.018185	0.0481367	-1.8508	0.783631
ENSMUSG00000089334	Gm24349	snoRNA;	ensembl
ENSMUSG00000060715	1700019A02Rik	protein_coding;	ensembl_havana	4.44216	-0.295232	0.467631	-1.20529	0.228091	0.361387	-0.902354	0.748661
ENSMUSG00000026098	Pms1	protein_coding;	ensembl_havana	107.241	-0.349675	0.197559	-2.1125	0.0346433	0.0820933	-0.447553	0.211859
ENSMUSG00000100763	Gm28777	antisense;	havana
ENSMUSG00000026097	Ormdl1	protein_coding;	ensembl_havana
ENSMUSG00000100679	Gm28778	protein_coding;	havana	5.06925	-0.137406	0.446483	-0.605423	0.544898	0.675185	-0.506868	0.837213
ENSMUSG00000026096	Osgepl1	protein_coding;	ensembl_havana	995.198	-0.711995	0.120912	-6.26262	3.78564e-10	6.18057e-09	-0.746916	0.119266
ENSMUSG00000099913	Gm28551	protein_coding;	havana
ENSMUSG00000101838	Gm18800	transcribed_unprocessed_pseudogene;	havana
ENSMUSG00000026095	Asnsd1	protein_coding;	ensembl_havana
ENSMUSG00000100267	Gm28779	processed_pseudogene;	havana
ENSMUSG00000099450	Gm6799	processed_pseudogene;	havana
ENSMUSG00000100069	Gm6801	unprocessed_pseudogene;	havana
ENSMUSG00000096141	Dnah7a	protein_coding;	ensembl_havana
ENSMUSG00000092657	Gm25240	miRNA;	ensembl
ENSMUSG00000026094	Stk17b	protein_coding;	ensembl_havana	506.282	0.621049	0.195513	3.70562	0.000210874	0.00102993	0.714883	0.192919
ENSMUSG00000102405	Gm37863	TEC;	havana
ENSMUSG00000042807	Hecw2	protein_coding;	ensembl_havana	864.573	-0.192055	0.202437	-1.14268	0.253171	0.390955	-0.266885	0.233561
ENSMUSG00000098443	Mir7681	miRNA;	mirbase
ENSMUSG00000087949	Gm24251	snRNA;	ensembl
ENSMUSG00000102868	Gm37633	TEC;	havana
ENSMUSG00000094013	Gm25829	snRNA;	ensembl
ENSMUSG00000025983	Ccdc150	protein_coding;	ensembl_havana	15.4227	-0.0706592	0.338995	-0.325372	0.7449	0.832317	-0.170107	0.522807
ENSMUSG00000041303	Gtf3c3	protein_coding;	ensembl_havana	429.236	0.450109	0.16346	3.12972	0.0017497	0.00658067	0.521032	0.166479
ENSMUSG00000109809	Gm34066	lincRNA;	havana
ENSMUSG00000073678	Pgap1	protein_coding;	ensembl_havana	164.716	0.175813	0.196811	1.06633	0.286273	0.428071	0.241871	0.226825
ENSMUSG00000104136	Gm36955	TEC;	havana
ENSMUSG00000101130	Gm19637	processed_pseudogene;	havana
ENSMUSG00000052331	Ankrd44	protein_coding;	ensembl_havana	401.679	-0.209951	0.173406	-1.39468	0.163111	0.281601	-0.267904	0.192089
ENSMUSG00000101674	4930444A19Rik	antisense;	havana
ENSMUSG00000102503	Gm37370	TEC;	havana
ENSMUSG00000089245	Gm24053	miRNA;	ensembl
ENSMUSG00000102642	A130048G24Rik	TEC;	havana
ENSMUSG00000025982	Sf3b1	protein_coding;	ensembl_havana	5116.95	0.016297	0.10436	0.164469	0.869362	0.918369	0.0180754	0.109901
ENSMUSG00000103030	E330011M16Rik	TEC;	havana	4.67939	-0.0595231	0.412159	-0.266332	0.789983	0.865093	-0.200555	0.753024
ENSMUSG00000025981	Coq10b	protein_coding;	ensembl_havana	773.812	0.345423	0.204726	2.03509	0.0418415	0.096013	0.449931	0.221086
ENSMUSG00000101122	Gm17971	processed_pseudogene;	havana
ENSMUSG00000025980	Hspd1	protein_coding;	ensembl_havana	8050.48	0.74295	0.180241	4.63784	3.52066e-06	2.69812e-05	0.817439	0.176254
ENSMUSG00000073676	Hspe1	protein_coding;	ensembl_havana	2486.03	0.779484	0.130226	6.37274	1.85676e-10	3.17667e-09	0.81791	0.128345
ENSMUSG00000100736	Gm5147	processed_pseudogene;	havana
ENSMUSG00000089670	Gm16581	processed_pseudogene;	havana
ENSMUSG00000025979	Mob4	protein_coding;	ensembl_havana	1120.98	0.0961611	0.0916376	1.09277	0.274494	0.415429	0.104011	0.095181
ENSMUSG00000061863	Gm6822	processed_pseudogene;	havana
ENSMUSG00000025978	Rftn2	protein_coding;	ensembl_havana	192.513	-0.37418	0.145242	-2.863	0.0041965	0.0139416	-0.429246	0.149929
ENSMUSG00000097649	Gm10561	antisense;	havana	14.6657	0.0482327	0.320546	0.226494	0.820817	0.885646	0.108683	0.47985
ENSMUSG00000046994	Mars2	protein_coding;	ensembl_havana	387.041	0.142068	0.123415	1.23905	0.215325	0.345981	0.162945	0.131508
ENSMUSG00000025977	Boll	protein_coding;	ensembl_havana
ENSMUSG00000100215	Gm8292	processed_pseudogene;	havana	8.01566	0.450524	0.495032	1.68953	0.0911175	0.179095	1.145	0.677701
ENSMUSG00000101945	Gm29138	processed_pseudogene;	havana
ENSMUSG00000101085	Gm8531	processed_pseudogene;	havana
ENSMUSG00000038349	Plcl1	protein_coding;	ensembl_havana	186.403	-0.402375	0.177707	-2.62546	0.00865331	0.0256549	-0.484719	0.184623
ENSMUSG00000102145	Gm38056	TEC;	havana
ENSMUSG00000100309	Gm6644	processed_pseudogene;	havana	3.44832	0.0530362	0.460421	0.242163	0.808654	0.877311	0.232586	0.960453
ENSMUSG00000102831	Gm37382	TEC;	havana
ENSMUSG00000099950	9130227L01Rik	lincRNA;	havana
ENSMUSG00000102491	Gm36986	TEC;	havana
ENSMUSG00000100372	1700003I22Rik	lincRNA;	havana
ENSMUSG00000100944	Gm28900	processed_pseudogene;	havana
ENSMUSG00000101332	Gm28240	lincRNA;	havana
ENSMUSG00000045336	Hsfy2	protein_coding;	ensembl_havana
ENSMUSG00000038331	Satb2	protein_coding;	ensembl_havana	13.5118	-0.718287	0.431637	-2.55191	0.0107133	0.0308778	-1.15297	0.451806
ENSMUSG00000087022	9130024F11Rik	processed_transcript;	havana
ENSMUSG00000104310	Gm4081	TEC;	havana
ENSMUSG00000094128	Gm23943	miRNA;	ensembl
ENSMUSG00000099945	1700126A01Rik	lincRNA;	havana
ENSMUSG00000101429	BC055402	lincRNA;	havana
ENSMUSG00000101129	Gm5254	processed_pseudogene;	havana
ENSMUSG00000097519	4930558J18Rik	lincRNA;	havana
ENSMUSG00000038323	1700066M21Rik	protein_coding;	ensembl_havana	138.158	0.385295	0.158893	2.74259	0.00609571	0.0190822	0.451235	0.164529
ENSMUSG00000048495	Tyw5	protein_coding;	ensembl_havana	178.345	0.155321	0.156586	1.11428	0.265161	0.404586	0.192359	0.172632
ENSMUSG00000025971	Maip1	protein_coding;	ensembl_havana	536.387	-0.206776	0.0986941	-2.19994	0.0278114	0.0685713	-0.224928	0.102243
ENSMUSG00000077776	Gm22371	snoRNA;	ensembl
ENSMUSG00000088353	Gm24014	snRNA;	ensembl
ENSMUSG00000101826	Gm8581	processed_pseudogene;	havana
ENSMUSG00000102685	Gm37373	TEC;	havana
ENSMUSG00000101151	Gm17929	processed_pseudogene;	havana
ENSMUSG00000038305	Spats2l	protein_coding;	ensembl_havana	230.597	-0.216041	0.140622	-1.6917	0.090703	0.178555	-0.254591	0.150494
ENSMUSG00000091283	Gm17234	antisense;	havana
ENSMUSG00000054770	Kctd18	protein_coding;	ensembl_havana	203.219	0.118315	0.136695	0.946281	0.344005	0.488204	0.140207	0.148167
ENSMUSG00000026039	Sgol2a	protein_coding;	ensembl_havana	332.029	0.0510947	0.18107	0.328339	0.742655	0.830635	0.0689839	0.2101
ENSMUSG00000027209	Fam227b	protein_coding;	ensembl_havana	56.136	6.04109	0.713185	8.94325	3.77905e-19	2.0448e-17	6.34062	0.708984
ENSMUSG00000064294	Aox3	protein_coding;	ensembl_havana	20.6486	-0.620266	0.471929	-2.19535	0.0281388	0.0692547	-1.18015	0.537569
ENSMUSG00000089275	Gm24548	snoRNA;	ensembl
ENSMUSG00000038242	Aox4	protein_coding;	ensembl_havana
ENSMUSG00000089822	Gm15759	antisense;	havana
ENSMUSG00000079554	Aox2	protein_coding;	ensembl_havana
ENSMUSG00000103839	Gm37607	TEC;	havana	22.8603	-0.4437	0.335149	-1.91364	0.0556662	0.12089	-0.727288	0.380055
ENSMUSG00000051223	Bzw1	protein_coding;	ensembl_havana	2472.43	0.387097	0.0976508	4.17467	2.98422e-05	0.000183737	0.412796	0.0988811
ENSMUSG00000026034	Clk1	protein_coding;	ensembl_havana	3537.64	-0.356499	0.16556	-2.45716	0.0140042	0.0386524	-0.426444	0.173552
ENSMUSG00000026035	Ppil3	protein_coding;	ensembl_havana	317.209	0.299666	0.129569	2.51758	0.0118165	0.0335606	0.339945	0.135028
ENSMUSG00000026036	Nif3l1	protein_coding;	ensembl_havana	367.888	0.12773	0.110518	1.22613	0.22015	0.351855	0.142816	0.116477
ENSMUSG00000026037	Orc2	protein_coding;	ensembl_havana	397.423	0.517995	0.124883	4.49175	7.06397e-06	5.05924e-05	0.560076	0.12469
ENSMUSG00000094245	Gm23966	snRNA;	ensembl
ENSMUSG00000085054	Gm15834	lincRNA;	havana	11.6934	0.111945	0.360601	0.504284	0.614062	0.731872	0.286577	0.568285
ENSMUSG00000038174	Fam126b	protein_coding;	ensembl_havana	416.137	0.462586	0.147575	3.49129	0.000480691	0.00213545	0.521005	0.14923
ENSMUSG00000026032	Ndufb3	protein_coding;	ensembl_havana	3732	-0.415803	0.111473	-3.98582	6.72486e-05	0.000377207	-0.449608	0.112802
ENSMUSG00000100202	Gm29389	processed_pseudogene;	havana
ENSMUSG00000099490	Gm18802	processed_pseudogene;	havana
ENSMUSG00000059647	Cbx3-ps7	processed_pseudogene;	havana
ENSMUSG00000047528	Als2cr12	protein_coding;	ensembl_havana
ENSMUSG00000102059	Gm20257	transcribed_unprocessed_pseudogene;	havana	21.761	-0.159336	0.27984	-0.785021	0.432441	0.576181	-0.288743	0.367815
ENSMUSG00000101046	Gm28803	processed_pseudogene;	havana
ENSMUSG00000026031	Cflar	protein_coding;	ensembl_havana	1281.67	-0.444098	0.127898	-3.77897	0.000157476	0.000793581	-0.488499	0.129268
ENSMUSG00000100236	Gm3841	processed_pseudogene;	havana
ENSMUSG00000026029	Casp8	protein_coding;	ensembl_havana	324.99	-0.0675867	0.178132	-0.439496	0.660302	0.769421	-0.0902571	0.205365
ENSMUSG00000102719	Gm37760	TEC;	havana
ENSMUSG00000099719	Gm28802	unprocessed_pseudogene;	havana	2.54403	-0.000719545	0.512271	-0.00352305	0.997189	0.999421	-0.00452666	1.28487
ENSMUSG00000026028	Trak2	protein_coding;	ensembl_havana	5118.16	0.562456	0.146496	4.25066	2.13138e-05	0.000136089	0.618445	0.145494
ENSMUSG00000026027	Stradb	protein_coding;	ensembl_havana	1321.32	0.21011	0.135153	1.69979	0.0891696	0.176253	0.24494	0.1441
ENSMUSG00000047383	C2cd6b	lincRNA;	havana
ENSMUSG00000099752	Gm29018	antisense;	havana
ENSMUSG00000072295	C2cd6	protein_coding;	ensembl_havana
ENSMUSG00000077616	Gm25502	snoRNA;	ensembl
ENSMUSG00000038079	Tmem237	protein_coding;	ensembl_havana	92.2303	0.00935766	0.17384	0.0619283	0.95062	0.971923	0.0123844	0.199979
ENSMUSG00000097573	G730003C15Rik	antisense;	ensembl_havana	12.4679	-0.465422	0.4686	-1.75125	0.0799024	0.161865	-1.0651	0.608193
ENSMUSG00000079550	Mpp4	protein_coding;	ensembl_havana	8.75512	0.0600914	0.352591	0.274071	0.78403	0.861032	0.154011	0.561937
ENSMUSG00000101586	Gm29017	antisense;	havana
ENSMUSG00000099563	Gm19125	processed_pseudogene;	havana
ENSMUSG00000026024	Als2	protein_coding;	ensembl_havana	334.764	0.16871	0.127009	1.43661	0.150828	0.265108	0.194431	0.13534
ENSMUSG00000026023	Cdk15	protein_coding;	ensembl_havana	2.46937	-0.460788	0.754153	-1.86248	0.0625359	0.132625	-2.76897	1.48672
ENSMUSG00000099922	Gm29016	lincRNA;	havana
ENSMUSG00000104502	Gm37737	TEC;	havana
ENSMUSG00000041075	Fzd7	protein_coding;	ensembl_havana	202.499	0.269854	0.16083	1.90044	0.0573753	0.124013	0.328309	0.172754
ENSMUSG00000097819	Gm26813	lincRNA;	havana
ENSMUSG00000047361	Gm973	protein_coding;	ensembl_havana
ENSMUSG00000099811	Gm28411	antisense;	havana
ENSMUSG00000101409	1700122D07Rik	antisense;	havana
ENSMUSG00000026021	Sumo1	protein_coding;	ensembl_havana	897.865	0.100361	0.100384	1.04954	0.293928	0.436468	0.110229	0.105025
ENSMUSG00000089276	Gm24545	misc_RNA;	ensembl
ENSMUSG00000103821	D430013B06Rik	TEC;	havana
ENSMUSG00000101400	Gm29596	processed_pseudogene;	havana
ENSMUSG00000026020	Nop58	protein_coding;	ensembl_havana	730.94	0.984795	0.132988	7.72514	1.11734e-14	3.56711e-13	1.02109	0.132178
ENSMUSG00000077345	Snord70	snoRNA;	ensembl
ENSMUSG00000077358	Gm26293	snoRNA;	ensembl
ENSMUSG00000089512	Gm26287	snoRNA;	ensembl
ENSMUSG00000089093	Snord11	snoRNA;	ensembl
ENSMUSG00000067336	Bmpr2	protein_coding;	ensembl_havana	2793.67	0.203314	0.0910873	2.3271	0.0199601	0.0519978	0.218535	0.0939088
ENSMUSG00000104052	Gm38125	TEC;	havana
ENSMUSG00000103131	Gm37977	TEC;	havana
ENSMUSG00000041040	Fam117b	protein_coding;	ensembl_havana	963.226	-0.450507	0.253747	-2.2814	0.0225245	0.0575045	-0.613907	0.269092
ENSMUSG00000103696	Gm37531	TEC;	havana
ENSMUSG00000100901	Gm18829	processed_pseudogene;	havana
ENSMUSG00000026018	Ica1l	protein_coding;	ensembl_havana	4.91204	0.507538	0.551626	1.82875	0.0674376	0.140949	1.39671	0.763754
ENSMUSG00000026019	Wdr12	protein_coding;	ensembl_havana	621.062	0.759664	0.105336	7.53488	4.88769e-14	1.40062e-12	0.785301	0.104222
ENSMUSG00000026017	Carf	protein_coding;	ensembl_havana	197.062	-0.0178197	0.137066	-0.142058	0.887034	0.930412	-0.0212718	0.14974
ENSMUSG00000082609	Gm15464	processed_pseudogene;	havana
ENSMUSG00000073664	Nbeal1	protein_coding;	ensembl_havana	2047.42	0.147028	0.122041	1.29483	0.195379	0.322065	0.168056	0.12979
ENSMUSG00000100516	Gm29332	processed_pseudogene;	havana
ENSMUSG00000049439	Cyp20a1	protein_coding;	ensembl_havana	321.733	-0.00150543	0.118148	-0.0136141	0.989138	0.994971	-0.00171859	0.126236
ENSMUSG00000103822	6030460B20Rik	TEC;	havana
ENSMUSG00000026782	Abi2	protein_coding;	ensembl_havana	449.548	0.52053	0.0985622	5.56485	2.62371e-08	3.09352e-07	0.547193	0.0983302
ENSMUSG00000026014	Raph1	protein_coding;	ensembl_havana	2168.61	0.0689543	0.116061	0.633552	0.526373	0.660016	0.078243	0.123499
ENSMUSG00000081562	Gm11575	processed_pseudogene;	havana
ENSMUSG00000084400	Gm11576	processed_pseudogene;	havana
ENSMUSG00000082160	Gm11578	processed_pseudogene;	havana
ENSMUSG00000103215	Gm38388	TEC;	havana	3.15836	0.110491	0.461938	0.495805	0.620032	0.736831	0.459632	0.927043
ENSMUSG00000088973	Gm23762	miRNA;	ensembl
ENSMUSG00000084151	Gm11577	processed_pseudogene;	havana
ENSMUSG00000101188	Eif4a-ps4	processed_pseudogene;	havana	47.0468	0.709925	0.291698	3.14143	0.00168127	0.00634728	0.904025	0.287775
ENSMUSG00000026012	Cd28	protein_coding;	ensembl_havana	147.081	-0.689421	0.187876	-4.20025	2.66624e-05	0.000166095	-0.772878	0.184008
ENSMUSG00000086795	Gm11579	lincRNA;	havana
ENSMUSG00000085965	2310016D23Rik	lincRNA;	havana	11.2893	-0.812008	0.481826	-2.67722	0.00742355	0.0225919	-1.34032	0.500638
ENSMUSG00000104069	Gm37198	TEC;	havana
ENSMUSG00000083118	Gm11609	processed_pseudogene;	havana
ENSMUSG00000083355	Gm11581	processed_pseudogene;	havana	4.69873	-0.193392	0.476032	-0.838246	0.401893	0.546672	-0.751952	0.897054
ENSMUSG00000102549	Gm38137	TEC;	havana
ENSMUSG00000053398	Phgdh	protein_coding;	ensembl_havana	385.427	5.53865	0.443716	12.8264	1.16717e-37	2.20042e-35	5.65457	0.440856
ENSMUSG00000081382	Rpl18-ps1	processed_pseudogene;	havana
ENSMUSG00000080800	Gm11582	processed_pseudogene;	havana
ENSMUSG00000026009	Icos	protein_coding;	ensembl_havana	9.61862	-0.402292	0.431573	-1.58455	0.11307	0.212303	-0.901995	0.569246
ENSMUSG00000102561	Gm37039	TEC;	havana
ENSMUSG00000082804	Rpl17-ps1	processed_pseudogene;	havana
ENSMUSG00000082661	Gm11590	processed_pseudogene;	havana
ENSMUSG00000080785	Gm11591	processed_pseudogene;	havana
ENSMUSG00000100893	Gm28083	lincRNA;	havana
ENSMUSG00000085248	Gm11587	lincRNA;	havana
ENSMUSG00000085447	9530026F06Rik	lincRNA;	havana
ENSMUSG00000086408	Gm11588	lincRNA;	havana
ENSMUSG00000089546	Gm25839	snRNA;	ensembl
ENSMUSG00000100965	Gm28449	lincRNA;	havana
ENSMUSG00000102168	Gm36943	TEC;	havana
ENSMUSG00000100381	Gm28094	processed_pseudogene;	havana
ENSMUSG00000086009	4930587A21Rik	lincRNA;	havana
ENSMUSG00000052062	Pard3b	protein_coding;	ensembl_havana	444.638	-0.0750874	0.114355	-0.698948	0.484585	0.623261	-0.0848715	0.121428
ENSMUSG00000103656	Gm37205	TEC;	havana
ENSMUSG00000104402	Gm38012	TEC;	havana
ENSMUSG00000104081	Gm38278	TEC;	havana
ENSMUSG00000085842	Pard3bos1	antisense;	havana
ENSMUSG00000103002	Gm38075	TEC;	havana
ENSMUSG00000100344	Gm29640	processed_pseudogene;	havana
ENSMUSG00000101509	Gm29641	processed_pseudogene;	havana
ENSMUSG00000085019	Pard3bos2	antisense;	havana
ENSMUSG00000102359	Gm38351	TEC;	havana
ENSMUSG00000085400	Pard3bos3	antisense;	havana
ENSMUSG00000100750	Gm29084	antisense;	havana
ENSMUSG00000081950	Gm11600	processed_pseudogene;	havana
ENSMUSG00000084333	Gm11599	processed_pseudogene;	havana
ENSMUSG00000017204	Gsdma	protein_coding;	ensembl_havana	29.1744	5.51984	1.09989	6.03432	1.59636e-09	2.39054e-08	6.23256	1.03285
ENSMUSG00000100811	Gm29083	antisense;	havana
ENSMUSG00000103032	Gm37121	TEC;	havana
ENSMUSG00000100426	Gm4208	lincRNA;	havana
ENSMUSG00000040865	Ino80d	protein_coding;	ensembl_havana	762.896	-0.476506	0.130305	-3.98905	6.63385e-05	0.000372803	-0.522553	0.130997
ENSMUSG00000104991	Gm44468	miRNA;	ensembl
ENSMUSG00000088953	Gm24942	snoRNA;	ensembl
ENSMUSG00000081617	Rps13-ps7	processed_pseudogene;	havana
ENSMUSG00000081429	Rps27-ps1	processed_pseudogene;	havana
ENSMUSG00000084799	Ino80dos	lincRNA;	havana	69.3972	-0.638249	0.265816	-3.04682	0.00231273	0.00836282	-0.805764	0.26446
ENSMUSG00000101599	Gm20342	lincRNA;	havana
ENSMUSG00000025968	Ndufs1	protein_coding;	ensembl_havana	15009.4	-0.133605	0.166469	-0.914071	0.36068	0.506214	-0.170594	0.186631
ENSMUSG00000077884	Gm24557	miRNA;	ensembl
ENSMUSG00000025967	Eef1b2	protein_coding;	ensembl_havana	4471.47	0.264958	0.101152	2.76088	0.00576464	0.018225	0.287821	0.10425
ENSMUSG00000098850	Gm27390	misc_RNA;	ensembl
ENSMUSG00000064612	Gm26457	snoRNA;	ensembl
ENSMUSG00000105060	Gm26457	snoRNA;	ensembl
ENSMUSG00000064602	Snora41	snoRNA;	ensembl
ENSMUSG00000046856	Gpr1	protein_coding;	ensembl_havana	10.2723	-0.219163	0.350165	-0.973972	0.33007	0.473493	-0.480901	0.493752
ENSMUSG00000094290	Gm27512	miRNA;	ensembl
ENSMUSG00000086730	Platr12	processed_transcript;	havana
ENSMUSG00000102536	1700039I01Rik	TEC;	havana
ENSMUSG00000087561	Gm11608	lincRNA;	havana
ENSMUSG00000092705	Gm24513	miRNA;	ensembl
ENSMUSG00000027520	Zdbf2	protein_coding;	ensembl_havana	23.5487	-0.50902	0.542908	-1.8343	0.066609	0.139577	-1.36053	0.741712
ENSMUSG00000094214	Gm23448	snRNA;	ensembl
ENSMUSG00000083039	Gm11606	processed_pseudogene;	havana
ENSMUSG00000081643	Gm11605	processed_pseudogene;	havana
ENSMUSG00000025964	Adam23	protein_coding;	ensembl_havana	68.2582	-0.560624	0.279362	-2.6278	0.008594	0.025517	-0.751745	0.286074
ENSMUSG00000087823	Gm22281	snRNA;	ensembl
ENSMUSG00000115378	Gm39653	protein_coding;	havana
ENSMUSG00000069085	Dytn	protein_coding;	ensembl_havana
ENSMUSG00000083066	Gm12748	processed_pseudogene;	havana
ENSMUSG00000025963	Mdh1b	protein_coding;	ensembl_havana
ENSMUSG00000025962	Fastkd2	protein_coding;	ensembl_havana	848.413	0.298611	0.168842	2.02648	0.0427161	0.0976819	0.366456	0.180834
ENSMUSG00000025961	4933402D24Rik	protein_coding;	ensembl_havana
ENSMUSG00000080817	Gm13751	processed_pseudogene;	havana
ENSMUSG00000082373	Gm13754	unitary_pseudogene;	havana
ENSMUSG00000044689	Gm13749	lincRNA;	ensembl_havana	3.01834	0.295977	0.610683	1.30811	0.190836	0.316675	1.74054	1.33058
ENSMUSG00000025959	Klf7	protein_coding;	ensembl_havana	828.693	-0.376106	0.150826	-2.79099	0.0052547	0.016875	-0.435412	0.156006
ENSMUSG00000097272	Gm26649	lincRNA;	ensembl
ENSMUSG00000098487	Mir6899	miRNA;	mirbase
ENSMUSG00000086836	Gm13748	antisense;	havana
ENSMUSG00000086721	Gm13750	processed_pseudogene;	havana
ENSMUSG00000101895	Gm28981	lincRNA;	havana	4.03728	-0.232753	0.473035	-0.984747	0.324748	0.467957	-0.824364	0.837132
ENSMUSG00000093228	Gm25748	miRNA;	ensembl
ENSMUSG00000099658	Gm28980	processed_pseudogene;	havana
ENSMUSG00000025958	Creb1	protein_coding;	ensembl_havana	807.047	-0.338924	0.116539	-3.12132	0.00180043	0.00674596	-0.373574	0.119685
ENSMUSG00000025956	Mettl21a	protein_coding;	ensembl_havana	176.173	0.0611923	0.130432	0.508583	0.611045	0.729587	0.0717574	0.141093
ENSMUSG00000101832	Gm28982	lincRNA;	havana	5.16189	-0.387985	0.497035	-1.50255	0.132955	0.240794	-1.10959	0.73847
ENSMUSG00000100437	Gm29152	lincRNA;	havana	2.03622	-0.059575	0.526993	-0.295575	0.767555	0.849204	-0.402848	1.36293
ENSMUSG00000087213	2810408I11Rik	processed_transcript;	havana	2.16171	-0.0614265	0.503258	-0.292987	0.769532	0.850643	-0.350058	1.19479
ENSMUSG00000070871	Ccnyl1	protein_coding;	ensembl_havana	339.162	-0.26735	0.149178	-1.99807	0.0457086	0.103095	-0.31738	0.158843
ENSMUSG00000045005	Fzd5	protein_coding;	ensembl_havana	89.5775	-0.41786	0.224433	-2.3023	0.0213183	0.0549369	-0.546857	0.237526
ENSMUSG00000102140	Gm38058	TEC;	havana
ENSMUSG00000051344	Plekhm3	protein_coding;	ensembl_havana	281.58	0.403256	0.140247	3.176	0.0014932	0.00573765	0.455617	0.143456
ENSMUSG00000097264	Rpl31-ps24	processed_pseudogene;	havana
ENSMUSG00000084416	Rpl10a-ps1	processed_pseudogene;	havana	23.8472	0.642994	0.3743	2.49889	0.0124582	0.0350938	0.97516	0.390237
ENSMUSG00000077471	Gm24788	snRNA;	ensembl
ENSMUSG00000025955	Akr1cl	protein_coding;	ensembl_havana
ENSMUSG00000090042	Gm8550	processed_pseudogene;	havana
ENSMUSG00000070870	Cryge	protein_coding;	ensembl_havana
ENSMUSG00000067299	Crygd	protein_coding;	ensembl_havana
ENSMUSG00000025952	Crygc	protein_coding;	ensembl_havana
ENSMUSG00000073658	Crygb	protein_coding;	ensembl_havana
ENSMUSG00000100774	Gm7329	processed_pseudogene;	havana
ENSMUSG00000044429	Cryga	protein_coding;	ensembl_havana
ENSMUSG00000100846	Gm28845	protein_coding;	havana
ENSMUSG00000044816	D630023F18Rik	protein_coding;	ensembl_havana
ENSMUSG00000025950	Idh1	protein_coding;	ensembl_havana	1435.22	0.69166	0.182877	4.30289	1.68585e-05	0.000110681	0.770778	0.17913
ENSMUSG00000025949	Pikfyve	protein_coding;	ensembl_havana	476.446	0.450114	0.120734	4.02441	5.71175e-05	0.00032496	0.489894	0.12173
ENSMUSG00000025946	Pth2r	protein_coding;	ensembl_havana
ENSMUSG00000100503	Gm28927	unprocessed_pseudogene;	havana
ENSMUSG00000100504	Gm28926	unprocessed_pseudogene;	havana
ENSMUSG00000099383	Gm28925	unprocessed_pseudogene;	havana
ENSMUSG00000100340	Gm28923	processed_pseudogene;	havana
ENSMUSG00000100439	Gm28922	processed_pseudogene;	havana
ENSMUSG00000099819	Gm28728	processed_pseudogene;	havana
ENSMUSG00000082565	Gm5255	processed_pseudogene;	havana
ENSMUSG00000082774	Gm8805	processed_pseudogene;	havana
ENSMUSG00000025945	Crygf	protein_coding;	ensembl_havana
ENSMUSG00000081623	Gm8809	processed_pseudogene;	havana
ENSMUSG00000083242	Gm15659	processed_pseudogene;	havana
ENSMUSG00000083289	Gm8812	processed_pseudogene;	havana
ENSMUSG00000015222	Map2	protein_coding;	ensembl_havana	131.087	-0.762694	0.209879	-4.21105	2.54191e-05	0.000159181	-0.861819	0.204657
ENSMUSG00000088850	Gm24729	snoRNA;	ensembl
ENSMUSG00000073656	Gm10558	antisense;	havana
ENSMUSG00000065694	Gm25411	snRNA;	ensembl
ENSMUSG00000055567	Unc80	protein_coding;	ensembl_havana
ENSMUSG00000103375	Gm37181	TEC;	havana
ENSMUSG00000026005	Rpe	protein_coding;	ensembl_havana	365.386	0.443272	0.137017	3.55883	0.000372516	0.00170415	0.493927	0.138789
ENSMUSG00000026004	Kansl1l	protein_coding;	ensembl_havana	874.025	-0.32302	0.105571	-3.24415	0.001178	0.00466049	-0.350925	0.108171
ENSMUSG00000102559	Gm37570	TEC;	havana
ENSMUSG00000102374	Gm38387	TEC;	havana
ENSMUSG00000102776	Gm38162	TEC;	havana	2.01101	-0.170963	0.574861	-0.842311	0.399614	0.54468	-1.2569	1.4922
ENSMUSG00000082057	Gm15789	processed_pseudogene;	havana
ENSMUSG00000103706	6820402A03Rik	TEC;	havana
ENSMUSG00000103756	Gm37285	TEC;	havana
ENSMUSG00000103382	Gm37755	TEC;	havana
ENSMUSG00000103553	Gm38218	TEC;	havana	9.31879	-0.301463	0.427304	-1.23823	0.215632	0.346302	-0.779422	0.629465
ENSMUSG00000026003	Acadl	protein_coding;	ensembl_havana	20731.5	-0.0498325	0.117303	-0.453556	0.650149	0.761056	-0.0567376	0.125095
ENSMUSG00000082769	Gm15793	processed_pseudogene;	havana
ENSMUSG00000089420	Gm27934	snRNA;	ensembl
ENSMUSG00000077328	Gm25832	snoRNA;	ensembl
ENSMUSG00000061816	Myl1	protein_coding;	ensembl_havana	1171.94	0.242241	0.223293	1.35029	0.176923	0.299469	0.348643	0.258199
ENSMUSG00000094191	Rpl31-ps14	processed_pseudogene;	ensembl_havana
ENSMUSG00000082212	Gm15826	processed_pseudogene;	havana
ENSMUSG00000026000	Lancl1	protein_coding;	ensembl_havana	799.357	0.405156	0.0899433	4.71012	2.47568e-06	1.96366e-05	0.427299	0.0907192
ENSMUSG00000025991	Cps1	protein_coding;	ensembl_havana	2.30538	-0.194746	0.60618	-0.983569	0.325327	0.46849	-1.62382	1.65095
ENSMUSG00000086204	Gm15668	lincRNA;	havana
ENSMUSG00000077745	Gm26342	snoRNA;	ensembl
ENSMUSG00000082473	Kif22-ps	processed_pseudogene;	havana
ENSMUSG00000095282	Gm22548	miRNA;	ensembl
ENSMUSG00000085075	Gm15669	lincRNA;	havana
ENSMUSG00000104395	Gm37957	TEC;	havana
ENSMUSG00000096031	Gm23189	miRNA;	ensembl
ENSMUSG00000087329	Gm15671	lincRNA;	havana
ENSMUSG00000062209	Erbb4	protein_coding;	ensembl_havana	406.67	0.501712	0.177261	3.26637	0.00108934	0.00435299	0.583897	0.17876
ENSMUSG00000102449	Gm37100	TEC;	havana
ENSMUSG00000083795	Gm15670	processed_pseudogene;	havana
ENSMUSG00000080539	Gm25542	snRNA;	ensembl
ENSMUSG00000103307	Gm19335	TEC;	havana
ENSMUSG00000104508	Gm37735	TEC;	havana
ENSMUSG00000103642	Gm37769	TEC;	havana
ENSMUSG00000103809	Gm37061	TEC;	havana
ENSMUSG00000087514	Gm16076	sense_intronic;	havana
ENSMUSG00000084332	Gm8840	processed_pseudogene;	havana
ENSMUSG00000101387	Pced1c-ps	processed_pseudogene;	havana
ENSMUSG00000099804	Gm28497	lincRNA;	havana
ENSMUSG00000100354	Gm29113	lincRNA;	havana
ENSMUSG00000101156	Gm29114	antisense;	havana
ENSMUSG00000025997	Ikzf2	protein_coding;	ensembl_havana	120.573	0.141692	0.16002	0.999261	0.317668	0.46102	0.177517	0.177648
ENSMUSG00000100815	Gm29112	sense_intronic;	havana
ENSMUSG00000099954	Gm28112	sense_intronic;	havana
ENSMUSG00000103402	Gm37930	TEC;	havana
ENSMUSG00000053153	Spag16	protein_coding;	ensembl_havana
ENSMUSG00000089345	Gm22665	misc_RNA;	ensembl
ENSMUSG00000080524	Gm23879	snRNA;	ensembl
ENSMUSG00000101730	Gm28580	unprocessed_pseudogene;	havana
ENSMUSG00000103052	Gm38272	TEC;	havana
ENSMUSG00000104287	Gm37456	TEC;	havana
ENSMUSG00000075952	Gm23422	snRNA;	ensembl
ENSMUSG00000045648	Vwc2l	protein_coding;	ensembl_havana
ENSMUSG00000026196	Bard1	protein_coding;	ensembl_havana	27.4663	-0.306493	0.326883	-1.37519	0.169072	0.28927	-0.564254	0.41031
ENSMUSG00000089965	Gm16236	processed_pseudogene;	havana
ENSMUSG00000101551	Gm8870	processed_pseudogene;	havana
ENSMUSG00000050296	Abca12	protein_coding;	ensembl_havana	144.304	0.182991	0.263535	0.927946	0.353435	0.498702	0.308701	0.332671
ENSMUSG00000101617	Gm6947	processed_pseudogene;	havana
ENSMUSG00000079049	Serpinb1c	protein_coding;	ensembl_havana	38.2475	5.50418	0.935907	6.72318	1.77804e-11	3.57004e-10	6.0259	0.896287
ENSMUSG00000026193	Fn1	protein_coding;	ensembl_havana	1316.65	-0.156665	0.12957	-1.31134	0.189744	0.315184	-0.181826	0.138657
ENSMUSG00000073652	Apol7d	antisense;	ensembl_havana
ENSMUSG00000101834	Gm5829	processed_pseudogene;	havana
ENSMUSG00000100319	Gm5256	processed_pseudogene;	havana
ENSMUSG00000102689	Gm37217	TEC;	havana
ENSMUSG00000099707	Gm8883	lincRNA;	havana
ENSMUSG00000101211	Gm28818	lincRNA;	havana
ENSMUSG00000101848	4933417E11Rik	lincRNA;	havana
ENSMUSG00000101764	4930556G22Rik	lincRNA;	havana
ENSMUSG00000059483	Gm5528	processed_pseudogene;	havana
ENSMUSG00000101496	Gm8885	processed_pseudogene;	havana
ENSMUSG00000102123	Gm4319	lincRNA;	havana
ENSMUSG00000039395	Mreg	protein_coding;	ensembl_havana	616.936	0.873643	0.207266	4.76601	1.87908e-06	1.5242e-05	0.965431	0.202566
ENSMUSG00000094655	Gm25360	snRNA;	ensembl
ENSMUSG00000097131	D230017M19Rik	lincRNA;	ensembl	86.5829	-0.364749	0.195196	-2.22191	0.0262894	0.0654584	-0.461442	0.207678
ENSMUSG00000094050	Gm23472	snRNA;	ensembl
ENSMUSG00000093956	Gm24497	snRNA;	ensembl
ENSMUSG00000093843	Gm25939	snRNA;	ensembl
ENSMUSG00000026189	Pecr	protein_coding;	ensembl_havana	224.088	-0.163957	0.152359	-1.20204	0.229349	0.362866	-0.200566	0.166855
ENSMUSG00000026188	Tmem169	protein_coding;	ensembl_havana	2.91124	0.0812441	0.451543	0.366112	0.714282	0.809875	0.330467	0.90264
ENSMUSG00000026187	Xrcc5	protein_coding;	ensembl	680.279	0.504115	0.126601	4.32232	1.54398e-05	0.000102341	0.547484	0.126664
ENSMUSG00000039372	2004-03-01	protein_coding;	ensembl_havana
ENSMUSG00000085812	Gm15843	processed_pseudogene;	havana
ENSMUSG00000039354	Smarcal1	protein_coding;	ensembl_havana	610.244	0.247983	0.134024	2.02229	0.0431464	0.0984522	0.286486	0.141664
ENSMUSG00000110712	Gm39662	antisense;	havana
ENSMUSG00000039342	Ankar	protein_coding;	ensembl_havana
ENSMUSG00000110487	Gm18035	processed_pseudogene;	havana
ENSMUSG00000110596	Gm45859	processed_pseudogene;	havana
ENSMUSG00000046330	Rpl37a	protein_coding;	ensembl_havana	1932.19	0.0356098	0.270298	0.179606	0.857462	0.910153	0.0660156	0.367558
ENSMUSG00000039323	Igfbp2	protein_coding;	ensembl_havana	1.99057	0.374753	0.704206	1.63643	0.101749	0.195402	2.53539	1.54934
ENSMUSG00000026185	Igfbp5	protein_coding;	ensembl_havana	4283.36	-0.237046	0.229214	-1.29987	0.193647	0.319917	-0.347898	0.267641
ENSMUSG00000101968	1700027A15Rik	antisense;	havana	11.3425	0.0565025	0.307289	0.269337	0.787671	0.863283	0.120352	0.446847
ENSMUSG00000026182	Tnp1	protein_coding;	ensembl_havana
ENSMUSG00000102266	Gm38106	TEC;	havana
ENSMUSG00000101112	Gm29185	lincRNA;	havana	4.14813	0.684293	0.720877	2.22279	0.0262297	0.0653554	2.1767	0.979264
ENSMUSG00000100697	Gm29184	processed_pseudogene;	havana
ENSMUSG00000099877	Pinc	lincRNA;	havana
ENSMUSG00000098697	Gm27315	misc_RNA;	ensembl
ENSMUSG00000101812	D530049I02Rik	lincRNA;	havana
ENSMUSG00000100044	Gm9553	processed_pseudogene;	havana
ENSMUSG00000100444	C530043A13Rik	lincRNA;	havana
ENSMUSG00000100429	Gm29186	lincRNA;	havana
ENSMUSG00000100301	6030407O03Rik	lincRNA;	havana	7.52419	-0.743738	0.586039	-2.37026	0.0177756	0.0472181	-1.60124	0.675555
ENSMUSG00000101344	Gm29183	lincRNA;	havana
ENSMUSG00000088666	Gm25329	rRNA;	ensembl
ENSMUSG00000098504	Mir6351	miRNA;	mirbase
ENSMUSG00000055322	Tns1	protein_coding;	ensembl_havana	17084.8	-0.202686	0.129676	-1.69723	0.0896525	0.177012	-0.233829	0.137771
ENSMUSG00000061815	Rufy4	protein_coding;	ensembl_havana	41.5331	0.0375674	0.232011	0.205485	0.837193	0.896831	0.0603623	0.293755
ENSMUSG00000026180	Cxcr2	protein_coding;	ensembl_havana
ENSMUSG00000048480	Cxcr1	protein_coding;	ensembl_havana
ENSMUSG00000087820	Mir1928	miRNA;	mirbase
ENSMUSG00000094768	Gm25524	snRNA;	ensembl
ENSMUSG00000006304	Arpc2	protein_coding;	ensembl_havana	4044.82	0.558815	0.0814045	7.11636	1.10811e-12	2.6783e-11	0.576882	0.0810641
ENSMUSG00000064272	Gpbar1	protein_coding;	ensembl_havana
ENSMUSG00000006299	Aamp	protein_coding;	ensembl_havana	1948.89	0.0939584	0.0684733	1.40372	0.160403	0.278213	0.0981895	0.0699496
ENSMUSG00000101503	Gm28364	antisense;	havana
ENSMUSG00000026179	Pnkd	protein_coding;	ensembl_havana	1168.82	-0.343741	0.0772814	-4.59569	4.3133e-06	3.2404e-05	-0.359249	0.078171
ENSMUSG00000103013	Gm37503	TEC;	havana
ENSMUSG00000027737	Slc7a11	protein_coding;	ensembl_havana	156.874	5.45228	0.329754	16.7956	2.62641e-63	1.51738e-60	5.51642	0.328444
ENSMUSG00000099931	Gm29358	sense_intronic;	havana
ENSMUSG00000103403	Gm37931	TEC;	havana
ENSMUSG00000073650	Catip	protein_coding;	ensembl_havana	16.0257	-0.256695	0.321934	-1.17033	0.241869	0.377472	-0.490751	0.419327
ENSMUSG00000029752	Asns	protein_coding;	ensembl_havana	1156.27	5.41348	0.334334	16.4641	6.64116e-61	3.39838e-58	5.47971	0.332827
ENSMUSG00000026176	Ctdsp1	protein_coding;	ensembl_havana	2181.21	-0.0802558	0.0850845	-0.976708	0.328714	0.472152	-0.0859165	0.0879654
ENSMUSG00000065468	Mir26b	miRNA;	mirbase
ENSMUSG00000026175	Vil1	protein_coding;	ensembl_havana	7.53587	-0.0240842	0.383066	-0.10852	0.913583	0.948482	-0.0716439	0.660189
ENSMUSG00000033364	Usp37	protein_coding;	ensembl_havana	268.905	-0.154418	0.114262	-1.44019	0.149814	0.263728	-0.173583	0.120528
ENSMUSG00000103227	Gm37733	TEC;	havana
ENSMUSG00000026174	Cnot9	protein_coding;	ensembl_havana	398.133	-0.0532785	0.0974638	-0.572049	0.567289	0.694556	-0.0582918	0.1019
ENSMUSG00000026173	Plcd4	protein_coding;	ensembl_havana
ENSMUSG00000026135	Zfp142	protein_coding;	ensembl_havana	339.191	-0.0224474	0.130285	-0.186697	0.851898	0.907061	-0.0263495	0.141135
ENSMUSG00000093155	Gm25035	miRNA;	ensembl
ENSMUSG00000026172	Bcs1l	protein_coding;	ensembl_havana	529.634	0.0123975	0.132918	0.10139	0.919241	0.952038	0.0146483	0.144474
ENSMUSG00000026171	Rnf25	protein_coding;	ensembl_havana	383.663	0.105089	0.110798	1.00619	0.314326	0.457727	0.117734	0.11701
ENSMUSG00000033276	Stk36	protein_coding;	ensembl_havana	17.8625	0.33944	0.367183	1.43921	0.150092	0.264087	0.679271	0.471976
ENSMUSG00000033257	Ttll4	protein_coding;	ensembl_havana	518.944	-0.100606	0.123124	-0.878594	0.379622	0.525467	-0.115724	0.131715
ENSMUSG00000026170	Cyp27a1	protein_coding;	ensembl_havana	847.03	0.979878	0.135438	7.56305	3.93722e-14	1.14846e-12	1.01758	0.134547
ENSMUSG00000006542	Prkag3	protein_coding;	ensembl_havana	59.9558	-0.648264	0.26384	-3.1042	0.00190791	0.00708055	-0.812552	0.261759
ENSMUSG00000098351	Gm27507	misc_RNA;	ensembl
ENSMUSG00000033227	Wnt6	protein_coding;	ensembl_havana	4.98201	-0.36509	0.530179	-1.43696	0.15073	0.265002	-1.2396	0.86266
ENSMUSG00000099472	Gm29539	antisense;	havana
ENSMUSG00000026167	Wnt10a	protein_coding;	ensembl_havana
ENSMUSG00000089964	Gm16582	processed_transcript;	havana
ENSMUSG00000090071	Cdk5r2	protein_coding;	ensembl_havana
ENSMUSG00000055197	Fev	protein_coding;	ensembl_havana
ENSMUSG00000006546	Cryba2	protein_coding;	ensembl_havana
ENSMUSG00000065616	Mir375	miRNA;	mirbase
ENSMUSG00000047021	Cfap65	protein_coding;	ensembl_havana
ENSMUSG00000089653	Gm15841	antisense;	havana
ENSMUSG00000006538	Ihh	protein_coding;	ensembl_havana
ENSMUSG00000103145	Gm37744	TEC;	havana
ENSMUSG00000026162	Nhej1	protein_coding;	ensembl_havana	85.51	0.0652981	0.208263	0.381511	0.702824	0.801706	0.0961201	0.251946
ENSMUSG00000026205	Slc23a3	protein_coding;	ensembl_havana	12.839	-0.426646	0.566079	-1.62021	0.105187	0.200352	-1.44603	0.892497
ENSMUSG00000033159	Cnppd1	protein_coding;	ensembl_havana	552.672	0.0678	0.117138	0.61794	0.536615	0.668854	0.0771153	0.124794
ENSMUSG00000049339	Retreg2	protein_coding;	ensembl_havana	587.097	0.172498	0.104726	1.73854	0.0821151	0.165282	0.190134	0.109364
ENSMUSG00000026197	Zfand2b	protein_coding;	ensembl_havana	245.295	0.176195	0.143297	1.3573	0.174686	0.296877	0.210403	0.155016
ENSMUSG00000026198	Abcb6	protein_coding;	ensembl_havana
ENSMUSG00000099519	Gm29253	processed_transcript;	havana
ENSMUSG00000033124	Atg9a	protein_coding;	ensembl_havana	487.457	0.148839	0.206348	0.874516	0.381837	0.527637	0.212757	0.243286
ENSMUSG00000026199	Ankzf1	protein_coding;	ensembl_havana	394.053	-0.246182	0.134027	-2.00746	0.0447004	0.101314	-0.284501	0.141722
ENSMUSG00000026200	Glb1l	protein_coding;	ensembl_havana	102.396	0.483971	0.169057	3.27273	0.00106514	0.00426675	0.559399	0.170927
ENSMUSG00000099204	Gm27943	miRNA;	ensembl
ENSMUSG00000026201	Stk16	protein_coding;	ensembl_havana	551.921	-0.176875	0.0980654	-1.89157	0.0585486	0.125898	-0.19263	0.101836
ENSMUSG00000026202	Tuba4a	protein_coding;	ensembl_havana	12059.8	-0.72799	0.192441	-4.32523	1.52374e-05	0.000101224	-0.813374	0.188053
ENSMUSG00000096094	A630095N17Rik	protein_coding;	ensembl_havana
ENSMUSG00000026203	Dnajb2	protein_coding;	ensembl_havana	1928.98	0.371042	0.102749	3.82149	0.00013265	0.000682103	0.39906	0.104425
ENSMUSG00000026204	Ptprn	protein_coding;	ensembl_havana	194.102	0.274078	0.197932	1.65537	0.0978487	0.189661	0.363253	0.219439
ENSMUSG00000101840	Gm28294	antisense;	havana
ENSMUSG00000033061	Resp18	protein_coding;	ensembl_havana
ENSMUSG00000100556	Gm28902	antisense;	havana
ENSMUSG00000026209	Dnpep	protein_coding;	ensembl_havana	1093.93	0.193528	0.0893669	2.25388	0.0242037	0.0611408	0.207594	0.0921051
ENSMUSG00000026208	Des	protein_coding;	ensembl_havana	37294.7	0.368456	0.136266	2.97143	0.00296417	0.010381	0.416912	0.140307
ENSMUSG00000085653	Gm15179	antisense;	havana	35.0667	-0.378434	0.252649	-1.93591	0.0528782	0.115833	-0.53871	0.278272
ENSMUSG00000026207	Speg	protein_coding;	ensembl_havana	3746.2	-0.54495	0.0964484	-5.9378	2.88872e-09	4.14228e-08	-0.57026	0.096039
ENSMUSG00000086053	Gm15178	antisense;	havana
ENSMUSG00000033021	Gmppa	protein_coding;	ensembl_havana	635.432	0.205092	0.107624	2.01881	0.0435071	0.0991364	0.226594	0.112241
ENSMUSG00000033007	Asic4	protein_coding;	ensembl_havana
ENSMUSG00000102605	Gm37264	TEC;	havana
ENSMUSG00000032997	Chpf	protein_coding;	ensembl_havana	479.227	0.0979997	0.131086	0.811424	0.417122	0.561324	0.114817	0.141501
ENSMUSG00000026211	Obsl1	protein_coding;	ensembl_havana	1489.95	-0.987518	0.124836	-8.2087	2.23591e-16	8.85956e-15	-1.01944	0.124191
ENSMUSG00000051703	Tmem198	protein_coding;	ensembl_havana	9.19485	0.171046	0.361529	0.760866	0.446737	0.589007	0.414161	0.544328
ENSMUSG00000025194	Abcc2	protein_coding;	ensembl_havana	11.6721	5.28133	1.4237	5.17722	2.2522e-07	2.22979e-06	6.4218	1.2404
ENSMUSG00000082745	Gm15181	unprocessed_pseudogene;	havana
ENSMUSG00000026213	Stk11ip	protein_coding;	ensembl_havana	274.106	0.274957	0.138575	2.18253	0.0290706	0.0709532	0.318852	0.146093
ENSMUSG00000082059	Gm15183	processed_pseudogene;	havana
ENSMUSG00000006576	Slc4a3	protein_coding;	ensembl_havana	3508.85	-0.623717	0.121697	-5.49811	3.8389e-08	4.3989e-07	-0.661527	0.120319
ENSMUSG00000083244	Gm15180	processed_pseudogene;	havana
ENSMUSG00000082528	Gm15182	processed_pseudogene;	havana
ENSMUSG00000082012	Gm5257	processed_pseudogene;	havana
ENSMUSG00000099996	Gm29065	lincRNA;	havana
ENSMUSG00000101763	Gm29068	processed_pseudogene;	havana
ENSMUSG00000100827	Gm29069	lincRNA;	havana
ENSMUSG00000100553	Gm17751	lincRNA;	havana
ENSMUSG00000098611	Mir6343	miRNA;	mirbase
ENSMUSG00000100534	Gm816	lincRNA;	havana
ENSMUSG00000102904	Gm38265	TEC;	havana
ENSMUSG00000089326	Gm25974	rRNA;	ensembl
ENSMUSG00000043289	Mei4	protein_coding;	ensembl_havana	6.49898	4.78711	1.69829	4.70537	2.53406e-06	2.0073e-05	6.35046	1.34962
ENSMUSG00000099141	Mir6352	miRNA;	mirbase
ENSMUSG00000101849	Gm28386	lincRNA;	havana
ENSMUSG00000101506	Gm28385	processed_pseudogene;	havana
ENSMUSG00000065215	Gm26263	snRNA;	ensembl
ENSMUSG00000102052	Gm28387	lincRNA;	havana
ENSMUSG00000004872	Pax3	protein_coding;	ensembl_havana
ENSMUSG00000032908	Sgpp2	protein_coding;	ensembl_havana	3.71441	-0.077596	0.448991	-0.349558	0.726671	0.819615	-0.312351	0.893562
ENSMUSG00000099561	Gm28410	antisense;	havana
ENSMUSG00000102945	Gm37884	TEC;	havana
ENSMUSG00000026245	Farsb	protein_coding;	ensembl_havana	1430.75	0.759706	0.148318	5.56057	2.68893e-08	3.16626e-07	0.810035	0.145675
ENSMUSG00000101798	Gm28995	unprocessed_pseudogene;	havana
ENSMUSG00000104018	4833412K13Rik	TEC;	havana
ENSMUSG00000090486	BC035947	protein_coding;	ensembl_havana
ENSMUSG00000012187	Mogat1	protein_coding;	ensembl_havana
ENSMUSG00000099364	5730419F03Rik	lincRNA;	havana
ENSMUSG00000100562	Gm29611	lincRNA;	havana
ENSMUSG00000032883	Acsl3	protein_coding;	ensembl_havana	160.425	0.0697989	0.158419	0.495618	0.620164	0.736939	0.0879635	0.177483
ENSMUSG00000079470	Utp14b	protein_coding;	ensembl_havana
ENSMUSG00000099377	Gm6159	processed_pseudogene;	havana	4.52545	0.136261	0.444402	0.600271	0.548325	0.678306	0.498201	0.829959
ENSMUSG00000099706	Gm29536	lincRNA;	havana	1.6047	-0.0986429	0.531461	-0.482421	0.629507	0.744435	-0.647241	1.34165
ENSMUSG00000047330	Kcne4	protein_coding;	ensembl_havana	62.8744	-0.33284	0.221887	-1.85691	0.0633241	0.133995	-0.453729	0.244346
ENSMUSG00000101324	Gm29187	lincRNA;	havana
ENSMUSG00000072978	Gm5830	processed_pseudogene;	havana
ENSMUSG00000050711	Scg2	protein_coding;	ensembl_havana
ENSMUSG00000099562	Gm19027	processed_pseudogene;	havana
ENSMUSG00000077782	Gm24160	snoRNA;	ensembl
ENSMUSG00000050010	Shisa3	protein_coding;	ensembl_havana	233.87	4.66647	0.341018	14.1255	2.64348e-45	6.86156e-43	4.748	0.336128
ENSMUSG00000102235	Gm37886	TEC;	havana
ENSMUSG00000073643	Wdfy1	protein_coding;	ensembl_havana	767.616	0.622779	0.0939065	6.931	4.17874e-12	9.29705e-11	0.645652	0.0931542
ENSMUSG00000104497	Gm10555	TEC;	havana
ENSMUSG00000026248	Mrpl44	protein_coding;	ensembl_havana	1006.32	-0.116865	0.109669	-1.12932	0.258761	0.397599	-0.130541	0.115592
ENSMUSG00000026249	Serpine2	protein_coding;	ensembl_havana	683.639	-0.160132	0.133889	-1.30408	0.192207	0.318104	-0.187572	0.143835
ENSMUSG00000067106	Gm5529	processed_pseudogene;	ensembl_havana	4.93452	0.143688	0.446925	0.631529	0.527694	0.660834	0.526281	0.833344
ENSMUSG00000100397	Gm28071	processed_pseudogene;	havana
ENSMUSG00000099753	Gm28058	processed_pseudogene;	havana
ENSMUSG00000096297	Gm23934	snRNA;	ensembl
ENSMUSG00000102518	Gm38339	TEC;	havana
ENSMUSG00000099552	9830004L10Rik	lincRNA;	havana
ENSMUSG00000106554	Gm33474	lincRNA;	havana	11.1594	4.63114	1.56138	4.77199	1.82414e-06	1.48306e-05	6.01079	1.2596
ENSMUSG00000024640	Psat1	protein_coding;	ensembl_havana	694.05	4.58032	0.373346	12.7673	2.49657e-37	4.65767e-35	4.6806	0.366609
ENSMUSG00000103404	Gm37932	TEC;	havana
ENSMUSG00000004364	Cul3	protein_coding;	ensembl_havana	3227.15	-3.9812e-05	0.111557	-0.000378611	0.999698	1	-4.48092e-05	0.118351
ENSMUSG00000103076	Gm37902	TEC;	havana
ENSMUSG00000103525	Gm37262	TEC;	havana
ENSMUSG00000101722	Gm29125	lincRNA;	havana
ENSMUSG00000090637	Gm6189	processed_pseudogene;	havana
ENSMUSG00000101483	1700016L21Rik	antisense;	havana
ENSMUSG00000110100	Gm45261	protein_coding;	havana
ENSMUSG00000038608	Dock10	protein_coding;	ensembl_havana	295.875	0.620966	0.211873	3.48808	0.000486508	0.00215358	0.730318	0.209376
ENSMUSG00000103192	Gm37645	TEC;	havana
ENSMUSG00000104488	Gm38062	TEC;	havana
ENSMUSG00000102721	A630081D01Rik	TEC;	havana
ENSMUSG00000099949	Gm29124	processed_pseudogene;	havana
ENSMUSG00000099918	Gm28066	processed_pseudogene;	havana
ENSMUSG00000054976	Nyap2	protein_coding;	ensembl_havana
ENSMUSG00000104029	Gm37210	TEC;	havana
ENSMUSG00000101986	Gm6198	processed_pseudogene;	havana
ENSMUSG00000087008	Gm5530	processed_pseudogene;	havana
ENSMUSG00000100561	Gm7516	processed_pseudogene;	havana
ENSMUSG00000103571	Gm37114	TEC;	havana
ENSMUSG00000098797	Mir6344	miRNA;	mirbase
ENSMUSG00000055980	Irs1	protein_coding;	ensembl_havana	832.788	-0.436685	0.175422	-2.87495	0.00404092	0.0135075	-0.517686	0.180068
ENSMUSG00000022591	Gm9747	protein_coding;	ensembl
ENSMUSG00000097697	4833412C05Rik	lincRNA;	havana	18.4386	4.36682	0.898508	6.0151	1.79777e-09	2.67647e-08	4.93142	0.819841
ENSMUSG00000104493	Gm19552	TEC;	havana
ENSMUSG00000100786	Gm28940	antisense;	havana
ENSMUSG00000096779	Gm22112	miRNA;	ensembl
ENSMUSG00000067158	Col4a4	protein_coding;	ensembl_havana	466.701	-0.101788	0.178175	-0.661939	0.50801	0.643455	-0.135225	0.204286
ENSMUSG00000079465	Col4a3	protein_coding;	ensembl_havana	224.595	0.126318	0.214928	0.723032	0.46966	0.610068	0.187028	0.258672
ENSMUSG00000065055	n-R5s213	rRNA;	ensembl
ENSMUSG00000097564	C430014B12Rik	processed_transcript;	havana	11.2337	0.131463	0.366399	0.58783	0.556647	0.685976	0.338617	0.576045
ENSMUSG00000026150	Mff	protein_coding;	ensembl_havana	3271.84	0.348525	0.121057	3.10634	0.00189418	0.00703689	0.386278	0.124352
ENSMUSG00000101450	Gm28941	sense_intronic;	havana
ENSMUSG00000026149	Tm4sf20	protein_coding;	ensembl_havana
ENSMUSG00000114299	Gm47791	protein_coding;	havana
ENSMUSG00000099771	Gm19257	processed_pseudogene;	havana
ENSMUSG00000102280	Gm36999	TEC;	havana
ENSMUSG00000100170	Gm28942	lincRNA;	havana
ENSMUSG00000100744	Gm17764	processed_pseudogene;	havana
ENSMUSG00000093782	Gm22396	miRNA;	ensembl
ENSMUSG00000026159	Agfg1	protein_coding;	ensembl_havana	1028.55	0.154273	0.0857041	1.86642	0.0619832	0.13178	0.164897	0.0883496
ENSMUSG00000113880	A030005L19Rik	protein_coding;	havana
ENSMUSG00000113973	A030014E15Rik	protein_coding;	havana
ENSMUSG00000113846	Gm6217	protein_coding;	havana
ENSMUSG00000113084	A030003K21Rik	protein_coding;	havana
ENSMUSG00000113925	Gm7544	protein_coding;	havana
ENSMUSG00000114011	Gm47955	protein_coding;	havana
ENSMUSG00000113097	Gm47959	protein_coding;	havana
ENSMUSG00000101784	Gm7553	processed_pseudogene;	havana
ENSMUSG00000038496	Slc19a3	protein_coding;	ensembl_havana	20.8426	0.580957	0.371538	2.30291	0.0212841	0.0548567	0.917502	0.398411
ENSMUSG00000100432	Gm7539	processed_pseudogene;	havana
ENSMUSG00000100190	Krtap28-10	protein_coding;	havana
ENSMUSG00000113267	Gm47969	protein_coding;	havana
ENSMUSG00000104423	A030005K14Rik	protein_coding;	havana
ENSMUSG00000101315	Krtap28-13	protein_coding;	havana
ENSMUSG00000099691	Gm29518	processed_pseudogene;	havana
ENSMUSG00000026166	Ccl20	protein_coding;	ensembl_havana
ENSMUSG00000101173	Gm29519	processed_pseudogene;	havana
ENSMUSG00000053161	Daw1	protein_coding;	ensembl_havana
ENSMUSG00000101896	Gm6244	processed_pseudogene;	havana
ENSMUSG00000084443	n-R5s214	rRNA;	ensembl
ENSMUSG00000071047	Ces1a	protein_coding;	ensembl_havana	16.6006	4.36059	1.02083	5.57563	2.46639e-08	2.93874e-07	5.06711	0.908796
ENSMUSG00000079140	Gm6374	processed_pseudogene;	havana	4.62552	0.794614	0.959164	2.47937	0.0131616	0.0367059	3.36986	1.35916
ENSMUSG00000104374	Gm37517	TEC;	havana
ENSMUSG00000104219	Gm37989	TEC;	havana
ENSMUSG00000100580	4933436I20Rik	lincRNA;	havana
ENSMUSG00000094946	Gm25754	miRNA;	ensembl
ENSMUSG00000077736	Gm24555	snoRNA;	ensembl
ENSMUSG00000045658	Pid1	protein_coding;	ensembl_havana	519.741	0.430813	0.18959	2.67519	0.0074687	0.0226835	0.524599	0.196098
ENSMUSG00000102750	Gm37058	TEC;	havana
ENSMUSG00000101934	Gm18304	processed_pseudogene;	havana
ENSMUSG00000098851	Mir6353	miRNA;	mirbase
ENSMUSG00000036766	Dner	protein_coding;	ensembl_havana	1.66799	0.170493	0.628589	0.939463	0.347493	0.492131	1.84654	1.96553
ENSMUSG00000104396	Gm37959	TEC;	havana
ENSMUSG00000102481	Gm37925	TEC;	havana
ENSMUSG00000093254	Mir5126	miRNA;	mirbase
ENSMUSG00000026219	Trip12	protein_coding;	ensembl_havana	3618.55	0.176831	0.114516	1.6468	0.0996	0.19241	0.198458	0.120511
ENSMUSG00000103505	Gm38374	TEC;	havana
ENSMUSG00000104503	Gm37738	TEC;	havana
ENSMUSG00000073633	Fbxo36	protein_coding;	ensembl_havana	70.6154	0.485483	0.215168	2.73995	0.00614492	0.0192103	0.604361	0.220574
ENSMUSG00000026220	Slc16a14	protein_coding;	ensembl_havana	12.7982	0.461289	0.452654	1.7536	0.0794996	0.161232	1.01305	0.577699
ENSMUSG00000096802	Gm15433	processed_pseudogene;	ensembl_havana	2.34624	0.00639573	0.513607	0.0313818	0.974965	0.987313	0.0406138	1.29418
ENSMUSG00000099693	Gm29284	unprocessed_pseudogene;	havana
ENSMUSG00000052477	C130026I21Rik	protein_coding;	ensembl_havana	20.4659	0.529837	0.38922	2.08214	0.0373301	0.0873317	0.909769	0.43694
ENSMUSG00000064281	Rpl19-ps1	processed_pseudogene;	ensembl_havana	2.66521	0.0672617	0.450633	0.304111	0.761043	0.844399	0.275815	0.906956
ENSMUSG00000098842	Gm27907	miRNA;	ensembl
ENSMUSG00000061852	Gm7582	unprocessed_pseudogene;	ensembl_havana
ENSMUSG00000089976	Gm2389	unprocessed_pseudogene;	havana
ENSMUSG00000101279	Gm18342	unprocessed_pseudogene;	havana
ENSMUSG00000089844	A530032D15Rik	protein_coding;	ensembl_havana
ENSMUSG00000073631	Gm10553	protein_coding;	ensembl
ENSMUSG00000072109	A530040E14Rik	antisense;	ensembl_havana	1.91149	-0.0227579	0.526216	-0.114069	0.909183	0.945669	-0.158062	1.38567
ENSMUSG00000090128	Gm16038	unprocessed_pseudogene;	havana
ENSMUSG00000091199	Gm2619	transcribed_unprocessed_pseudogene;	havana	22.8328	-0.223342	0.291723	-1.07116	0.284095	0.426247	-0.400168	0.373582
ENSMUSG00000089716	Gm6264	transcribed_unprocessed_pseudogene;	havana
ENSMUSG00000034783	Cd207	protein_coding;	ensembl_havana	50.76	4.30402	2.8994	4.16298	3.1412e-05	0.000191944	8.58449	2.0621
ENSMUSG00000090252	Gm16028	antisense;	havana
ENSMUSG00000079455	Gm16026	transcribed_unprocessed_pseudogene;	havana
ENSMUSG00000089652	Gm16025	lincRNA;	havana	1.1313	-0.0963466	0.524521	-0.466472	0.640877	0.75385	-0.604527	1.29595
ENSMUSG00000089937	Gm7281	unprocessed_pseudogene;	havana
ENSMUSG00000096292	Gm2666	processed_pseudogene;	havana
ENSMUSG00000101751	Gm2427	unprocessed_pseudogene;	havana
ENSMUSG00000089714	Gm16092	lincRNA;	havana	5.96475	-0.254563	0.513925	-1.07971	0.28027	0.421858	-1.0432	0.966182
ENSMUSG00000090186	Gm7592	transcribed_unprocessed_pseudogene;	havana	3.66271	-0.153058	0.467739	-0.675614	0.499286	0.635549	-0.614726	0.909877
ENSMUSG00000094127	G530012D18Rik	protein_coding;	ensembl
ENSMUSG00000070034	Sp110	protein_coding;	ensembl_havana	228.809	-0.272845	0.19686	-1.65422	0.0980822	0.18999	-0.360859	0.218144
ENSMUSG00000090103	Gm16094	antisense;	havana
ENSMUSG00000070031	Sp140	protein_coding;	ensembl_havana	84.8734	0.440513	0.257789	2.21092	0.0270416	0.0669868	0.609017	0.275459
ENSMUSG00000073628	Gm10552	antisense;	ensembl_havana
ENSMUSG00000090246	Gm17017	antisense;	havana	4.65146	0.899681	0.793688	2.57965	0.00988995	0.0287734	2.40574	0.932583
ENSMUSG00000026222	Sp100	protein_coding;	ensembl_havana	1200.36	-0.588452	0.180267	-3.75316	0.000174617	0.000869926	-0.670336	0.178606
ENSMUSG00000064414	n-R5s215	rRNA;	ensembl
ENSMUSG00000052760	A630001G21Rik	protein_coding;	ensembl_havana	181.923	0.0645769	0.221289	0.363216	0.716444	0.811504	0.099414	0.273705
ENSMUSG00000098634	Mir8096	miRNA;	mirbase
ENSMUSG00000094834	Gm25472	miRNA;	ensembl
ENSMUSG00000100217	9930111H07Rik	lincRNA;	havana
ENSMUSG00000092932	Gm22906	misc_RNA;	ensembl
ENSMUSG00000036707	Cab39	protein_coding;	ensembl_havana	3225.12	0.271099	0.131675	2.24518	0.0247569	0.0623009	0.310411	0.138257
ENSMUSG00000026223	Itm2c	protein_coding;	ensembl_havana	1567.04	-0.0676567	0.0953621	-0.741085	0.458642	0.59967	-0.0737175	0.0994724
ENSMUSG00000026224	4933407L21Rik	protein_coding;	ensembl_havana
ENSMUSG00000099767	Gm28884	antisense;	havana
ENSMUSG00000049608	Gpr55	protein_coding;	ensembl_havana
ENSMUSG00000100108	Gm28100	lincRNA;	havana
ENSMUSG00000099342	Gm18180	processed_pseudogene;	havana	10.8334	0.790462	0.570259	2.48711	0.0128784	0.0360733	1.56998	0.631245
ENSMUSG00000026226	Spata3	protein_coding;	ensembl_havana
ENSMUSG00000026227	2810459M11Rik	protein_coding;	ensembl_havana
ENSMUSG00000026229	Psmd1	protein_coding;	ensembl_havana	2424.65	0.461242	0.176007	3.02598	0.00247828	0.00888607	0.542827	0.179389
ENSMUSG00000077274	Gm22786	snoRNA;	ensembl
ENSMUSG00000026228	Htr2b	protein_coding;	ensembl_havana	12.4623	-0.464444	0.382527	-1.87245	0.0611441	0.130306	-0.838504	0.447811
ENSMUSG00000103272	Gm37914	TEC;	havana
ENSMUSG00000094638	Gm21972	protein_coding;	havana	69.6991	-0.202294	0.229777	-1.10892	0.267464	0.406922	-0.303231	0.273447
ENSMUSG00000062590	Armc9	protein_coding;	ensembl_havana	108.436	0.154444	0.157709	1.10181	0.270545	0.410562	0.191861	0.174132
ENSMUSG00000087538	Gm16341	antisense;	havana	3.60702	-0.419456	0.665147	-1.67756	0.0934337	0.182506	-2.09364	1.24803
ENSMUSG00000079445	B3gnt7	protein_coding;	ensembl_havana	8.93032	-0.00747372	0.438809	-0.033858	0.97299	0.986038	-0.0295305	0.872187
ENSMUSG00000099644	Gm28626	antisense;	havana
ENSMUSG00000091806	Gm5258	processed_pseudogene;	ensembl_havana
ENSMUSG00000101853	Gm28627	processed_pseudogene;	havana
ENSMUSG00000026234	Ncl	protein_coding;	ensembl_havana	6876.88	0.736503	0.122726	6.37702	1.80566e-10	3.10657e-09	0.771784	0.121026
ENSMUSG00000064837	Snora75	snoRNA;	ensembl
ENSMUSG00000104627	Mir3535	miRNA;	mirbase
ENSMUSG00000064696	Gm24148	snoRNA;	ensembl
ENSMUSG00000064823	Snord82	snoRNA;	ensembl
ENSMUSG00000073627	C130036L24Rik	processed_transcript;	ensembl_havana	20.8298	0.0222087	0.280895	0.11005	0.91237	0.947717	0.0429826	0.390573
ENSMUSG00000110510	Gm45908	processed_pseudogene;	havana	3.53739	0.205777	0.526934	0.916909	0.35919	0.504784	1.01884	1.11117
ENSMUSG00000026237	Nmur1	protein_coding;	ensembl_havana
ENSMUSG00000036574	Tex44	protein_coding;	ensembl_havana
ENSMUSG00000101328	Rpl30-ps6	processed_pseudogene;	havana
ENSMUSG00000026238	Ptma	protein_coding;	ensembl_havana	1914.68	-0.128849	0.155665	-0.928206	0.353301	0.498591	-0.159937	0.172308
ENSMUSG00000026239	Pde6d	protein_coding;	ensembl_havana	653.31	0.322974	0.0918465	3.67831	0.000234783	0.00113311	0.344159	0.0935644
ENSMUSG00000102927	Gm37152	TEC;	havana
ENSMUSG00000026240	Cops7b	protein_coding;	ensembl_havana	281.835	0.12072	0.131248	0.998871	0.317857	0.461181	0.141201	0.14136
ENSMUSG00000084468	Gm22955	miRNA;	ensembl
ENSMUSG00000103609	Gm37022	TEC;	havana
ENSMUSG00000026241	Nppc	protein_coding;	ensembl_havana
ENSMUSG00000053333	Dis3l2	protein_coding;	ensembl_havana	282.257	-0.0280373	0.14693	-0.211208	0.832725	0.894275	-0.0343291	0.162536
ENSMUSG00000100225	Gm29097	processed_pseudogene;	havana
ENSMUSG00000100768	Gm29055	sense_intronic;	havana
ENSMUSG00000104121	Gm37485	TEC;	havana
ENSMUSG00000102383	Gm38142	TEC;	havana
ENSMUSG00000104400	Gm38010	TEC;	havana
ENSMUSG00000102293	Gm37541	TEC;	havana
ENSMUSG00000102649	Gm38021	TEC;	havana
ENSMUSG00000084106	Gm6136	processed_pseudogene;	havana	19.5202	0.00329168	0.280971	0.0163119	0.986986	0.993531	0.00638123	0.391201
ENSMUSG00000102571	Gm37967	TEC;	havana
ENSMUSG00000099401	Gm28375	antisense;	havana
ENSMUSG00000102956	Gm37017	TEC;	havana
ENSMUSG00000103984	Gm37447	TEC;	havana
ENSMUSG00000101940	Akp-ps1	transcribed_unprocessed_pseudogene;	havana	6.68988	-0.10884	0.427605	-0.482269	0.629615	0.744509	-0.378987	0.785842
ENSMUSG00000101625	Gm29371	lincRNA;	havana
ENSMUSG00000026246	Alppl2	protein_coding;	ensembl_havana
ENSMUSG00000079440	Alpi	protein_coding;	ensembl_havana
ENSMUSG00000100940	Gm29372	processed_pseudogene;	havana
ENSMUSG00000036500	Akp3	protein_coding;	ensembl_havana
ENSMUSG00000099839	Gm29374	lincRNA;	havana
ENSMUSG00000026247	Ecel1	protein_coding;	ensembl_havana
ENSMUSG00000036480	Prss56	protein_coding;	ensembl_havana
ENSMUSG00000026251	Chrnd	protein_coding;	ensembl_havana
ENSMUSG00000026253	Chrng	protein_coding;	ensembl_havana
ENSMUSG00000026254	Eif4e2	protein_coding;	ensembl_havana	1181.44	0.415542	0.0866034	5.00238	5.66267e-07	5.15599e-06	0.436216	0.0872018
ENSMUSG00000088318	Gm26187	snRNA;	ensembl
ENSMUSG00000027868	Tbx15	protein_coding;	ensembl_havana	133.659	4.24908	0.304695	14.4022	5.01537e-47	1.40352e-44	4.3249	0.300295
ENSMUSG00000089821	Efhd1os	antisense;	havana
ENSMUSG00000048000	Gigyf2	protein_coding;	ensembl_havana	1067.63	0.332825	0.0911551	3.81759	0.000134764	0.000691584	0.354005	0.09273
ENSMUSG00000095281	Gm22549	snRNA;	ensembl
ENSMUSG00000079436	Kcnj13	protein_coding;	ensembl_havana
ENSMUSG00000089613	Gm23504	snRNA;	ensembl
ENSMUSG00000026258	3110079O15Rik	protein_coding;	ensembl_havana
ENSMUSG00000026259	Ngef	protein_coding;	ensembl_havana	17.7205	0.652702	0.467656	2.29172	0.021922	0.0562416	1.1908	0.519609
ENSMUSG00000079434	Neu2	protein_coding;	ensembl_havana	2.2615	-0.247098	0.559046	-1.09345	0.274195	0.415039	-1.3001	1.18899
ENSMUSG00000091123	Gm17181	processed_pseudogene;	havana
ENSMUSG00000090994	Gm6153	processed_pseudogene;	havana
ENSMUSG00000074179	Gm10639	protein_coding;	ensembl_havana	66.6499	4.13862	0.463359	9.60618	7.52926e-22	4.95768e-20	4.31561	0.449254
ENSMUSG00000026289	Atg16l1	protein_coding;	ensembl_havana	839.325	0.144754	0.124891	1.24976	0.211386	0.341721	0.166511	0.133234
ENSMUSG00000087968	Gm25395	scaRNA;	ensembl
ENSMUSG00000089281	Scarna6	scaRNA;	ensembl
ENSMUSG00000056055	Sag	protein_coding;	ensembl_havana	14.4438	-0.539593	0.428469	-2.03144	0.0422107	0.096741	-1.00789	0.496145
ENSMUSG00000070738	Dgkd	protein_coding;	ensembl_havana	1019.54	-0.206191	0.108109	-2.0216	0.0432179	0.0985528	-0.227981	0.112773
ENSMUSG00000101942	Gm19582	antisense;	havana
ENSMUSG00000103996	4833421G17Rik	TEC;	havana
ENSMUSG00000103591	Gm38365	TEC;	havana
ENSMUSG00000005501	Usp40	protein_coding;	ensembl_havana	862.878	0.442872	0.106121	4.43469	9.22033e-06	6.45315e-05	0.473857	0.106852
ENSMUSG00000095942	Gm25198	miRNA;	ensembl
ENSMUSG00000084021	Gm5832	processed_pseudogene;	havana
ENSMUSG00000083478	Gm15375	unprocessed_pseudogene;	havana
ENSMUSG00000090165	Ugt1a10	protein_coding;	ensembl_havana
ENSMUSG00000092220	Gm20528	processed_transcript;	havana
ENSMUSG00000090175	Ugt1a9	protein_coding;	ensembl_havana
ENSMUSG00000089675	Ugt1a8	protein_coding;	havana
ENSMUSG00000090124	Ugt1a7c	protein_coding;	ensembl_havana
ENSMUSG00000082837	Gm15373	unprocessed_pseudogene;	havana
ENSMUSG00000090145	Ugt1a6b	protein_coding;	ensembl_havana
ENSMUSG00000084195	Gm15372	unprocessed_pseudogene;	havana
ENSMUSG00000081261	Gm15370	unprocessed_pseudogene;	havana
ENSMUSG00000054545	Ugt1a6a	protein_coding;	havana
ENSMUSG00000081602	Gm15369	unprocessed_pseudogene;	havana
ENSMUSG00000082513	Gm15374	unprocessed_pseudogene;	havana
ENSMUSG00000082677	Gm15371	unprocessed_pseudogene;	havana
ENSMUSG00000089943	Ugt1a5	protein_coding;	ensembl_havana
ENSMUSG00000081488	Gm15368	unprocessed_pseudogene;	havana
ENSMUSG00000083277	Gm15376	unprocessed_pseudogene;	havana
ENSMUSG00000090171	Ugt1a2	protein_coding;	ensembl_havana
ENSMUSG00000081984	Dnajb3	protein_coding;	ensembl_havana
ENSMUSG00000089960	Ugt1a1	protein_coding;	ensembl_havana
ENSMUSG00000079429	Mroh2a	protein_coding;	ensembl_havana
ENSMUSG00000044783	Hjurp	protein_coding;	ensembl_havana	1099.51	-0.527517	0.163246	-3.65833	0.000253867	0.00121636	-0.59731	0.163274
ENSMUSG00000036251	Trpm8	protein_coding;	ensembl_havana
ENSMUSG00000085420	4930453O03Rik	antisense;	havana
ENSMUSG00000026295	Spp2	protein_coding;	ensembl_havana
ENSMUSG00000099553	Gm29538	lincRNA;	havana
ENSMUSG00000100908	Gm28888	lincRNA;	havana
ENSMUSG00000044206	Vsig4	protein_coding;	ensembl_havana	285.525	4.13584	0.642688	7.33113	2.28214e-13	5.99314e-12	4.46251	0.608707
ENSMUSG00000100798	Gm19589	lincRNA;	havana
ENSMUSG00000104057	Gm38130	TEC;	havana
ENSMUSG00000100367	Gm29336	lincRNA;	havana
ENSMUSG00000049866	Arl4c	protein_coding;	ensembl_havana	286.129	0.684832	0.145475	5.14497	2.67558e-07	2.61713e-06	0.735921	0.143037
ENSMUSG00000101736	Gm29335	processed_pseudogene;	havana
ENSMUSG00000097398	Platr5	lincRNA;	havana
ENSMUSG00000099848	Gm29337	lincRNA;	havana
ENSMUSG00000101333	Gm4753	processed_pseudogene;	havana
ENSMUSG00000099378	1700067G17Rik	lincRNA;	havana
ENSMUSG00000099544	Gm18699	processed_pseudogene;	havana
ENSMUSG00000036206	Sh3bp4	protein_coding;	ensembl_havana	430.074	0.0459882	0.13646	0.368014	0.712863	0.808932	0.0547671	0.148818
ENSMUSG00000102700	Gm38312	TEC;	havana
ENSMUSG00000102083	Gm5259	processed_pseudogene;	havana
ENSMUSG00000101288	Gm28342	lincRNA;	havana
ENSMUSG00000099938	C030007H22Rik	lincRNA;	havana
ENSMUSG00000055013	Agap1	protein_coding;	ensembl_havana	1231.31	0.638189	0.103517	6.49237	8.44982e-11	1.52711e-09	0.665522	0.102508
ENSMUSG00000104114	Gm37297	TEC;	havana
ENSMUSG00000088371	Gm25180	rRNA;	ensembl
ENSMUSG00000101662	Gm28499	sense_intronic;	havana
ENSMUSG00000102009	4933400F21Rik	processed_transcript;	havana
ENSMUSG00000088775	Gm26037	misc_RNA;	ensembl
ENSMUSG00000103252	Gm37521	TEC;	havana
ENSMUSG00000034486	Gbx2	protein_coding;	ensembl_havana
ENSMUSG00000092627	D130058E05Rik	processed_transcript;	havana
ENSMUSG00000067081	Asb18	protein_coding;	ensembl_havana	571.58	-0.294102	0.164407	-2.03699	0.0416506	0.095651	-0.358005	0.175751
ENSMUSG00000026301	Iqca	protein_coding;	ensembl_havana
ENSMUSG00000100850	4930434B07Rik	lincRNA;	havana
ENSMUSG00000044337	Ackr3	protein_coding;	ensembl_havana	1702.06	-0.960149	0.131561	-7.62405	2.45832e-14	7.41149e-13	-0.995899	0.130626
ENSMUSG00000104087	Gm38277	TEC;	havana
ENSMUSG00000101951	Gm28721	lincRNA;	havana
ENSMUSG00000101028	Gm28723	lincRNA;	havana	8.03916	-0.00504808	0.38666	-0.0227386	0.981859	0.990618	-0.015312	0.673392
ENSMUSG00000098368	Gm27648	rRNA;	ensembl
ENSMUSG00000101997	Gm28722	lincRNA;	havana
ENSMUSG00000103292	Gm35048	TEC;	havana
ENSMUSG00000034432	Cops8	protein_coding;	ensembl_havana	1624.54	0.022862	0.123112	0.199532	0.841847	0.900685	0.0263874	0.132246
ENSMUSG00000056128	Gm9991	lincRNA;	ensembl_havana
ENSMUSG00000048126	Col6a3	protein_coding;	ensembl_havana	1346.36	-0.182417	0.167017	-1.2459	0.212802	0.343267	-0.230712	0.185178
ENSMUSG00000103061	Gm36970	TEC;	havana
ENSMUSG00000103978	4930474B08Rik	TEC;	havana
ENSMUSG00000047228	A2ml1	protein_coding;	ensembl_havana	6.19334	4.12621	1.7388	4.44613	8.74309e-06	6.1528e-05	5.86946	1.32013
ENSMUSG00000090550	Prlh	protein_coding;	ensembl_havana
ENSMUSG00000026304	Rab17	protein_coding;	ensembl_havana	25.3698	-0.551185	0.343774	-2.29132	0.021945	0.0562846	-0.841158	0.367107
ENSMUSG00000100791	Gm28199	lincRNA;	havana
ENSMUSG00000026305	Lrrfip1	protein_coding;	ensembl_havana	2408.82	-0.0205928	0.126923	-0.175104	0.860998	0.912778	-0.0239804	0.136949
ENSMUSG00000070732	Rbm44	protein_coding;	ensembl_havana	2.47572	-0.0665953	0.528759	-0.330385	0.741109	0.829423	-0.452063	1.36829
ENSMUSG00000100018	Gm7776	processed_pseudogene;	havana
ENSMUSG00000034353	Ramp1	protein_coding;	ensembl_havana	142.34	-0.910788	0.207218	-4.93392	8.05969e-07	7.09681e-06	-1.00134	0.20295
ENSMUSG00000034343	Ube2f	protein_coding;	ensembl_havana	1059.39	0.500934	0.106308	5.00544	5.57358e-07	5.08263e-06	0.531968	0.106278
ENSMUSG00000083064	Gm7785	processed_pseudogene;	havana	2.25357	-0.0131146	0.496691	-0.0626504	0.950045	0.971692	-0.073798	1.17793
ENSMUSG00000097285	Gm26683	lincRNA;	ensembl
ENSMUSG00000026307	Scly	protein_coding;	ensembl_havana	362.1	-0.278996	0.120888	-2.48543	0.0129395	0.0362274	-0.312716	0.12582
ENSMUSG00000090322	Gm17090	antisense;	havana
ENSMUSG00000049515	Espnl	protein_coding;	ensembl_havana	3.98043	-0.0344806	0.451458	-0.156976	0.875263	0.922126	-0.14518	0.924851
ENSMUSG00000026308	Klhl30	protein_coding;	ensembl_havana	1027.33	-0.816243	0.16708	-5.35733	8.44627e-08	9.09091e-07	-0.877703	0.163832
ENSMUSG00000047443	Erfe	protein_coding;	ensembl_havana	4.10705	-1.04523	0.862172	-2.77799	0.00546965	0.0174619	-2.63393	0.948142
ENSMUSG00000026309	Ilkap	protein_coding;	ensembl_havana	1027.07	-0.204726	0.10911	-1.99082	0.0465009	0.10451	-0.226803	0.113925
ENSMUSG00000100253	1700020N18Rik	lincRNA;	havana
ENSMUSG00000067071	Hes6	protein_coding;	ensembl_havana	305.478	0.130357	0.120914	1.15686	0.247331	0.384013	0.148874	0.128688
ENSMUSG00000055866	Per2	protein_coding;	ensembl_havana	268.898	0.437376	0.393829	1.75572	0.0791365	0.160659	0.83877	0.477736
ENSMUSG00000101911	Gm28381	processed_pseudogene;	havana
ENSMUSG00000100151	Gm28382	lincRNA;	havana
ENSMUSG00000101958	Gm19085	processed_pseudogene;	havana
ENSMUSG00000034292	Traf3ip1	protein_coding;	ensembl_havana	187.362	-0.227253	0.140847	-1.77768	0.0754566	0.154502	-0.267359	0.150398
ENSMUSG00000026311	Asb1	protein_coding;	ensembl_havana	442.346	0.307443	0.139433	2.42991	0.0151026	0.0412014	0.354612	0.145936
ENSMUSG00000101705	Gm28380	lincRNA;	havana
ENSMUSG00000100980	Gm29100	antisense;	havana
ENSMUSG00000007805	Twist2	protein_coding;	ensembl_havana	27.3137	-0.295124	0.331959	-1.318	0.187505	0.312427	-0.55858	0.42381
ENSMUSG00000101414	Gm29101	sense_intronic;	havana
ENSMUSG00000102745	Gm37600	TEC;	havana
ENSMUSG00000026313	Hdac4	protein_coding;	ensembl_havana	503.761	-0.379786	0.17075	-2.55574	0.0105962	0.0305798	-0.455257	0.178131
ENSMUSG00000103101	Gm37048	TEC;	havana
ENSMUSG00000096941	Gm26720	lincRNA;	ensembl
ENSMUSG00000102565	Gm37036	TEC;	havana
ENSMUSG00000101265	Gm29099	lincRNA;	havana
ENSMUSG00000101522	Gm7837	processed_pseudogene;	havana
ENSMUSG00000026260	Ndufa10	protein_coding;	ensembl_havana	11013.3	-0.194343	0.124803	-1.68081	0.0928007	0.181547	-0.222207	0.132203
ENSMUSG00000098288	Mir6900	miRNA;	mirbase
ENSMUSG00000067064	Olfr1416	protein_coding;	ensembl_havana
ENSMUSG00000057464	Olfr1415	protein_coding;	ensembl_havana
ENSMUSG00000042849	Olfr1414	protein_coding;	ensembl_havana
ENSMUSG00000058904	Olfr1413	protein_coding;	ensembl_havana
ENSMUSG00000097001	1700054K02Rik	antisense;	havana
ENSMUSG00000099363	Gm28478	unprocessed_pseudogene;	havana
ENSMUSG00000046300	Olfr1412	protein_coding;	ensembl_havana
ENSMUSG00000107778	Gm44098	unprocessed_pseudogene;	havana
ENSMUSG00000062497	Olfr1411	protein_coding;	ensembl_havana
ENSMUSG00000108131	Gm44099	unprocessed_pseudogene;	havana
ENSMUSG00000063583	Olfr1410	protein_coding;	ensembl_havana
ENSMUSG00000061616	Olfr12	protein_coding;	ensembl_havana
ENSMUSG00000073616	Cops9	protein_coding;	ensembl_havana	1335.05	0.225508	0.127563	1.91592	0.0553751	0.12036	0.258134	0.134731
ENSMUSG00000044055	Otos	protein_coding;	ensembl_havana
ENSMUSG00000100546	Gm29483	lincRNA;	havana	3.92959	-0.412598	0.514331	-1.57382	0.115529	0.2156	-1.19709	0.760624
ENSMUSG00000099665	Gm29482	lincRNA;	havana
ENSMUSG00000100781	Gm29481	antisense;	havana	4.47138	0.0947372	0.465849	0.428877	0.668013	0.775028	0.411259	0.95892
ENSMUSG00000034220	Gpc1	protein_coding;	ensembl_havana	8168	0.389824	0.158095	2.78588	0.00533829	0.0171066	0.455292	0.163429
ENSMUSG00000101995	Gm29480	antisense;	havana
ENSMUSG00000065470	Mir149	miRNA;	mirbase
ENSMUSG00000034212	Ankmy1	protein_coding;	ensembl_havana	5.1891	-0.428254	0.576748	-1.62861	0.103396	0.197843	-1.50309	0.92293
ENSMUSG00000047067	Dusp28	protein_coding;	ensembl_havana	315.907	0.0940627	0.133294	0.767958	0.442512	0.584943	0.110818	0.144302
ENSMUSG00000097251	5033417F24Rik	antisense;	havana	14.7719	-0.245244	0.368635	-1.06482	0.286957	0.428748	-0.556601	0.522718
ENSMUSG00000026269	Rnpepl1	protein_coding;	ensembl_havana	1445.7	-0.187002	0.078696	-2.45119	0.0142384	0.0391661	-0.197565	0.0805997
ENSMUSG00000100632	9430060I03Rik	antisense;	havana
ENSMUSG00000026270	Capn10	protein_coding;	ensembl_havana	160.123	0.191941	0.136351	1.54076	0.123375	0.227167	0.225018	0.146044
ENSMUSG00000026271	Gpr35	protein_coding;	ensembl_havana	37.7577	0.10307	0.304309	0.491547	0.62304	0.739178	0.212108	0.431512
ENSMUSG00000100021	Gm18697	processed_pseudogene;	havana
ENSMUSG00000045091	Aqp12	protein_coding;	ensembl_havana
ENSMUSG00000097199	Gm26991	unprocessed_pseudogene;	havana	19.3155	4.11975	1.04589	5.34452	9.06575e-08	9.67625e-07	4.89056	0.915061
ENSMUSG00000101378	Gm28086	lincRNA;	havana
ENSMUSG00000026272	Agxt	protein_coding;	ensembl_havana
ENSMUSG00000034159	2310007B03Rik	protein_coding;	ensembl_havana
ENSMUSG00000084989	Crocc2	protein_coding;	havana	4.39866	-0.576638	0.839101	-2.12811	0.0333277	0.0795123	-3.12871	1.47018
ENSMUSG00000074973	Gm11382	unprocessed_pseudogene;	havana	6.88202	4.06354	1.71099	4.44094	8.95661e-06	6.2907e-05	5.77753	1.30097
ENSMUSG00000098997	Mir6901	miRNA;	mirbase
ENSMUSG00000026273	Mterf4	protein_coding;	ensembl_havana	297.922	-0.0484702	0.139499	-0.3809	0.703277	0.801916	-0.0581598	0.15269
ENSMUSG00000101172	Gm28535	antisense;	havana	3.07571	0.305902	0.580785	1.2995	0.193771	0.320063	1.50639	1.15921
ENSMUSG00000100351	Gm7867	processed_pseudogene;	havana
ENSMUSG00000026274	Pask	protein_coding;	ensembl_havana	20.6604	0.0111194	0.291158	0.0542479	0.956738	0.975974	0.0224296	0.413466
ENSMUSG00000026275	Ppp1r7	protein_coding;	ensembl_havana	783.38	0.334489	0.0850014	4.09177	4.28086e-05	0.000252288	0.352977	0.0862651
ENSMUSG00000106302	Mir6902	miRNA;	mirbase
ENSMUSG00000098689	Mir6345	miRNA;	mirbase
ENSMUSG00000064389	Gm26446	snRNA;	ensembl
ENSMUSG00000034107	Ano7	protein_coding;	ensembl_havana
ENSMUSG00000034088	Hdlbp	protein_coding;	ensembl_havana	12021.9	-0.0673516	0.172958	-0.447501	0.654514	0.764766	-0.0885503	0.197877
ENSMUSG00000090489	Gm17415	processed_pseudogene;	havana
ENSMUSG00000026276	2002-09-01	protein_coding;	havana	15.1517	-0.0497732	0.32196	-0.233355	0.815486	0.881912	-0.112743	0.483141
ENSMUSG00000116048	2002-09-01	protein_coding;	ensembl_havana
ENSMUSG00000034066	Farp2	protein_coding;	ensembl_havana	587.357	0.0375584	0.124715	0.324204	0.745784	0.833041	0.0434959	0.134162
ENSMUSG00000103854	Gm37250	TEC;	havana
ENSMUSG00000026277	Stk25	protein_coding;	ensembl_havana	1602.97	-0.232438	0.0731222	-3.26749	0.00108505	0.00433777	-0.243293	0.0744587
ENSMUSG00000100927	Gm28536	antisense;	havana
ENSMUSG00000026278	Bok	protein_coding;	ensembl_havana	112.495	-0.293313	0.249156	-1.52371	0.127582	0.233258	-0.438777	0.287967
ENSMUSG00000026279	Thap4	protein_coding;	ensembl_havana	819.108	0.116883	0.0983483	1.24549	0.212952	0.343415	0.127806	0.102615
ENSMUSG00000101952	Gm10550	antisense;	havana	1.35221	0.2692	0.64604	1.29142	0.196558	0.323592	2.10698	1.63152
ENSMUSG00000026280	Atg4b	protein_coding;	ensembl_havana	655.324	0.175539	0.0883894	2.06456	0.0389648	0.0905605	0.188207	0.091161
ENSMUSG00000026281	Dtymk	protein_coding;	ensembl_havana	363.858	-0.240218	0.125025	-2.07691	0.0378101	0.0882663	-0.272976	0.131434
ENSMUSG00000026283	Ing5	protein_coding;	ensembl_havana	330.037	0.159921	0.125332	1.377	0.168512	0.288504	0.18383	0.1335
ENSMUSG00000088961	Gm22089	snRNA;	ensembl
ENSMUSG00000073609	D2hgdh	protein_coding;	ensembl_havana	449.061	-0.0724351	0.102836	-0.740976	0.458708	0.599712	-0.0800092	0.107978
ENSMUSG00000094651	Gal3st2	protein_coding;	ensembl_havana	4.84334	0.130703	0.453138	0.578934	0.562634	0.691042	0.503892	0.870378
ENSMUSG00000101660	Gm18666	unprocessed_pseudogene;	havana	8.85762	-0.329011	0.467319	-1.31962	0.186962	0.311923	-0.942007	0.713848
ENSMUSG00000027254	Map1a	protein_coding;	ensembl_havana	1573.17	4.04063	0.198315	20.6876	4.48271e-95	7.29867e-92	4.07591	0.197022
ENSMUSG00000099624	Gm7889	unprocessed_pseudogene;	havana	22.9083	-0.151625	0.332686	-0.694913	0.48711	0.624828	-0.335059	0.482159
ENSMUSG00000029816	Gpnmb	protein_coding;	ensembl_havana	248.445	3.98875	0.275648	14.898	3.39464e-50	1.10542e-47	4.05734	0.272341
ENSMUSG00000034000	Neu4	protein_coding;	ensembl_havana
ENSMUSG00000026285	Pdcd1	protein_coding;	ensembl_havana	2.594	-0.401218	0.704854	-1.68974	0.0910777	0.179045	-2.4731	1.4636
ENSMUSG00000100990	Gm7891	processed_pseudogene;	havana
ENSMUSG00000100347	Gm7895	processed_pseudogene;	havana	3.77999	0.521588	0.737189	1.9473	0.051499	0.113304	2.47771	1.27238
ENSMUSG00000077413	Gm23389	snoRNA;	ensembl
ENSMUSG00000100518	4930440C22Rik	lincRNA;	havana
ENSMUSG00000089310	Gm23181	snoRNA;	ensembl
ENSMUSG00000099592	Gm5264	processed_pseudogene;	havana
ENSMUSG00000051185	Fam174a	protein_coding;	ensembl_havana	1045.44	0.479507	0.104922	4.84941	1.23831e-06	1.04516e-05	0.50987	0.105141
ENSMUSG00000103973	BC055308	TEC;	havana
ENSMUSG00000081051	Gm15427	processed_pseudogene;	havana	113.188	0.366317	0.220978	2.04607	0.0407499	0.0939655	0.489246	0.239115
ENSMUSG00000040710	St8sia4	protein_coding;	ensembl_havana	487.062	-0.473741	0.195068	-2.87363	0.0040579	0.0135566	-0.572708	0.199298
ENSMUSG00000103197	Gm37642	TEC;	havana
ENSMUSG00000100777	4930598F16Rik	lincRNA;	havana
ENSMUSG00000102718	Gm37761	TEC;	havana
ENSMUSG00000095955	Gm22360	snRNA;	ensembl
ENSMUSG00000100062	1700063A18Rik	lincRNA;	havana
ENSMUSG00000080345	Gm24586	miRNA;	ensembl
ENSMUSG00000096585	Gm22917	miRNA;	ensembl
ENSMUSG00000102658	Gm37076	TEC;	havana
ENSMUSG00000100336	Gm29601	lincRNA;	havana
ENSMUSG00000100589	4930533P14Rik	lincRNA;	havana
ENSMUSG00000095610	Gm26245	snRNA;	ensembl
ENSMUSG00000100362	Gm1833	processed_pseudogene;	havana
ENSMUSG00000077255	Gm26078	snoRNA;	ensembl
ENSMUSG00000040693	Slco4c1	protein_coding;	ensembl_havana
ENSMUSG00000097814	Panct2	antisense;	havana
ENSMUSG00000045463	Slco6b1	transcribed_unprocessed_pseudogene;	havana
ENSMUSG00000097480	Gm9499	processed_pseudogene;	havana
ENSMUSG00000100454	Gm28901	lincRNA;	havana
ENSMUSG00000044757	Gm6430	processed_pseudogene;	ensembl_havana	1.57293	0.0235582	0.514537	0.115567	0.907995	0.945014	0.149841	1.29656
ENSMUSG00000026331	Slco6c1	protein_coding;	ensembl_havana
ENSMUSG00000100484	Gm7133	unprocessed_pseudogene;	havana
ENSMUSG00000101348	Gm7135	transcribed_unprocessed_pseudogene;	havana
ENSMUSG00000103179	Gm37171	TEC;	havana
ENSMUSG00000004939	Nmrk2	protein_coding;	ensembl_havana	985.276	3.97166	0.496849	8.72241	2.72348e-18	1.36632e-16	4.18489	0.479786
ENSMUSG00000030046	Bmp10	protein_coding;	ensembl_havana	516.76	3.95691	2.99678	4.07798	4.54281e-05	0.000266149	8.8201	2.16286
ENSMUSG00000026333	Gin1	protein_coding;	ensembl_havana	278.142	-0.135983	0.105452	-1.36116	0.173463	0.295257	-0.150482	0.110554
ENSMUSG00000032802	Srxn1	protein_coding;	ensembl_havana	3101.7	3.92845	0.13031	30.3548	2.17142e-202	3.88902e-198	3.94444	0.129945
ENSMUSG00000104140	Gm37140	TEC;	havana
ENSMUSG00000089169	Gm25413	misc_RNA;	ensembl
ENSMUSG00000089782	Gm3531	processed_pseudogene;	havana
ENSMUSG00000089706	B230216N24Rik	processed_transcript;	havana
ENSMUSG00000096085	Gm24465	snRNA;	ensembl
ENSMUSG00000100182	1810006J02Rik	lincRNA;	havana	15.8071	-0.613503	0.47563	-2.17105	0.0299276	0.0726487	-1.18593	0.546247
ENSMUSG00000100711	Gm29461	lincRNA;	havana
ENSMUSG00000097608	Gm7952	processed_pseudogene;	havana
ENSMUSG00000099634	Gm29462	processed_pseudogene;	havana
ENSMUSG00000026336	Slco6d1	protein_coding;	ensembl_havana
ENSMUSG00000089791	Gm3555	processed_pseudogene;	havana
ENSMUSG00000096193	Gm26134	miRNA;	ensembl
ENSMUSG00000100009	Gm7967	lincRNA;	havana	5.27044	-0.152866	0.449584	-0.66974	0.503024	0.63872	-0.559429	0.835293
ENSMUSG00000099686	Gm29460	processed_pseudogene;	havana
ENSMUSG00000087804	Gm23434	snRNA;	ensembl
ENSMUSG00000099453	Gm18248	processed_pseudogene;	havana
ENSMUSG00000067028	Cntnap5b	protein_coding;	ensembl_havana
ENSMUSG00000082431	Tdpx-ps1	processed_pseudogene;	havana	12.6738	0.202247	0.349087	0.903088	0.366479	0.512264	0.450815	0.499192
ENSMUSG00000104104	Gm37877	TEC;	havana
ENSMUSG00000100662	Gm19029	processed_pseudogene;	havana
ENSMUSG00000087883	Gm23602	snoRNA;	ensembl
ENSMUSG00000099835	Gm29668	processed_pseudogene;	havana	17.1986	-0.0346828	0.286843	-0.170226	0.864832	0.915375	-0.0685644	0.402784
ENSMUSG00000100794	Gm29667	processed_pseudogene;	havana
ENSMUSG00000099427	Gm18700	processed_pseudogene;	havana
ENSMUSG00000099892	Gm18185	processed_pseudogene;	havana
ENSMUSG00000100977	Gm29334	processed_pseudogene;	havana
ENSMUSG00000077039	Gm25537	miRNA;	ensembl
ENSMUSG00000100684	Gm20268	lincRNA;	havana
ENSMUSG00000100088	Gm28801	processed_pseudogene;	havana
ENSMUSG00000100222	Psmb6-ps2	processed_pseudogene;	havana
ENSMUSG00000100065	Gm18969	processed_pseudogene;	havana
ENSMUSG00000100349	Gm28188	processed_pseudogene;	havana
ENSMUSG00000099375	Gm28187	lincRNA;	havana	4.71405	-0.0593004	0.450885	-0.268664	0.788188	0.863603	-0.245094	0.91227
ENSMUSG00000077295	Gm24122	snoRNA;	ensembl
ENSMUSG00000099770	Gm28623	unprocessed_pseudogene;	havana
ENSMUSG00000088510	Gm23036	snoRNA;	ensembl
ENSMUSG00000101890	Gm3116	unprocessed_pseudogene;	havana
ENSMUSG00000099989	Gm20281	processed_pseudogene;	havana
ENSMUSG00000087908	Gm22034	snoRNA;	ensembl
ENSMUSG00000100955	Gm18728	unprocessed_pseudogene;	havana
ENSMUSG00000088594	Gm23965	snoRNA;	ensembl
ENSMUSG00000099469	Gm29141	unprocessed_pseudogene;	havana
ENSMUSG00000102325	Gm37789	TEC;	havana
ENSMUSG00000101297	Gm18447	processed_pseudogene;	havana
ENSMUSG00000100059	Gm29140	processed_pseudogene;	havana
ENSMUSG00000088161	Gm23537	misc_RNA;	ensembl
ENSMUSG00000099464	Gm5260	processed_pseudogene;	havana
ENSMUSG00000100935	Gm29592	unprocessed_pseudogene;	havana
ENSMUSG00000099801	Gm29011	processed_pseudogene;	havana
ENSMUSG00000050840	Cdh20	protein_coding;	ensembl_havana	42.0887	0.142647	0.279109	0.704662	0.481021	0.619924	0.260788	0.37009
ENSMUSG00000103991	Gm38031	TEC;	havana
ENSMUSG00000084704	n-R5s216	rRNA;	ensembl
ENSMUSG00000103060	Gm36969	TEC;	havana
ENSMUSG00000089866	Gm15699	antisense;	havana
ENSMUSG00000099669	Gm29012	lincRNA;	havana	2.9888	-0.335184	0.635847	-1.44671	0.147978	0.261369	-1.94354	1.34342
ENSMUSG00000099702	Gm29013	unprocessed_pseudogene;	havana
ENSMUSG00000047496	Rnf152	protein_coding;	ensembl_havana	99.4135	-0.245842	0.205723	-1.44625	0.148106	0.261543	-0.336716	0.232819
ENSMUSG00000099582	Gm29014	processed_pseudogene;	havana
ENSMUSG00000097482	Gm17634	antisense;	havana
ENSMUSG00000101214	Gm28403	sense_overlapping;	havana	15.5816	-0.248893	0.374749	-1.0742	0.282734	0.424812	-0.574627	0.534936
ENSMUSG00000067017	Gm3608	pseudogene;	ensembl	44.5499	0.452366	0.561542	1.68628	0.0917416	0.179848	1.42823	0.846968
ENSMUSG00000056536	Pign	protein_coding;	ensembl_havana	130.336	0.324945	0.156221	2.34342	0.0191081	0.0501724	0.385397	0.164459
ENSMUSG00000100672	Gm28404	sense_intronic;	havana
ENSMUSG00000101219	Gm20302	processed_pseudogene;	havana	2.55467	0.00562626	0.552253	0.0299515	0.976106	0.987854	0.0486236	1.62341
ENSMUSG00000076999	Gm22426	miRNA;	ensembl
ENSMUSG00000101656	Gm8004	processed_pseudogene;	havana
ENSMUSG00000026319	2310035C23Rik	protein_coding;	ensembl_havana	608.548	0.251113	0.100788	2.6242	0.00868525	0.025741	0.273004	0.104033
ENSMUSG00000104044	Gm37566	TEC;	havana
ENSMUSG00000101330	Gm10193	processed_pseudogene;	havana
ENSMUSG00000026321	Tnfrsf11a	protein_coding;	ensembl_havana	164.083	0.349218	0.214401	1.99254	0.0463121	0.104221	0.463857	0.232797
ENSMUSG00000102690	Gm37779	TEC;	havana
ENSMUSG00000089206	Gm26214	snRNA;	ensembl
ENSMUSG00000099448	Gm18801	processed_pseudogene;	havana
ENSMUSG00000099843	Gm7160	lincRNA;	havana	96.6969	0.0323993	0.173055	0.215141	0.829657	0.892389	0.0427396	0.198658
ENSMUSG00000038866	Zcchc2	protein_coding;	ensembl_havana	437.753	0.417918	0.115836	3.87357	0.000107252	0.000566633	0.454361	0.117298
ENSMUSG00000102501	Gm37372	TEC;	havana
ENSMUSG00000097612	Gm26509	processed_pseudogene;	havana
ENSMUSG00000101583	Gm20753	lincRNA;	havana	29.1251	-0.746976	0.373772	-2.82685	0.00470086	0.0153244	-1.06273	0.375941
ENSMUSG00000044340	Phlpp1	protein_coding;	ensembl_havana	629.308	-0.41009	0.111128	-3.94163	8.09284e-05	0.000443657	-0.443608	0.112544
ENSMUSG00000103291	Gm38235	TEC;	havana
ENSMUSG00000100247	A530053M12Rik	lincRNA;	havana
ENSMUSG00000099604	Gm6651	processed_pseudogene;	havana
ENSMUSG00000040010	Slc7a5	protein_coding;	ensembl_havana	533.832	3.92014	0.189764	20.9577	1.5969e-97	3.17784e-94	3.95392	0.188662
ENSMUSG00000054006	D630008O14Rik	antisense;	ensembl_havana
ENSMUSG00000098344	Mir3473f	miRNA;	mirbase
ENSMUSG00000103348	Gm37053	TEC;	havana
ENSMUSG00000009905	Kdsr	protein_coding;	ensembl_havana	311.339	0.185861	0.154877	1.34572	0.178391	0.301357	0.227782	0.169263
ENSMUSG00000009907	Vps4b	protein_coding;	ensembl_havana	1000.55	0.274581	0.0837573	3.40105	0.000671283	0.00285173	0.290625	0.0854517
ENSMUSG00000067006	Serpinb5	protein_coding;	ensembl_havana
ENSMUSG00000083613	Pou2f3-rs1	processed_pseudogene;	havana
ENSMUSG00000059956	Serpinb12	protein_coding;	ensembl_havana
ENSMUSG00000048775	Serpinb13	protein_coding;	ensembl_havana
ENSMUSG00000084228	Gm8080	unprocessed_pseudogene;	havana
ENSMUSG00000044594	Serpinb3a	protein_coding;	ensembl_havana
ENSMUSG00000058017	Serpinb3d	protein_coding;	ensembl_havana
ENSMUSG00000083884	Gm15388	processed_pseudogene;	havana
ENSMUSG00000073602	Serpinb3b	protein_coding;	ensembl_havana
ENSMUSG00000080729	Gm8084	unprocessed_pseudogene;	havana
ENSMUSG00000081114	Gm15390	processed_pseudogene;	havana
ENSMUSG00000073601	Serpinb3c	protein_coding;	ensembl_havana
ENSMUSG00000084189	Gm8089	unprocessed_pseudogene;	havana
ENSMUSG00000026327	Serpinb11	protein_coding;	ensembl_havana
ENSMUSG00000087210	Gm15391	lincRNA;	havana
ENSMUSG00000067001	Serpinb7	protein_coding;	ensembl_havana	1.57393	0.0451459	0.560932	0.243135	0.807901	0.877046	0.409134	1.68274
ENSMUSG00000089278	Gm24553	snoRNA;	ensembl
ENSMUSG00000062345	Serpinb2	protein_coding;	ensembl_havana
ENSMUSG00000092572	Serpinb10	polymorphic_pseudogene;	ensembl_havana
ENSMUSG00000026315	Serpinb8	protein_coding;	ensembl_havana	125.033	0.451085	0.255586	2.27362	0.0229889	0.0585094	0.616763	0.271269
ENSMUSG00000086161	Gm15389	lincRNA;	havana
ENSMUSG00000096241	Gm24267	snRNA;	ensembl
ENSMUSG00000077237	Gm22438	snoRNA;	ensembl
ENSMUSG00000100457	D830032E09Rik	lincRNA;	havana	453.469	-0.867981	0.247831	-4.14289	3.42958e-05	0.000206783	-0.999338	0.241218
ENSMUSG00000101477	Gm18448	processed_pseudogene;	havana
ENSMUSG00000099484	Gm28282	processed_pseudogene;	havana
ENSMUSG00000100041	Gm5702	processed_pseudogene;	havana
ENSMUSG00000104478	Gm38212	TEC;	havana
ENSMUSG00000101231	Gm28283	processed_pseudogene;	havana
ENSMUSG00000101097	Gm6679	processed_pseudogene;	havana
ENSMUSG00000100831	Gm17847	processed_pseudogene;	havana
ENSMUSG00000100884	Gm28281	processed_pseudogene;	havana
ENSMUSG00000089037	Gm22159	snoRNA;	ensembl
ENSMUSG00000084741	Gm25293	misc_RNA;	ensembl
ENSMUSG00000100025	Gm8141	processed_pseudogene;	havana
ENSMUSG00000026312	Cdh7	protein_coding;	ensembl_havana
ENSMUSG00000100290	Gm18552	processed_pseudogene;	havana
ENSMUSG00000100758	Gm3332	processed_pseudogene;	havana
ENSMUSG00000099926	Gm6693	processed_pseudogene;	havana
ENSMUSG00000047216	Cdh19	protein_coding;	ensembl_havana	214.634	-0.0561194	0.155947	-0.403341	0.686698	0.789698	-0.0703203	0.174345
ENSMUSG00000102788	Gm38255	TEC;	havana
ENSMUSG00000102160	Gm36944	TEC;	havana
ENSMUSG00000101253	Gm29088	lincRNA;	havana
ENSMUSG00000101846	Gm19927	processed_pseudogene;	havana
ENSMUSG00000100555	Gm8173	processed_pseudogene;	havana
ENSMUSG00000102728	Gm37934	TEC;	havana
ENSMUSG00000038702	Dsel	protein_coding;	ensembl_havana	232.211	-0.101686	0.126874	-0.865564	0.386729	0.532302	-0.117947	0.136266
ENSMUSG00000101875	Gm6028	processed_pseudogene;	havana
ENSMUSG00000099732	Gm17752	processed_pseudogene;	havana
ENSMUSG00000101220	Gm6717	processed_pseudogene;	havana
ENSMUSG00000100020	Gm19086	processed_pseudogene;	havana
ENSMUSG00000101054	Gm18406	processed_pseudogene;	havana
ENSMUSG00000088691	Gm22331	snoRNA;	ensembl
ENSMUSG00000099884	Gm8204	processed_pseudogene;	havana
ENSMUSG00000100304	Gm28190	processed_pseudogene;	havana
ENSMUSG00000101453	Gm28189	lincRNA;	havana
ENSMUSG00000102105	Gm17946	processed_pseudogene;	havana
ENSMUSG00000099943	Gm18181	processed_pseudogene;	havana
ENSMUSG00000084546	Gm24937	snoRNA;	ensembl
ENSMUSG00000097648	9330185C12Rik	lincRNA;	havana	2.52808	0.0089503	0.536881	0.0459438	0.963355	0.979822	0.0679611	1.47922
ENSMUSG00000101687	Gm4854	processed_pseudogene;	havana
ENSMUSG00000100515	Gm17916	transcribed_processed_pseudogene;	havana
ENSMUSG00000070695	Cntnap5a	protein_coding;	ensembl_havana
ENSMUSG00000092948	Gm23393	miRNA;	ensembl
ENSMUSG00000102033	Gm28263	processed_pseudogene;	havana
ENSMUSG00000094429	Gm19965	protein_coding;	ensembl_havana
ENSMUSG00000101154	Gm17777	processed_pseudogene;	havana
ENSMUSG00000065865	Gm24030	snRNA;	ensembl
ENSMUSG00000098815	Gm27785	miRNA;	ensembl
ENSMUSG00000101573	Gm28361	processed_pseudogene;	havana
ENSMUSG00000107979	Zfp813-ps	lincRNA;	havana
ENSMUSG00000101373	Zfp813-ps	processed_pseudogene;	havana
ENSMUSG00000099615	Gm28362	unprocessed_pseudogene;	havana
ENSMUSG00000100265	Gm28363	protein_coding;	havana
ENSMUSG00000100527	Gm28359	unprocessed_pseudogene;	havana
ENSMUSG00000099571	Gm18182	unprocessed_pseudogene;	havana
ENSMUSG00000101303	B020011L13Rik	protein_coding;	havana
ENSMUSG00000100305	Gm28360	protein_coding;	havana
ENSMUSG00000099534	Gm28169	processed_pseudogene;	havana
ENSMUSG00000100886	Gm7195	unprocessed_pseudogene;	havana
ENSMUSG00000101415	Gm28168	protein_coding;	havana
ENSMUSG00000100617	Gm7145	protein_coding;	havana
ENSMUSG00000100703	Gm28358	transcribed_unprocessed_pseudogene;	havana
ENSMUSG00000100177	Gm29489	unprocessed_pseudogene;	havana
ENSMUSG00000101363	Gm29490	processed_pseudogene;	havana
ENSMUSG00000101590	Gm29104	unprocessed_pseudogene;	havana
ENSMUSG00000102030	Gm29106	protein_coding;	havana
ENSMUSG00000099870	Gm7200	processed_pseudogene;	havana
ENSMUSG00000026374	Tsn	protein_coding;	ensembl_havana	1014.85	0.132076	0.0985567	1.40499	0.160024	0.277662	0.144361	0.102749
ENSMUSG00000026377	Nifk	protein_coding;	ensembl_havana	505.539	0.722669	0.138094	5.65101	1.59504e-08	1.97019e-07	0.767589	0.135832
ENSMUSG00000099936	Gm28867	lincRNA;	havana	7.507	0.0906876	0.39333	0.404156	0.686098	0.789262	0.272875	0.675174
ENSMUSG00000064302	Clasp1	protein_coding;	ensembl_havana	5988.91	-0.345096	0.205149	-2.03025	0.0423306	0.0969615	-0.449994	0.221644
ENSMUSG00000077257	Gm26080	snoRNA;	ensembl
ENSMUSG00000107722	2900060B14Rik	antisense;	ensembl_havana
ENSMUSG00000080542	Gm22710	snRNA;	ensembl
ENSMUSG00000100770	Gm28466	processed_pseudogene;	havana
ENSMUSG00000026380	Tfcp2l1	protein_coding;	ensembl_havana	112.123	3.90155	0.349681	11.6898	1.43705e-31	2.07562e-29	4.01356	0.343338
ENSMUSG00000089601	Gm22094	rRNA;	ensembl
ENSMUSG00000101624	Gm28882	processed_pseudogene;	havana
ENSMUSG00000088363	Gm23497	snRNA;	ensembl
ENSMUSG00000100040	Gm28467	processed_pseudogene;	havana
ENSMUSG00000048402	Gli2	protein_coding;	ensembl_havana	74.9923	0.00611128	0.20456	0.0361261	0.971182	0.984651	0.00893575	0.247349
ENSMUSG00000098273	Mir6346	miRNA;	mirbase
ENSMUSG00000097408	Gm26831	lincRNA;	havana
ENSMUSG00000096939	Gm8321	processed_pseudogene;	havana
ENSMUSG00000100767	Gm3508	processed_pseudogene;	havana
ENSMUSG00000099860	Gm29456	lincRNA;	havana
ENSMUSG00000101179	Gm29455	lincRNA;	havana
ENSMUSG00000037035	Inhbb	protein_coding;	ensembl_havana	96.7861	-0.364758	0.260028	-1.83558	0.0664202	0.139273	-0.533283	0.290526
ENSMUSG00000004451	Ralb	protein_coding;	ensembl_havana	750.757	0.168362	0.0907025	1.93331	0.0531974	0.116361	0.181242	0.0937465
ENSMUSG00000101437	Gm29454	processed_pseudogene;	havana
ENSMUSG00000098447	Gm27184	antisense;	havana	11.2043	-0.208074	0.361505	-0.917559	0.35885	0.504514	-0.482251	0.525581
ENSMUSG00000098923	Tmem185b	protein_coding;	havana	280.504	0.0805166	0.121153	0.712802	0.475968	0.615361	0.0923292	0.12953
ENSMUSG00000101731	3830432H09Rik	lincRNA;	havana
ENSMUSG00000084505	Gm25322	snRNA;	ensembl
ENSMUSG00000026383	Epb41l5	protein_coding;	ensembl_havana	141.31	0.296564	0.169608	2.00561	0.044898	0.101685	0.364796	0.181888
ENSMUSG00000102687	Gm37219	TEC;	havana
ENSMUSG00000026384	Ptpn4	protein_coding;	ensembl_havana	1117.22	0.0368402	0.120848	0.32673	0.743872	0.831534	0.0422908	0.129437
ENSMUSG00000091876	Gm3851	processed_pseudogene;	havana
ENSMUSG00000103146	Gm37745	TEC;	havana
ENSMUSG00000100436	Gm29657	processed_pseudogene;	havana
ENSMUSG00000090277	Gm8338	processed_pseudogene;	havana
ENSMUSG00000100042	Gm29658	processed_pseudogene;	havana
ENSMUSG00000100636	Gm3551	processed_pseudogene;	havana
ENSMUSG00000101224	Gm28209	lincRNA;	havana
ENSMUSG00000036975	Tmem177	protein_coding;	ensembl_havana	294.25	0.0453932	0.127947	0.383408	0.701417	0.800959	0.0529541	0.138114
ENSMUSG00000036962	Cfap221	protein_coding;	ensembl_havana
ENSMUSG00000092245	Gm17973	processed_pseudogene;	havana
ENSMUSG00000026387	Sctr	protein_coding;	ensembl_havana
ENSMUSG00000050777	Tmem37	protein_coding;	ensembl_havana	87.9741	0.842083	0.271805	3.78834	0.000151659	0.000767728	1.00149	0.264361
ENSMUSG00000026385	Dbi	protein_coding;	ensembl_havana	2701.16	-0.244051	0.117122	-2.23239	0.0255894	0.0640523	-0.273085	0.122329
ENSMUSG00000026388	3110009E18Rik	protein_coding;	ensembl_havana	39.9073	-0.00741166	0.233798	-0.0403675	0.9678	0.982446	-0.0120168	0.297685
ENSMUSG00000026389	Steap3	protein_coding;	ensembl_havana	698.869	-0.296665	0.110059	-2.86965	0.00410922	0.0137076	-0.325649	0.11348
ENSMUSG00000036907	C1ql2	protein_coding;	ensembl_havana
ENSMUSG00000101275	1700012E03Rik	lincRNA;	havana
ENSMUSG00000026390	Marco	protein_coding;	ensembl_havana	2.77689	-0.0134163	0.62034	-0.0899804	0.928303	0.957603	-0.23204	2.57879
ENSMUSG00000058665	En1	protein_coding;	ensembl_havana
ENSMUSG00000099957	2610027F03Rik	lincRNA;	havana
ENSMUSG00000101386	Gm29346	lincRNA;	havana	20.7913	-0.693981	0.413453	-2.53242	0.0113279	0.0323731	-1.09464	0.432251
ENSMUSG00000101922	Gm29345	lincRNA;	havana
ENSMUSG00000100761	Gm29344	processed_pseudogene;	havana
ENSMUSG00000099336	Gm29348	lincRNA;	havana
ENSMUSG00000100979	Gm29347	lincRNA;	havana
ENSMUSG00000102360	Gm37043	TEC;	havana
ENSMUSG00000097881	Celrr	lincRNA;	havana
ENSMUSG00000101700	Gm29359	lincRNA;	havana
ENSMUSG00000104332	Gm38283	TEC;	havana
ENSMUSG00000003721	Insig2	protein_coding;	ensembl_havana	1129.13	0.249333	0.148696	1.86747	0.0618362	0.131499	0.29696	0.159017
ENSMUSG00000104253	Gm37174	TEC;	havana	13.9928	-0.473449	0.40626	-1.85741	0.0632531	0.133861	-0.899926	0.484506
ENSMUSG00000101791	2210011K15Rik	lincRNA;	havana
ENSMUSG00000026339	Ccdc93	protein_coding;	ensembl_havana	576.242	0.202551	0.120851	1.80121	0.07167	0.148168	0.229508	0.127419
ENSMUSG00000085857	Gm15392	antisense;	havana
ENSMUSG00000083582	Gm15393	processed_pseudogene;	havana
ENSMUSG00000050534	Htr5b	protein_coding;	ensembl_havana
ENSMUSG00000081130	Gm8217	processed_pseudogene;	havana
ENSMUSG00000001674	Ddx18	protein_coding;	ensembl_havana	309.239	0.32039	0.11531	2.97671	0.00291357	0.0102318	0.353473	0.118746
ENSMUSG00000102006	Gm28591	processed_pseudogene;	havana
ENSMUSG00000102488	Gm37920	TEC;	havana
ENSMUSG00000083584	Gm15394	processed_pseudogene;	havana
ENSMUSG00000100913	Gm8392	processed_pseudogene;	havana
ENSMUSG00000080410	Gm26472	miRNA;	ensembl
ENSMUSG00000099960	Gm28590	lincRNA;	havana
ENSMUSG00000089274	Gm24547	snRNA;	ensembl
ENSMUSG00000103263	Gm36982	TEC;	havana
ENSMUSG00000089190	Gm25771	snoRNA;	ensembl
ENSMUSG00000099451	Gm29192	processed_pseudogene;	havana
ENSMUSG00000104180	Gm37970	TEC;	havana
ENSMUSG00000100762	Gm8403	processed_pseudogene;	havana
ENSMUSG00000100405	Gm28911	processed_pseudogene;	havana
ENSMUSG00000100525	Gm20058	processed_pseudogene;	havana
ENSMUSG00000101495	Gm28912	processed_pseudogene;	havana
ENSMUSG00000036815	Dpp10	protein_coding;	ensembl_havana
ENSMUSG00000102801	Gm37478	TEC;	havana
ENSMUSG00000102681	Gm37221	TEC;	havana
ENSMUSG00000077472	Gm24791	snoRNA;	ensembl
ENSMUSG00000104410	Gm37066	TEC;	havana
ENSMUSG00000102521	Gm37781	TEC;	havana
ENSMUSG00000104205	Gm37396	TEC;	havana
[truncated: 51,716 more rows]

## Sheet: Reactome_Pathways_UP
Term	Overlap	P-value	Adjusted P-value	Old P-value	Old Adjusted P-value	Odds Ratio	Combined Score	Genes	Column1	Column2	Column3	Column4	Column5	Column6	Column7	Column8	Column9	Column10	Column11	Column12	Column13	Column14	Column15	Column16	Column17	Column18	Column19	Column20	Column21	Column22	Column23	Column24	Column25	Column26	Column27	Column28	Column29	Column30	Column31	Column32	Column33	Column34	Column35	Column36	Column37	Column38	Column39	Column40	Column41
Glutathione Conjugation	14/37	2.8373e-11	3.1948e-08	0	0	15.8121	384.006	GSTM4	GSTM3	GSTM2	GSTM1	GSS	MGST1	HPGDS	GCLC	GSTA4	GSTA2	ESD	GSTA1	CHAC1	GCLM
NFE2L2 Regulating Anti-Oxidant Detoxification Enzymes	10/19	3.71047e-10	2.089e-07	0	0	28.7291	623.843	NQO1	GCLC	SRXN1	TXNRD1	GSR	GSTA1	HMOX1	SLC7A11	GCLM	ATF4
Cellular Response to Chemical Stress	28/202	2.74961e-09	9.12306e-07	0	0	4.22735	83.3288	NCF1	SRXN1	NCF2	AQP8	NCF4	SLC7A11	COX6A1	PSMD8	MYC	SESN2	ME1	HMOX1	ABCC3	NQO1	TXNRD1	GSR	TALDO1	CYBB	PGD	GCLC	GSTA1	CAT	BCL2	NOX4	BLVRB	GCLM	SQSTM1	ATF4
Nuclear Events Mediated by NFE2L2	18/87	3.24087e-09	9.12306e-07	0	0	6.79714	132.867	ABCC3	NQO1	SRXN1	TXNRD1	GSR	TALDO1	SLC7A11	PGD	PSMD8	GCLC	MYC	GSTA1	ME1	BCL2	HMOX1	GCLM	SQSTM1	ATF4
Neutrophil Degranulation	46/478	6.23769e-09	1.40473e-06	0	0	2.82958	53.4583	CD63	CLEC12A	MVP	PTAFR	C5AR1	FPR1	MGST1	ITGAL	CTSS	LGALS3	TRPM2	HEBP2	HK3	GLIPR1	DPP7	STBD1	CREG1	CLEC5A	C3AR1	PGM2	SIRPA	NCKAP1L	CD14	CTSD	CD33	LAIR1	CD53	HSP90AA1	TICAM2	CD300A	NFAM1	PGAM1	SLC11A1	CYBB	MIF	EEF1A1	DYNC1LI1	CLEC4D	TYROBP	TMBIM1	CAT	PTPN6
Innate Immune System	83/1149	8.37604e-09	1.5719e-06	0	0	2.10956	39.2334	NCF1	NCF2	NCF4	TREM2	ITGAL	CTSS	PSMD8	PANX1	LGALS3	HEBP2	HK3	GLIPR1	STBD1	CLEC5A	C3AR1	PGM2	SIRPA	IKBKG	CTSD	CD33	DUSP4	CD53	HSP90AA1	TICAM2	CD300A	NFAM1	PGAM1	SLC11A1	CD180	RNASE6	CYBB	MIF	VAV1	TLR1	EEF1A1	DYNC1LI1	CLEC4D	TYROBP	TMBIM1	CAT	TLR8	TLR7
Response of EIF2AK1 (HRI) to Heme Deficiency	8/15	2.00086e-08	3.21852e-06	0	0	29.4738	522.485	DDIT3	ASNS	TRIB3	CHAC1	EIF2S2	ATF5	ATF3	ATF4
Immune System	128/2150	9.10054e-08	1.26661e-05	0	0	1.74176	28.238	CD86	IL1RN	NCF1	NCF2	NCF4	INPPL1	SLA	F13A1	IRS2	PSMD8	LGALS3	MYC	CLEC5A	KIF5A	C3AR1	SIRPA	AP1S3	TICAM2	CD300A	SLC11A1	CD180	RNASE6	TALDO1	CYBB	MIF	PRLR	EEF1A1	DYNC1LI1	CLEC4D	TYROBP	TRIB3	IL6ST	SQSTM1	ARL8A	CSF1R	MAOA	EBI3	C5AR1	FPR1	MGST1	PLD4	CSF2RB
KEAP1-NFE2L2 Pathway	19/119	1.01238e-07	1.26661e-05	0	0	4.94931	79.7125	ABCC3	NQO1	SRXN1	TXNRD1	GSR	TALDO1	SLC7A11	PGD	PSMD8	GCLC	MYC	SESN2	GSTA1	BCL2	ME1	HMOX1	GCLM	SQSTM1	ATF4
Detoxification of Reactive Oxygen Species	9/36	5.52664e-06	0.0006223	0	0	8.59911	104.1	NCF1	NCF2	AQP8	TXNRD1	NCF4	GSR	CAT	CYBB	NOX4
Transport of Inorganic Cations Anions and Amino Acids Oligopeptides	15/107	1.15233e-05	0.00117957	0	0	4.22589	48.0532	SLC24A2	SLC38A1	SLC1A2	SLC4A10	SLC1A4	SLC3A2	SLC7A11	SLC8A1	SLC7A3	SLC7A5	SLC7A8	SLC9A7	SLC9A9	SLC26A7	SLC17A7
Signaling by Interleukins	35/452	4.98755e-05	0.00467998	0	0	2.19801	21.7735	CD86	CSF1R	IL1RN	MAOA	PTAFR	EBI3	FPR1	INPPL1	F13A1	IRS2	CSF2RB	HIF1A	PSMD8	MYC	INPP5D	TIFA	HMOX1	IKBKG	TIMP1	CCR5	HAVCR2	DUSP4	CCR1	HSP90AA1	IL10RA	TALDO1	MIF	VAV1	GSTA2	BCL2	PTPN6	LCP1	IL6ST	SQSTM1	CRLF1
Phase II - Conjugation of Compounds	14/111	7.39701e-05	0.00640695	0	0	3.73483	35.5251	GSTM4	GSTM3	GSTM2	GSTM1	GSS	MGST1	HPGDS	GCLC	GSTA4	GSTA2	ESD	GSTA1	CHAC1	GCLM
Cellular Responses to Stress	51/787	0.000123181	0.00932695	0	0	1.8245	16.4239	RPL3	NCF1	SRXN1	NCF2	AQP8	NCF4	SLC7A11	COX6A1	PSMD8	MYC	SESN2	ME1	LONP1	CHAC1	ABCC3	HSP90AA1	RPL13A	TALDO1	CYBB	PGD	EEF1A1	ERN1	DYNC1LI1	DDIT3	RRAGD	CAT	BLVRB	TRIB3	ATF5	ATF6	SQSTM1	ATF3	ATF4	ANAPC15	HSPA4L	HIF1A	HSPH1	EXTL1	HMOX1	ATP6V1H	E2F3	NQO1
Cross-presentation of Particulate Exogenous Antigens (Phagosomes)	4/8	0.000124249	0.00932695	0	0	25.656	230.73	NCF1	NCF2	NCF4	CYBB
Amino Acid Transport Across the Plasma Membrane	7/33	0.000190759	0.0132186	0	0	6.9272	59.328	SLC7A5	SLC38A1	SLC7A8	SLC1A4	SLC3A2	SLC7A11	SLC7A3
SLC-mediated Transmembrane Transport	22/249	0.00019957	0.0132186	0	0	2.5181	21.4526	SLC24A2	SLC14A1	SLC38A1	SLC30A3	SLC11A1	SLC1A2	SLC4A10	SLC2A1	SLC1A4	SLC3A2	SLC7A11	SLC8A1	SLC7A3	SLC7A5	SLC6A9	SLC7A8	SLC9A7	SLC9A9	SLC26A7	SLC17A7	SLC25A5	FGF21
Serine Biosynthesis	4/9	0.000216972	0.0135728	0	0	20.5237	173.133	SRR	PSAT1	PHGDH	PSPH
Antigen processing-Cross Presentation	12/96	0.000259063	0.0153529	0	0	3.68926	30.4675	PSMD8	TLR1	NCF1	NCF2	NCF4	MRC1	CD207	CYBB	IKBKG	CD14	CTSS	TLR2
Interleukin-10 Signaling	8/46	0.000287965	0.0162124	0	0	5.42063	44.1926	CD86	CCR1	IL1RN	IL10RA	PTAFR	FPR1	TIMP1	CCR5
Cellular Responses to Stimuli	54/887	0.000371646	0.0199273	0	0	1.7052	13.4669	RPL3	NCF1	SRXN1	NCF2	AQP8	NCF4	SLC7A11	COX6A1	PSMD8	PANX1	MYC	SESN2	ME1	LONP1	IKBKG	CHAC1	ABCC3	HSP90AA1	RPL13A	TALDO1	CYBB	PGD	EEF1A1	ERN1	DYNC1LI1	DDIT3	RRAGD	CAT	BLVRB	TRIB3	ATF5	ATF6	SQSTM1	ATF3	ATF4	ANAPC15	HSPA4L	HIF1A	HSPH1	EXTL1	HMOX1	ATP6V1H
Metabolism	112/2181	0.000406065	0.0207832	0	0	1.44834	11.3101	RPL3	INPPL1	COX6A1	ALDH1L2	PSMD8	HPGDS	CHAC1	PTGDS	PSPH	NUDT12	STARD5	DIO2	TALDO1	PHKA1	PGD	TIAM2	POR	MTHFD2	GPD1	ACOT2	TRIB3	PLPP2	ABHD4	SHMT2	ABHD3	MAOA	MGST1	PLD4	FUT1	PIK3R5	INPP5D	ESD	PLCG2	INPP5J	HMOX1	ASL	APOE	B4GALNT2	SLC19A2	PCK2	GSTM4	GSTM3
CD28 Dependent Vav1 Pathway	4/12	0.000778496	0.0366324	0	0	12.8253	91.8056	CD86	PAK1	PAK3	VAV1
Biological Oxidations	19/222	0.000780796	0.0366324	0	0	2.42497	17.3511	GSTM4	GSTM3	GSTM2	GSTM1	MAOA	GSS	EPHX1	MGST1	POR	HPGDS	GCLC	GSTA4	GSTA2	GSTA1	ESD	AHRR	CHAC1	GCLM	CBR3
Glutathione Synthesis and Recycling	4/13	0.0010911	0.0491431	0	0	11.3997	77.7525	GCLC	GSS	CHAC1	GCLM
Regulation of TLR by Endogenous Ligand	5/22	0.00115943	0.0502124	0	0	7.55085	51.0424	TLR1	TLR7	CD14	GSDME	TLR2
PERK Regulates Gene Expression	6/33	0.00130423	0.0543912	0	0	5.70974	37.9249	DDIT3	ASNS	EIF2S2	ATF6	ATF3	ATF4
Azathioprine ADME	5/23	0.00143598	0.057747	0	0	7.13099	46.6788	ABCC4	GSTM1	GSTA2	GSTA1	VAV1
ROS and RNS Production in Phagocytes	6/36	0.00208411	0.0799598	0	0	5.13797	31.7188	NCF1	NCF2	SLC11A1	NCF4	ATP6V1H	CYBB
Signaling by Erythropoietin	5/25	0.00213037	0.0799598	0	0	6.41722	39.4753	PLCG2	IRS2	PIK3CG	VAV1	PIK3R5
Metabolism of Amino Acids and Derivatives	25/358	0.00241528	0.0822562	0	0	1.94773	11.7369	RPL3	ODC1	SLC3A2	SRM	PSMD8	SRR	ASL	PHGDH	PCBD1	CRYM	PSPH	NQO1	TXNRD1	GSR	DIO2	PYCR1	ASNS	RPL13A	SLC7A5	GATM	SLC6A8	PSAT1	CTH	ALDH18A1	BCAT1
Toll-like Receptor Cascades	15/174	0.0024987	0.0822562	0	0	2.43662	14.6002	DUSP4	TICAM2	CD180	LY86	CTSS	TLR1	TIFA	PLCG2	TLR8	IRF5	TLR7	CD14	IKBKG	GSDME	TLR2
Heme Degradation	4/16	0.0025378	0.0822562	0	0	8.54844	51.0894	ABCC2	GSTA1	BLVRB	HMOX1
Signal Regulatory Protein Family Interactions	4/16	0.0025378	0.0822562	0	0	8.54844	51.0894	TYROBP	SIRPA	PTPN6	FYB
Synthesis of IP3 and IP4 in the Cytosol	5/26	0.00255681	0.0822562	0	0	6.11132	36.4785	INPP5D	INPPL1	INPP5J	PLCG2	PLD4
Metabolism of Folate and Pterines	4/17	0.00322064	0.100734	0	0	7.89046	45.2769	MTHFD1L	SHMT2	MTHFD2	ALDH1L2
ATF4 Activates Genes in Response to Endoplasmic Reticulum Stress	5/28	0.00358997	0.109252	0	0	5.57932	31.4094	DDIT3	ASNS	ATF6	ATF3	ATF4
BH3-only Proteins Associate With and Inactivate Anti-Apoptotic BCL-2 Members	3/9	0.00378044	0.11202	0	0	12.8096	71.4508	BCL2	PMAIP1	BID
Generation of Second Messenger Molecules	6/41	0.00410321	0.115495	0	0	4.40283	24.1979	ENAH	PAK1	WAS	PLCG2	PAK3	FYB
VEGFA-VEGFR2 Pathway	10/99	0.00414987	0.115495	0	0	2.89311	15.8678	HSP90AA1	PAK1	NCF1	NCF2	NCF4	CYBB	TRIB3	NCKAP1L	PAK3	VAV1
VEGFR2 Mediated Vascular Permeability	5/29	0.00420543	0.115495	0	0	5.34657	29.2531	PAK1	HSP90AA1	TRIB3	PAK3	VAV1
Cytokine Signaling in Immune System	44/776	0.00476658	0.12779	0	0	1.56741	8.37959	CD86	CSF1R	IL1RN	MAOA	PTAFR	EBI3	FPR1	INPPL1	SLA	F13A1	IRS2	CSF2RB	HIF1A	PSMD8	MYC	INPP5D	TIFA	PLCG2	HMOX1	NCAM1	TIMP1	IKBKG	CCR5	HAVCR2	DUSP4	TNFSF18	CCR1	HSP90AA1	TNFRSF12A	IL10RA	TALDO1	MIF	EIF2S2	PRLR	VAV1	GSTA2	OAS3	BCL2	PTPN6	IRF5	LCP1	IL6ST
Interleukin-12 Family Signaling	7/56	0.00489922	0.128291	0	0	3.67126	19.5262	GSTA2	EBI3	TALDO1	MIF	LCP1	IL6ST	CRLF1
Extracellular Matrix Organization	21/300	0.0050242	0.128574	0	0	1.94764	10.3098	FBN2	TGFB2	BMP10	ITGA4	COL12A1	SERPINE1	P3H2	TNC	LTBP2	LAMC2	ITGAL	CTSS	MMP12	COMP	MFAP4	COL8A2	COL8A1	NCAM1	COL9A2	TIMP1	CTSD
ATF6 (ATF6-alpha) Activates Chaperone Genes	3/10	0.00525028	0.131374	0	0	10.9791	57.6344	DDIT3	ATF6	ATF4
RAC2 GTPase Cycle	9/88	0.00589045	0.144188	0	0	2.93098	15.0489	PAK1	NCF1	NCF2	STBD1	NCF4	CYBB	NCKAP1L	DOCK2	VAV1
Interleukin-27 Signaling	3/11	0.00701855	0.168147	0	0	9.60619	47.639	EBI3	IL6ST	CRLF1
Signaling by VEGF	10/108	0.00764	0.179222	0	0	2.62618	12.8009	HSP90AA1	PAK1	NCF1	NCF2	NCF4	CYBB	TRIB3	NCKAP1L	PAK3	VAV1
ATF6 (ATF6-alpha) Activates Chaperones	3/12	0.00909857	0.195534	0	0	8.53839	40.1274	DDIT3	ATF6	ATF4
Erythropoietin Activates Phosphoinositide-3-kinase (PI3K)	3/12	0.00909857	0.195534	0	0	8.53839	40.1274	IRS2	PIK3CG	PIK3R5
Platelet Degranulation	11/128	0.00912617	0.195534	0	0	2.42053	11.3683	CYB5R1	ABCC4	CD63	TGFB2	F8	SERPINE1	PLEK	F13A1	TIMP1	LHFPL2	FERMT3
CD28 Co-Stimulation	5/35	0.00955095	0.195534	0	0	4.27592	19.8878	CD86	PAK1	TRIB3	PAK3	VAV1
Diseases Associated With the TLR Signaling Cascade	5/35	0.00955095	0.195534	0	0	4.27592	19.8878	TLR1	TLR7	CD14	IKBKG	TLR2
Diseases of Immune System	5/35	0.00955095	0.195534	0	0	4.27592	19.8878	TLR1	TLR7	CD14	IKBKG	TLR2
GPVI-mediated Activation Cascade	5/35	0.00955095	0.195534	0	0	4.27592	19.8878	PLCG2	PTPN6	PIK3CG	VAV1	PIK3R5
Trafficking and Processing of Endosomal TLR	3/13	0.0115008	0.230149	0	0	7.68415	34.3123	TLR8	TLR7	CTSS
RHO GTPases Activate NADPH Oxidases	4/24	0.0116708	0.230149	0	0	5.12693	22.8183	NCF1	NCF2	NCF4	CYBB
Response to Elevated Platelet Cytosolic Ca2+	11/133	0.0119707	0.230149	0	0	2.32072	10.2699	CYB5R1	ABCC4	CD63	TGFB2	F8	SERPINE1	PLEK	F13A1	TIMP1	LHFPL2	FERMT3
Molecules Associated With Elastic Fibres	5/37	0.0120593	0.230149	0	0	4.00826	17.7082	FBN2	MFAP4	BMP10	TGFB2	LTBP2
Electric Transmission Across Gap Junctions	2/5	0.0131568	0.241071	0	0	17.0594	73.8811	PANX1	PANX2
Transmission Across Electrical Synapses	2/5	0.0131568	0.241071	0	0	17.0594	73.8811	PANX1	PANX2
Basigin Interactions	4/25	0.013488	0.241071	0	0	4.88254	21.024	SLC7A5	SLC7A8	SLC3A2	SLC7A11
Inflammasomes	4/25	0.013488	0.241071	0	0	4.88254	21.024	PANX1	BCL2	HMOX1	NLRC4
Transport of Small Molecules	39/724	0.0164697	0.289764	0	0	1.47798	6.06894	SLC24A2	ATP8A2	AQP8	SLC1A2	SLC2A1	SLC1A4	SLC3A2	SLC7A11	SLC8A1	SLC7A3	PSMD8	CYB5R2	CYB5R1	TRPM2	SLN	HMOX1	ATP6V1H	SLC17A7	APOE	FGF21	ABCC3	SLC14A1	ABCC4	SLC38A1	ABCC2	SLC30A3	SLC11A1	SLC4A10	APOBR	EIF2S2	SLC7A5	NCEH1	SLC6A9	SLC7A8	SLC9A7	SOAT2	SLC9A9	SLC26A7	SLC25A5
YAP1- and WWTR1 (TAZ)-stimulated Gene Expression	3/15	0.0173011	0.290762	0	0	6.4028	25.976	NPPA	CTGF	HIPK2
Pentose Phosphate Pathway	3/15	0.0173011	0.290762	0	0	6.4028	25.976	TALDO1	PGM2	PGD
Synthesis of Prostaglandins (PG) and Thromboxanes (TX)	3/15	0.0173011	0.290762	0	0	6.4028	25.976	HPGDS	HPGD	PTGDS
Interleukin Receptor SHC Signaling	4/27	0.0176378	0.292062	0	0	4.45751	17.9981	INPP5D	INPPL1	CSF2RB	PTPN6
Signaling by TGFB Family Members	12/161	0.0190613	0.29284	0	0	2.07279	8.20846	TGFB2	BMP10	BAMBI	USP9X	MYC	SERPINE1	NOG	PMEPA1	LTBP2	INHBA	TIMP1	FSTL3
Biosynthesis of Lipoxins (LX)	2/6	0.0192453	0.29284	0	0	12.7939	50.5421	HPGD	ALOX5AP
RUNX3 Regulates Immune Response and Cell Migration	2/6	0.0192453	0.29284	0	0	12.7939	50.5421	ITGA4	ITGAL
SLC15A4 TASL-dependent IRF5 Activation	2/6	0.0192453	0.29284	0	0	12.7939	50.5421	IRF5	IKBKG
Synthesis of GDP-mannose	2/6	0.0192453	0.29284	0	0	12.7939	50.5421	PMM1	HK1
Uptake and Function of Diphtheria Toxin	2/6	0.0192453	0.29284	0	0	12.7939	50.5421	HSP90AA1	TXNRD1
Metabolism of Porphyrins	4/28	0.0199792	0.299954	0	0	4.27156	16.7149	ABCC2	GSTA1	HMOX1	BLVRB
Sema3A PAK Dependent Axon Repulsion	3/16	0.0207081	0.306806	0	0	5.90997	22.9143	HSP90AA1	PAK1	PAK3
Platelet Activation, Signaling and Aggregation	17/262	0.0214069	0.313042	0	0	1.78892	6.87669	P2RY12	CD63	ABCC4	TGFB2	SERPINE1	PLEK	F13A1	LHFPL2	VAV1	PIK3CG	PIK3R5	CYB5R1	F8	PLCG2	PTPN6	TIMP1	FERMT3
Elastic Fibre Formation	5/44	0.0242519	0.342726	0	0	3.28763	12.2276	FBN2	MFAP4	BMP10	TGFB2	LTBP2
Interleukin-2 Family Signaling	5/44	0.0242519	0.342726	0	0	3.28763	12.2276	INPP5D	INPPL1	CSF2RB	PTPN6	HAVCR2
Paracetamol ADME	4/30	0.0252123	0.342726	0	0	3.94256	14.5103	ABCC3	ABCC4	ABCC2	GSTM1
vRNP Assembly	2/7	0.0262766	0.342726	0	0	10.2346	37.2444	HSP90AA1	IPO5
Erythropoietin Activates Phospholipase C Gamma (PLCG)	2/7	0.0262766	0.342726	0	0	10.2346	37.2444	PLCG2	IRS2
PTK6 Promotes HIF1A Stabilization	2/7	0.0262766	0.342726	0	0	10.2346	37.2444	GPNMB	HIF1A
Scavenging by Class F Receptors	2/7	0.0262766	0.342726	0	0	10.2346	37.2444	HSP90AA1	HSPH1
DAP12 Interactions	5/45	0.026465	0.342726	0	0	3.20527	11.6413	TYROBP	CLEC5A	CD300LB	PLCG2	TREM2
Unfolded Protein Response (UPR)	8/95	0.0269891	0.342726	0	0	2.36159	8.53083	ERN1	EXTL1	DDIT3	ASNS	EIF2S2	ATF6	ATF3	ATF4
Assembly of Collagen Fibrils and Other Multimeric Structures	6/61	0.0269951	0.342726	0	0	2.79888	10.1098	COL12A1	COL8A2	COL8A1	LAMC2	COL9A2	CTSS
Nucleotide-binding Domain, Leucine Rich Repeat Containing Receptor (NLR) Signaling Pathways	6/61	0.0269951	0.342726	0	0	2.79888	10.1098	PANX1	CARD9	BCL2	HMOX1	IKBKG	NLRC4
TCR Signaling	9/113	0.0270893	0.342726	0	0	2.22352	8.02381	PSMD8	ENAH	PAK1	INPP5D	PLCG2	WAS	IKBKG	PAK3	FYB
Signaling by CSF1 (M-CSF) in Myeloid Cells	4/31	0.0281095	0.348494	0	0	3.79635	13.5592	CSF1R	INPP5D	INPPL1	PLCG2
Hemostasis	37/707	0.0281643	0.348494	0	0	1.43074	5.10731	CD63	CD84	DOCK8	SERPINE1	PLEK	F13A1	SLC3A2	SLC7A11	ITGAL	LRP8	SLC8A1	PIK3CG	PIK3R5	CYB5R1	INPP5D	KIF5A	PLCG2	SIRPA	TIMP1	KIF1A	P2RY12	ABCC4	TGFB2	ITGA4	MIF	LHFPL2	VAV1	SLC7A5	F8	KIF9	WEE1	RAD51C	SLC7A8	KIF26B	PTPN6	DOCK2	FERMT3
Mitochondrial Unfolded Protein Response (UPRmt)	3/18	0.0285427	0.349338	0	0	5.12144	18.2136	CAT	LONP1	ATF5
Biosynthesis of Specialized Proresolving Mediators (SPMs)	3/19	0.0329682	0.388656	0	0	4.8011	16.3824	GSTM4	HPGD	ALOX5AP
MyD88 Deficiency (TLR2 4)	3/19	0.0329682	0.388656	0	0	4.8011	16.3824	TLR1	CD14	TLR2
Collagen Degradation	6/64	0.0331991	0.388656	0	0	2.6537	9.03646	MMP12	COL12A1	COL8A2	COL8A1	COL9A2	CTSD
Inositol Phosphate Metabolism	5/48	0.0338597	0.388656	0	0	2.98118	10.0929	INPP5D	INPPL1	INPP5J	PLCG2	PLD4
Interleukin-3, Interleukin-5 and GM-CSF Signaling	5/48	0.0338597	0.388656	0	0	2.98118	10.0929	INPP5D	INPPL1	CSF2RB	PTPN6	VAV1
NFE2L2 Regulates Pentose Phosphate Pathway Genes	2/8	0.0341713	0.388656	0	0	8.52837	28.7949	TALDO1	PGD
Synthesis of PG	2/8	0.0341713	0.388656	0	0	8.52837	28.7949	PLD4	CDS2
Metabolism of Vitamins and Cofactors	13/198	0.0375311	0.418899	0	0	1.80759	5.93356	HSP90AA1	SHMT2	SLC2A1	ALDH1L2	LRP8	MTHFD1L	MTHFD2	NMRK2	AOX1	COQ8B	APOE	SLC19A2	NUDT12
IRAK4 Deficiency (TLR2 4)	3/20	0.0377284	0.418899	0	0	4.51845	14.8085	TLR1	CD14	TLR2
Metabolic Disorders of Biological Oxidation Enzymes	4/34	0.0379464	0.418899	0	0	3.41618	11.1763	GCLC	MAOA	GSS	GCLM
PI Metabolism	7/84	0.0391029	0.425943	0	0	2.33285	7.56206	INPP5D	INPPL1	INPP5J	PI4KA	TNFAIP8L2	PIK3CG	PIK3R5
Degradation of the Extracellular Matrix	10/140	0.0393411	0.425943	0	0	1.97643	6.3947	FBN2	MMP12	COL12A1	COL8A2	COL8A1	LAMC2	COL9A2	TIMP1	CTSD	CTSS
Integrin Cell Surface Interactions	7/85	0.0412871	0.438674	0	0	2.30282	7.33955	COMP	ITGA4	TNC	COL8A2	COL8A1	COL9A2	ITGAL
Cellular Response to Starvation	11/161	0.0416735	0.438674	0	0	1.88476	5.98954	RPL3	DDIT3	SESN2	RRAGD	ATP6V1H	ASNS	RPL13A	TRIB3	EIF2S2	ATF3	ATF4
Atorvastatin ADME	2/9	0.0428545	0.438674	0	0	7.30965	23.025	PON3	ABCC2
Sodium Proton Exchangers	2/9	0.0428545	0.438674	0	0	7.30965	23.025	SLC9A7	SLC9A9
Synthesis of 5-Eicosatetraenoic Acids	2/9	0.0428545	0.438674	0	0	7.30965	23.025	PON3	ALOX5AP
TRIF-mediated Programmed Cell Death	2/9	0.0428545	0.438674	0	0	7.30965	23.025	TICAM2	CD14
Metabolism of Lipids	38/758	0.0457775	0.464373	0	0	1.36559	4.21142	PON3	ABHD4	HPGD	ABHD3	HEXA	INPPL1	PLD4	FUT1	PIK3CG	PIK3R5	HPGDS	GLIPR1	INPP5D	ME1	INPP5J	ANKRD1	TSPO	TNFAIP8L2	PTGDS	GSTM4	ABCC3	STARD5	GK	TXNRD1	HSD3B1	TIAM2	GALC	STAR	GPAM	ACOX2	GPD1	ALOX5AP	ACOT2	PI4KA	AHRR	TRIB3	PLPP2	CDS2
RAC1 GTPase Cycle	12/184	0.0463857	0.466342	0	0	1.79346	5.50728	TIAM2	PAK1	NCF1	NCF2	DOCK8	NCF4	WAS	CYBB	NCKAP1L	DOCK2	PAK3	VAV1
Response of EIF2AK4 (GCN2) to Amino Acid Deficiency	8/106	0.047042	0.468536	0	0	2.09531	6.40477	RPL3	DDIT3	ASNS	RPL13A	TRIB3	EIF2S2	ATF3	ATF4
Adaptive Immune System	42/854	0.0478986	0.468536	0	0	1.33916	4.06927	CD86	NCF1	NCF2	NCF4	WAS	TREM2	ITGAL	FYB	CTSS	LILRA5	PSMD8	FBXO40	PAK1	INPP5D	MRC1	KIF5A	PLCG2	CD300LB	CD300LD	AP1S3	IKBKG	CD14	PAK3	CTSD	CD33	LAIR1	ITGA4	CD300A	CYBB	VAV1	ENAH	TLR1	DYNC1LI1	SPSB2	TYROBP	CD207	PTPN6	TRIB3	SIGLEC1	PIK3AP1	FCGR2B	TLR2
Chaperone Mediated Autophagy	3/22	0.0482333	0.468536	0	0	4.0424	12.2554	EEF1A1	HSP90AA1	RNASE1
Synthesis of PIPs at the Plasma Membrane	5/53	0.048785	0.468536	0	0	2.66995	8.06413	INPP5D	INPPL1	INPP5J	PIK3CG	PIK3R5
Toll Like Receptor 7 8 (TLR7 8) Cascade	8/107	0.0492442	0.468536	0	0	2.07404	6.24485	DUSP4	TICAM2	TIFA	TLR8	IRF5	TLR7	CD14	IKBKG
Gene and Protein Expression by JAK-STAT Signaling After Interleukin-12 Stimulation	4/37	0.0495167	0.468536	0	0	3.10513	9.3323	GSTA2	TALDO1	MIF	LCP1
Plasma Lipoprotein Clearance	4/37	0.0495167	0.468536	0	0	3.10513	9.3323	NCEH1	SOAT2	APOBR	APOE
Metabolism of Water-Soluble Vitamins and Cofactors	9/127	0.0510545	0.479061	0	0	1.95828	5.8256	MTHFD1L	MTHFD2	SHMT2	NMRK2	SLC2A1	AOX1	ALDH1L2	NUDT12	SLC19A2
Creatine Metabolism	2/10	0.0522555	0.486121	0	0	6.39561	18.8774	GATM	SLC6A8
Collagen Formation	7/90	0.053387	0.486121	0	0	2.16353	6.33955	COL12A1	P3H2	COL8A2	COL8A1	LAMC2	COL9A2	CTSS
Toll Like Receptor 4 (TLR4) Cascade	10/148	0.0537737	0.486121	0	0	1.86107	5.43986	DUSP4	TLR1	TICAM2	CD180	TIFA	PLCG2	LY86	CD14	IKBKG	TLR2
Drug ADME	8/109	0.0538463	0.486121	0	0	2.03276	5.93894	ABCC3	ABCC4	PON3	GSTM1	ABCC2	GSTA2	GSTA1	VAV1
IKK Complex Recruitment Mediated by RIP1	3/23	0.0539655	0.486121	0	0	3.84008	11.2108	TICAM2	CD14	IKBKG
Phospholipid Metabolism	13/211	0.0570235	0.509591	0	0	1.68775	4.83422	ABHD4	ABHD3	INPPL1	PLD4	PIK3CG	PIK3R5	GPAM	INPP5D	GPD1	INPP5J	PI4KA	TNFAIP8L2	CDS2
Growth Hormone Receptor Signaling	3/24	0.0600076	0.532036	0	0	3.65703	10.2883	IRS2	PTPN6	PRLR
Interleukin-4 and Interleukin-13 Signaling	8/112	0.0612502	0.535565	0	0	1.97381	5.51243	HSP90AA1	MAOA	MYC	BCL2	F13A1	HMOX1	TIMP1	HIF1A
Modulation by Mtb of Host Immune System	2/11	0.0623082	0.535565	0	0	5.68469	15.7788	MRC1	TLR2
Pyrimidine Salvage	2/11	0.0623082	0.535565	0	0	5.68469	15.7788	UCK2	UPP1
Sodium Calcium Exchangers	2/11	0.0623082	0.535565	0	0	5.68469	15.7788	SLC24A2	SLC8A1
RAC3 GTPase Cycle	7/94	0.0645124	0.546173	0	0	2.06363	5.65619	PAK1	NCF1	NCF2	STBD1	NCF4	CYBB	NCKAP1L
Signaling by TGF-beta Receptor Complex	7/94	0.0645124	0.546173	0	0	2.06363	5.65619	TGFB2	USP9X	BAMBI	MYC	SERPINE1	PMEPA1	LTBP2
ECM Proteoglycans	6/76	0.066806	0.56137	0	0	2.1974	5.94609	COMP	TGFB2	SERPINE1	TNC	NCAM1	COL9A2
Arachidonate Metabolism	5/59	0.0710805	0.582566	0	0	2.37255	6.27287	PON3	HPGDS	HPGD	ALOX5AP	PTGDS
Erythrocytes Take up Carbon Dioxide and Release Oxygen	2/12	0.0729501	0.582566	0	0	5.11596	13.3935	CYB5R2	CYB5R1
Interleukin-35 Signalling	2/12	0.0729501	0.582566	0	0	5.11596	13.3935	EBI3	IL6ST
O2 CO2 Exchange in Erythrocytes	2/12	0.0729501	0.582566	0	0	5.11596	13.3935	CYB5R2	CYB5R1
P2Y Receptors	2/12	0.0729501	0.582566	0	0	5.11596	13.3935	P2RY12	P2RY6
PECAM1 Interactions	2/12	0.0729501	0.582566	0	0	5.11596	13.3935	INPP5D	PTPN6
Pregnenolone Biosynthesis	2/12	0.0729501	0.582566	0	0	5.11596	13.3935	STAR	TSPO
Costimulation by the CD28 Family	6/78	0.0738178	0.585344	0	0	2.13614	5.56711	CD86	PAK1	TRIB3	PTPN6	PAK3	VAV1
Collagen Chain Trimerization	4/44	0.0831375	0.650089	0	0	2.5608	6.36937	COL12A1	COL8A2	COL8A1	COL9A2
TP53 Regulates Transcription of Cell Death Genes	4/44	0.0831375	0.650089	0	0	2.5608	6.36937	CHM	PMAIP1	NLRC4	BID
Activation of RAC1	2/13	0.0841227	0.653256	0	0	4.65063	11.5125	PAK1	PAK3
Muscle Contraction	12/204	0.0857774	0.661544	0	0	1.60495	3.94176	ACTA2	KCNJ4	ACTA1	PAK1	KCNE1	SLN	NPPA	MYH8	TNNI1	SCN1B	SLC8A1	HIPK2
Constitutive Signaling by Aberrant PI3K in Cancer	6/83	0.0931046	0.68252	0	0	1.99691	4.74073	CD86	IRS2	STRN	PIK3AP1	VAV1	EREG
Semaphorin Interactions	5/64	0.0932665	0.68252	0	0	2.17092	5.15005	HSP90AA1	PAK1	TYROBP	TREM2	PAK3
Interleukin-12 Signaling	4/46	0.0943679	0.68252	0	0	2.4386	5.75646	GSTA2	TALDO1	MIF	LCP1
Metabolism of Polyamines	4/46	0.0943679	0.68252	0	0	2.4386	5.75646	PSMD8	NQO1	ODC1	SRM
DAP12 Signaling	3/29	0.0945502	0.68252	0	0	2.95299	6.96498	TYROBP	PLCG2	TREM2
The Role of Nef in HIV-1 Replication and Disease Pathogenesis	3/29	0.0945502	0.68252	0	0	2.95299	6.96498	ATP6V1H	AP1S3	DOCK2
Erythropoietin Activates RAS	2/14	0.095771	0.68252	0	0	4.26285	9.99978	IRS2	VAV1
Glutamate and Glutamine Metabolism	2/14	0.095771	0.68252	0	0	4.26285	9.99978	PYCR1	ALDH18A1
Physiological Factors	2/14	0.095771	0.68252	0	0	4.26285	9.99978	NPPA	HIPK2
Regulation of TBK1, IKK? (IKBKE)-mediated Activation of IRF3, IRF7	2/14	0.095771	0.68252	0	0	4.26285	9.99978	TICAM2	CD14
Triglyceride Biosynthesis	2/14	0.095771	0.68252	0	0	4.26285	9.99978	GK	GPAM
Tryptophan Catabolism	2/14	0.095771	0.68252	0	0	4.26285	9.99978	SLC7A5	SLC3A2
TGF-beta Receptor Signaling Activates SMADs	4/47	0.100238	0.706371	0	0	2.38177	5.47857	TGFB2	BAMBI	PMEPA1	LTBP2
Glucose Metabolism	6/85	0.10151	0.706371	0	0	1.94615	4.45202	HK3	GNPDA1	PGAM1	PFKP	HK1	PCK2
Activation of BH3-only Proteins	3/30	0.102254	0.706371	0	0	2.84347	6.48394	BCL2	PMAIP1	BID
HSF1 Activation	3/30	0.102254	0.706371	0	0	2.84347	6.48394	EEF1A1	HSP90AA1	HSPH1
Signaling by ALK	3/30	0.102254	0.706371	0	0	2.84347	6.48394	MYC	PTPN6	HIF1A
TP53 Regulates Metabolic Genes	6/86	0.105857	0.724436	0	0	1.92172	4.31556	TIGAR	TXNRD1	SESN2	RRAGD	GSR	COX6A1
Activation of BAD and Translocation to Mitochondria	2/15	0.107843	0.724436	0	0	3.93474	8.76296	BCL2	BID
IRAK2 Mediated Activation of TAK1 Complex Upon TLR7 8 or 9 Stimulation	2/15	0.107843	0.724436	0	0	3.93474	8.76296	TICAM2	CD14
Negative Regulation of TCF-dependent Signaling by WNT Ligand Antagonists	2/15	0.107843	0.724436	0	0	3.93474	8.76296	SFRP2	WIF1
Collagen Biosynthesis and Modifying Enzymes	5/67	0.108086	0.724436	0	0	2.06555	4.59549	COL12A1	P3H2	COL8A2	COL8A1	COL9A2
Signaling by BMP	3/31	0.110199	0.734222	0	0	2.74177	6.0469	BMP10	NOG	INHBA
Signaling by Receptor Tyrosine Kinases	26/536	0.114286	0.756975	0	0	1.31204	2.8459	NCF1	NCF2	NCF4	IRS2	LAMC2	HIF1A	THBS4	PAK1	MYC	ATP6V1H	NCKAP1L	APOE	PAK3	CTSD	DUSP4	HSP90AA1	EGR2	CYBB	ADAP1	VAV1	EREG	ARC	CILP	PTPN6	TRIB3	COL9A2
G-protein Beta Gamma Signalling	3/32	0.118371	0.774918	0	0	2.64709	5.64871	PAK1	PIK3CG	PIK3R5
Nuclear Signaling by ERBB4	3/32	0.118371	0.774918	0	0	2.64709	5.64871	APOE	ADAP1	EREG
Nucleotide-like (Purinergic) Receptors	2/16	0.120291	0.778436	0	0	3.6535	7.73752	P2RY12	P2RY6
TRAF6-mediated Induction of TAK1 Complex Within TLR4 Complex	2/16	0.120291	0.778436	0	0	3.6535	7.73752	TICAM2	CD14
Toll Like Receptor 9 (TLR9) Cascade	7/110	0.121957	0.782352	0	0	1.74161	3.66449	DUSP4	TICAM2	TIFA	IRF5	TLR7	CD14	IKBKG
C-type Lectin Receptors (CLRs)	8/131	0.122286	0.782352	0	0	1.66726	3.50356	PSMD8	PAK1	CLEC4D	CLEC7A	CARD9	PLCG2	IKBKG	PAK3
RHO GTPase Cycle	22/450	0.129698	0.809925	0	0	1.32142	2.69906	HSP90AA1	DDX4	NCF1	SHMT2	USP9X	NCF2	DOCK8	NCF4	WAS	ARHGDIG	ARHGAP19	CYBB	VAV1	FGD3	TIAM2	PAK1	STBD1	EPSTI1	EFHD2	NCKAP1L	PAK3	DOCK2
Aberrant Regulation of Mitotic G1 S Transition in Cancer Due to RB1 Defects	2/17	0.133069	0.809925	0	0	3.40975	6.87708	CCND2	E2F3
Biosynthesis of DHA-derived SPMs	2/17	0.133069	0.809925	0	0	3.40975	6.87708	GSTM4	HPGD
Defective Binding of RB1 Mutants to E2F1,(E2F2, E2F3)	2/17	0.133069	0.809925	0	0	3.40975	6.87708	CCND2	E2F3
IL-6-type Cytokine Receptor Ligand Interactions	2/17	0.133069	0.809925	0	0	3.40975	6.87708	IL6ST	CRLF1
Platelet Sensitization by LDL	2/17	0.133069	0.809925	0	0	3.40975	6.87708	PTPN6	LRP8
Protein Methylation	2/17	0.133069	0.809925	0	0	3.40975	6.87708	EEF1A1	PRMT3
Signaling by Activin	2/17	0.133069	0.809925	0	0	3.40975	6.87708	INHBA	FSTL3
The NLRP3 Inflammasome	2/17	0.133069	0.809925	0	0	3.40975	6.87708	PANX1	HMOX1
Metabolism of Carbohydrates	15/290	0.13528	0.818953	0	0	1.40025	2.80106	GBE1	PGAM1	HEXA	SLC2A1	TALDO1	PHKA1	PGD	FUT1	HK1	HK3	GNPDA1	PGM2	B4GALNT2	PFKP	PCK2
Immunoregulatory Interactions Between a Lymphoid and a non-Lymphoid Cell	12/223	0.138142	0.831809	0	0	1.45897	2.888	TYROBP	ITGA4	CD300A	CD300LB	CD300LD	TREM2	SIGLEC1	ITGAL	FCGR2B	CD33	LAIR1	LILRA5
Activation of IRF3, IRF7 Mediated by TBK1, IKK? (IKBKE)	2/18	0.146135	0.859638	0	0	3.19648	6.14754	TICAM2	CD14
Caspase Activation via Death Receptors in the Presence of Ligand	2/18	0.146135	0.859638	0	0	3.19648	6.14754	TICAM2	CD14
Recycling of Bile Acids and Salts	2/18	0.146135	0.859638	0	0	3.19648	6.14754	ABCC3	STARD5
Glycolysis	5/74	0.146725	0.859638	0	0	1.85532	3.56073	HK3	GNPDA1	PGAM1	PFKP	HK1
RHOG GTPase Cycle	5/74	0.146725	0.859638	0	0	1.85532	3.56073	SHMT2	STBD1	ARHGDIG	DOCK2	VAV1
Plasma Lipoprotein Assembly, Remodeling, and Clearance	5/75	0.152673	0.859638	0	0	1.82872	3.43701	NCEH1	SOAT2	APOBR	APOE	FGF21
Intrinsic Pathway for Apoptosis	4/55	0.152745	0.859638	0	0	2.00732	3.77173	BCL2	PMAIP1	BID	GSDME
RHOJ GTPase Cycle	4/55	0.152745	0.859638	0	0	2.00732	3.77173	PAK1	DOCK8	WAS	PAK3
Aberrant Regulation of Mitotic Cell Cycle Due to RB1 Defects	3/36	0.153115	0.859638	0	0	2.32575	4.36442	ANAPC15	CCND2	E2F3
Metabolism of Steroid Hormones	3/36	0.153115	0.859638	0	0	2.32575	4.36442	STAR	HSD3B1	TSPO
Striated Muscle Contraction	3/36	0.153115	0.859638	0	0	2.32575	4.36442	ACTA1	TNNI1	MYH8
Transcriptional Regulation by the AP-2 (TFAP2) Family of Transcription Factors	3/36	0.153115	0.859638	0	0	2.32575	4.36442	CITED1	MYC	APOE
PPARA Activates Gene Expression	7/117	0.153278	0.859638	0	0	1.63018	3.05741	TIAM2	GLIPR1	TXNRD1	ANKRD1	ME1	AHRR	TRIB3
Negative Regulation of the PI3K AKT Network	7/118	0.158032	0.859638	0	0	1.61541	2.98036	CD86	IRS2	TRIB3	STRN	PIK3AP1	VAV1	EREG
Ephrin Signaling	2/19	0.159449	0.859638	0	0	3.00829	5.52332	PAK1	PAK3
LDL Clearance	2/19	0.159449	0.859638	0	0	3.00829	5.52332	NCEH1	SOAT2
Other Semaphorin Interactions	2/19	0.159449	0.859638	0	0	3.00829	5.52332	TYROBP	TREM2
Scavenging by Class A Receptors	2/19	0.159449	0.859638	0	0	3.00829	5.52332	MSR1	APOE
Mitochondrial Protein Degradation	6/97	0.159651	0.859638	0	0	1.68846	3.09793	STAR	SHMT2	LONP1	ACOT2	ALDH18A1	SLC25A5
Cross-presentation of Soluble Exogenous Antigens (Endosomes)	3/37	0.162256	0.859638	0	0	2.25723	4.10495	PSMD8	MRC1	CD207
Regulation of Lipid Metabolism by PPARalpha	7/119	0.162853	0.859638	0	0	1.6009	2.90549	TIAM2	GLIPR1	TXNRD1	ANKRD1	ME1	AHRR	TRIB3
Chemokine Receptors Bind Chemokines	4/57	0.167237	0.859638	0	0	1.93137	3.45396	CX3CR1	CCR1	CXCL13	CCR5
Diseases of Mitotic Cell Cycle	3/38	0.171556	0.859638	0	0	2.19262	3.86525	ANAPC15	CCND2	E2F3
Regulation of Ornithine Decarboxylase (ODC)	3/38	0.171556	0.859638	0	0	2.19262	3.86525	PSMD8	NQO1	ODC1
TP53 Regulates Transcription of Genes Involved in Cytochrome C Release	2/20	0.172973	0.859638	0	0	2.84102	4.9849	PMAIP1	BID
Zinc Efflux and Compartmentalization by the SLC30 Family	1/5	0.174829	0.859638	0	0	6.38845	11.1411	SLC30A3
Activation of NOXA and Translocation to Mitochondria	1/5	0.174829	0.859638	0	0	6.38845	11.1411	PMAIP1
Biosynthesis of E-series 18(S)-resolvins	1/5	0.174829	0.859638	0	0	6.38845	11.1411	HPGD
Chylomicron Clearance	1/5	0.174829	0.859638	0	0	6.38845	11.1411	APOE
Drug-mediated Inhibition of CDK4 CDK6 Activity	1/5	0.174829	0.859638	0	0	6.38845	11.1411	CCND2
G2 Phase	1/5	0.174829	0.859638	0	0	6.38845	11.1411	E2F3
G2 M DNA Replication Checkpoint	1/5	0.174829	0.859638	0	0	6.38845	11.1411	WEE1
IRS Activation	1/5	0.174829	0.859638	0	0	6.38845	11.1411	IRS2
NFE2L2 Regulating ER-stress Associated Genes	1/5	0.174829	0.859638	0	0	6.38845	11.1411	ATF4
PTK6 Expression	1/5	0.174829	0.859638	0	0	6.38845	11.1411	HIF1A
Regulation of HMOX1 Expression and Activity	1/5	0.174829	0.859638	0	0	6.38845	11.1411	HMOX1
Synthesis of PIPs at the ER Membrane	1/5	0.174829	0.859638	0	0	6.38845	11.1411	PI4KA
TFAP2 (AP-2) Family Regulates Transcription of Cell Cycle Factors	1/5	0.174829	0.859638	0	0	6.38845	11.1411	MYC
The IPAF Inflammasome	1/5	0.174829	0.859638	0	0	6.38845	11.1411	NLRC4
The Fatty Acid Cycling Model	1/5	0.174829	0.859638	0	0	6.38845	11.1411	UCP2
Toxicity of Botulinum Toxin Type E (botE)	1/5	0.174829	0.859638	0	0	6.38845	11.1411	SV2B
Vitamin B1 (Thiamin) Metabolism	1/5	0.174829	0.859638	0	0	6.38845	11.1411	SLC19A2
ER-Phagosome Pathway	5/80	0.183837	0.897758	0	0	1.70636	2.89007	PSMD8	TLR1	IKBKG	CD14	TLR2
CD209 (DC-SIGN) Signaling	2/21	0.186674	0.897758	0	0	2.69135	4.51714	PAK1	PAK3
Negative Regulation of NMDA Receptor-Mediated Neuronal Transmission	2/21	0.186674	0.897758	0	0	2.69135	4.51714	DLG2	PPM1E
RHO GTPases Activate PAKs	2/21	0.186674	0.897758	0	0	2.69135	4.51714	PAK1	PAK3
Signal Transduction by L1	2/21	0.186674	0.897758	0	0	2.69135	4.51714	PAK1	NCAM1
TRAF6 Mediated Induction of NFkB and MAP Kinases Upon TLR7 8 or 9 Activation	6/102	0.187365	0.897758	0	0	1.6001	2.67968	DUSP4	TICAM2	TIFA	TLR7	CD14	IKBKG
RHOU GTPase Cycle	3/40	0.190586	0.909322	0	0	2.07388	3.43778	PAK1	USP9X	PAK3
MyD88 Dependent Cascade Initiated on Endosome	6/103	0.193121	0.917529	0	0	1.58352	2.604	DUSP4	TICAM2	TIFA	TLR7	CD14	IKBKG
mRNA Activation Upon Binding of the Cap-Binding Complex and eIFs, and Subsequent Binding to 43S	4/61	0.197568	0.923882	0	0	1.79546	2.91165	EIF4EBP1	EIF2S2	EIF3C	EIF3A
Blood Group Systems Biosynthesis	2/22	0.200518	0.923882	0	0	2.55665	4.10815	FUT1	B4GALNT2
Cellular Hexose Transport	2/22	0.200518	0.923882	0	0	2.55665	4.10815	SLC2A1	FGF21
Common Pathway of Fibrin Clot Formation	2/22	0.200518	0.923882	0	0	2.55665	4.10815	F8	F13A1
Nef-mediates Down Modulation of Cell Surface Receptors by Recruiting Them to Clathrin Adapters	2/22	0.200518	0.923882	0	0	2.55665	4.10815	ATP6V1H	AP1S3
Signaling by ERBB2 TMD JMD Mutants	2/22	0.200518	0.923882	0	0	2.55665	4.10815	HSP90AA1	EREG
Kinesins	4/62	0.2054	0.923882	0	0	1.76441	2.79271	KIF9	KIF26B	KIF5A	KIF1A
Biosynthesis of EPA-derived SPMs	1/6	0.205945	0.923882	0	0	5.11049	8.07531	HPGD
Mineralocorticoid Biosynthesis	1/6	0.205945	0.923882	0	0	5.11049	8.07531	HSD3B1
Phenylalanine Metabolism	1/6	0.205945	0.923882	0	0	5.11049	8.07531	PCBD1
RUNX1 Regulates Estrogen Receptor Mediated Transcription	1/6	0.205945	0.923882	0	0	5.11049	8.07531	GPAM
Toxicity of Botulinum Toxin Type D (botD)	1/6	0.205945	0.923882	0	0	5.11049	8.07531	SV2B
Toxicity of Botulinum Toxin Type F (botF)	1/6	0.205945	0.923882	0	0	5.11049	8.07531	SV2B
VLDL Clearance	1/6	0.205945	0.923882	0	0	5.11049	8.07531	APOBR
Regulation of MITF-M-dependent Genes Involved in Pigmentation	3/42	0.210116	0.938852	0	0	1.96733	3.06922	MLPH	MLANA	MYO5A
Peroxisomal Protein Import	4/63	0.21332	0.946815	0	0	1.73442	2.67961	ACOX2	USP9X	CAT	ACOT2
Nucleotide Salvage	2/23	0.214475	0.946815	0	0	2.43478	3.74849	UCK2	UPP1
RAF-independent MAPK1 3 Activation	2/23	0.214475	0.946815	0	0	2.43478	3.74849	DUSP4	IL6ST
Peptide Ligand-Binding Receptors	10/198	0.215262	0.946815	0	0	1.36253	2.09271	CCR1	CX3CR1	NLN	NPY4R	C5AR1	C3AR1	FPR1	CCR5	CXCL13	RXFP1
Cardiac Conduction	7/130	0.219881	0.949275	0	0	1.4569	2.20671	KCNJ4	KCNE1	SLN	NPPA	SLC8A1	SCN1B	HIPK2
Peptide Hormone Metabolism	5/86	0.223959	0.949275	0	0	1.57947	2.36335	KIF5A	MYO5A	INHBA	CTSD	PLA2G7
Transcriptional Regulation by RUNX3	5/86	0.223959	0.949275	0	0	1.57947	2.36335	PSMD8	ITGA4	MYC	ITGAL	CTGF
mTORC1-mediated Signalling	2/24	0.228518	0.949275	0	0	2.32398	3.43053	RRAGD	EIF4EBP1
CD28 Dependent PI3K Akt Signaling	2/24	0.228518	0.949275	0	0	2.32398	3.43053	CD86	TRIB3
Estrogen-dependent Nuclear Events Downstream of ESR-membrane Signaling	2/24	0.228518	0.949275	0	0	2.32398	3.43053	BCL2	EREG
Glutamate Neurotransmitter Release Cycle	2/24	0.228518	0.949275	0	0	2.32398	3.43053	SLC1A2	SLC17A7
Interleukin-6 Family Signaling	2/24	0.228518	0.949275	0	0	2.32398	3.43053	IL6ST	CRLF1
Metal Ion SLC Transporters	2/24	0.228518	0.949275	0	0	2.32398	3.43053	SLC30A3	SLC11A1
Bile Acid and Bile Salt Metabolism	3/44	0.230058	0.949275	0	0	1.87116	2.74953	ABCC3	STARD5	ACOX2
Uptake and Actions of Bacterial Toxins	3/44	0.230058	0.949275	0	0	1.87116	2.74953	HSP90AA1	SV2B	TXNRD1
CLEC7A (Dectin-1) Signaling	5/87	0.230889	0.949275	0	0	1.56013	2.28686	PSMD8	CLEC7A	CARD9	PLCG2	IKBKG
PI3K AKT Signaling in Cancer	6/110	0.235147	0.949275	0	0	1.4764	2.13715	CD86	IRS2	STRN	PIK3AP1	VAV1	EREG
Aryl Hydrocarbon Receptor Signalling	1/7	0.23589	0.949275	0	0	4.25852	6.15096	AHRR
CDH11 Homotypic and Heterotypic Interactions	1/7	0.23589	0.949275	0	0	4.25852	6.15096	CDH8
Defective Factor VIII Causes Hemophilia A	1/7	0.23589	0.949275	0	0	4.25852	6.15096	F8
Erythropoietin Activates STAT5	1/7	0.23589	0.949275	0	0	4.25852	6.15096	IRS2
IkBA Variant Leads to EDA-ID	1/7	0.23589	0.949275	0	0	4.25852	6.15096	IKBKG
Mitochondrial Uncoupling	1/7	0.23589	0.949275	0	0	4.25852	6.15096	UCP2
RUNX1 Regulates Transcription of Genes Involved in Differentiation of Myeloid Cells	1/7	0.23589	0.949275	0	0	4.25852	6.15096	LGALS3
Release of Apoptotic Factors From the Mitochondria	1/7	0.23589	0.949275	0	0	4.25852	6.15096	GSDME
SOS-mediated Signalling	1/7	0.23589	0.949275	0	0	4.25852	6.15096	IRS2
PI5P, PP2A and IER3 Regulate PI3K AKT Signaling	6/111	0.241372	0.949275	0	0	1.46226	2.07848	CD86	IRS2	STRN	PIK3AP1	VAV1	EREG
Cell-Cell Communication	8/157	0.241461	0.949275	0	0	1.37445	1.95316	CDH4	TYROBP	SIRPA	LAMC2	PTPN6	FLNC	CDH8	FYB
G Beta Gamma Signalling Through PI3Kgamma	2/25	0.242619	0.949275	0	0	2.22283	3.1481	PIK3CG	PIK3R5
Glycogen Metabolism	2/25	0.242619	0.949275	0	0	2.22283	3.1481	GBE1	PHKA1
Insulin Processing	2/25	0.242619	0.949275	0	0	2.22283	3.1481	KIF5A	MYO5A
Metabolism of Cofactors	2/25	0.242619	0.949275	0	0	2.22283	3.1481	HSP90AA1	COQ8B
Signaling by EGFR in Cancer	2/25	0.242619	0.949275	0	0	2.22283	3.1481	HSP90AA1	EREG
Signaling by ERBB2 KD Mutants	2/25	0.242619	0.949275	0	0	2.22283	3.1481	HSP90AA1	EREG
Factors Involved in Megakaryocyte Development and Platelet Production	8/158	0.246688	0.949275	0	0	1.36522	1.9108	KIF9	WEE1	RAD51C	DOCK8	KIF26B	KIF5A	KIF1A	DOCK2
ABC-family Proteins Mediated Transport	5/90	0.252032	0.949275	0	0	1.50483	2.07396	PSMD8	ABCC3	ABCC4	ABCC2	EIF2S2
Downregulation of TGF-beta Receptor Signaling	2/26	0.256755	0.949275	0	0	2.1301	2.89615	BAMBI	PMEPA1
Gluconeogenesis	2/26	0.256755	0.949275	0	0	2.1301	2.89615	PGAM1	PCK2
Signaling by ERBB2 in Cancer	2/26	0.256755	0.949275	0	0	2.1301	2.89615	HSP90AA1	EREG
mRNA Editing C to U Conversion	1/8	0.264707	0.949275	0	0	3.64997	4.85129	APOBEC1
Binding of TCF LEF CTNNB1 to Target Gene Promoters	1/8	0.264707	0.949275	0	0	3.64997	4.85129	MYC
Defective CSF2RA Causes SMDP4	1/8	0.264707	0.949275	0	0	3.64997	4.85129	CSF2RB
Defective CSF2RB Causes SMDP5	1/8	0.264707	0.949275	0	0	3.64997	4.85129	CSF2RB
Formation of the Editosome	1/8	0.264707	0.949275	0	0	3.64997	4.85129	APOBEC1
Inhibition of Signaling by Overexpressed EGFR	1/8	0.264707	0.949275	0	0	3.64997	4.85129	EREG
Insulin-like Growth Factor-2 mRNA Binding Proteins (IGF2BPs IMPs VICKZs) Bind RNA	1/8	0.264707	0.949275	0	0	3.64997	4.85129	MYC
Metabolism of Ingested SeMet, Sec, MeSec Into H2Se	1/8	0.264707	0.949275	0	0	3.64997	4.85129	CTH
NFE2L2 Regulating MDR Associated Enzymes	1/8	0.264707	0.949275	0	0	3.64997	4.85129	ABCC3
Nef Mediated CD8 Down-regulation	1/8	0.264707	0.949275	0	0	3.64997	4.85129	ATP6V1H
RUNX2 Regulates Genes Involved in Cell Migration	1/8	0.264707	0.949275	0	0	3.64997	4.85129	ITGBL1
RUNX3 Regulates WNT Signaling	1/8	0.264707	0.949275	0	0	3.64997	4.85129	MYC
RUNX3 Regulates YAP1-mediated Transcription	1/8	0.264707	0.949275	0	0	3.64997	4.85129	CTGF
Recycling of eIF2 GDP	1/8	0.264707	0.949275	0	0	3.64997	4.85129	EIF2S2
Regulation of NFE2L2 Gene Expression	1/8	0.264707	0.949275	0	0	3.64997	4.85129	MYC
Relaxin Receptors	1/8	0.264707	0.949275	0	0	3.64997	4.85129	RXFP1
Signaling by Overexpressed Wild-Type EGFR in Cancer	1/8	0.264707	0.949275	0	0	3.64997	4.85129	EREG
TGFBR3 Regulates TGF-beta Signaling	1/8	0.264707	0.949275	0	0	3.64997	4.85129	TGFB2
Terminal Pathway of Complement	1/8	0.264707	0.949275	0	0	3.64997	4.85129	C7
Vitamin C (Ascorbate) Metabolism	1/8	0.264707	0.949275	0	0	3.64997	4.85129	SLC2A1
Cell Surface Interactions at the Vascular Wall	11/233	0.26514	0.949275	0	0	1.26868	1.68417	SLC7A5	CD84	SLC7A8	ITGA4	INPP5D	SIRPA	SLC3A2	PTPN6	MIF	SLC7A11	ITGAL
SARS-CoV-2 Activates Modulates Innate and Adaptive Immune Responses	7/138	0.26519	0.949275	0	0	1.36735	1.8149	TLR1	HSP90AA1	TLR8	TLR7	PTPN6	IKBKG	TLR2
MyD88 MAL(TIRAP) Cascade Initiated on Plasma Membrane	6/115	0.266732	0.949275	0	0	1.40831	1.86109	DUSP4	TLR1	TIFA	CD14	IKBKG	TLR2
Toll Like Receptor TLR6 TLR2 Cascade	6/115	0.266732	0.949275	0	0	1.40831	1.86109	DUSP4	TLR1	TIFA	CD14	IKBKG	TLR2
Attenuation Phase	2/27	0.270903	0.949275	0	0	2.04479	2.67048	HSP90AA1	HSPH1
Cell Recruitment (Pro-Inflammatory Response)	2/27	0.270903	0.949275	0	0	2.04479	2.67048	C3AR1	HMOX1
Purinergic Signaling in Leishmaniasis Infection	2/27	0.270903	0.949275	0	0	2.04479	2.67048	C3AR1	HMOX1
Signaling by ALK Fusions and Activated Point Mutants	5/93	0.273631	0.949275	0	0	1.4533	1.88344	ATIC	IL10RA	PTPN6	STRN	SQSTM1
Signaling by ALK in Cancer	5/93	0.273631	0.949275	0	0	1.4533	1.88344	ATIC	IL10RA	PTPN6	STRN	SQSTM1
Class A 1 (Rhodopsin-like Receptors)	15/333	0.276246	0.949275	0	0	1.20816	1.55425	CCR1	P2RY12	CX3CR1	GPR68	NPY4R	GPR65	PTAFR	C5AR1	FPR1	CXCL13	RXFP1	NLN	P2RY6	C3AR1	CCR5
MITF-M-dependent Gene Expression	5/94	0.280917	0.949275	0	0	1.4369	1.82442	MLPH	MLANA	BCL2	ATP6V1H	MYO5A
Signaling by TGFBR3	3/49	0.281178	0.949275	0	0	1.66734	2.11547	TGFB2	TIMP1	INHBA
Caspase Activation via Extrinsic Apoptotic Signalling Pathway	2/28	0.285042	0.949275	0	0	1.96604	2.46761	TICAM2	CD14
Toll Like Receptor 2 (TLR2) Cascade	6/118	0.286173	0.949275	0	0	1.37037	1.71455	DUSP4	TLR1	TIFA	CD14	IKBKG	TLR2
Toll Like Receptor TLR1 TLR2 Cascade	6/118	0.286173	0.949275	0	0	1.37037	1.71455	DUSP4	TLR1	TIFA	CD14	IKBKG	TLR2
Axonal Growth Inhibition (RHOA Activation)	1/9	0.292439	0.949275	0	0	3.19356	3.92648	RTN4
Beta-oxidation of pristanoyl-CoA	1/9	0.292439	0.949275	0	0	3.19356	3.92648	ACOX2
CD163 Mediating an Anti-Inflammatory Response	1/9	0.292439	0.949275	0	0	3.19356	3.92648	CD163
Cellular Response to Mitochondrial Stress	1/9	0.292439	0.949275	0	0	3.19356	3.92648	EIF2S2
Defective Factor IX Causes Hemophilia B	1/9	0.292439	0.949275	0	0	3.19356	3.92648	F8
EGFR Interacts With Phospholipase C-gamma	1/9	0.292439	0.949275	0	0	3.19356	3.92648	EREG
Formyl Peptide Receptors Bind Formyl Peptides and Many Other Ligands	1/9	0.292439	0.949275	0	0	3.19356	3.92648	FPR1
MAPK1 (ERK2) Activation	1/9	0.292439	0.949275	0	0	3.19356	3.92648	IL6ST
Multifunctional Anion Exchangers	1/9	0.292439	0.949275	0	0	3.19356	3.92648	SLC26A7
Nef and Signal Transduction	1/9	0.292439	0.949275	0	0	3.19356	3.92648	DOCK2
PI3K AKT Activation	1/9	0.292439	0.949275	0	0	3.19356	3.92648	IRS2
Phase 3 - Rapid Repolarisation	1/9	0.292439	0.949275	0	0	3.19356	3.92648	KCNE1
Respiratory Syncytial Virus Genome Replication	1/9	0.292439	0.949275	0	0	3.19356	3.92648	HSP90AA1
Sperm Motility And Taxes	1/9	0.292439	0.949275	0	0	3.19356	3.92648	CATSPERD
Toxicity of Botulinum Toxin Type A (botA)	1/9	0.292439	0.949275	0	0	3.19356	3.92648	SV2B
Downregulation of ERBB2 Signaling	2/29	0.299153	0.949275	0	0	1.89312	2.28462	HSP90AA1	EREG
PIWI-interacting RNA (piRNA) Biogenesis	2/29	0.299153	0.949275	0	0	1.89312	2.28462	HSP90AA1	DDX4
Fcgamma Receptor (FCGR) Dependent Phagocytosis	8/168	0.300764	0.949275	0	0	1.27922	1.5369	HSP90AA1	PAK1	PLCG2	WAS	PLD4	MYO5A	NCKAP1L	VAV1
Neurotransmitter Release Cycle	3/51	0.30193	0.949275	0	0	1.5977	1.91335	MAOA	SLC1A2	SLC17A7
Transcriptional Activity of SMAD2 SMAD3 SMAD4 Heterotrimer	3/51	0.30193	0.949275	0	0	1.5977	1.91335	USP9X	MYC	SERPINE1
Estrogen-dependent Gene Expression	6/121	0.305905	0.949275	0	0	1.33441	1.58058	HSP90AA1	CITED1	GPAM	MYC	BCL2	CTSD
P75 NTR Receptor-Mediated Signalling	5/98	0.310402	0.949275	0	0	1.37481	1.60837	TIAM2	FGD3	SQSTM1	RTN4	VAV1
Metabolism of Nucleotides	5/98	0.310402	0.949275	0	0	1.37481	1.60837	UCK2	ATIC	TXNRD1	GSR	UPP1
Dectin-2 Family	2/30	0.313217	0.949275	0	0	1.82542	2.11905	CLEC4D	PLCG2
Insulin Receptor Recycling	2/30	0.313217	0.949275	0	0	1.82542	2.11905	ATP6V1H	CTSD
Interconversion of Nucleotide Di- and Triphosphates	2/30	0.313217	0.949275	0	0	1.82542	2.11905	TXNRD1	GSR
Surfactant Metabolism	2/30	0.313217	0.949275	0	0	1.82542	2.11905	CSF2RB	ZDHHC2
Synthesis of Active Ubiquitin Roles of E1 and E2 Enzymes	2/30	0.313217	0.949275	0	0	1.82542	2.11905	USP9X	UCHL3
Extra-nuclear Estrogen Signaling	4/75	0.313321	0.949275	0	0	1.44038	1.6716	HSP90AA1	BCL2	STRN	EREG
Interferon Gamma Signaling	5/99	0.317843	0.949275	0	0	1.36011	1.55896	OAS3	PTAFR	IRF5	NCAM1	PTPN6
mRNA Editing	1/10	0.319126	0.949275	0	0	2.83857	3.24213	APOBEC1
p75NTR Regulates Axonogenesis	1/10	0.319126	0.949275	0	0	2.83857	3.24213	RTN4
Bicarbonate Transporters	1/10	0.319126	0.949275	0	0	2.83857	3.24213	SLC4A10
Calcitonin-like Ligand Receptors	1/10	0.319126	0.949275	0	0	2.83857	3.24213	ADM2
Chylomicron Assembly	1/10	0.319126	0.949275	0	0	2.83857	3.24213	APOE
Chylomicron Remodeling	1/10	0.319126	0.949275	0	0	2.83857	3.24213	APOE
Diseases Associated With Surfactant Metabolism	1/10	0.319126	0.949275	0	0	2.83857	3.24213	CSF2RB
Glucocorticoid Biosynthesis	1/10	0.319126	0.949275	0	0	2.83857	3.24213	HSD3B1
Glycoprotein Hormones	1/10	0.319126	0.949275	0	0	2.83857	3.24213	INHBA
HDL Remodeling	1/10	0.319126	0.949275	0	0	2.83857	3.24213	APOE
MAPK3 (ERK1) Activation	1/10	0.319126	0.949275	0	0	2.83857	3.24213	IL6ST
Nef Mediated CD4 Down-regulation	1/10	0.319126	0.949275	0	0	2.83857	3.24213	ATP6V1H
Neurotransmitter Clearance	1/10	0.319126	0.949275	0	0	2.83857	3.24213	MAOA
PI3K Events in ERBB4 Signaling	1/10	0.319126	0.949275	0	0	2.83857	3.24213	EREG
Regulation of Commissural Axon Pathfinding by SLIT and ROBO	1/10	0.319126	0.949275	0	0	2.83857	3.24213	SLIT1
STAT5 Activation Downstream of FLT3 ITD Mutants	1/10	0.319126	0.949275	0	0	2.83857	3.24213	NOX4
Signal Attenuation	1/10	0.319126	0.949275	0	0	2.83857	3.24213	IRS2
Tetrahydrobiopterin (BH4) Synthesis, Recycling, Salvage and Regulation	1/10	0.319126	0.949275	0	0	2.83857	3.24213	HSP90AA1
Thyroxine Biosynthesis	1/10	0.319126	0.949275	0	0	2.83857	3.24213	DIO2
Urea Cycle	1/10	0.319126	0.949275	0	0	2.83857	3.24213	ASL
Cell Death Signalling via NRAGE, NRIF and NADE	4/76	0.32191	0.949275	0	0	1.4203	1.60988	TIAM2	FGD3	SQSTM1	VAV1
Formation of the Ternary Complex, and Subsequently, the 43S Complex	3/53	0.32275	0.949275	0	0	1.53364	1.73435	EIF2S2	EIF3C	EIF3A
Cap-dependent Translation Initiation	6/124	0.325866	0.949275	0	0	1.30028	1.45797	RPL3	EIF4EBP1	RPL13A	EIF2S2	EIF3C	EIF3A
Eukaryotic Translation Initiation	6/124	0.325866	0.949275	0	0	1.30028	1.45797	RPL3	EIF4EBP1	RPL13A	EIF2S2	EIF3C	EIF3A
Regulation of IGF Transport and Uptake by Insulin-like Growth Factor Binding Proteins (IGFBPs)	6/124	0.325866	0.949275	0	0	1.30028	1.45797	ITIH2	PAPPA	TNC	APOE	TIMP1	FSTL3
Downregulation of SMAD2 3 SMAD4 Transcriptional Activity	2/31	0.327218	0.949275	0	0	1.76238	1.9688	USP9X	SERPINE1
Interaction Between L1 and Ankyrins	2/31	0.327218	0.949275	0	0	1.76238	1.9688	SPTA1	SCN1B
Nicotinate Metabolism	2/31	0.327218	0.949275	0	0	1.76238	1.9688	NMRK2	NUDT12
Signaling by Type 1 Insulin-like Growth Factor 1 Receptor (IGF1R)	3/54	0.333166	0.949275	0	0	1.50349	1.6525	CILP	IRS2	TRIB3
Interleukin-1 Signaling	5/102	0.340282	0.949275	0	0	1.31784	1.42061	PSMD8	IL1RN	TIFA	IKBKG	SQSTM1
Respiratory Syncytial Virus (RSV) Attachment and Entry	2/32	0.341141	0.949275	0	0	1.70355	1.83209	CX3CR1	CD14
Amino Acids Regulate mTORC1	3/55	0.343575	0.949275	0	0	1.4745	1.57528	SESN2	RRAGD	ATP6V1H
Signaling by Non-Receptor Tyrosine Kinases	3/55	0.343575	0.949275	0	0	1.4745	1.57528	GPNMB	HIF1A	EREG
Signaling by PTK6	3/55	0.343575	0.949275	0	0	1.4745	1.57528	GPNMB	HIF1A	EREG
Alpha-protein Kinase 1 Signaling Pathway	1/11	0.344808	0.949275	0	0	2.55458	2.72004	TIFA
Androgen Biosynthesis	1/11	0.344808	0.949275	0	0	2.55458	2.72004	HSD3B1
Assembly and Release of Respiratory Syncytial Virus (RSV) Virions	1/11	0.344808	0.949275	0	0	2.55458	2.72004	HSP90AA1
Constitutive Signaling by Overexpressed ERBB2	1/11	0.344808	0.949275	0	0	2.55458	2.72004	HSP90AA1
Interleukin-6 Signaling	1/11	0.344808	0.949275	0	0	2.55458	2.72004	IL6ST
Metallothioneins Bind Metals	1/11	0.344808	0.949275	0	0	2.55458	2.72004	MT3
NFE2L2 Regulating Tumorigenic Genes	1/11	0.344808	0.949275	0	0	2.55458	2.72004	BCL2
Nef Mediated Downregulation of MHC Class I Complex Cell Surface Expression	1/11	0.344808	0.949275	0	0	2.55458	2.72004	AP1S3
OAS Antiviral Response	1/11	0.344808	0.949275	0	0	2.55458	2.72004	OAS3
Pexophagy	1/11	0.344808	0.949275	0	0	2.55458	2.72004	SQSTM1
Phenylalanine and Tyrosine Metabolism	1/11	0.344808	0.949275	0	0	2.55458	2.72004	PCBD1
Purine Ribonucleoside Monophosphate Biosynthesis	1/11	0.344808	0.949275	0	0	2.55458	2.72004	ATIC
RHO GTPases Activate KTN1	1/11	0.344808	0.949275	0	0	2.55458	2.72004	KIF5A
Regulation of CDH11 Function	1/11	0.344808	0.949275	0	0	2.55458	2.72004	CDH8
Regulation of Gene Expression by Hypoxia-inducible Factor	1/11	0.344808	0.949275	0	0	2.55458	2.72004	HIF1A
STAT3 Nuclear Events Downstream of ALK Signaling	1/11	0.344808	0.949275	0	0	2.55458	2.72004	HIF1A
Signaling by Leptin	1/11	0.344808	0.949275	0	0	2.55458	2.72004	IRS2
TGFBR3 PTM Regulation	1/11	0.344808	0.949275	0	0	2.55458	2.72004	TIMP1
Type I Hemidesmosome Assembly	1/11	0.344808	0.949275	0	0	2.55458	2.72004	LAMC2
Glycerophospholipid Biosynthesis	6/128	0.352732	0.965387	0	0	1.25739	1.31026	ABHD4	GPAM	ABHD3	GPD1	PLD4	CDS2
Regulation of Complement Cascade	6/128	0.352732	0.965387	0	0	1.25739	1.31026	C1QB	C1QA	C7	C5AR1	C3AR1	C1QC
MAPK6 MAPK4 Signaling	4/80	0.356384	0.965387	0	0	1.34526	1.38797	PSMD8	PAK1	MYC	PAK3
Phase I - Functionalization of Compounds	5/105	0.362831	0.965387	0	0	1.2781	1.29576	POR	MAOA	EPHX1	AHRR	CBR3
Metabolism of Steroids	7/155	0.367944	0.965387	0	0	1.20922	1.209	ABCC3	STARD5	STAR	ACOX2	GPAM	HSD3B1	TSPO
Diseases of Carbohydrate Metabolism	2/34	0.368698	0.965387	0	0	1.59691	1.59336	GBE1	TALDO1
Plasma Lipoprotein Remodeling	2/34	0.368698	0.965387	0	0	1.59691	1.59336	APOE	FGF21
ALK Mutants Bind TKIs	1/12	0.369522	0.965387	0	0	2.32223	2.31188	STRN
Activation of the TFAP2 (AP-2) Family of Transcription Factors	1/12	0.369522	0.965387	0	0	2.32223	2.31188	CITED1
Aspartate and Asparagine Metabolism	1/12	0.369522	0.965387	0	0	2.32223	2.31188	ASNS
Binding and Entry of HIV Virion	1/12	0.369522	0.965387	0	0	2.32223	2.31188	CCR5
Endosomal Vacuolar Pathway	1/12	0.369522	0.965387	0	0	2.32223	2.31188	CTSS
Hyaluronan Uptake and Degradation	1/12	0.369522	0.965387	0	0	2.32223	2.31188	HEXA
Lysine Catabolism	1/12	0.369522	0.965387	0	0	2.32223	2.31188	CRYM
Organic Anion Transporters	1/12	0.369522	0.965387	0	0	2.32223	2.31188	SLC17A7
Peptide Hormone Biosynthesis	1/12	0.369522	0.965387	0	0	2.32223	2.31188	INHBA
Pyrimidine Catabolism	1/12	0.369522	0.965387	0	0	2.32223	2.31188	UPP1
Reduction of Cytosolic Ca++ Levels	1/12	0.369522	0.965387	0	0	2.32223	2.31188	SLC8A1
SUMOylation of Immune Response Proteins	1/12	0.369522	0.965387	0	0	2.32223	2.31188	IKBKG
Sphingolipid Catabolism	1/12	0.369522	0.965387	0	0	2.32223	2.31188	PLPP2
TP53 Regulates Transcription of Caspase Activators and Caspases	1/12	0.369522	0.965387	0	0	2.32223	2.31188	NLRC4
Transport of Nucleosides and Free Purine and Pyrimidine Bases Across the Plasma Membrane	1/12	0.369522	0.965387	0	0	2.32223	2.31188	SLC25A5
Signaling by Insulin Receptor	4/82	0.37363	0.966723	0	0	1.31063	1.2903	ATP6V1H	IRS2	TRIB3	CTSD
Glycosphingolipid Metabolism	3/58	0.37469	0.966723	0	0	1.39385	1.36828	GALC	HEXA	FUT1
Signaling by ERBB4	3/58	0.37469	0.966723	0	0	1.39385	1.36828	APOE	ADAP1	EREG
Transcriptional Regulation of Granulopoiesis	3/58	0.37469	0.966723	0	0	1.39385	1.36828	CEBPA	SPI1	MYC
Post-translational Protein Phosphorylation	5/107	0.377887	0.966723	0	0	1.25291	1.21929	ITIH2	TNC	APOE	TIMP1	FSTL3
Nuclear Events Stimulated by ALK Signaling in Cancer	2/35	0.382308	0.966723	0	0	1.54844	1.48887	IL10RA	PTPN6
Cytoprotection by HMOX1	3/59	0.385003	0.966723	0	0	1.36889	1.30661	BLVRB	HMOX1	COX6A1
NRAGE Signals Death Through JNK	3/59	0.385003	0.966723	0	0	1.36889	1.30661	TIAM2	FGD3	VAV1
Respiratory Syncytial Virus Infection Pathway	6/133	0.386524	0.966723	0	0	1.20757	1.14787	CX3CR1	HSP90AA1	MAP1B	TLR7	CD14	TLR2
Transport of Bile Salts and Organic Acids, Metal Ions and Amine Compounds	4/84	0.390838	0.966723	0	0	1.27773	1.20038	SLC14A1	SLC30A3	SLC6A9	SLC11A1
RSV-host Interactions	5/109	0.392934	0.966723	0	0	1.22869	1.14774	CX3CR1	MAP1B	TLR7	CD14	TLR2
eNOS Activation	1/13	0.393305	0.966723	0	0	2.1286	1.98634	HSP90AA1
p75NTR Recruits Signalling Complexes	1/13	0.393305	0.966723	0	0	2.1286	1.98634	SQSTM1
Advanced Glycosylation Endproduct Receptor Signaling	1/13	0.393305	0.966723	0	0	2.1286	1.98634	LGALS3
Chk1 Chk2(Cds1) Mediated Inactivation of Cyclin B Cdk1 Complex	1/13	0.393305	0.966723	0	0	2.1286	1.98634	WEE1
Dissolution of Fibrin Clot	1/13	0.393305	0.966723	0	0	2.1286	1.98634	SERPINE1
ERBB2 Activates PTK6 Signaling	1/13	0.393305	0.966723	0	0	2.1286	1.98634	EREG
ERKs Are Inactivated	1/13	0.393305	0.966723	0	0	2.1286	1.98634	DUSP4
GRB2 Events in EGFR Signaling	1/13	0.393305	0.966723	0	0	2.1286	1.98634	EREG
IRF3-mediated Induction of Type I IFN	1/13	0.393305	0.966723	0	0	2.1286	1.98634	NLRC3
NF-kB Activation Through FADD RIP-1 Pathway Mediated by Caspase-8 and -10	1/13	0.393305	0.966723	0	0	2.1286	1.98634	IKBKG
NF-kB Is Activated and Signals Survival	1/13	0.393305	0.966723	0	0	2.1286	1.98634	SQSTM1
Passive Transport by Aquaporins	1/13	0.393305	0.966723	0	0	2.1286	1.98634	AQP8
TRAF6 Mediated IRF7 Activation in TLR7 8 or 9 Signaling	1/13	0.393305	0.966723	0	0	2.1286	1.98634	TLR7
Transcriptional Regulation of Testis Differentiation	1/13	0.393305	0.966723	0	0	2.1286	1.98634	PTGDS
Ubiquinol Biosynthesis	1/13	0.393305	0.966723	0	0	2.1286	1.98634	COQ8B
Ribosomal Scanning and Start Codon Recognition	3/60	0.395275	0.966723	0	0	1.3448	1.24821	EIF2S2	EIF3C	EIF3A
Translation Initiation Complex Formation	3/60	0.395275	0.966723	0	0	1.3448	1.24821	EIF2S2	EIF3C	EIF3A
RHO GTPases Activate WASPs and WAVEs	2/36	0.39579	0.966723	0	0	1.50282	1.39292	WAS	NCKAP1L
SMAD2 SMAD3 SMAD4 Heterotrimer Regulates Transcription	2/36	0.39579	0.966723	0	0	1.50282	1.39292	MYC	SERPINE1
MyD88-independent TLR4 Cascade	5/110	0.400447	0.970254	0	0	1.21692	1.1137	DUSP4	TICAM2	TIFA	CD14	IKBKG
TRIF (TICAM1)-mediated TLR4 Signaling	5/110	0.400447	0.970254	0	0	1.21692	1.1137	DUSP4	TICAM2	TIFA	CD14	IKBKG
MAPK Family Signaling Cascades	13/314	0.404929	0.970254	0	0	1.10421	0.998259	DUSP4	IRS2	CSF2RB	EREG	PSMD8	SPTA1	CNKSR1	PAK1	DLG2	MYC	NCAM1	PAK3	IL6ST
Nuclear Events (Kinase and Transcription Factor Activation)	3/61	0.405501	0.970254	0	0	1.32155	1.19287	DUSP4	ARC	EGR2
HSF1-dependent Transactivation	2/37	0.409135	0.970254	0	0	1.4598	1.30464	HSP90AA1	HSPH1
NOD1 2 Signaling Pathway	2/37	0.409135	0.970254	0	0	1.4598	1.30464	CARD9	IKBKG
RHOH GTPase Cycle	2/37	0.409135	0.970254	0	0	1.4598	1.30464	PAK1	ARHGDIG
RHOV GTPase Cycle	2/37	0.409135	0.970254	0	0	1.4598	1.30464	PAK1	USP9X
RUNX1 Interacts With Co-Factors Whose Precise Effect on RUNX1 Targets Is Not Known	2/37	0.409135	0.970254	0	0	1.4598	1.30464	PCGF5	HIPK2
CS DS Degradation	1/14	0.416192	0.970254	0	0	1.96476	1.72232	HEXA
Glycogen Breakdown (Glycogenolysis)	1/14	0.416192	0.970254	0	0	1.96476	1.72232	PHKA1
Glycogen Synthesis	1/14	0.416192	0.970254	0	0	1.96476	1.72232	GBE1
IRAK1 Recruits IKK Complex	1/14	0.416192	0.970254	0	0	1.96476	1.72232	IKBKG
IRAK1 Recruits IKK Complex Upon TLR7 8 or 9 Stimulation	1/14	0.416192	0.970254	0	0	1.96476	1.72232	IKBKG
Nucleotide Biosynthesis	1/14	0.416192	0.970254	0	0	1.96476	1.72232	ATIC
Regulation of IFNG Signaling	1/14	0.416192	0.970254	0	0	1.96476	1.72232	PTPN6
Repression of WNT Target Genes	1/14	0.416192	0.970254	0	0	1.96476	1.72232	MYC
Response to Metal Ions	1/14	0.416192	0.970254	0	0	1.96476	1.72232	MT3
SHC1 Events in EGFR Signaling	1/14	0.416192	0.970254	0	0	1.96476	1.72232	EREG
SHC1 Events in ERBB4 Signaling	1/14	0.416192	0.970254	0	0	1.96476	1.72232	EREG
Synthesis of IP2, IP, and Ins in the Cytosol	1/14	0.416192	0.970254	0	0	1.96476	1.72232	INPP5J
TP53 Regulates Transcription of Cell Death Genes With Uncertain Role in P53-Dependent Apoptosis	1/14	0.416192	0.970254	0	0	1.96476	1.72232	CHM
Triglyceride Metabolism	2/38	0.422333	0.97324	0	0	1.41918	1.22328	GK	GPAM
NCAM Signaling for Neurite Out-Growth	3/63	0.425794	0.97324	0	0	1.27736	1.09061	SPTA1	NCAM1	COL9A2
Complement Cascade	6/139	0.427042	0.97324	0	0	1.15273	0.980826	C1QB	C1QA	C7	C5AR1	C3AR1	C1QC
Interleukin-1 Family Signaling	6/140	0.433764	0.97324	0	0	1.14407	0.955586	PSMD8	IL1RN	TIFA	PTPN6	IKBKG	SQSTM1
GPCR Downstream Signalling	25/633	0.434506	0.97324	0	0	1.05126	0.876268	CX3CR1	GPR68	NPY4R	GPR65	PTAFR	C5AR1	FPR1	CXCL13	RXFP1	PIK3CG	PIK3R5	FGD3	P2RY6	PAK1	GNAT2	GRK5	RGS1	C3AR1	CCR5	P2RY12	CCR1	VAV1	TIAM2	ADM2	RGS11
Beta Defensins	2/39	0.435378	0.97324	0	0	1.38075	1.14815	TLR1	TLR2
Formation of Fibrin Clot (Clotting Cascade)	2/39	0.435378	0.97324	0	0	1.38075	1.14815	F8	F13A1
Glycosphingolipid Catabolism	2/39	0.435378	0.97324	0	0	1.38075	1.14815	GALC	HEXA
NGF-stimulated Transcription	2/39	0.435378	0.97324	0	0	1.38075	1.14815	EGR2	ARC
Ovarian Tumor Domain Proteases	2/39	0.435378	0.97324	0	0	1.38075	1.14815	OTUB2	IKBKG
Synthesis of PA	2/39	0.435378	0.97324	0	0	1.38075	1.14815	GPAM	GPD1
Cytosolic Sensors of Pathogen-Associated DNA	3/64	0.43585	0.97324	0	0	1.25636	1.04335	POLR3G	NLRC3	IKBKG
Synthesis of Substrates in N-glycan Biosythesis	3/64	0.43585	0.97324	0	0	1.25636	1.04335	PMM1	NPL	HK1
ESR-mediated Signaling	8/192	0.437574	0.97324	0	0	1.11097	0.918226	HSP90AA1	CITED1	GPAM	MYC	BCL2	STRN	CTSD	EREG
Zinc Transporters	1/15	0.438217	0.97324	0	0	1.82432	1.50514	SLC30A3
Anchoring Fibril Formation	1/15	0.438217	0.97324	0	0	1.82432	1.50514	LAMC2
Constitutive Signaling by EGFRvIII	1/15	0.438217	0.97324	0	0	1.82432	1.50514	HSP90AA1
Degradation of Cysteine and Homocysteine	1/15	0.438217	0.97324	0	0	1.82432	1.50514	CTH
ERBB2 Regulates Cell Motility	1/15	0.438217	0.97324	0	0	1.82432	1.50514	EREG
Keratan Sulfate Degradation	1/15	0.438217	0.97324	0	0	1.82432	1.50514	HEXA
Negative Regulation of FLT3	1/15	0.438217	0.97324	0	0	1.82432	1.50514	SLA
Phase 2 - Plateau Phase	1/15	0.438217	0.97324	0	0	1.82432	1.50514	KCNE1
Prolactin Receptor Signaling	1/15	0.438217	0.97324	0	0	1.82432	1.50514	PRLR
Signaling by EGFRvIII in Cancer	1/15	0.438217	0.97324	0	0	1.82432	1.50514	HSP90AA1
L13a-mediated Translational Silencing of Ceruloplasmin Expression	5/116	0.445231	0.983071	0	0	1.15078	0.931172	RPL3	RPL13A	EIF2S2	EIF3C	EIF3A
Apoptosis	7/168	0.448333	0.983071	0	0	1.11082	0.891122	PSMD8	TICAM2	BCL2	PMAIP1	CD14	BID	GSDME
Signal Transduction	100/2613	0.451676	0.983071	0	0	1.01813	0.809201	CD86	NCF1	GPR68	NCF2	GPR65	SERPINE1	NCF4	ARHGDIG	IRS2	CXCL13	RXFP1	PSMD8	GNAT2	RGS1	MYC	KIF5A	C3AR1	EPSTI1	CYBB	RPGRIP1L	EREG	TIAM2	DYNC1LI1	ARC	SFRP2	RRAGD	TRIB3	IL6ST	SQSTM1	DDX4	SHMT2	C5AR1	FPR1	ARHGAP19	LTBP2	CSF2RB	HIF1A	RTN4	PIK3R5	SPTA1	NLN	GRK5
GTP Hydrolysis and Joining of the 60S Ribosomal Subunit	5/117	0.452622	0.983071	0	0	1.14045	0.904031	RPL3	RPL13A	EIF2S2	EIF3C	EIF3A
Bacterial Infection Pathways	6/143	0.453843	0.983071	0	0	1.11884	0.883886	HSP90AA1	SV2B	TXNRD1	MRC1	ATP6V1H	TLR2
Regulation of Actin Dynamics for Phagocytic Cup Formation	6/143	0.453843	0.983071	0	0	1.11884	0.883886	HSP90AA1	PAK1	WAS	MYO5A	NCKAP1L	VAV1
p75NTR Signals via NF-kB	1/16	0.459412	0.983071	0	0	1.70261	1.3243	SQSTM1
Defects of Contact Activation System (CAS) and Kallikrein Kinin System (KKS)	1/16	0.459412	0.983071	0	0	1.70261	1.3243	F8
FOXO-mediated Transcription of Cell Death Genes	1/16	0.459412	0.983071	0	0	1.70261	1.3243	DDIT3
GRB2 Events in ERBB2 Signaling	1/16	0.459412	0.983071	0	0	1.70261	1.3243	EREG
Glycogen Storage Diseases	1/16	0.459412	0.983071	0	0	1.70261	1.3243	GBE1
MAP3K8 (TPL2)-dependent MAPK1 3 Activation	1/16	0.459412	0.983071	0	0	1.70261	1.3243	IKBKG
NRIF Signals Cell Death From the Nucleus	1/16	0.459412	0.983071	0	0	1.70261	1.3243	SQSTM1
PI3K Events in ERBB2 Signaling	1/16	0.459412	0.983071	0	0	1.70261	1.3243	EREG
Polo-like Kinase Mediated Events	1/16	0.459412	0.983071	0	0	1.70261	1.3243	WEE1
Regulation of KIT Signaling	1/16	0.459412	0.983071	0	0	1.70261	1.3243	PTPN6
STING Mediated Induction of Host Immune Responses	1/16	0.459412	0.983071	0	0	1.70261	1.3243	NLRC3
Signaling by ERBB2 ECD Mutants	1/16	0.459412	0.983071	0	0	1.70261	1.3243	HSP90AA1
Signaling by FLT3 ITD and TKD Mutants	1/16	0.459412	0.983071	0	0	1.70261	1.3243	NOX4
MTOR Signalling	2/41	0.460978	0.983071	0	0	1.30981	1.01432	RRAGD	EIF4EBP1
Transcriptional Regulation by VENTX	2/41	0.460978	0.983071	0	0	1.30981	1.01432	CSF1R	ANAPC15
FOXO-mediated Transcription	3/67	0.4656	0.99105	0	0	1.19728	0.915235	GADD45A	DDIT3	CAT
NCAM1 Interactions	2/42	0.473521	0.999996	0	0	1.27699	0.954628	NCAM1	COL9A2
FOXO-mediated Transcription of Cell Cycle Genes	1/17	0.479809	0.999996	0	0	1.59612	1.17214	GADD45A
GAB1 Signalosome	1/17	0.479809	0.999996	0	0	1.59612	1.17214	EREG
Hyaluronan Metabolism	1/17	0.479809	0.999996	0	0	1.59612	1.17214	HEXA
Metabolism of Angiotensinogen to Angiotensins	1/17	0.479809	0.999996	0	0	1.59612	1.17214	CTSD
Metabolism of Nitric Oxide NOS3 Activation and Regulation	1/17	0.479809	0.999996	0	0	1.59612	1.17214	HSP90AA1
RIP-mediated NFkB Activation via ZBP1	1/17	0.479809	0.999996	0	0	1.59612	1.17214	IKBKG
Regulation of MITF-M-dependent Genes Involved in Lysosome Biogenesis and Autophagy	1/17	0.479809	0.999996	0	0	1.59612	1.17214	ATP6V1H
TNF Receptor Superfamily (TNFSF) Members Mediating Non-Canonical NF-kB Pathway	1/17	0.479809	0.999996	0	0	1.59612	1.17214	TNFRSF12A
Trafficking of GluR2-containing AMPA Receptors	1/17	0.479809	0.999996	0	0	1.59612	1.17214	GRIP1
Antigen Activates B Cell Receptor (BCR) Leading to Generation of Second Messengers	4/95	0.483506	0.999996	0	0	1.12264	0.81581	PLCG2	PTPN6	PIK3AP1	VAV1
Antimicrobial Peptides	4/95	0.483506	0.999996	0	0	1.12264	0.81581	TLR1	SLC11A1	RNASE6	TLR2
Aggrephagy	2/43	0.485886	0.999996	0	0	1.24578	0.899182	DYNC1LI1	HSP90AA1
Aspirin ADME	2/43	0.485886	0.999996	0	0	1.24578	0.899182	ABCC3	ABCC2
Assembly and Cell Surface Presentation of NMDA Receptors	2/43	0.485886	0.999996	0	0	1.24578	0.899182	DLG2	GRIN3A
Signaling by SCF-KIT	2/43	0.485886	0.999996	0	0	1.24578	0.899182	PTPN6	VAV1
Binding and Uptake of Ligands by Scavenger Receptors	5/122	0.489139	0.999996	0	0	1.09143	0.780488	MSR1	CD163	HSP90AA1	HSPH1	APOE
Selenoamino Acid Metabolism	5/122	0.489139	0.999996	0	0	1.09143	0.780488	RPL3	TXNRD1	CTH	GSR	RPL13A
Programmed Cell Death	8/202	0.494345	0.999996	0	0	1.05315	0.741966	PSMD8	HSP90AA1	TICAM2	BCL2	PMAIP1	CD14	BID	GSDME
Transcriptional Regulation by RUNX1	8/202	0.494345	0.999996	0	0	1.05315	0.741966	PSMD8	LGALS3	SPI1	CCND2	NR4A3	GPAM	PCGF5	HIPK2
Fatty Acid Metabolism	7/176	0.496966	0.999996	0	0	1.05779	0.739646	PON3	HPGDS	ACOX2	HPGD	ALOX5AP	ACOT2	PTGDS
Signaling by GPCR	27/706	0.497771	0.999996	0	0	1.01555	0.708462	CX3CR1	GPR68	NPY4R	GPR65	PTAFR	C5AR1	FPR1	CXCL13	RXFP1	PIK3CG	PIK3R5	FGD3	ADGRE1	NLN	P2RY6	PAK1	GNAT2	GRK5	RGS1	C3AR1	CCR5	P2RY12	CCR1	VAV1	TIAM2	ADM2	RGS11
PI3K Cascade	2/44	0.498069	0.999996	0	0	1.21606	0.847614	IRS2	TRIB3
Retinoid Metabolism and Transport	2/44	0.498069	0.999996	0	0	1.21606	0.847614	APOE	LRP8
Smooth Muscle Contraction	2/44	0.498069	0.999996	0	0	1.21606	0.847614	ACTA2	PAK1
Cell-extracellular Matrix Interactions	1/18	0.499437	0.999996	0	0	1.50215	1.0429	FLNC
Lewis Blood Group Biosynthesis	1/18	0.499437	0.999996	0	0	1.50215	1.0429	B4GALNT2
Metabolism of Amine-Derived Hormones	1/18	0.499437	0.999996	0	0	1.50215	1.0429	DIO2
Norepinephrine Neurotransmitter Release Cycle	1/18	0.499437	0.999996	0	0	1.50215	1.0429	MAOA
RNA Polymerase III Chain Elongation	1/18	0.499437	0.999996	0	0	1.50215	1.0429	POLR3G
Regulation of NF-kappa B Signaling	1/18	0.499437	0.999996	0	0	1.50215	1.0429	IKBKG
Synthesis of PIPs at the Golgi Membrane	1/18	0.499437	0.999996	0	0	1.50215	1.0429	PI4KA
TP53 Regulates Transcription of Genes Involved in G2 Cell Cycle Arrest	1/18	0.499437	0.999996	0	0	1.50215	1.0429	GADD45A
TAK1-dependent IKK and NF-kappa-B Activation	2/45	0.510064	0.999996	0	0	1.18772	0.799592	TIFA	IKBKG
SLC Transporter Disorders	4/99	0.515852	0.999996	0	0	1.07514	0.711677	SLC9A9	SLC2A1	SLC3A2	HK1
Host Interactions of HIV Factors	5/126	0.517707	0.999996	0	0	1.05513	0.694638	PSMD8	ATP6V1H	AP1S3	DOCK2	SLC25A5
MHC Class II Antigen Presentation	5/126	0.517707	0.999996	0	0	1.05513	0.694638	DYNC1LI1	KIF5A	AP1S3	CTSD	CTSS
Aflatoxin Activation and Detoxification	1/19	0.518325	0.999996	0	0	1.41862	0.932252	MGST1
Assembly of Active LPL and LIPC Lipase Complexes	1/19	0.518325	0.999996	0	0	1.41862	0.932252	FGF21
Constitutive Signaling by Ligand-Responsive EGFR Cancer Variants	1/19	0.518325	0.999996	0	0	1.41862	0.932252	HSP90AA1
Diseases of Hemostasis	1/19	0.518325	0.999996	0	0	1.41862	0.932252	F8
Glycosphingolipid Biosynthesis	1/19	0.518325	0.999996	0	0	1.41862	0.932252	FUT1
Na+ Cl- Dependent Neurotransmitter Transporters	1/19	0.518325	0.999996	0	0	1.41862	0.932252	SLC6A9
Nicotinamide Salvaging	1/19	0.518325	0.999996	0	0	1.41862	0.932252	NUDT12
Phase 4 - Resting Membrane Potential	1/19	0.518325	0.999996	0	0	1.41862	0.932252	KCNJ4
Plasma Lipoprotein Assembly	1/19	0.518325	0.999996	0	0	1.41862	0.932252	APOE
RHO GTPases Activate ROCKs	1/19	0.518325	0.999996	0	0	1.41862	0.932252	PAK1
Regulation of MITF-M-dependent Genes Involved in Apoptosis	1/19	0.518325	0.999996	0	0	1.41862	0.932252	BCL2
SARS-CoV-1 Targets Host Intracellular Signalling and Regulatory Pathways	1/19	0.518325	0.999996	0	0	1.41862	0.932252	SERPINE1
Signaling by FLT3 Fusion Proteins	1/19	0.518325	0.999996	0	0	1.41862	0.932252	NOX4
Signaling by Ligand-Responsive EGFR Variants in Cancer	1/19	0.518325	0.999996	0	0	1.41862	0.932252	HSP90AA1
Synthesis, Secretion, and Deacylation of Ghrelin	1/19	0.518325	0.999996	0	0	1.41862	0.932252	PLA2G7
TICAM1, RIP1-mediated IKK Complex Recruitment	1/19	0.518325	0.999996	0	0	1.41862	0.932252	IKBKG
Transcription of E2F Targets Under Negative Control by DREAM Complex	1/19	0.518325	0.999996	0	0	1.41862	0.932252	MYC
M-decay Degradation of Maternal mRNAs by Maternally Stored Factors	2/46	0.521871	0.999996	0	0	1.16066	0.75482	CPEB1	ELL2
Cyclin E Associated Events During G1 S Transition	3/73	0.522865	0.999996	0	0	1.09431	0.709587	PSMD8	WEE1	MYC
G Alpha (I) Signalling Events	12/316	0.531283	0.999996	0	0	1.0077	0.637327	CCR1	P2RY12	CX3CR1	GNAT2	RGS1	NPY4R	C5AR1	C3AR1	FPR1	RGS11	CCR5	CXCL13
COPI-dependent Golgi-to-ER Retrograde Traffic	4/101	0.531668	0.999996	0	0	1.05287	0.665134	KIF9	KIF26B	KIF5A	KIF1A
Cellular Response to Heat Stress	4/101	0.531668	0.999996	0	0	1.05287	0.665134	EEF1A1	HSP90AA1	HSPH1	HSPA4L
CDC42 GTPase Cycle	6/155	0.532063	0.999996	0	0	1.02808	0.648714	FGD3	PAK1	DOCK8	ARHGDIG	WAS	PAK3
Cyclin D Associated Events in G1	2/47	0.533484	0.999996	0	0	1.13481	0.713031	CCND2	E2F3
G1 Phase	2/47	0.533484	0.999996	0	0	1.13481	0.713031	CCND2	E2F3
Aberrant Regulation of Mitotic Exit in Cancer Due to RB1 Defects	1/20	0.536501	0.999996	0	0	1.34389	0.836821	ANAPC15
Apoptotic Factor-Mediated Response	1/20	0.536501	0.999996	0	0	1.34389	0.836821	GSDME
Conversion From APC C Cdc20 to APC C Cdh1 in Late Anaphase	1/20	0.536501	0.999996	0	0	1.34389	0.836821	ANAPC15
G Beta Gamma Signalling Through CDC42	1/20	0.536501	0.999996	0	0	1.34389	0.836821	PAK1
NOTCH4 Intracellular Domain Regulates Transcription	1/20	0.536501	0.999996	0	0	1.34389	0.836821	ACTA2
Phosphorylation of the APC C	1/20	0.536501	0.999996	0	0	1.34389	0.836821	ANAPC15
Ras Activation Upon Ca2+ Influx Through NMDA Receptor	1/20	0.536501	0.999996	0	0	1.34389	0.836821	DLG2
Signaling by PDGFR in Disease	1/20	0.536501	0.999996	0	0	1.34389	0.836821	STRN
Synthesis of Leukotrienes (LT) and Eoxins (EX)	1/20	0.536501	0.999996	0	0	1.34389	0.836821	ALOX5AP
RHO GTPase Effectors	11/291	0.53968	0.999996	0	0	1.00282	0.618516	DYNC1LI1	PAK1	NCF1	NCF2	NCF4	KIF5A	WAS	CYBB	NCKAP1L	PAK3	ZWINT
Cyclin A Cdk2-associated Events at S Phase Entry	3/75	0.541196	0.999996	0	0	1.0638	0.653147	PSMD8	WEE1	MYC
Death Receptor Signaling	6/157	0.544661	0.999996	0	0	1.01436	0.616317	TIAM2	FGD3	IKBKG	SQSTM1	RTN4	VAV1
IRS-mediated Signalling	2/48	0.544903	0.999996	0	0	1.11008	0.673984	IRS2	TRIB3
Metabolism of Fat-Soluble Vitamins	2/48	0.544903	0.999996	0	0	1.11008	0.673984	APOE	LRP8
NOTCH1 Intracellular Domain Regulates Transcription	2/48	0.544903	0.999996	0	0	1.11008	0.673984	MYC	HIF1A
Class I MHC Mediated Antigen Processing & Presentation	14/373	0.545316	0.999996	0	0	0.995325	0.603555	NCF1	NCF2	NCF4	CYBB	CTSS	PSMD8	TLR1	SPSB2	FBXO40	CD207	MRC1	CD14	IKBKG	TLR2
Autophagy	6/158	0.550904	0.999996	0	0	1.00763	0.600747	EEF1A1	DYNC1LI1	HSP90AA1	RRAGD	RNASE1	SQSTM1
ZBP1(DAI) Mediated Induction of Type I IFNs	1/21	0.553993	0.999996	0	0	1.27663	0.753981	IKBKG
Branched-chain Amino Acid Catabolism	1/21	0.553993	0.999996	0	0	1.27663	0.753981	BCAT1
CTLA4 Inhibitory Signaling	1/21	0.553993	0.999996	0	0	1.27663	0.753981	CD86
Digestion	1/21	0.553993	0.999996	0	0	1.27663	0.753981	PIR
Inactivation of APC C via Direct Inhibition of the APC C Complex	1/21	0.553993	0.999996	0	0	1.27663	0.753981	ANAPC15
Inhib of Proteolytic Activity of APC C Required for Onset of Anaphase by Mitotic Spindle Checkpoint	1/21	0.553993	0.999996	0	0	1.27663	0.753981	ANAPC15
Interleukin-37 Signaling	1/21	0.553993	0.999996	0	0	1.27663	0.753981	PTPN6
Neurotoxicity of Clostridium Toxins	1/21	0.553993	0.999996	0	0	1.27663	0.753981	SV2B
Unblocking of NMDA Receptors, Glutamate Binding and Activation	1/21	0.553993	0.999996	0	0	1.27663	0.753981	DLG2
Defensins	2/49	0.556126	0.999996	0	0	1.08641	0.637462	TLR1	TLR2
Signaling by Rho GTPases	25/672	0.556787	0.999996	0	0	0.98582	0.577269	DDX4	NCF1	SHMT2	NCF2	DOCK8	NCF4	WAS	ARHGDIG	ARHGAP19	FGD3	PAK1	STBD1	KIF5A	EPSTI1	EFHD2	NCKAP1L	PAK3	HSP90AA1	USP9X	CYBB	ZWINT	VAV1	TIAM2	DYNC1LI1	DOCK2
Signaling by ERBB2	2/50	0.56715	0.999996	0	0	1.06372	0.603269	HSP90AA1	EREG
Interferon Alpha Beta Signaling	3/78	0.567914	0.999996	0	0	1.02109	0.577719	OAS3	IRF5	PTPN6
Formation of a Pool of Free 40S Subunits	4/106	0.570043	0.999996	0	0	1.00099	0.562602	RPL3	RPL13A	EIF3C	EIF3A
ADP Signalling Through P2Y Purinoceptor 12	1/22	0.570825	0.999996	0	0	1.21577	0.681651	P2RY12
ERK MAPK Targets	1/22	0.570825	0.999996	0	0	1.21577	0.681651	DUSP4
Early Phase of HIV Life Cycle	1/22	0.570825	0.999996	0	0	1.21577	0.681651	CCR5
Insertion of Tail-Anchored Proteins Into the Endoplasmic Reticulum Membrane	1/22	0.570825	0.999996	0	0	1.21577	0.681651	HMOX1
JNK (c-Jun Kinases) Phosphorylation and Activation Mediated by Activated Human TAK1	1/22	0.570825	0.999996	0	0	1.21577	0.681651	IKBKG
Regulation of Signaling by CBL	1/22	0.570825	0.999996	0	0	1.21577	0.681651	VAV1
SHC1 Events in ERBB2 Signaling	1/22	0.570825	0.999996	0	0	1.21577	0.681651	EREG
MAPK1 MAPK3 Signaling	10/271	0.572737	0.999996	0	0	0.977681	0.544889	PSMD8	DUSP4	SPTA1	CNKSR1	DLG2	IRS2	CSF2RB	NCAM1	IL6ST	EREG
Signaling by the B Cell Receptor (BCR)	6/162	0.575473	0.999996	0	0	0.981592	0.542391	PSMD8	PLCG2	PTPN6	IKBKG	PIK3AP1	VAV1
Biosynthesis of the N-glycan Precursor (Dolichol LLO) and Transfer to a Nascent Protein	3/79	0.576604	0.999996	0	0	1.0076	0.554786	PMM1	NPL	HK1
Sphingolipid Metabolism	4/107	0.577505	0.999996	0	0	0.991223	0.544219	GALC	HEXA	PLPP2	FUT1
IRE1alpha Activates Chaperones	2/51	0.577975	0.999996	0	0	1.04196	0.571226	ERN1	EXTL1
Golgi-to-ER Retrograde Transport	5/135	0.579305	0.999996	0	0	0.981617	0.53589	DYNC1LI1	KIF9	KIF26B	KIF5A	KIF1A
Amyloid Fiber Formation	3/80	0.585184	0.999996	0	0	0.994466	0.532864	USP9X	NPPA	APOE
G Alpha (12 13) Signalling Events	3/80	0.585184	0.999996	0	0	0.994466	0.532864	TIAM2	FGD3	VAV1
MITF-M-regulated Melanocyte Development	5/136	0.585889	0.999996	0	0	0.974072	0.520763	MLPH	MLANA	BCL2	ATP6V1H	MYO5A
Activated TAK1 Mediates P38 MAPK Activation	1/23	0.587022	0.999996	0	0	1.16045	0.618162	IKBKG
Intrinsic Pathway of Fibrin Clot Formation	1/23	0.587022	0.999996	0	0	1.16045	0.618162	F8
Long-term Potentiation	1/23	0.587022	0.999996	0	0	1.16045	0.618162	DLG2
RHOBTB2 GTPase Cycle	1/23	0.587022	0.999996	0	0	1.16045	0.618162	HSP90AA1
RNA Polymerase III Transcription Termination	1/23	0.587022	0.999996	0	0	1.16045	0.618162	POLR3G
Suppression of Phagosomal Maturation	1/23	0.587022	0.999996	0	0	1.16045	0.618162	ATP6V1H
Synthesis of Bile Acids and Bile Salts via 7Alpha-Hydroxycholesterol	1/23	0.587022	0.999996	0	0	1.16045	0.618162	ACOX2
Telomere Extension By Telomerase	1/23	0.587022	0.999996	0	0	1.16045	0.618162	NHP2
Disorders of Transmembrane Transporters	6/164	0.587505	0.999996	0	0	0.969065	0.515418	PSMD8	ABCC2	SLC9A9	SLC2A1	SLC3A2	HK1
IRS-related Events Triggered by IGF1R	2/52	0.588601	0.999996	0	0	1.02106	0.541171	IRS2	TRIB3
Proteasome Assembly	2/52	0.588601	0.999996	0	0	1.02106	0.541171	PSMD8	PSMA8
Centrosome Maturation	3/81	0.593652	0.999996	0	0	0.981665	0.511901	HSP90AA1	HAUS8	TUBGCP4
Recruitment of Mitotic Centrosome Proteins and Complexes	3/81	0.593652	0.999996	0	0	0.981665	0.511901	HSP90AA1	HAUS8	TUBGCP4
GPCR Ligand Binding	17/467	0.593974	0.999996	0	0	0.963461	0.501887	P2RY12	CX3CR1	CCR1	GPR68	NPY4R	GPR65	PTAFR	C5AR1	FPR1	CXCL13	RXFP1	ADGRE1	NLN	P2RY6	ADM2	C3AR1	CCR5
IGF1R Signaling Cascade	2/53	0.599026	0.999996	0	0	1.00099	0.512957	IRS2	TRIB3
Oxygen-dependent Proline Hydroxylation of Hypoxia-inducible Factor Alpha	2/53	0.599026	0.999996	0	0	1.00099	0.512957	PSMD8	HIF1A
RHOD GTPase Cycle	2/53	0.599026	0.999996	0	0	1.00099	0.512957	STBD1	EFHD2
Infection With Mycobacterium Tuberculosis	3/82	0.602008	0.999996	0	0	0.969189	0.491849	MRC1	ATP6V1H	TLR2
UCH Proteinases	3/82	0.602008	0.999996	0	0	0.969189	0.491849	PSMD8	UCHL1	UCHL3
Xenobiotics	1/24	0.602609	0.999996	0	0	1.10994	0.562168	AHRR
APC C Cdc20 Mediated Degradation of Cyclin B	1/24	0.602609	0.999996	0	0	1.10994	0.562168	ANAPC15
Impaired BRCA2 Binding to PALB2	1/24	0.602609	0.999996	0	0	1.10994	0.562168	RAD51C
Other Interleukin Signaling	1/24	0.602609	0.999996	0	0	1.10994	0.562168	CSF1R
Signaling by Rho GTPases, Miro GTPases and RHOBTB3	25/688	0.604762	0.999996	0	0	0.961202	0.483409	DDX4	NCF1	SHMT2	NCF2	DOCK8	NCF4	WAS	ARHGDIG	ARHGAP19	FGD3	PAK1	STBD1	KIF5A	EPSTI1	EFHD2	NCKAP1L	PAK3	HSP90AA1	USP9X	CYBB	ZWINT	VAV1	TIAM2	DYNC1LI1	DOCK2
Mitotic G1 Phase and G1 S Transition	5/139	0.605299	0.999996	0	0	0.952115	0.477993	PSMD8	WEE1	CCND2	MYC	E2F3
Activation of NF-kappaB in B Cells	2/54	0.609252	0.999996	0	0	0.98169	0.486451	PSMD8	IKBKG
Autodegradation of Cdh1 by Cdh1 APC C	2/54	0.609252	0.999996	0	0	0.98169	0.486451	PSMD8	ANAPC15
Insulin Receptor Signalling Cascade	2/54	0.609252	0.999996	0	0	0.98169	0.486451	IRS2	TRIB3
Ion Homeostasis	2/54	0.609252	0.999996	0	0	0.98169	0.486451	SLN	SLC8A1
Transcriptional Regulation by TP53	13/362	0.610817	0.999996	0	0	0.949932	0.468277	TIGAR	GADD45A	TXNRD1	GSR	CHM	NLRC4	COX6A1	HIPK2	TAF7L	RRAGD	SESN2	PMAIP1	BID
Cyclin A B1 B2 Associated Events During G2 M Transition	1/25	0.617609	0.999996	0	0	1.06363	0.512565	WEE1
Defective HDR Through Homologous Recombination Repair Due to PALB2 Loss of BRCA1 Binding Function	1/25	0.617609	0.999996	0	0	1.06363	0.512565	RAD51C
Defective HDR Through Homologous Recomb Repair Due to PALB2 Loss of BRCA2 RAD51 RAD51C Binding Fnc	1/25	0.617609	0.999996	0	0	1.06363	0.512565	RAD51C
Defective Homologous Recombination Repair (HRR) Due to BRCA1 Loss of Function	1/25	0.617609	0.999996	0	0	1.06363	0.512565	RAD51C
Defective Homologous Recombination Repair (HRR) Due to PALB2 Loss of Function	1/25	0.617609	0.999996	0	0	1.06363	0.512565	RAD51C
Interleukin-7 Signaling	1/25	0.617609	0.999996	0	0	1.06363	0.512565	IRS2
Regulation of IFNA IFNB Signaling	1/25	0.617609	0.999996	0	0	1.06363	0.512565	PTPN6
TRAF6 Mediated NF-kB Activation	1/25	0.617609	0.999996	0	0	1.06363	0.512565	IKBKG
APC C Cdc20 Mediated Degradation of Securin	2/55	0.619277	0.999996	0	0	0.963117	0.461528	PSMD8	ANAPC15
Ion Transport by P-type ATPases	2/55	0.619277	0.999996	0	0	0.963117	0.461528	ATP8A2	SLN
HSP90 Chaperone Cycle for Steroid Hormone Receptors (SHR) in the Presence of Ligand	2/56	0.629103	0.999996	0	0	0.945232	0.438077	DYNC1LI1	HSP90AA1
APC-Cdc20 Mediated Degradation of Nek2A	1/26	0.632043	0.999996	0	0	1.02104	0.468449	ANAPC15
Digestion and Absorption	1/26	0.632043	0.999996	0	0	1.02104	0.468449	PIR
Endogenous Sterols	1/26	0.632043	0.999996	0	0	1.02104	0.468449	AHRR
Fertilization	1/26	0.632043	0.999996	0	0	1.02104	0.468449	CATSPERD
Diseases of Signal Transduction by Growth Factor Receptors and Second Messengers	16/451	0.634359	0.999996	0	0	0.937532	0.426709	CD86	HSP90AA1	IL10RA	IRS2	SND1	VAV1	EREG	PSMD8	CNKSR1	ATIC	MYC	NOX4	STRN	PTPN6	PIK3AP1	SQSTM1
Signaling by NTRK1 (TRKA)	4/115	0.634441	0.999996	0	0	0.919399	0.418337	DUSP4	ARC	EGR2	IRS2
Platelet Homeostasis	3/87	0.642058	0.999996	0	0	0.911261	0.403759	PTPN6	LRP8	SLC8A1
G0 and Early G1	1/27	0.645933	0.999996	0	0	0.981714	0.429067	MYC
Pyroptosis	1/27	0.645933	0.999996	0	0	0.981714	0.429067	GSDME
RNA Polymerase III Transcription Initiation From Type 2 Promoter	1/27	0.645933	0.999996	0	0	0.981714	0.429067	POLR3G
Regulation of RUNX1 Expression and Activity	1/27	0.645933	0.999996	0	0	0.981714	0.429067	CCND2
Resolution of D-loop Structures Through Synthesis-Dependent Strand Annealing (SDSA)	1/27	0.645933	0.999996	0	0	0.981714	0.429067	RAD51C
Syndecan Interactions	1/27	0.645933	0.999996	0	0	0.981714	0.429067	TNC
Signaling by PDGF	2/58	0.648161	0.999996	0	0	0.911379	0.395189	COL9A2	THBS4
Classical Antibody-Mediated Complement Activation	3/88	0.649718	0.999996	0	0	0.900493	0.388308	C1QB	C1QA	C1QC
TNFR2 Non-Canonical NF-kB Pathway	3/88	0.649718	0.999996	0	0	0.900493	0.388308	PSMD8	TNFSF18	TNFRSF12A
Selective Autophagy	3/89	0.657261	0.999996	0	0	0.889976	0.373501	DYNC1LI1	HSP90AA1	SQSTM1
Adherens Junctions Interactions	2/59	0.657395	0.999996	0	0	0.895343	0.37557	CDH4	CDH8
Formation of Paraxial Mesoderm	2/59	0.657395	0.999996	0	0	0.895343	0.37557	PSMD8	NOG
Iron Uptake and Transport	2/59	0.657395	0.999996	0	0	0.895343	0.37557	ATP6V1H	HMOX1
Non-integrin membrane-ECM Interactions	2/59	0.657395	0.999996	0	0	0.895343	0.37557	TNC	LAMC2
BMAL1 CLOCK,NPAS2 Activates Circadian Gene Expression	1/28	0.659299	0.999996	0	0	0.945305	0.393793	SERPINE1
CREB1 Phosphorylation Through NMDA Receptor-Mediated Activation of RAS Signaling	1/28	0.659299	0.999996	0	0	0.945305	0.393793	DLG2
FLT3 Signaling in Disease	1/28	0.659299	0.999996	0	0	0.945305	0.393793	NOX4
Peroxisomal Lipid Metabolism	1/28	0.659299	0.999996	0	0	0.945305	0.393793	ACOX2
Platelet Calcium Homeostasis	1/28	0.659299	0.999996	0	0	0.945305	0.393793	SLC8A1
RNA Polymerase III Transcription Initiation From Type 1 Promoter	1/28	0.659299	0.999996	0	0	0.945305	0.393793	POLR3G
RNA Polymerase III Transcription Initiation From Type 3 Promoter	1/28	0.659299	0.999996	0	0	0.945305	0.393793	POLR3G
Sulfur Amino Acid Metabolism	1/28	0.659299	0.999996	0	0	0.945305	0.393793	CTH
Synthesis of PC	1/28	0.659299	0.999996	0	0	0.945305	0.393793	ABHD3
TRP Channels	1/28	0.659299	0.999996	0	0	0.945305	0.393793	TRPM2
Cell Junction Organization	4/119	0.660975	0.999996	0	0	0.887235	0.36735	CDH4	LAMC2	FLNC	CDH8
RAB GEFs Exchange GTP for GDP on RABs	3/90	0.664686	0.999996	0	0	0.879701	0.359306	RAB32	DENND4A	CHM
CDK-mediated Phosphorylation and Removal of Cdc6	2/60	0.666433	0.999996	0	0	0.879861	0.357061	PSMD8	ANAPC15
Cdc20 Phospho-APC C Mediated Degradation of Cyclin A	2/60	0.666433	0.999996	0	0	0.879861	0.357061	PSMD8	ANAPC15
L1CAM Interactions	4/120	0.667401	0.999996	0	0	0.87954	0.355655	SPTA1	PAK1	NCAM1	SCN1B
Diseases of Metabolism	9/264	0.667585	0.999996	0	0	0.899692	0.363556	GCLC	MAOA	GBE1	GSS	HEXA	ADAMTSL2	TALDO1	CSF2RB	GCLM
RAF MAP Kinase Cascade	9/265	0.671927	0.999996	0	0	0.89613	0.356307	PSMD8	DUSP4	SPTA1	CNKSR1	DLG2	IRS2	CSF2RB	NCAM1	EREG
Downstream TCR Signaling	3/91	0.671993	0.999996	0	0	0.869659	0.345696	PSMD8	INPP5D	IKBKG
Activation of G Protein Gated Potassium Channels	1/29	0.672162	0.999996	0	0	0.911497	0.362098	KCNJ4
Acyl Chain Remodelling of PE	1/29	0.672162	0.999996	0	0	0.911497	0.362098	ABHD4
EGR2 and SOX10-mediated Initiation of Schwann Cell Myelination	1/29	0.672162	0.999996	0	0	0.911497	0.362098	EGR2
Energy Dependent Regulation of mTOR by LKB1-AMPK	1/29	0.672162	0.999996	0	0	0.911497	0.362098	RRAGD
G Protein Gated Potassium Channels	1/29	0.672162	0.999996	0	0	0.911497	0.362098	KCNJ4
Inhibition of Voltage Gated Ca2+ Channels via Gbeta Gamma Subunits	1/29	0.672162	0.999996	0	0	0.911497	0.362098	KCNJ4
Myogenesis	1/29	0.672162	0.999996	0	0	0.911497	0.362098	CDH4
TNFs Bind Their Physiological Receptors	1/29	0.672162	0.999996	0	0	0.911497	0.362098	TNFSF18
APC C Cdh1 Mediated Degradation of Cdc20 and Other APC C Cdh1 Targets in Late Mitosis Early G1	2/61	0.675278	0.999996	0	0	0.864903	0.339587	PSMD8	ANAPC15
APC Cdc20 Mediated Degradation of Cell Cycle Proteins Prior to Satisfation of the Checkpoint	2/61	0.675278	0.999996	0	0	0.864903	0.339587	PSMD8	ANAPC15
Regulated Necrosis	2/61	0.675278	0.999996	0	0	0.864903	0.339587	HSP90AA1	GSDME
Signaling by ROBO Receptors	7/210	0.682237	0.999996	0	0	0.879056	0.336132	PSMD8	ENAH	PAK1	RPL3	SLIT1	RPL13A	PAK3
Cellular Response to Hypoxia	2/62	0.683932	0.999996	0	0	0.850443	0.323081	PSMD8	HIF1A
Laminin Interactions	1/30	0.684539	0.999996	0	0	0.88002	0.333536	LAMC2
MET Activates PTK2 Signaling	1/30	0.684539	0.999996	0	0	0.88002	0.333536	LAMC2
PD-1 Signaling	1/30	0.684539	0.999996	0	0	0.88002	0.333536	PTPN6
Regulation of CDH11 Expression and Function	1/30	0.684539	0.999996	0	0	0.88002	0.333536	CDH8
Respiratory Syncytial Virus (RSV) Genome Replication, Transcription and Translation	1/30	0.684539	0.999996	0	0	0.88002	0.333536	HSP90AA1
Deubiquitination	9/268	0.684748	0.999996	0	0	0.885611	0.335384	PSMD8	OTUB2	UCHL1	USP20	USP9X	MYC	IKBKG	UCHL3	HIF1A
Activation of NMDA Receptors and Postsynaptic Events	3/93	0.686255	0.999996	0	0	0.850244	0.320122	DLG2	GRIN3A	PPM1E
Transmission Across Chemical Synapses	9/269	0.688953	0.999996	0	0	0.882158	0.328676	KCNJ4	GRIP1	SLC38A1	GRIN3A	DLG2	MAOA	SLC1A2	SLC17A7	PPM1E
APC C Cdc20 Mediated Degradation of Mitotic Proteins	2/63	0.692395	0.999996	0	0	0.836458	0.30748	PSMD8	ANAPC15
Ca2+ Pathway	2/63	0.692395	0.999996	0	0	0.836458	0.30748	GNAT2	MYC
MAP Kinase Activation	2/63	0.692395	0.999996	0	0	0.836458	0.30748	DUSP4	IKBKG
Signaling by Nuclear Receptors	9/270	0.693124	0.999996	0	0	0.878732	0.322096	HSP90AA1	CITED1	GPAM	MYC	BCL2	STRN	APOE	CTSD	EREG
Peptide Chain Elongation	3/94	0.69321	0.999996	0	0	0.840857	0.308109	EEF1A1	RPL3	RPL13A
Recruitment of NuMA to Mitotic Centrosomes	3/94	0.69321	0.999996	0	0	0.840857	0.308109	HSP90AA1	HAUS8	TUBGCP4
EGFR Downregulation	1/31	0.69645	0.999996	0	0	0.850642	0.307728	EREG
FOXO-mediated Transcription of Oxidative Stress, Metabolic and Neuronal Genes	1/31	0.69645	0.999996	0	0	0.850642	0.307728	CAT
Glutamate Binding, Activation of AMPA Receptors and Synaptic Plasticity	1/31	0.69645	0.999996	0	0	0.850642	0.307728	GRIP1
MAPK Targets Nuclear Events Mediated by MAP Kinases	1/31	0.69645	0.999996	0	0	0.850642	0.307728	DUSP4
Trafficking of AMPA Receptors	1/31	0.69645	0.999996	0	0	0.850642	0.307728	GRIP1
Transcriptional Regulation of Brown and Beige Adipocyte Differentiation	1/31	0.69645	0.999996	0	0	0.850642	0.307728	DIO2
Transcriptional Regulation of Brown and Beige Adipocyte Differentiation by EBF2	1/31	0.69645	0.999996	0	0	0.850642	0.307728	DIO2
Transferrin Endocytosis and Recycling	1/31	0.69645	0.999996	0	0	0.850642	0.307728	ATP6V1H
Turbulent Flow Shear Stress Activates Signaling by PIEZO1 and Integrins in Endothelial Cells	1/31	0.69645	0.999996	0	0	0.850642	0.307728	IKBKG
Activation of APC C and APC C Cdc20 Mediated Degradation of Mitotic Proteins	2/64	0.700671	0.999996	0	0	0.822924	0.292728	PSMD8	ANAPC15
Creation of C4 and C2 Activators	3/96	0.70677	0.999996	0	0	0.822688	0.285514	C1QB	C1QA	C1QC
Mitotic G2-G2 M Phases	6/186	0.70696	0.999996	0	0	0.849643	0.29464	PSMD8	HSP90AA1	WEE1	HAUS8	E2F3	TUBGCP4
PINK1-PRKN Mediated Mitophagy	1/32	0.707911	0.999996	0	0	0.823159	0.284349	SQSTM1
Phase 0 - Rapid Depolarisation	1/32	0.707911	0.999996	0	0	0.823159	0.284349	SCN1B
Regulation of MECP2 Expression and Activity	1/32	0.707911	0.999996	0	0	0.823159	0.284349	HIPK2
Regulation of Necroptotic Cell Death	1/32	0.707911	0.999996	0	0	0.823159	0.284349	HSP90AA1
ABC Transporter Disorders	2/65	0.708761	0.999996	0	0	0.809819	0.27877	PSMD8	ABCC2
Cytochrome P450 - Arranged by Substrate Type	2/65	0.708761	0.999996	0	0	0.809819	0.27877	POR	AHRR
RAB Geranylgeranylation	2/65	0.708761	0.999996	0	0	0.809819	0.27877	RAB32	CHM
Signaling by BRAF and RAF1 Fusions	2/65	0.708761	0.999996	0	0	0.809819	0.27877	CNKSR1	SND1
The Role of GTSE1 in G2 M Progression After G2 Checkpoint	2/65	0.708761	0.999996	0	0	0.809819	0.27877	PSMD8	HSP90AA1
Leishmania Infection	8/245	0.709356	0.999996	0	0	0.860126	0.295365	CD163	C3AR1	PLCG2	WAS	HMOX1	MYO5A	NCKAP1L	VAV1
Parasitic Infection Pathways	8/245	0.709356	0.999996	0	0	0.860126	0.295365	CD163	C3AR1	PLCG2	WAS	HMOX1	MYO5A	NCKAP1L	VAV1
Anchoring of the Basal Body to the Plasma Membrane	3/97	0.713376	0.999996	0	0	0.813894	0.27489	HSP90AA1	HAUS8	RPGRIP1L
SARS-CoV-2-host Interactions	7/218	0.718908	0.999996	0	0	0.845372	0.278991	TLR1	HSP90AA1	TLR8	TLR7	PTPN6	IKBKG	TLR2
Activation of Matrix Metalloproteinases	1/33	0.718941	0.999996	0	0	0.797394	0.263121	TIMP1
Cargo Concentration in the ER	1/33	0.718941	0.999996	0	0	0.797394	0.263121	F8
Cristae Formation	1/33	0.718941	0.999996	0	0	0.797394	0.263121	CHCHD6
Regulation of Expression and Function of Type II Classical Cadherins	1/33	0.718941	0.999996	0	0	0.797394	0.263121	CDH8
Regulation of Homotypic Cell-Cell Adhesion	1/33	0.718941	0.999996	0	0	0.797394	0.263121	CDH8
Regulation of Pyruvate Metabolism	1/33	0.718941	0.999996	0	0	0.797394	0.263121	ME1
Sialic Acid Metabolism	1/33	0.718941	0.999996	0	0	0.797394	0.263121	NPL
Signal Amplification	1/33	0.718941	0.999996	0	0	0.797394	0.263121	P2RY12
Synthesis of Bile Acids and Bile Salts	1/33	0.718941	0.999996	0	0	0.797394	0.263121	ACOX2
TNFR1-induced NF-kappa-B Signaling Pathway	1/33	0.718941	0.999996	0	0	0.797394	0.263121	IKBKG
MyD88 Cascade Initiated on Plasma Membrane	3/98	0.719866	0.999996	0	0	0.805284	0.264689	DUSP4	TIFA	IKBKG
Toll Like Receptor 10 (TLR10) Cascade	3/98	0.719866	0.999996	0	0	0.805284	0.264689	DUSP4	TIFA	IKBKG
Toll Like Receptor 5 (TLR5) Cascade	3/98	0.719866	0.999996	0	0	0.805284	0.264689	DUSP4	TIFA	IKBKG
Ub-specific Processing Proteases	6/190	0.725933	0.999996	0	0	0.830999	0.266167	PSMD8	USP20	USP9X	MYC	IKBKG	HIF1A
Eukaryotic Translation Elongation	3/99	0.726241	0.999996	0	0	0.796854	0.254892	EEF1A1	RPL3	RPL13A
Late Endosomal Microautophagy	1/34	0.729554	0.999996	0	0	0.77319	0.243804	RNASE1
RIPK1-mediated Regulated Necrosis	1/34	0.729554	0.999996	0	0	0.77319	0.243804	HSP90AA1
Downstream Signaling Events of B Cell Receptor (BCR)	2/68	0.731939	0.999996	0	0	0.772888	0.241186	PSMD8	IKBKG
Regulation of APC C Activators Between G1 S and Early Anaphase	2/68	0.731939	0.999996	0	0	0.772888	0.241186	PSMD8	ANAPC15
PIP3 Activates AKT Signaling	9/281	0.736659	0.999996	0	0	0.842706	0.257557	PSMD8	CD86	RRAGD	TRIB3	STRN	IRS2	PIK3AP1	VAV1	EREG
Loss of Nlp From Mitotic Centrosomes	2/69	0.739309	0.999996	0	0	0.761313	0.229947	HSP90AA1	HAUS8
Loss of Proteins Required for Interphase Microtubule Organization From the Centrosome	2/69	0.739309	0.999996	0	0	0.761313	0.229947	HSP90AA1	HAUS8
Inwardly Rectifying K+ Channels	1/35	0.739767	0.999996	0	0	0.75041	0.226188	KCNJ4
Lysosome Vesicle Biogenesis	1/35	0.739767	0.999996	0	0	0.75041	0.226188	AP1S3
Nucleotide Catabolism	1/35	0.739767	0.999996	0	0	0.75041	0.226188	UPP1
Oncogene Induced Senescence	1/35	0.739767	0.999996	0	0	0.75041	0.226188	E2F3
RHOBTB GTPase Cycle	1/35	0.739767	0.999996	0	0	0.75041	0.226188	HSP90AA1
Resolution of D-loop Structures Through Holliday Junction Intermediates	1/35	0.739767	0.999996	0	0	0.75041	0.226188	RAD51C
Potential Therapeutics for SARS	5/164	0.745055	0.999996	0	0	0.801362	0.235838	HSP90AA1	ITGA4	PLCG2	TLR7	VAV1
Protein Localization	5/164	0.745055	0.999996	0	0	0.801362	0.235838	ACOX2	USP9X	CAT	ACOT2	HMOX1
Circadian Clock	2/70	0.746505	0.999996	0	0	0.750078	0.219288	SERPINE1	HIF1A
Signaling by NTRKs	4/134	0.74852	0.999996	0	0	0.784246	0.227162	DUSP4	ARC	EGR2	IRS2
Keratan Sulfate Keratin Metabolism	1/36	0.749595	0.999996	0	0	0.728932	0.210094	HEXA
RNA Polymerase III Transcription Initiation	1/36	0.749595	0.999996	0	0	0.728932	0.210094	POLR3G
Resolution of D-Loop Structures	1/36	0.749595	0.999996	0	0	0.728932	0.210094	RAD51C
Signaling by High-Kinase Activity BRAF Mutants	1/36	0.749595	0.999996	0	0	0.728932	0.210094	CNKSR1
Initial Triggering of Complement	3/104	0.756423	0.999996	0	0	0.757208	0.211378	C1QB	C1QA	C1QC
HIV Infection	7/227	0.756607	0.999996	0	0	0.810405	0.226031	PSMD8	TAF7L	ATP6V1H	AP1S3	CCR5	DOCK2	SLC25A5
Regulation of Activated PAK-2p34 by Proteasome Mediated Degradation	1/37	0.759052	0.999996	0	0	0.708647	0.195363	PSMD8
AURKA Activation by TPX2	2/72	0.760387	0.999996	0	0	0.728571	0.199576	HSP90AA1	HAUS8
Degradation of Beta-Catenin by the Destruction Complex	2/72	0.760387	0.999996	0	0	0.728571	0.199576	PSMD8	MYC
Interleukin-17 Signaling	2/72	0.760387	0.999996	0	0	0.728571	0.199576	DUSP4	IKBKG
Signaling by NOTCH4	2/72	0.760387	0.999996	0	0	0.728571	0.199576	PSMD8	ACTA2
Toll Like Receptor 3 (TLR3) Cascade	3/106	0.767721	0.999996	0	0	0.742428	0.196245	DUSP4	TIFA	IKBKG
Transcriptional Regulation by RUNX2	3/106	0.767721	0.999996	0	0	0.742428	0.196245	PSMD8	LGALS3	ITGBL1
Cooperation of PDCL (PhLP1) and TRiC CCT in G-protein Beta Folding	1/38	0.768153	0.999996	0	0	0.689458	0.181856	RGS11
Defective B3GALTL Causes PpS	1/38	0.768153	0.999996	0	0	0.689458	0.181856	ADAMTSL2
FLT3 Signaling	1/38	0.768153	0.999996	0	0	0.689458	0.181856	SLA
Maturation of Spike Protein 9694548	1/38	0.768153	0.999996	0	0	0.689458	0.181856	ZDHHC2
Mitochondrial Fatty Acid Beta-Oxidation	1/38	0.768153	0.999996	0	0	0.689458	0.181856	ACOT2
Signaling by NOTCH1	2/74	0.773605	0.999996	0	0	0.708259	0.181806	MYC	HIF1A
p53-Independent DNA Damage Response	1/39	0.77691	0.999996	0	0	0.67128	0.169452	PSMD8
p53-Independent G1 S DNA Damage Checkpoint	1/39	0.77691	0.999996	0	0	0.67128	0.169452	PSMD8
Autodegradation of the E3 Ubiquitin Ligase COP1	1/39	0.77691	0.999996	0	0	0.67128	0.169452	PSMD8
Mitophagy	1/39	0.77691	0.999996	0	0	0.67128	0.169452	SQSTM1
O-glycosylation of TSR Domain-Containing Proteins	1/39	0.77691	0.999996	0	0	0.67128	0.169452	ADAMTSL2
Response of Mtb to Phagocytosis	1/39	0.77691	0.999996	0	0	0.67128	0.169452	ATP6V1H
Ubiquitin Mediated Degradation of Phosphorylated Cdc25A	1/39	0.77691	0.999996	0	0	0.67128	0.169452	PSMD8
Ubiquitin-dependent Degradation of Cyclin D	1/39	0.77691	0.999996	0	0	0.67128	0.169452	PSMD8
APC C-mediated Degradation of Cell Cycle Proteins	2/75	0.779972	0.999996	0	0	0.698521	0.17358	PSMD8	ANAPC15
Regulation of Mitotic Cell Cycle	2/75	0.779972	0.999996	0	0	0.698521	0.17358	PSMD8	ANAPC15
Neddylation	7/234	0.783319	0.999996	0	0	0.785126	0.19174	PSMD8	SPSB2	FBXO40	COMMD6	UCHL3	HIF1A	SQSTM1
MAP2K and MAPK Activation	1/40	0.785337	0.999996	0	0	0.654033	0.158042	CNKSR1
Presynaptic Phase of Homologous DNA Pairing and Strand Exchange	1/40	0.785337	0.999996	0	0	0.654033	0.158042	RAD51C
Regulation of Apoptosis	1/40	0.785337	0.999996	0	0	0.654033	0.158042	PSMD8
Vpu Mediated Degradation of CD4	1/40	0.785337	0.999996	0	0	0.654033	0.158042	PSMD8
Intra-Golgi and Retrograde Golgi-to-ER Traffic	6/204	0.78546	0.999996	0	0	0.771674	0.186349	DYNC1LI1	KIF9	CYTH4	KIF26B	KIF5A	KIF1A
FCGR3A-mediated Phagocytosis	4/142	0.787585	0.999996	0	0	0.738473	0.176336	WAS	MYO5A	NCKAP1L	VAV1
Leishmania Phagocytosis	4/142	0.787585	0.999996	0	0	0.738473	0.176336	WAS	MYO5A	NCKAP1L	VAV1
Parasite Infection	4/142	0.787585	0.999996	0	0	0.738473	0.176336	WAS	MYO5A	NCKAP1L	VAV1
Adipogenesis	3/110	0.789034	0.999996	0	0	0.714524	0.169303	CEBPA	EGR2	DIO2
Macroautophagy	4/143	0.792109	0.999996	0	0	0.733122	0.170858	DYNC1LI1	HSP90AA1	RRAGD	SQSTM1
Protein Ubiquitination	2/77	0.792237	0.999996	0	0	0.679823	0.158327	USP9X	UCHL3
Defective Homologous Recombination Repair (HRR) Due to BRCA2 Loss of Function	1/41	0.793446	0.999996	0	0	0.637649	0.147533	RAD51C
Defective Pyroptosis	1/41	0.793446	0.999996	0	0	0.637649	0.147533	GSDME
Diseases Associated With Glycosaminoglycan Metabolism	1/41	0.793446	0.999996	0	0	0.637649	0.147533	HEXA
Diseases of DNA Double-Strand Break Repair	1/41	0.793446	0.999996	0	0	0.637649	0.147533	RAD51C
MET Promotes Cell Motility	1/41	0.793446	0.999996	0	0	0.637649	0.147533	LAMC2
RET Signaling	1/41	0.793446	0.999996	0	0	0.637649	0.147533	IRS2
RNA Polymerase III Abortive And Retractive Initiation	1/41	0.793446	0.999996	0	0	0.637649	0.147533	POLR3G
RNA Polymerase III Transcription	1/41	0.793446	0.999996	0	0	0.637649	0.147533	POLR3G
SARS-CoV-1 Modulates Host Translation Machinery	1/41	0.793446	0.999996	0	0	0.637649	0.147533	EEF1A1
Sensory Perception of Sweet, Bitter, and Umami (Glutamate) Taste	1/41	0.793446	0.999996	0	0	0.637649	0.147533	SCN1B
Signaling by RAF1 Mutants	1/41	0.793446	0.999996	0	0	0.637649	0.147533	CNKSR1
FCERI Mediated MAPK Activation	3/111	0.794102	0.999996	0	0	0.707871	0.163195	PAK1	PLCG2	VAV1
Mitotic Spindle Checkpoint	3/111	0.794102	0.999996	0	0	0.707871	0.163195	DYNC1LI1	ANAPC15	ZWINT
SARS-CoV-1-host Interactions	3/112	0.799068	0.999996	0	0	0.70134	0.157317	EEF1A1	SERPINE1	TLR7
AUF1 (hnRNP D0) Binds and Destabilizes mRNA	1/42	0.801249	0.999996	0	0	0.622065	0.137839	PSMD8
Degradation of AXIN	1/42	0.801249	0.999996	0	0	0.622065	0.137839	PSMD8
EPHB-mediated Forward Signaling	1/42	0.801249	0.999996	0	0	0.622065	0.137839	PAK1
FBXL7 Down-Regulates AURKA During Mitotic Entry and in Early Mitosis	1/42	0.801249	0.999996	0	0	0.622065	0.137839	PSMD8
GSK3B and BTRC CUL1-mediated-degradation of NFE2L2	1/42	0.801249	0.999996	0	0	0.622065	0.137839	PSMD8
RND1 GTPase Cycle	1/42	0.801249	0.999996	0	0	0.622065	0.137839	EPSTI1
RND3 GTPase Cycle	1/42	0.801249	0.999996	0	0	0.622065	0.137839	DDX4
SCF-beta-TrCP Mediated Degradation of Emi1	1/42	0.801249	0.999996	0	0	0.622065	0.137839	PSMD8
Vif-mediated Degradation of APOBEC3G	1/42	0.801249	0.999996	0	0	0.622065	0.137839	PSMD8
Switching of Origins to a Post-Replicative State	2/79	0.803895	0.999996	0	0	0.662096	0.144527	PSMD8	ANAPC15
Activation of GABAB Receptors	1/43	0.808758	0.999996	0	0	0.607222	0.128886	KCNJ4
Activation of Gene Expression by SREBF (SREBP)	1/43	0.808758	0.999996	0	0	0.607222	0.128886	GPAM
GABA B Receptor Activation	1/43	0.808758	0.999996	0	0	0.607222	0.128886	KCNJ4
Hh Mutants Are Degraded by ERAD	1/43	0.808758	0.999996	0	0	0.607222	0.128886	PSMD8
Homologous DNA Pairing and Strand Exchange	1/43	0.808758	0.999996	0	0	0.607222	0.128886	RAD51C
Interactions of Vpr With Host Cellular Proteins	1/43	0.808758	0.999996	0	0	0.607222	0.128886	SLC25A5
Negative Regulation of MAPK Pathway	1/43	0.808758	0.999996	0	0	0.607222	0.128886	DUSP4
Transport of Vitamins, Nucleosides, and Related Molecules	1/43	0.808758	0.999996	0	0	0.607222	0.128886	SLC25A5
Voltage Gated Potassium Channels	1/43	0.808758	0.999996	0	0	0.607222	0.128886	KCNC1
PKR-mediated Signaling	2/80	0.809503	0.999996	0	0	0.653573	0.138123	IKBKG	EIF2S2
RNA Polymerase II Pre-transcription Events	2/81	0.814967	0.999996	0	0	0.645267	0.132026	TAF7L	MLLT3
RNA Polymerase II Transcribes snRNA Genes	2/81	0.814967	0.999996	0	0	0.645267	0.132026	NABP1	ELL2
Degradation of DVL	1/44	0.815983	0.999996	0	0	0.59307	0.120608	PSMD8
Intra-Golgi Traffic	1/44	0.815983	0.999996	0	0	0.59307	0.120608	CYTH4
NR1H3 & NR1H2 Regulate Gene Expression Linked to Cholesterol Transport and Efflux	1/44	0.815983	0.999996	0	0	0.59307	0.120608	APOE
Negative Regulation of NOTCH4 Signaling	1/44	0.815983	0.999996	0	0	0.59307	0.120608	PSMD8
Netrin-1 Signaling	1/44	0.815983	0.999996	0	0	0.59307	0.120608	SLIT1
SUMOylation of Transcription Cofactors	1/44	0.815983	0.999996	0	0	0.59307	0.120608	HIPK2
Stabilization of P53	1/44	0.815983	0.999996	0	0	0.59307	0.120608	PSMD8
Influenza Viral RNA Transcription and Replication	4/149	0.817652	0.999996	0	0	0.702566	0.141439	HSP90AA1	RPL3	RPL13A	IPO5
RHOA GTPase Cycle	4/149	0.817652	0.999996	0	0	0.702566	0.141439	STBD1	ARHGAP19	DOCK2	VAV1
Oncogenic MAPK Signaling	2/82	0.820291	0.999996	0	0	0.637168	0.12622	CNKSR1	SND1
S Phase	4/150	0.821649	0.999996	0	0	0.697717	0.137061	PSMD8	WEE1	ANAPC15	MYC
Carboxyterminal Post-Translational Modifications of Tubulin	1/45	0.822936	0.999996	0	0	0.579561	0.112943	TTLL7
Paradoxical Activation of RAF Signaling by Kinase Inactive BRAF	1/45	0.822936	0.999996	0	0	0.579561	0.112943	CNKSR1
Regulation of RUNX3 Expression and Activity	1/45	0.822936	0.999996	0	0	0.579561	0.112943	PSMD8
Signaling by RAS Mutants	1/45	0.822936	0.999996	0	0	0.579561	0.112943	CNKSR1
Signaling by Moderate Kinase Activity BRAF Mutants	1/45	0.822936	0.999996	0	0	0.579561	0.112943	CNKSR1
Signaling Downstream of RAS Mutants	1/45	0.822936	0.999996	0	0	0.579561	0.112943	CNKSR1
Somitogenesis	1/45	0.822936	0.999996	0	0	0.579561	0.112943	PSMD8
Regulation of HSF1-mediated Heat Shock Response	2/83	0.825478	0.999996	0	0	0.629268	0.120689	HSPH1	HSPA4L
G2 M Transition	5/184	0.827682	0.999996	0	0	0.711078	0.134484	PSMD8	HSP90AA1	WEE1	HAUS8	TUBGCP4
Hh Mutants Abrogate Ligand Secretion	1/46	0.829626	0.999996	0	0	0.566652	0.105839	PSMD8
NIK-->noncanonical NF-kB Signaling	1/46	0.829626	0.999996	0	0	0.566652	0.105839	PSMD8
Transcriptional Regulation of White Adipocyte Differentiation	2/84	0.830529	0.999996	0	0	0.621562	0.11542	CEBPA	EGR2
RUNX1 Regulates Transcription of Genes Involved in Differentiation of HSCs	2/85	0.835448	0.999996	0	0	0.614041	0.110397	PSMD8	SPI1
Degradation of GLI1 by the Proteasome	1/47	0.836064	0.999996	0	0	0.554305	0.0992484	PSMD8
Degradation of GLI2 by the Proteasome	1/47	0.836064	0.999996	0	0	0.554305	0.0992484	PSMD8
GLI3 Is Processed to GLI3R by the Proteasome	1/47	0.836064	0.999996	0	0	0.554305	0.0992484	PSMD8
HIV Transcription Initiation	1/47	0.836064	0.999996	0	0	0.554305	0.0992484	TAF7L
Heme Signaling	1/47	0.836064	0.999996	0	0	0.554305	0.0992484	HMOX1
RNA Polymerase II HIV Promoter Escape	1/47	0.836064	0.999996	0	0	0.554305	0.0992484	TAF7L
RNA Polymerase II Promoter Escape	1/47	0.836064	0.999996	0	0	0.554305	0.0992484	TAF7L
RNA Polymerase II Transcription Initiation	1/47	0.836064	0.999996	0	0	0.554305	0.0992484	TAF7L
RNA Polymerase II Transcription Initiation And Promoter Clearance	1/47	0.836064	0.999996	0	0	0.554305	0.0992484	TAF7L
RNA Polymerase II Transcription Pre-Initiation And Promoter Opening	1/47	0.836064	0.999996	0	0	0.554305	0.0992484	TAF7L
Sensory Perception of Taste	1/47	0.836064	0.999996	0	0	0.554305	0.0992484	SCN1B
G Alpha (Q) Signalling Events	6/219	0.837765	0.999996	0	0	0.716766	0.12688	P2RY6	GRK5	GPR68	RGS1	GPR65	PTAFR
G1 S Transition	3/121	0.839385	0.999996	0	0	0.647543	0.113375	PSMD8	WEE1	MYC
DDX58 IFIH1-mediated Induction of Interferon-Alpha Beta	2/86	0.840238	0.999996	0	0	0.6067	0.105609	HSP90AA1	IKBKG
Complex IV Assembly	1/48	0.842259	0.999996	0	0	0.542483	0.0931269	COX6A1
Defective CFTR Causes Cystic Fibrosis	1/48	0.842259	0.999996	0	0	0.542483	0.0931269	PSMD8
RMTs Methylate Histone Arginines	1/48	0.842259	0.999996	0	0	0.542483	0.0931269	PRMT3
Regulation of PLK1 Activity at G2 M Transition	2/87	0.844901	0.999996	0	0	0.599531	0.101043	HSP90AA1	HAUS8
Rab Regulation of Trafficking	3/123	0.847334	0.999996	0	0	0.636684	0.105473	RAB32	DENND4A	CHM
XBP1(S) Activates Chaperone Genes	1/49	0.84822	0.999996	0	0	0.531153	0.0874361	EXTL1
Dectin-1 Mediated Noncanonical NF-kB Signaling	1/49	0.84822	0.999996	0	0	0.531153	0.0874361	PSMD8
Pyruvate Metabolism	1/49	0.84822	0.999996	0	0	0.531153	0.0874361	ME1
TP53 Regulates Transcription of Cell Cycle Genes	1/49	0.84822	0.999996	0	0	0.531153	0.0874361	GADD45A
Neuronal System	12/411	0.853535	0.999996	0	0	0.763918	0.12098	PANX1	KCNJ4	PANX2	GRIP1	SLC38A1	GRIN3A	DLG2	KCNC1	MAOA	SLC1A2	SLC17A7	PPM1E
Chondroitin Sulfate Dermatan Sulfate Metabolism	1/50	0.853956	0.999996	0	0	0.520286	0.0821406	HEXA
Regulation of TNFR1 Signaling	1/50	0.853956	0.999996	0	0	0.520286	0.0821406	IKBKG
SCF(Skp2)-mediated Degradation of P27 P21	1/50	0.853956	0.999996	0	0	0.520286	0.0821406	PSMD8
Intracellular Signaling by Second Messengers	9/321	0.858555	0.999996	0	0	0.733118	0.111804	PSMD8	CD86	RRAGD	TRIB3	STRN	IRS2	PIK3AP1	VAV1	EREG
Asymmetric Localization of PCP Proteins	1/51	0.859475	0.999996	0	0	0.509854	0.0772087	PSMD8
Diseases of DNA Repair	1/51	0.859475	0.999996	0	0	0.509854	0.0772087	RAD51C
Extension of Telomeres	1/51	0.859475	0.999996	0	0	0.509854	0.0772087	NHP2
Aquaporin-mediated Transport	1/52	0.864787	0.999996	0	0	0.499831	0.0726116	AQP8
COPI-independent Golgi-to-ER Retrograde Traffic	1/52	0.864787	0.999996	0	0	0.499831	0.0726116	DYNC1LI1
Hedgehog Ligand Biogenesis	1/52	0.864787	0.999996	0	0	0.499831	0.0726116	PSMD8
Cell-cell Junction Organization	2/92	0.866411	0.999996	0	0	0.566076	0.0811732	CDH4	CDH8
EPH-Ephrin Signaling	2/92	0.866411	0.999996	0	0	0.566076	0.0811732	PAK1	PAK3
Regulation of TP53 Activity Through Phosphorylation	2/92	0.866411	0.999996	0	0	0.566076	0.0811732	TAF7L	HIPK2
Fc Epsilon Receptor (FCERI) Signaling	5/197	0.8687	0.999996	0	0	0.662481	0.0932492	PSMD8	PAK1	PLCG2	IKBKG	VAV1
p53-Dependent G1 DNA Damage Response	1/53	0.869897	0.999996	0	0	0.490193	0.0683231	PSMD8
p53-Dependent G1 S DNA Damage Checkpoint	1/53	0.869897	0.999996	0	0	0.490193	0.0683231	PSMD8
Nuclear Receptor Transcription Pathway	1/53	0.869897	0.999996	0	0	0.490193	0.0683231	NR4A3
Signaling by EGFR	1/53	0.869897	0.999996	0	0	0.490193	0.0683231	EREG
Regulation of Expression of SLITs and ROBOs	4/164	0.870354	0.999996	0	0	0.6362	0.0883397	PSMD8	RPL3	SLIT1	RPL13A
Cellular Responses to Mechanical Stimuli	2/93	0.87037	0.999996	0	0	0.559826	0.0777244	PANX1	IKBKG
Response of Endothelial Cells to Shear Stress	2/93	0.87037	0.999996	0	0	0.559826	0.0777244	PANX1	IKBKG
Amplification of Signal From Unattached Kinetochores via a MAD2 Inhibitory Signal	2/94	0.874221	0.999996	0	0	0.553712	0.0744309	DYNC1LI1	ZWINT
Amplification of Signal From the Kinetochores	2/94	0.874221	0.999996	0	0	0.553712	0.0744309	DYNC1LI1	ZWINT
Class B 2 (Secretin Family Receptors)	2/94	0.874221	0.999996	0	0	0.553712	0.0744309	ADGRE1	ADM2
NR1H2 and NR1H3-mediated Signaling	1/54	0.874815	0.999996	0	0	0.480919	0.0643193	APOE
SARS-CoV-1 Activates Modulates Innate Immune Responses	1/54	0.874815	0.999996	0	0	0.480919	0.0643193	TLR7
G1 S DNA Damage Checkpoints	1/55	0.879547	0.999996	0	0	0.471989	0.0605787	PSMD8
Regulation of RAS by GAPs	1/55	0.879547	0.999996	0	0	0.471989	0.0605787	PSMD8
Sensory Processing of Sound by Outer Hair Cells of the Cochlea	1/55	0.879547	0.999996	0	0	0.471989	0.0605787	MYO3B
Golgi Associated Vesicle Biogenesis	1/56	0.884101	0.999996	0	0	0.463383	0.0570813	AP1S3
Regulation of PTEN Stability and Activity	1/56	0.884101	0.999996	0	0	0.463383	0.0570813	PSMD8
Regulation of Cholesterol Biosynthesis by SREBP (SREBF)	1/56	0.884101	0.999996	0	0	0.463383	0.0570813	GPAM
Mitotic Prometaphase	5/203	0.884663	0.999996	0	0	0.642203	0.078701	DYNC1LI1	HSP90AA1	HAUS8	TUBGCP4	ZWINT
Influenza Infection	4/169	0.88474	0.999996	0	0	0.61676	0.0755291	HSP90AA1	RPL3	RPL13A	IPO5
Beta-catenin Independent WNT Signaling	3/134	0.885198	0.999996	0	0	0.582887	0.0710796	PSMD8	GNAT2	MYC
Neurotransmitter Receptors and Postsynaptic Signal Transmission	5/204	0.887156	0.999996	0	0	0.638942	0.0765037	KCNJ4	GRIP1	GRIN3A	DLG2	PPM1E
Meiotic Recombination	1/57	0.888483	0.999996	0	0	0.455084	0.0538093	RAD51C
Neurexins and Neuroligins	1/57	0.888483	0.999996	0	0	0.455084	0.0538093	DLG2
Eukaryotic Translation Termination	2/98	0.888595	0.999996	0	0	0.53053	0.062663	RPL3	RPL13A
Selenocysteine Synthesis	2/98	0.888595	0.999996	0	0	0.53053	0.062663	RPL3	RPL13A
Hedgehog 'Off' State	2/99	0.891942	0.999996	0	0	0.525033	0.0600396	PSMD8	RPGRIP1L
Visual Phototransduction	2/99	0.891942	0.999996	0	0	0.525033	0.0600396	APOE	LRP8
Constitutive Signaling by NOTCH1 HD+PEST Domain Mutants	1/58	0.892699	0.999996	0	0	0.447077	0.050746	MYC
Constitutive Signaling by NOTCH1 PEST Domain Mutants	1/58	0.892699	0.999996	0	0	0.447077	0.050746	MYC
Formation of RNA Pol II Elongation Complex	1/58	0.892699	0.999996	0	0	0.447077	0.050746	MLLT3
Orc1 Removal From Chromatin	1/58	0.892699	0.999996	0	0	0.447077	0.050746	PSMD8
RNA Polymerase II Transcription Elongation	1/58	0.892699	0.999996	0	0	0.447077	0.050746	MLLT3
Signaling by NOTCH1 HD+PEST Domain Mutants in Cancer	1/58	0.892699	0.999996	0	0	0.447077	0.050746	MYC
Signaling by NOTCH1 PEST Domain Mutants in Cancer	1/58	0.892699	0.999996	0	0	0.447077	0.050746	MYC
Signaling by NOTCH1 in Cancer	1/58	0.892699	0.999996	0	0	0.447077	0.050746	MYC
Nonsense Mediated Decay (NMD) Independent of the Exon Junction Complex (EJC)	2/100	0.895196	0.999996	0	0	0.519648	0.0575316	RPL3	RPL13A
tRNA Processing in the Nucleus	1/59	0.896756	0.999996	0	0	0.439346	0.0478763	XPOT
RHOQ GTPase Cycle	1/59	0.896756	0.999996	0	0	0.439346	0.0478763	PAK1
Regulation of RUNX2 Expression and Activity	1/59	0.896756	0.999996	0	0	0.439346	0.0478763	PSMD8
TNF Signaling	1/59	0.896756	0.999996	0	0	0.439346	0.0478763	IKBKG
Assembly of the Pre-Replicative Complex	2/101	0.898359	0.999996	0	0	0.514372	0.0551335	PSMD8	ANAPC15
COPI-mediated Anterograde Transport	2/101	0.898359	0.999996	0	0	0.514372	0.0551335	SPTA1	DYNC1LI1
Signaling by NOTCH	5/209	0.898936	0.999996	0	0	0.623118	0.0663895	PSMD8	ACTA2	MYC	E2F3	HIF1A
Formation of the Beta-Catenin TCF Transactivating Complex	1/60	0.900659	0.999996	0	0	0.431877	0.0451865	MYC
GABA Receptor Activation	1/60	0.900659	0.999996	0	0	0.431877	0.0451865	KCNJ4
Viral mRNA Translation	2/102	0.901432	0.999996	0	0	0.509202	0.0528402	RPL3	RPL13A
Gamma Carboxylation, Hypusinylation, Hydroxylation, and Arylsulfatase Activation	1/61	0.904416	0.999996	0	0	0.424657	0.0426636	F8
Regulation of PTEN Gene Transcription	1/61	0.904416	0.999996	0	0	0.424657	0.0426636	RRAGD
Epigenetic Regulation of Adipogenesis Genes by MLL3 and MLL4 Complexes	2/103	0.904419	0.999996	0	0	0.504134	0.0506468	CEBPA	GPAM
Epigenetic Regulation of Gene Expression by MLL3 and MLL4 Complexes	2/103	0.904419	0.999996	0	0	0.504134	0.0506468	CEBPA	GPAM
MLL4 and MLL3 Complexes Regulate Expression of PPARG Targets in Adipogenesis and Hepatic Steatosis	2/103	0.904419	0.999996	0	0	0.504134	0.0506468	CEBPA	GPAM
Potassium Channels	2/103	0.904419	0.999996	0	0	0.504134	0.0506468	KCNJ4	KCNC1
Separation of Sister Chromatids	4/177	0.90487	0.999996	0	0	0.587992	0.0587783	PSMD8	DYNC1LI1	ANAPC15	ZWINT
Interferon Signaling	7/280	0.9071	0.999996	0	0	0.651255	0.0634992	OAS3	PTAFR	IRF5	NCAM1	PTPN6	IKBKG	EIF2S2
SARS-CoV-2 Infection	8/313	0.907468	0.999996	0	0	0.665969	0.0646634	TLR1	HSP90AA1	TLR8	TLR7	PTPN6	IKBKG	ZDHHC2	TLR2
RHO GTPases Activate PKNs	1/62	0.90803	0.999996	0	0	0.417674	0.0402961	PAK1
Cargo Recognition for Clathrin-Mediated Endocytosis	2/105	0.91014	0.999996	0	0	0.494294	0.0465413	SNAP91	EREG
Nervous System Development	16/567	0.910442	0.999996	0	0	0.735593	0.0690171	HSP90AA1	EGR2	RPL3	RPL13A	IRS2	TREM2	PSMD8	ENAH	SPTA1	PAK1	TYROBP	SLIT1	NCAM1	COL9A2	PAK3	SCN1B
rRNA Modification in the Nucleus and Cytosol	1/63	0.911508	0.999996	0	0	0.410915	0.0380732	NHP2
Transcriptional Regulation by MECP2	1/63	0.911508	0.999996	0	0	0.410915	0.0380732	HIPK2
Translation of Structural Proteins 9694635	1/63	0.911508	0.999996	0	0	0.410915	0.0380732	ZDHHC2
Clathrin-mediated Endocytosis	3/145	0.914451	0.999996	0	0	0.537424	0.0480626	BIN1	SNAP91	EREG
Role of Phospholipids in Phagocytosis	2/107	0.915539	0.999996	0	0	0.484828	0.0427824	PLCG2	PLD4
Axon Guidance	15/541	0.916665	0.999996	0	0	0.722382	0.0628565	HSP90AA1	RPL3	RPL13A	IRS2	TREM2	PSMD8	ENAH	SPTA1	PAK1	TYROBP	SLIT1	NCAM1	COL9A2	PAK3	SCN1B
O-linked Glycosylation of Mucins	1/65	0.918075	0.999996	0	0	0.398033	0.0340223	GCNT1
RUNX1 Regulates Genes Involved in Megakaryocyte Differentiation and Platelet Function	1/65	0.918075	0.999996	0	0	0.398033	0.0340223	NR4A3
Integration of Energy Metabolism	2/108	0.918123	0.999996	0	0	0.480229	0.0410231	SLC2A1	TALDO1
Synthesis of DNA	2/108	0.918123	0.999996	0	0	0.480229	0.0410231	PSMD8	ANAPC15
Ion Channel Transport	4/184	0.919864	0.999996	0	0	0.564919	0.0471874	TRPM2	ATP8A2	SLN	ATP6V1H
Maternal to Zygotic Transition (MZT)	2/109	0.920632	0.999996	0	0	0.475716	0.0393391	CPEB1	ELL2
FCERI Mediated Ca+2 Mobilization	2/110	0.923069	0.999996	0	0	0.471286	0.0377269	PLCG2	VAV1
TCF Dependent Signaling in Response to WNT	4/189	0.929241	0.999996	0	0	0.549506	0.0403268	PSMD8	SFRP2	WIF1	MYC
COPII-mediated Vesicle Transport	1/69	0.929785	0.999996	0	0	0.374541	0.0272675	F8
HDR Through Homologous Recombination (HRR)	1/69	0.929785	0.999996	0	0	0.374541	0.0272675	RAD51C
High Laminar Flow Shear Stress Activates Signaling by PIEZO1 and PECAM1 CDH5 KDR in Endothelial Cell	1/69	0.929785	0.999996	0	0	0.374541	0.0272675	PANX1
Sensory Processing of Sound by Inner Hair Cells of the Cochlea	1/69	0.929785	0.999996	0	0	0.374541	0.0272675	MYO3B
O-linked Glycosylation	2/114	0.932129	0.999996	0	0	0.45436	0.0319341	ADAMTSL2	GCNT1
CD22 Mediated BCR Regulation	1/70	0.932441	0.999996	0	0	0.369094	0.025818	PTPN6
RHOB GTPase Cycle	1/70	0.932441	0.999996	0	0	0.369094	0.025818	ARHGDIG
ER to Golgi Anterograde Transport	3/155	0.93498	0.999996	0	0	0.501805	0.0337365	SPTA1	DYNC1LI1	F8
Diseases Associated With O-glycosylation of Proteins	1/71	0.934997	0.999996	0	0	0.363802	0.024452	ADAMTSL2
Transcription of the HIV Genome	1/71	0.934997	0.999996	0	0	0.363802	0.024452	TAF7L
Translocation of SLC2A4 (GLUT4) to the Plasma Membrane	1/71	0.934997	0.999996	0	0	0.363802	0.024452	MYO5A
EML4 and NUDC in Mitotic Spindle Formation	2/116	0.936272	0.999996	0	0	0.446342	0.0293914	DYNC1LI1	ZWINT
trans-Golgi Network Vesicle Budding	1/72	0.937456	0.999996	0	0	0.358659	0.0231642	AP1S3
SARS-CoV-1 Infection	3/157	0.938497	0.999996	0	0	0.495236	0.0314352	EEF1A1	SERPINE1	TLR7
SARS-CoV Infections	13/498	0.939265	0.999996	0	0	0.67864	0.0425218	HSP90AA1	ITGA4	SERPINE1	ZDHHC2	VAV1	TLR1	EEF1A1	PLCG2	TLR8	PTPN6	TLR7	IKBKG	TLR2
Hedgehog 'On' State	1/73	0.939822	0.999996	0	0	0.353659	0.0219497	PSMD8
Pre-NOTCH Transcription and Translation	1/73	0.939822	0.999996	0	0	0.353659	0.0219497	E2F3
DNA Replication Pre-Initiation	2/118	0.940173	0.999996	0	0	0.438601	0.0270576	PSMD8	ANAPC15
Antiviral Mechanism by IFN-stimulated Genes	3/158	0.940189	0.999996	0	0	0.492015	0.0303445	OAS3	IKBKG	EIF2S2
G Alpha (S) Signalling Events	3/158	0.940189	0.999996	0	0	0.492015	0.0303445	GRK5	ADM2	RXFP1
Translation	7/302	0.940749	0.999996	0	0	0.601988	0.0367687	EEF1A1	RPL3	EIF4EBP1	RPL13A	EIF2S2	EIF3C	EIF3A
Disease	68/2131	0.941448	0.999996	0	0	0.825628	0.0498149	CD86	RPL3	GBE1	SERPINE1	HEXA	SLC2A1	IRS2	ZDHHC2	IPO5	HK1	PSMD8	TAF7L	ATIC	CCND2	MYC	MRC1	ADAMTSL2	C3AR1	AP1S3	IKBKG	CCR5	HSP90AA1	ABCC2	ITGA4	RPL13A	TALDO1	SND1	VAV1	EREG	TLR1	EEF1A1	DYNC1LI1	CNKSR1	F8	RAD51C	MAP1B	SLC9A9	TLR8	TLR7	SLC25A5	DOCK2	SQSTM1
SRP-dependent Cotranslational Protein Targeting to Membrane	2/119	0.942038	0.999996	0	0	0.434829	0.0259634	RPL3	RPL13A
Vesicle-mediated Transport	21/752	0.942571	0.999996	0	0	0.725641	0.0429171	MSR1	CD163	HSP90AA1	DENND4A	CHM	MYO5A	SNAP91	EREG	RAB32	SPTA1	DYNC1LI1	F8	KIF9	HSPH1	CYTH4	BIN1	KIF26B	KIF5A	AP1S3	APOE	KIF1A
Gastrulation	2/120	0.943848	0.999996	0	0	0.431122	0.0249147	PSMD8	NOG
Nonsense Mediated Decay (NMD) Enhanced by the Exon Junction Complex (EJC)	2/120	0.943848	0.999996	0	0	0.431122	0.0249147	RPL3	RPL13A
Nonsense-Mediated Decay (NMD)	2/120	0.943848	0.999996	0	0	0.431122	0.0249147	RPL3	RPL13A
rRNA Processing in the Nucleus and Cytosol	4/199	0.945082	0.999996	0	0	0.521053	0.0294311	RPL3	NHP2	RPL13A	GNL3
Asparagine N-linked Glycosylation	7/306	0.945551	0.999996	0	0	0.593809	0.033246	SPTA1	DYNC1LI1	F8	PMM1	NPL	B4GALNT2	HK1
Regulation of mRNA Stability by Proteins That Bind AU-rich Elements	1/76	0.946398	0.999996	0	0	0.33946	0.0187015	PSMD8
G2 M DNA Damage Checkpoint	1/77	0.948427	0.999996	0	0	0.334976	0.0177373	WEE1
Sensory Processing of Sound	1/77	0.948427	0.999996	0	0	0.334976	0.0177373	MYO3B
Diseases of Programmed Cell Death	1/78	0.950378	0.999996	0	0	0.330608	0.0168264	GSDME
Regulation of Insulin Secretion	1/78	0.950378	0.999996	0	0	0.330608	0.0168264	SLC2A1
PCP CE Pathway	1/79	0.952256	0.999996	0	0	0.326353	0.0159655	PSMD8
Signaling by MET	1/79	0.952256	0.999996	0	0	0.326353	0.0159655	LAMC2
Resolution of Sister Chromatid Cohesion	2/126	0.953625	0.999996	0	0	0.410132	0.019475	DYNC1LI1	ZWINT
Late SARS-CoV-2 Infection Events	1/80	0.954063	0.999996	0	0	0.322205	0.0151518	ZDHHC2
Post NMDA Receptor Activation Events	1/80	0.954063	0.999996	0	0	0.322205	0.0151518	DLG2
Reproduction	2/127	0.955088	0.999996	0	0	0.40683	0.0186947	RAD51C	CATSPERD
Senescence-Associated Secretory Phenotype (SASP)	1/81	0.955802	0.999996	0	0	0.318161	0.0143823	ANAPC15
Formation of the Cornified Envelope	2/129	0.957882	0.999996	0	0	0.400381	0.0172288	CDSN	KRT18
Gene Silencing by RNA	2/134	0.964157	0.999996	0	0	0.385114	0.0140573	HSP90AA1	DDX4
Epigenetic Regulation by WDR5-containing Histone Modifying Complexes	2/135	0.965299	0.999996	0	0	0.382199	0.0134982	CEBPA	GPAM
Protein-protein Interactions at Synapses	1/88	0.966265	0.999996	0	0	0.292455	0.0100362	DLG2
Signaling by Hedgehog	2/136	0.966406	0.999996	0	0	0.379327	0.0129619	PSMD8	RPGRIP1L
G2 M Checkpoints	2/137	0.96748	0.999996	0	0	0.376497	0.0124473	PSMD8	WEE1
Meiosis	1/89	0.967542	0.999996	0	0	0.289116	0.0095397	RAD51C
Pre-NOTCH Expression and Processing	1/89	0.967542	0.999996	0	0	0.289116	0.0095397	E2F3
Membrane Trafficking	16/633	0.968167	0.999996	0	0	0.654588	0.0211767	DENND4A	CHM	MYO5A	SNAP91	EREG	RAB32	SPTA1	DYNC1LI1	F8	KIF9	CYTH4	BIN1	KIF26B	KIF5A	AP1S3	KIF1A
Mitotic Anaphase	4/221	0.969157	0.999996	0	0	0.467687	0.0146519	PSMD8	DYNC1LI1	ANAPC15	ZWINT
RHO GTPases Activate Formins	2/139	0.969528	0.999996	0	0	0.370962	0.0114797	DYNC1LI1	ZWINT
Activation of HOX Genes During Differentiation	1/91	0.969954	0.999996	0	0	0.282662	0.00862308	EGR2
Activation of Anterior HOX Genes in Hindbrain Development During Early Embryogenesis	1/91	0.969954	0.999996	0	0	0.282662	0.00862308	EGR2
Chaperonin-mediated Protein Folding	1/91	0.969954	0.999996	0	0	0.282662	0.00862308	RGS11
Mitotic Metaphase and Anaphase	4/222	0.969973	0.999996	0	0	0.465517	0.0141922	PSMD8	DYNC1LI1	ANAPC15	ZWINT
Cell Cycle Checkpoints	5/261	0.970595	0.999996	0	0	0.495192	0.0147795	PSMD8	DYNC1LI1	WEE1	ANAPC15	ZWINT
Scavenging of Heme From Plasma	1/92	0.971092	0.999996	0	0	0.279541	0.00820015	CD163
Telomere Maintenance	1/92	0.971092	0.999996	0	0	0.279541	0.00820015	NHP2
Post-translational Modification Synthesis of GPI-anchored Proteins	1/93	0.972187	0.999996	0	0	0.276488	0.00779906	CD52
Transport to the Golgi and Subsequent Modification	3/186	0.9732	0.999996	0	0	0.416123	0.0113041	SPTA1	DYNC1LI1	F8
Oxidative Stress Induced Senescence	1/94	0.97324	0.999996	0	0	0.273501	0.00741861	E2F3
DNA Replication	2/143	0.973259	0.999996	0	0	0.360363	0.00976782	PSMD8	ANAPC15
PTEN Regulation	2/145	0.974954	0.999996	0	0	0.355286	0.00901166	PSMD8	RRAGD
Major Pathway of rRNA Processing in the Nucleolus and Cytosol	3/189	0.975464	0.999996	0	0	0.409347	0.0101689	RPL3	RPL13A	GNL3
Diseases of Glycosylation	2/146	0.975763	0.999996	0	0	0.3528	0.00865617	HEXA	ADAMTSL2
Mitochondrial Biogenesis	1/97	0.976167	0.999996	0	0	0.264913	0.00639013	CHCHD6
Protein Folding	1/97	0.976167	0.999996	0	0	0.264913	0.00639013	RGS11
FCERI Mediated NF-kB Activation	2/147	0.976546	0.999996	0	0	0.350348	0.00831492	PSMD8	IKBKG
rRNA Processing	4/237	0.980026	0.999996	0	0	0.435205	0.00878097	RPL3	NHP2	RPL13A	GNL3
Generic Transcription Pathway	34/1230	0.980337	0.999996	0	0	0.712677	0.0141526	CSF1R	SPI1	ANAPC15	CITED1	SERPINE1	CHM	NLRC4	ITGAL	COX6A1	CTGF	PSMD8	TAF7L	LGALS3	CCND2	MYC	SESN2	NPPA	PMAIP1	APOE	BID	TIGAR	ITGA4	USP9X	PCGF5	GADD45A	TXNRD1	GSR	HIPK2	NR4A3	GPAM	DDIT3	RRAGD	CAT	ITGBL1
Cilium Assembly	3/200	0.982306	0.999996	0	0	0.386267	0.00689571	HSP90AA1	HAUS8	RPGRIP1L
HIV Life Cycle	2/158	0.983696	0.999996	0	0	0.325457	0.00535014	TAF7L	CCR5
Stimuli-sensing Channels	1/107	0.983803	0.999996	0	0	0.239796	0.00391579	TRPM2
Anti-inflammatory Response Favouring Leishmania Parasite Infection	2/159	0.984229	0.999996	0	0	0.323367	0.00514055	CD163	PLCG2
Leishmania Parasite Growth and Survival	2/159	0.984229	0.999996	0	0	0.323367	0.00514055	CD163	PLCG2
Viral Infection Pathways	27/1029	0.984466	0.999996	0	0	0.67621	0.0105864	CX3CR1	RPL3	SERPINE1	ZDHHC2	IPO5	PSMD8	TAF7L	PLCG2	ATP6V1H	AP1S3	IKBKG	CD14	CCR5	HSP90AA1	ITGA4	RPL13A	VAV1	TLR1	EEF1A1	DYNC1LI1	MAP1B	TLR8	PTPN6	TLR7	SLC25A5	DOCK2	TLR2
Regulation of TP53 Activity	2/160	0.984745	0.999996	0	0	0.321304	0.00493926	TAF7L	HIPK2
Infectious Disease	36/1311	0.984895	0.999996	0	0	0.706708	0.0107561	CX3CR1	RPL3	SERPINE1	WAS	ZDHHC2	IPO5	PSMD8	TAF7L	SV2B	MRC1	C3AR1	PLCG2	HMOX1	ATP6V1H	NCKAP1L	AP1S3	IKBKG	CD14	CCR5	CD163	HSP90AA1	ITGA4	TXNRD1	RPL13A	MYO5A	VAV1	TLR1	EEF1A1	DYNC1LI1	MAP1B	TLR8	PTPN6	TLR7	SLC25A5	DOCK2	TLR2
Signaling by WNT	5/287	0.984919	0.999996	0	0	0.44892	0.00682183	PSMD8	SFRP2	GNAT2	WIF1	MYC
Cell Cycle, Mitotic	11/516	0.987725	0.999996	0	0	0.549421	0.00678598	PSMD8	DYNC1LI1	HSP90AA1	WEE1	ANAPC15	CCND2	HAUS8	MYC	E2F3	TUBGCP4	ZWINT
M Phase	7/372	0.987849	0.999996	0	0	0.484741	0.00592635	PSMD8	DYNC1LI1	HSP90AA1	ANAPC15	HAUS8	TUBGCP4	ZWINT
Cellular Senescence	2/167	0.987925	0.999996	0	0	0.30756	0.00373624	ANAPC15	E2F3
RNA Polymerase II Transcription	37/1360	0.988217	0.999996	0	0	0.699091	0.00828622	CSF1R	SPI1	ANAPC15	CITED1	SERPINE1	CHM	NLRC4	ITGAL	MLLT3	COX6A1	CTGF	PSMD8	TAF7L	LGALS3	CCND2	MYC	SESN2	NPPA	PMAIP1	APOE	BID	TIGAR	ITGA4	USP9X	PCGF5	GADD45A	TXNRD1	GSR	ELL2	HIPK2	NR4A3	GPAM	DDIT3	RRAGD	CAT	ITGBL1	NABP1
HDR Through Homologous Recombination (HRR) or Single Strand Annealing (SSA)	1/116	0.988561	0.999996	0	0	0.220925	0.00254183	RAD51C
SUMO E3 Ligases SUMOylate Target Proteins	2/170	0.989082	0.999996	0	0	0.30202	0.00331574	IKBKG	HIPK2
Chromosome Maintenance	1/119	0.989813	0.999996	0	0	0.215274	0.00220426	NHP2
FCGR3A-mediated IL10 Synthesis	1/121	0.990571	0.999996	0	0	0.211664	0.00200529	PLCG2
Homology Directed Repair	1/122	0.990928	0.999996	0	0	0.209904	0.00191286	RAD51C
SUMOylation	2/176	0.991079	0.999996	0	0	0.291514	0.00261233	IKBKG	HIPK2
Glycosaminoglycan Metabolism	1/127	0.992523	0.999996	0	0	0.201522	0.00151246	HEXA
Late Phase of HIV Life Cycle	1/145	0.996273	0.999996	0	0	0.176166	0.000657845	TAF7L
tRNA Processing	1/146	0.996414	0.999996	0	0	0.174942	0.000628439	XPOT
Organelle Biogenesis and Maintenance	4/297	0.996417	0.999996	0	0	0.344992	0.00123816	HSP90AA1	HAUS8	CHCHD6	RPGRIP1L
Metabolism of Proteins	57/2067	0.996663	0.999996	0	0	0.701266	0.00234424	RPL3	TNC	CHM	ZDHHC2	HK1	PSMD8	UCHL1	MYC	ADAMTSL2	NPPA	KIF5A	LONP1	TIMP1	IKBKG	CTSD	CD52	PRMT3	RPL13A	UCHL3	COMMD6	RAB32	EEF1A1	DYNC1LI1	F8	PAPPA	ACOT2	SLC25A5	SQSTM1	OTUB2	ITIH2	SHMT2	GCNT1	CSF2RB	NPL	PLA2G7	HIF1A	FSTL3	PSMA8	SPTA1	FBXO40	EIF4EBP1	APOE
Cell Cycle	13/649	0.996713	0.999996	0	0	0.513351	0.00169042	HSP90AA1	ANAPC15	ZWINT	PSMD8	DYNC1LI1	WEE1	RAD51C	CCND2	HAUS8	MYC	NHP2	E2F3	TUBGCP4
DNA Double-Strand Break Repair	1/152	0.997157	0.999996	0	0	0.167938	0.000478128	RAD51C
Aerobic Respiration and Respiratory Electron Transport	3/260	0.99724	0.999996	0	0	0.295155	0.000815695	UCP2	ME1	COX6A1
Respiratory Electron Transport	1/158	0.997746	0.999996	0	0	0.161469	0.000364367	COX6A1
Keratinization	2/217	0.997807	0.999996	0	0	0.235416	0.000516864	CDSN	KRT18
Gene Expression (Transcription)	41/1615	0.998237	0.999996	0	0	0.645618	0.00113909	CSF1R	CEBPA	SPI1	ANAPC15	DDX4	CITED1	SERPINE1	CHM	NLRC4	ITGAL	MLLT3	COX6A1	CTGF	PSMD8	TAF7L	LGALS3	CCND2	MYC	SESN2	NPPA	PMAIP1	APOE	BID	TIGAR	HSP90AA1	ITGA4	USP9X	PCGF5	GADD45A	TXNRD1	GSR	ELL2	HIPK2	NR4A3	GPAM	DDIT3	RRAGD	CAT	POLR3G	ITGBL1	NABP1
Chromatin Modifying Enzymes	2/238	0.998944	0.999996	0	0	0.214231	0.000226376	PRMT3	PADI4
Chromatin Organization	2/238	0.998944	0.999996	0	0	0.214231	0.000226376	PRMT3	PADI4
Post-translational Protein Modification	35/1457	0.998995	0.999996	0	0	0.610161	0.00061369	OTUB2	ITIH2	GCNT1	TNC	CHM	NPL	HIF1A	FSTL3	PSMA8	HK1	PSMD8	SPTA1	FBXO40	UCHL1	MYC	ADAMTSL2	TIMP1	IKBKG	APOE	B4GALNT2	CD52	PMM1	USP20	USP9X	PRMT3	UCHL3	COMMD6	HIPK2	TTLL7	RAB32	EEF1A1	DYNC1LI1	SPSB2	F8	SQSTM1
Antigen Processing Ubiquitination & Proteasome Degradation	3/296	0.999135	0.999996	0	0	0.258399	0.000223516	PSMD8	SPSB2	FBXO40
Developmental Biology	32/1385	0.999365	0.999996	0	0	0.586136	0.000372385	CEBPA	RPL3	SPI1	IRS2	TREM2	PSMD8	SPTA1	CDH4	PAK1	MLANA	MYC	SLIT1	ATP6V1H	NCAM1	PTGDS	PAK3	SCN1B	HSP90AA1	EGR2	CDSN	NOG	DIO2	RPL13A	MYO5A	ELL2	ENAH	CPEB1	KRT18	TYROBP	MLPH	BCL2	COL9A2
HCMV Early Events	1/205	0.999633	0.999996	0	0	0.123962	4.54623e-05	DYNC1LI1
Epigenetic Regulation of Gene Expression	2/291	0.999836	0.999996	0	0	0.174455	2.867e-05	CEBPA	GPAM
HCMV Infection	1/259	0.999952	0.999996	0	0	0.0977382	4.67297e-06	DYNC1LI1
DNA Repair	1/312	0.999991	0.999996	0	0	0.0808556	7.39084e-07	RAD51C
Metabolism of RNA	8/761	0.999995	0.999996	0	0	0.263368	1.43115e-06	PSMD8	APOBEC1	RPL3	XPOT	MYC	NHP2	RPL13A	GNL3
Sensory Perception	4/640	0.999996	0.999996	0	0	0.156059	7.0139e-07	MYO3B	APOE	LRP8	SCN1B
[truncated: 86 more columns]

## Sheet: KEGG_2021_UP
Term	Overlap	P-value	Adjusted P-value	Old P-value	Old Adjusted P-value	Odds Ratio	Combined Score	Genes
Glutathione metabolism	17/57	1.78528e-11	4.80242e-09	0	0	11.0754	274.103	GSTM4;GSTM3;GSTM2;GSTM1;GSS;ODC1;GSR;MGST1;PGD;SRM;HPGDS;GCLC;GSTA4;GSTA2;GSTA1;CHAC1;GCLM
Amino sugar and nucleotide sugar metabolism	10/48	9.74398e-06	0.0012574	0	0	6.794	78.395	CYB5R2;CYB5R1;HK3;GNPDA1;PMM1;HEXA;UAP1L1;PGM2;NPL;HK1
Glycine, serine and threonine metabolism	9/40	1.40231e-05	0.0012574	0	0	7.48798	83.6768	SRR;GATM;MAOA;SHMT2;PSAT1;PGAM1;CTH;PHGDH;PSPH
Fluid shear stress and atherosclerosis	16/139	7.15176e-05	0.00480956	0	0	3.37066	32.1748	GSTM4;GSTM3;NQO1;GSTM2;HSP90AA1;GSTM1;NCF1;NCF2;MGST1;GSTA4;GSTA2;GSTA1;BCL2;HMOX1;IKBKG;SQSTM1
Metabolism of xenobiotics by cytochrome P450	11/76	0.000124649	0.00670609	0	0	4.3688	39.2755	GSTM4;GSTM3;HPGDS;GSTM2;GSTM1;GSTA4;GSTA2;EPHX1;GSTA1;MGST1;CBR3
Hepatocellular carcinoma	17/168	0.000212856	0.00786163	0	0	2.91692	24.6622	GSTM4;GSTM3;NQO1;GSTM2;TGFB2;GSTM1;PHF10;GADD45A;TXNRD1;MGST1;GSTA4;MYC;GSTA2;GSTA1;PLCG2;HMOX1;E2F3
Drug metabolism	13/108	0.000213129	0.00786163	0	0	3.53666	29.8975	GSTM4;GSTM3;GSTM2;GSTM1;MAOA;MGST1;HPGDS;UCK2;GSTA4;GSTA2;GSTA1;AOX1;UPP1
HIF-1 signaling pathway	13/109	0.000233803	0.00786163	0	0	3.49963	29.2606	SERPINE1;SLC2A1;CYBB;HIF1A;HK1;HK3;NPPA;EIF4EBP1;PLCG2;BCL2;HMOX1;TIMP1;PFKP
Osteoclast differentiation	14/127	0.000313337	0.00936531	0	0	3.20332	25.8452	CSF1R;TGFB2;SPI1;NCF1;NCF2;NCF4;TREM2;LILRA5;TYROBP;PLCG2;SIRPA;IKBKG;FCGR2B;SQSTM1
Cysteine and methionine metabolism	8/50	0.000518936	0.0139594	0	0	4.90336	37.0877	GCLC;PSAT1;GSS;CTH;PHGDH;BCAT1;GCLM;SRM
Phagosome	15/152	0.000640364	0.0156598	0	0	2.83116	20.8189	MSR1;NCF1;NCF2;NCF4;CYBB;CTSS;THBS4;COMP;DYNC1LI1;CLEC7A;MRC1;ATP6V1H;CD14;FCGR2B;TLR2
One carbon pool by folate	5/20	0.000726636	0.0159914	0	0	8.55852	61.8532	ATIC;MTHFD1L;SHMT2;MTHFD2;ALDH1L2
Ferroptosis	7/41	0.000772818	0.0159914	0	0	5.29506	37.9416	GCLC;GSS;HMOX1;CYBB;SLC3A2;SLC7A11;GCLM
Fc gamma R-mediated phagocytosis	11/97	0.0010601	0.020369	0	0	3.29838	22.5919	PAK1;NCF1;BIN1;CFL2;INPP5D;INPPL1;PLCG2;WAS;FCGR2B;PLPP2;VAV1
Central carbon metabolism in cancer	9/70	0.00121874	0.0218561	0	0	3.79943	25.4939	HK3;SLC7A5;TIGAR;MYC;PGAM1;SLC2A1;HIF1A;PFKP;HK1
Complement and coagulation cascades	10/85	0.00133262	0.0224046	0	0	3.43566	22.7462	C1QB;C1QA;F8;C7;SERPINE1;C5AR1;C3AR1;F13A1;VSIG4;C1QC
Leishmaniasis	9/77	0.00239483	0.0378946	0	0	3.40707	20.5598	EEF1A1;TGFB2;NCF1;ITGA4;NCF2;NCF4;CYBB;PTPN6;TLR2
Staphylococcus aureus infection	10/95	0.00307698	0.0459837	0	0	3.02989	17.5243	C1QB;C1QA;KRT18;C5AR1;PTAFR;C3AR1;FPR1;ITGAL;FCGR2B;C1QC
B cell receptor signaling pathway	9/81	0.00339123	0.0480127	0	0	3.21711	18.2943	INPP5D;INPPL1;PLCG2;PTPN6;IKBKG;FCGR2B;PIK3AP1;VAV1;LILRA5
Pathways in cancer	32/531	0.0063995	0.0857138	0	0	1.66511	8.41138	CSF1R;CEBPA;SPI1;MGST1;SLC2A1;CSF2RB;LAMC2;HIF1A;CCND2;MYC;RASSF5;PLCG2;HMOX1;PMAIP1;E2F3;IKBKG;BID;FGF21;GSTM4;GSTM3;NQO1;GSTM2;HSP90AA1;TGFB2;GSTM1;GADD45A;TXNRD1;GSTA4;GSTA2;GSTA1;BCL2;IL6ST
Coronavirus disease	17/232	0.00707439	0.0857138	0	0	2.04176	10.1093	C1QB;C1QA;RPL3;C5AR1;F13A1;CYBB;RPL13A;C7;OAS3;C3AR1;PLCG2;TLR8;TLR7;IKBKG;IL6ST;TLR2;C1QC
Fructose and mannose metabolism	5/33	0.00742668	0.0857138	0	0	4.58182	22.4632	HK3;TIGAR;PMM1;PFKP;HK1
Apoptosis	12/142	0.00755169	0.0857138	0	0	2.3781	11.6194	ERN1;SPTA1;GADD45A;DDIT3;BCL2;PMAIP1;CSF2RB;IKBKG;BID;CTSD;CTSS;ATF4
Lipid and atherosclerosis	16/215	0.00764732	0.0857138	0	0	2.07509	10.1127	HSP90AA1;TICAM2;NCF1;NCF2;NCF4;CYBB;VAV1;ERN1;DDIT3;BCL2;CD14;IKBKG;BID;ATF6;ATF4;TLR2
Tuberculosis	14/180	0.00840381	0.090425	0	0	2.17454	10.3923	TGFB2;IL10RA;CARD9;CTSS;TLR1;CLEC7A;MRC1;BCL2;ATP6V1H;CD14;BID;FCGR2B;CTSD;TLR2
Arginine and proline metabolism	6/50	0.0109076	0.112852	0	0	3.50061	15.8168	GATM;MAOA;ODC1;PYCR1;ALDH18A1;SRM
Neutrophil extracellular trap formation	14/189	0.0125653	0.119874	0	0	2.06173	9.02381	NCF1;NCF2;NCF4;C5AR1;FPR1;CYBB;ITGAL;CLEC7A;PLCG2;TLR8;TLR7;PADI4;SLC25A5;TLR2
Acute myeloid leukemia	7/67	0.0128964	0.119874	0	0	2.99647	13.0371	CEBPA;CSF1R;SPI1;MYC;EIF4EBP1;IKBKG;CD14
Neomycin, kanamycin and gentamicin biosynthesis	2/5	0.0131568	0.119874	0	0	17.0594	73.8811	HK3;HK1
Salmonella infection	17/249	0.013678	0.119874	0	0	1.89046	8.11378	HSP90AA1;AHNAK2;NLRC4;PIK3CG;DYNC1LI1;PAK1;CYTH4;MYC;KIF5A;BCL2;NCKAP1L;CD14;IKBKG;FLNC;PAK3;ARL8A;TLR2
Chemokine signaling pathway	14/192	0.0142601	0.119874	0	0	2.02666	8.6139	CCR1;CX3CR1;NCF1;WAS;CXCL13;PIK3CG;VAV1;PIK3R5;PAK1;GRK5;PLCG2;IKBKG;CCR5;DOCK2
Transcriptional misregulation in cancer	14/192	0.0142601	0.119874	0	0	2.02666	8.6139	CD86;CSF1R;CEBPA;SPI1;HPGD;GADD45A;MLLT3;ETV5;CCND2;NR4A3;MYC;DDIT3;NUPR1;CD14
PI3K-Akt signaling pathway	22/354	0.0155268	0.126567	0	0	1.71221	7.13167	CSF1R;HSP90AA1;ITGA4;TNC;LAMC2;PRLR;PIK3CG;THBS4;EREG;PIK3R5;COMP;CCND2;MYC;EIF4EBP1;BCL2;COL9A2;IKBKG;PIK3AP1;ATF4;PCK2;TLR2;FGF21
Toll-like receptor signaling pathway	9/104	0.0167298	0.132362	0	0	2.43531	9.96179	CD86;TLR1;TICAM2;TLR8;IRF5;TLR7;CD14;IKBKG;TLR2
Vitamin B6 metabolism	2/6	0.0192453	0.147914	0	0	12.7939	50.5421	PSAT1;AOX1
p53 signaling pathway	7/73	0.0199457	0.149039	0	0	2.72322	10.6607	CCND2;GADD45A;SERPINE1;SESN2;BCL2;PMAIP1;BID
Lysosome	10/128	0.0230749	0.167761	0	0	2.17879	8.21186	GALC;CD63;SLC11A1;HEXA;LAPTM5;ATP6V1H;AP1S3;CD68;CTSD;CTSS
Pentose phosphate pathway	4/30	0.0252123	0.177664	0	0	3.94256	14.5103	PGM2;TALDO1;PGD;PFKP
Toxoplasmosis	9/112	0.025758	0.177664	0	0	2.24522	8.21528	TGFB2;IL10RA;BCL2;LAMC2;IKBKG;CCR5;PIK3CG;PIK3R5;TLR2
Galactose metabolism	4/31	0.0281095	0.186781	0	0	3.79635	13.5592	HK3;PGM2;PFKP;HK1
Leukocyte transendothelial migration	9/114	0.0284684	0.186781	0	0	2.20222	7.83763	NCF1;ITGA4;NCF2;RASSF5;NCF4;PLCG2;CYBB;ITGAL;VAV1
Prion disease	17/273	0.0302316	0.193626	0	0	1.71106	5.98679	C1QB;C1QA;NCF1;NCF2;NCF4;CYBB;COX6A1;PSMA8;PSMD8;GRIN3A;C7;DDIT3;KIF5A;NCAM1;SLC25A5;ATF4;C1QC
Kaposi sarcoma-associated herpesvirus infection	13/193	0.0314827	0.19695	0	0	1.85828	6.42654	CCR1;CD86;HIF1A;PIK3CG;PIK3R5;RCAN1;MYC;PLCG2;E2F3;IKBKG;CCR5;BID;IL6ST
Cellular senescence	11/156	0.0343466	0.209982	0	0	1.95026	6.57481	TGFB2;CCND2;GADD45A;MYC;RASSF5;SERPINE1;EIF4EBP1;E2F3;SLC25A5;SQSTM1;HIPK2
Chemical carcinogenesis	15/239	0.0377847	0.22562	0	0	1.72367	5.6465	GSTM4;GSTM3;GSTM2;HSP90AA1;GSTM1;EPHX1;MGST1;HPGDS;GSTA4;MYC;GSTA2;GSTA1;EIF4EBP1;BCL2;ATF4
Cholesterol metabolism	5/50	0.0394343	0.22562	0	0	2.84839	9.20918	NCEH1;STAR;SOAT2;TSPO;APOE
Malaria	5/50	0.0394343	0.22562	0	0	2.84839	9.20918	COMP;TGFB2;ITGAL;THBS4;TLR2
Glycolysis / Gluconeogenesis	6/67	0.0402593	0.22562	0	0	2.52279	8.10426	HK3;PGAM1;PGM2;PFKP;HK1;PCK2
Starch and sucrose metabolism	4/36	0.0454673	0.249606	0	0	3.20233	9.89765	HK3;GBE1;PGM2;HK1
ECM-receptor interaction	7/88	0.0483088	0.259901	0	0	2.21718	6.71837	COMP;ITGA4;SV2B;TNC;LAMC2;COL9A2;THBS4
Bile secretion	7/90	0.053387	0.28159	0	0	2.16353	6.33955	ABCC3;ABCC4;ABCC2;NCEH1;AQP8;EPHX1;SLC2A1
Cytokine-cytokine receptor interaction	17/295	0.0555375	0.2873	0	0	1.57383	4.54947	CCR1;TNFSF18;CX3CR1;CSF1R;IL1RN;TGFB2;BMP10;TNFRSF12A;GDF15;IL10RA;EBI3;CSF2RB;INHBA;CXCL13;PRLR;CCR5;IL6ST
Inositol phosphate metabolism	6/73	0.0570488	0.28955	0	0	2.29615	6.57583	INPP5D;INPPL1;INPP5J;PLCG2;PI4KA;PIK3CG
Pertussis	6/76	0.066806	0.332793	0	0	2.1974	5.94609	C1QB;C1QA;TICAM2;CFL2;CD14;C1QC
Mineral absorption	5/60	0.0752595	0.368088	0	0	2.32929	6.02543	HEPHL1;HMOX1;STEAP1;STEAP2;SLC8A1
Focal adhesion	12/201	0.0788497	0.37876	0	0	1.63068	4.14228	COMP;PAK1;CCND2;ITGA4;TNC;BCL2;LAMC2;COL9A2;FLNC;PAK3;VAV1;THBS4
Epstein-Barr virus infection	12/202	0.0811182	0.382821	0	0	1.62202	4.07426	PSMD8;CCND2;GADD45A;MYC;OAS3;PLCG2;BCL2;E2F3;IKBKG;BID;ITGAL;TLR2
Viral protein interaction with cytokine and cytokine receptor	7/100	0.0836455	0.387942	0	0	1.92988	4.78837	CCR1;CX3CR1;CSF1R;IL10RA;CXCL13;IL6ST;CCR5
Hepatitis B	10/162	0.0866302	0.390607	0	0	1.68842	4.13006	EGR2;TGFB2;TICAM2;MYC;BCL2;E2F3;IKBKG;BID;ATF4;TLR2
Thyroid hormone signaling pathway	8/121	0.0871243	0.390607	0	0	1.81575	4.43119	RCAN1;MYC;DIO2;PLCG2;SLC2A1;HIF1A;PFKP;MYH7
Chagas disease	7/102	0.0906736	0.399856	0	0	1.88906	4.53466	C1QB;C1QA;TGFB2;SERPINE1;IKBKG;TLR2;C1QC
Protein digestion and absorption	7/103	0.0943084	0.409177	0	0	1.86928	4.41372	SLC7A8;COL12A1;COL8A2;COL8A1;SLC3A2;COL9A2;SLC8A1
C-type lectin receptor signaling pathway	7/104	0.0980231	0.418543	0	0	1.84992	4.29652	EGR2;PAK1;CLEC4D;CLEC7A;CARD9;PLCG2;IKBKG
ErbB signaling pathway	6/85	0.10151	0.426657	0	0	1.94615	4.45202	PAK1;MYC;EIF4EBP1;PLCG2;PAK3;EREG
Colorectal cancer	6/86	0.105857	0.438084	0	0	1.92172	4.31556	TGFB2;GADD45A;MYC;BCL2;PMAIP1;EREG
Renal cell carcinoma	5/69	0.118565	0.483242	0	0	2.00079	4.26628	PAK1;TGFB2;SLC2A1;PAK3;HIF1A
Natural killer cell mediated cytotoxicity	8/131	0.122286	0.490969	0	0	1.66726	3.50356	PAK1;TYROBP;SH3BP2;PLCG2;PTPN6;ITGAL;BID;VAV1
Human T-cell leukemia virus 1 infection	12/219	0.125915	0.498105	0	0	1.48748	3.08228	EGR2;TGFB2;SPI1;CCND2;MYC;SLC2A1;TSPO;E2F3;IKBKG;ITGAL;SLC25A5;ATF4
Phenylalanine metabolism	2/17	0.133069	0.504886	0	0	3.40975	6.87708	MAOA;MIF
Selenocompound metabolism	2/17	0.133069	0.504886	0	0	3.40975	6.87708	TXNRD1;CTH
Small cell lung cancer	6/92	0.13389	0.504886	0	0	1.78709	3.59337	GADD45A;MYC;BCL2;LAMC2;E2F3;IKBKG
Non-small cell lung cancer	5/72	0.135137	0.504886	0	0	1.91091	3.82462	GADD45A;RASSF5;KIF5A;PLCG2;E2F3
Nicotinate and nicotinamide metabolism	3/35	0.144144	0.531162	0	0	2.39855	4.64585	NMRK2;AOX1;NUDT12
Tyrosine metabolism	3/36	0.153115	0.55059	0	0	2.32575	4.36442	MAOA;AOX1;MIF
Measles	8/139	0.155032	0.55059	0	0	1.56478	2.91695	CCND2;OAS3;BCL2;TLR7;IKBKG;BID;FCGR2B;TLR2
Chronic myeloid leukemia	5/76	0.15872	0.55059	0	0	1.80287	3.3184	TGFB2;GADD45A;MYC;E2F3;IKBKG
JAK-STAT signaling pathway	9/162	0.159283	0.55059	0	0	1.50754	2.76947	CCND2;MYC;IL10RA;BCL2;AOX1;CSF2RB;PTPN6;IL6ST;PRLR
Prostate cancer	6/97	0.159651	0.55059	0	0	1.68846	3.09793	HSP90AA1;BCL2;E2F3;IKBKG;ETV5;ATF4
Legionellosis	4/57	0.167237	0.569452	0	0	1.93137	3.45396	EEF1A1;NLRC4;CD14;TLR2
AGE-RAGE signaling pathway in diabetic complications	6/100	0.17606	0.591153	0	0	1.63432	2.83869	TGFB2;SERPINE1;PLCG2;BCL2;CYBB;NOX4
Human immunodeficiency virus 1 infection	11/212	0.178414	0.591153	0	0	1.40278	2.41789	PAK1;WEE1;CFL2;PLCG2;BCL2;AP1S3;IKBKG;CCR5;BID;PAK3;TLR2
cGMP-PKG signaling pathway	9/167	0.180203	0.591153	0	0	1.45945	2.50102	NPPB;NPPA;IRS2;SLC25A5;SLC8A1;PIK3CG;ATF4;PIK3R5;MYH7
Viral myocarditis	4/60	0.18983	0.615233	0	0	1.82762	3.03682	CD86;ITGAL;BID;MYH7
NF-kappa B signaling pathway	6/104	0.198943	0.637093	0	0	1.56728	2.53074	TICAM2;GADD45A;PLCG2;BCL2;CD14;IKBKG
Adrenergic signaling in cardiomyocytes	8/150	0.206002	0.651936	0	0	1.44274	2.27933	KCNE1;BCL2;SLC8A1;SCN1B;PIK3CG;ATF4;PIK3R5;MYH7
Tryptophan metabolism	3/42	0.210116	0.657223	0	0	1.96733	3.06922	MAOA;CAT;AOX1
Glucagon signaling pathway	6/107	0.216786	0.66993	0	0	1.52049	2.32459	PGAM1;SLC2A1;PHKA1;PFKP;ATF4;PCK2
Porphyrin and chlorophyll metabolism	3/43	0.220041	0.66993	0	0	1.91804	2.90381	HEPHL1;HMOX1;BLVRB
MAPK signaling pathway	14/294	0.22165	0.66993	0	0	1.28149	1.93076	DUSP4;CSF1R;TGFB2;GADD45A;HSPB1;EREG;PAK1;MYC;DDIT3;CD14;IKBKG;FLNC;ATF4;FGF21
Cortisol synthesis and secretion	4/65	0.229405	0.685666	0	0	1.67738	2.46954	NCEH1;STAR;HSD3B1;ATF4
Diabetic cardiomyopathy	10/203	0.237439	0.698092	0	0	1.32688	1.90785	TGFB2;NCF1;NCF2;GSR;NCF4;SLC2A1;CYBB;COX6A1;SLC25A5;CTSD
ABC transporters	3/45	0.240158	0.698092	0	0	1.82652	2.60545	ABCC3;ABCC4;ABCC2
NOD-like receptor signaling pathway	9/181	0.24461	0.698092	0	0	1.33968	1.88638	PANX1;TRPM2;HSP90AA1;OAS3;CARD9;BCL2;CYBB;IKBKG;NLRC4
PD-L1 expression and PD-1 checkpoint pathway in cancer	5/89	0.244929	0.698092	0	0	1.52282	2.14229	TICAM2;PTPN6;IKBKG;HIF1A;TLR2
Proteoglycans in cancer	10/205	0.246538	0.698092	0	0	1.31314	1.83871	CD63;PAK1;TGFB2;MYC;PLCG2;PTPN6;FLNC;HIF1A;VAV1;TLR2
Type II diabetes mellitus	3/46	0.250329	0.6981	0	0	1.78395	2.47073	HK3;IRS2;HK1
Fc epsilon RI signaling pathway	4/68	0.254061	0.6981	0	0	1.5985	2.19023	INPP5D;ALOX5AP;PLCG2;VAV1
Autophagy	7/137	0.259384	0.6981	0	0	1.37794	1.85946	ERN1;RRAGD;BCL2;IRS2;SQSTM1;HIF1A;CTSD
Insulin signaling pathway	7/137	0.259384	0.6981	0	0	1.37794	1.85946	HK3;INPPL1;EIF4EBP1;IRS2;PHKA1;PCK2;HK1
Adipocytokine signaling pathway	4/69	0.262399	0.6981	0	0	1.57383	2.1056	SLC2A1;IRS2;IKBKG;PCK2
Amphetamine addiction	4/69	0.262399	0.6981	0	0	1.57383	2.1056	ARC;GRIN3A;MAOA;ATF4
Riboflavin metabolism	1/8	0.264707	0.6981	0	0	3.64997	4.85129	BLVRB
Epithelial cell signaling in Helicobacter pylori infection	4/70	0.270789	0.706886	0	0	1.5499	2.02481	PAK1;PLCG2;ATP6V1H;IKBKG
Rheumatoid arthritis	5/93	0.273631	0.706886	0	0	1.4533	1.88344	CD86;TGFB2;ATP6V1H;ITGAL;TLR2
TGF-beta signaling pathway	5/94	0.280917	0.706886	0	0	1.4369	1.82442	TGFB2;BAMBI;MYC;NOG;INHBA
Cocaine addiction	3/49	0.281178	0.706886	0	0	1.66734	2.11547	GRIN3A;MAOA;ATF4
Ether lipid metabolism	3/49	0.281178	0.706886	0	0	1.66734	2.11547	PLD4;PLPP2;PLA2G7
Ovarian steroidogenesis	3/51	0.30193	0.742863	0	0	1.5977	1.91335	STAR;HSD3B1;ACOT2
Phosphatidylinositol signaling system	5/97	0.302986	0.742863	0	0	1.38982	1.65955	INPP5D;INPPL1;PLCG2;PI4KA;CDS2
PPAR signaling pathway	4/74	0.304753	0.742863	0	0	1.46103	1.73607	ACOX2;GK;ME1;PCK2
Regulation of actin cytoskeleton	10/218	0.308316	0.742863	0	0	1.23023	1.44752	ENAH;FGD3;PAK1;ITGA4;CFL2;NCKAP1L;PAK3;ITGAL;VAV1;FGF21
Glycerophospholipid metabolism	5/98	0.310402	0.742863	0	0	1.37481	1.60837	GPAM;GPD1;PLD4;PLPP2;CDS2
Glyoxylate and dicarboxylate metabolism	2/30	0.313217	0.742863	0	0	1.82542	2.11905	SHMT2;CAT
Protein processing in endoplasmic reticulum	8/171	0.317504	0.742863	0	0	1.25548	1.44037	ERN1;HSP90AA1;HSPH1;DDIT3;HSPA4L;BCL2;ATF6;ATF4
Hematopoietic cell lineage	5/99	0.317843	0.742863	0	0	1.36011	1.55896	CSF1R;ITGA4;CD37;CD14;CD33
Pancreatic cancer	4/76	0.32191	0.742863	0	0	1.4203	1.60988	TGFB2;GADD45A;E2F3;IKBKG
Shigellosis	11/246	0.324658	0.742863	0	0	1.19768	1.34737	HK3;CYTH4;RRAGD;TIFA;PLCG2;BCL2;CD14;IKBKG;NLRC4;SQSTM1;HK1
Cell cycle	6/124	0.325866	0.742863	0	0	1.30028	1.45797	TGFB2;WEE1;CCND2;GADD45A;MYC;E2F3
Parkinson disease	11/249	0.33881	0.750293	0	0	1.1824	1.27973	PSMD8;ERN1;UCHL1;MAOA;DDIT3;KIF5A;COX6A1;SLC25A5;ATF6;ATF4;PSMA8
Synaptic vesicle cycle	4/78	0.339132	0.750293	0	0	1.38177	1.49419	SLC6A9;SLC1A2;ATP6V1H;SLC17A7
Amoebiasis	5/102	0.340282	0.750293	0	0	1.31784	1.42061	TGFB2;HSPB1;LAMC2;CD14;TLR2
Longevity regulating pathway	5/102	0.340282	0.750293	0	0	1.31784	1.42061	SESN2;CAT;EIF4EBP1;IRS2;ATF4
Ubiquinone and other terpenoid-quinone biosynthesis	1/11	0.344808	0.754091	0	0	2.55458	2.72004	NQO1
T cell receptor signaling pathway	5/104	0.355307	0.770788	0	0	1.29108	1.33598	PAK1;PTPN6;IKBKG;PAK3;VAV1
Non-alcoholic fatty liver disease	7/155	0.367944	0.791816	0	0	1.20922	1.209	ERN1;CEBPA;DDIT3;IRS2;COX6A1;BID;ATF4
FoxO signaling pathway	6/131	0.372994	0.796313	0	0	1.22702	1.21007	TGFB2;CCND2;GADD45A;CAT;IRS2;PCK2
Necroptosis	7/159	0.392714	0.831811	0	0	1.17715	1.10025	HSP90AA1;TICAM2;BCL2;CYBB;SLC25A5;BID;SQSTM1
Amyotrophic lateral sclerosis	15/364	0.399311	0.833767	0	0	1.09904	1.00894	DNAH12;SLC1A2;COX6A1;PSMA8;PSMD8;ERN1;DDIT3;KIF5A;CAT;BCL2;ANXA7;BID;ATF6;SQSTM1;ATF4
Arachidonic acid metabolism	3/61	0.405501	0.833767	0	0	1.32155	1.19287	HPGDS;PTGDS;CBR3
Glycerolipid metabolism	3/61	0.405501	0.833767	0	0	1.32155	1.19287	GK;GPAM;PLPP2
Alanine, aspartate and glutamate metabolism	2/37	0.409135	0.833767	0	0	1.4598	1.30464	ASNS;ASL
Thyroid cancer	2/37	0.409135	0.833767	0	0	1.4598	1.30464	GADD45A;MYC
Cardiac muscle contraction	4/87	0.416512	0.842418	0	0	1.23136	1.07847	SLC9A7;COX6A1;SLC8A1;MYH7
Alzheimer disease	15/369	0.419835	0.842703	0	0	1.08323	0.94013	CYBB;IRS2;COX6A1;RTN4;PSMA8;PSMD8;ERN1;DDIT3;KIF5A;NOX4;APOE;BID;SLC25A5;ATF6;ATF4
Cholinergic synapse	5/113	0.422918	0.842703	0	0	1.18294	1.01801	KCNJ4;BCL2;PIK3CG;ATF4;PIK3R5
Hypertrophic cardiomyopathy	4/90	0.441933	0.874117	0	0	1.18822	0.970295	TGFB2;ITGA4;SLC8A1;MYH7
Nicotine addiction	2/40	0.448262	0.880164	0	0	1.34434	1.07867	GRIN3A;SLC17A7
Bladder cancer	2/41	0.460978	0.893774	0	0	1.30981	1.01432	MYC;E2F3
Pathogenic Escherichia coli infection	8/197	0.466117	0.893774	0	0	1.08129	0.825372	PAK1;CYTH4;MYO5A;NCKAP1L;PTPN6;IKBKG;PAK3;MYO1F
Mitophagy	3/68	0.475363	0.893774	0	0	1.1788	0.876644	SQSTM1;HIF1A;ATF4
Human cytomegalovirus infection	9/225	0.476111	0.893774	0	0	1.06432	0.789836	CCR1;MYC;IL10RA;EIF4EBP1;E2F3;IKBKG;CCR5;BID;ATF4
Primary bile acid biosynthesis	1/17	0.479809	0.893774	0	0	1.59612	1.17214	ACOX2
Cell adhesion molecules	6/148	0.486913	0.893774	0	0	1.07916	0.776639	CD86;CDH4;ITGA4;NCAM1;SIGLEC1;ITGAL
Dilated cardiomyopathy	4/96	0.491676	0.893774	0	0	1.11038	0.788295	TGFB2;ITGA4;SLC8A1;MYH7
Gastric cancer	6/149	0.493453	0.893774	0	0	1.07156	0.756869	TGFB2;GADD45A;MYC;BCL2;E2F3;FGF21
Vasopressin-regulated water reabsorption	2/44	0.498069	0.893774	0	0	1.21606	0.847614	DYNC1LI1;ARHGDIG
Other glycan degradation	1/18	0.499437	0.893774	0	0	1.50215	1.0429	HEXA
Viral carcinogenesis	8/203	0.499942	0.893774	0	0	1.04769	0.726327	EGR2;CCND2;PMAIP1;IKBKG;CCR5;IL6ST;SND1;ATF4
Platelet activation	5/124	0.503503	0.893774	0	0	1.07297	0.736235	P2RY12;PLCG2;PIK3CG;PIK3R5;FERMT3
Aldosterone synthesis and secretion	4/98	0.507851	0.893774	0	0	1.08664	0.73627	STAR;NPPA;HSD3B1;ATF4
Choline metabolism in cancer	4/98	0.507851	0.893774	0	0	1.08664	0.73627	EIF4EBP1;WAS;PLPP2;HIF1A
Glycosphingolipid biosynthesis	2/45	0.510064	0.893774	0	0	1.18772	0.799592	HEXA;FUT1
Melanoma	3/72	0.513551	0.893774	0	0	1.11023	0.739865	GADD45A;E2F3;FGF21
Glycosaminoglycan degradation	1/19	0.518325	0.893774	0	0	1.41862	0.932252	HEXA
Proteasome	2/46	0.521871	0.893774	0	0	1.16066	0.75482	PSMD8;PSMA8
Oxytocin signaling pathway	6/154	0.52571	0.893774	0	0	1.03508	0.665565	KCNJ4;TRPM2;RCAN1;NPPA;PIK3CG;PIK3R5
mTOR signaling pathway	6/154	0.52571	0.893774	0	0	1.03508	0.665565	SLC7A5;SESN2;RRAGD;EIF4EBP1;ATP6V1H;SLC3A2
Axon guidance	7/182	0.532538	0.893774	0	0	1.0212	0.643462	ENAH;PAK1;SEMA3C;CFL2;PLCG2;SLIT1;PAK3
Carbohydrate digestion and absorption	2/47	0.533484	0.893774	0	0	1.13481	0.713031	HK3;HK1
Pyruvate metabolism	2/47	0.533484	0.893774	0	0	1.13481	0.713031	ME1;PCK2
Steroid biosynthesis	1/20	0.536501	0.893774	0	0	1.34389	0.836821	SOAT2
Glioma	3/75	0.541196	0.893774	0	0	1.0638	0.653147	GADD45A;PLCG2;E2F3
Intestinal immune network for IgA production	2/48	0.544903	0.893774	0	0	1.11008	0.673984	CD86;ITGA4
Valine, leucine and isoleucine degradation	2/48	0.544903	0.893774	0	0	1.11008	0.673984	AOX1;BCAT1
Pantothenate and CoA biosynthesis	1/21	0.553993	0.895281	0	0	1.27663	0.753981	BCAT1
Sphingolipid metabolism	2/49	0.556126	0.895281	0	0	1.08641	0.637462	GALC;PLPP2
Vibrio cholerae infection	2/50	0.56715	0.895281	0	0	1.06372	0.603269	PLCG2;ATP6V1H
Arginine biosynthesis	1/22	0.570825	0.895281	0	0	1.21577	0.681651	ASL
Histidine metabolism	1/22	0.570825	0.895281	0	0	1.21577	0.681651	MAOA
Th17 cell differentiation	4/107	0.577505	0.895281	0	0	0.991223	0.544219	HSP90AA1;IKBKG;IL6ST;HIF1A
Systemic lupus erythematosus	5/135	0.579305	0.895281	0	0	0.981617	0.53589	CD86;C1QB;C1QA;C7;C1QC
Hippo signaling pathway	6/163	0.581511	0.895281	0	0	0.975289	0.528729	TGFB2;PAK1;CCND2;DLG2;MYC;SERPINE1
Insulin resistance	4/108	0.584893	0.895281	0	0	0.981641	0.526479	SLC2A1;IRS2;TRIB3;PCK2
Proximal tubule bicarbonate reclamation	1/23	0.587022	0.895281	0	0	1.16045	0.618162	PCK2
Renin-angiotensin system	1/23	0.587022	0.895281	0	0	1.16045	0.618162	NLN
Apelin signaling pathway	5/137	0.592417	0.895281	0	0	0.966642	0.506081	ACTA2;SERPINE1;SLC8A1;PIK3CG;PIK3R5
Estrogen signaling pathway	5/137	0.592417	0.895281	0	0	0.966642	0.506081	HSP90AA1;KRT18;BCL2;CTSD;ATF4
Yersinia infection	5/137	0.592417	0.895281	0	0	0.966642	0.506081	ITGA4;WAS;IKBKG;NLRC4;VAV1
Peroxisome	3/82	0.602008	0.900566	0	0	0.969189	0.491849	ACOX2;CAT;NUDT12
Vitamin digestion and absorption	1/24	0.602609	0.900566	0	0	1.10994	0.562168	SLC19A2
Regulation of lipolysis in adipocytes	2/55	0.619277	0.909196	0	0	0.963117	0.461528	NPPA;IRS2
Pathways of neurodegeneration	17/475	0.622063	0.909196	0	0	0.94623	0.449188	DNAH12;CYBB;COX6A1;PSMA8;PSMD8;ERN1;UCHL1;DDIT3;KIF5A;CAT;BCL2;NOX4;BID;SLC25A5;ATF6;SQSTM1;ATF4
Glutamatergic synapse	4/114	0.627601	0.909196	0	0	0.927806	0.432218	SLC38A1;GRIN3A;SLC1A2;SLC17A7
Hedgehog signaling pathway	2/56	0.629103	0.909196	0	0	0.945232	0.438077	CCND2;BCL2
Pyrimidine metabolism	2/56	0.629103	0.909196	0	0	0.945232	0.438077	UCK2;UPP1
Spinocerebellar ataxia	5/143	0.63035	0.909196	0	0	0.924324	0.426558	PSMD8;ERN1;GRIN3A;SLC25A5;PSMA8
Folate biosynthesis	1/26	0.632043	0.909196	0	0	1.02104	0.468449	PCBD1
Biosynthesis of unsaturated fatty acids	1/27	0.645933	0.916507	0	0	0.981714	0.429067	ACOT2
Fatty acid elongation	1/27	0.645933	0.916507	0	0	0.981714	0.429067	ACOT2
Endometrial cancer	2/58	0.648161	0.916507	0	0	0.911379	0.395189	GADD45A;MYC
VEGF signaling pathway	2/59	0.657395	0.916507	0	0	0.895343	0.37557	PLCG2;HSPB1
Phototransduction	1/28	0.659299	0.916507	0	0	0.945305	0.393793	GNAT2
Phospholipase D signaling pathway	5/148	0.660268	0.916507	0	0	0.891772	0.370183	CYTH4;PLCG2;PLPP2;PIK3CG;PIK3R5
Neurotrophin signaling pathway	4/119	0.660975	0.916507	0	0	0.887235	0.36735	ARHGDIG;PLCG2;BCL2;ATF4
AMPK signaling pathway	4/120	0.667401	0.920671	0	0	0.87954	0.355655	EIF4EBP1;IRS2;PFKP;PCK2
Rap1 signaling pathway	7/210	0.682237	0.934726	0	0	0.879056	0.336132	ENAH;CSF1R;RASSF5;FPR1;ITGAL;VAV1;FGF21
Citrate cycle (TCA cycle)	1/30	0.684539	0.934726	0	0	0.88002	0.333536	PCK2
Cytosolic DNA-sensing pathway	2/63	0.692395	0.936282	0	0	0.836458	0.30748	POLR3G;IKBKG
RNA polymerase	1/31	0.69645	0.936282	0	0	0.850642	0.307728	POLR3G
Cushing syndrome	5/155	0.699442	0.936282	0	0	0.849844	0.303795	NCEH1;STAR;HSD3B1;E2F3;ATF4
RNA transport	6/186	0.70696	0.936282	0	0	0.849643	0.29464	EEF1A1;XPOT;EIF4EBP1;EIF2S2;EIF3C;EIF3A
Human papillomavirus infection	11/331	0.707451	0.936282	0	0	0.875614	0.303039	COMP;CCND2;DLG2;ITGA4;TNC;EIF4EBP1;ATP6V1H;LAMC2;COL9A2;IKBKG;THBS4
Inflammatory bowel disease	2/65	0.708761	0.936282	0	0	0.809819	0.27877	TGFB2;TLR2
Hepatitis C	5/157	0.710043	0.936282	0	0	0.838574	0.287153	MYC;OAS3;E2F3;IKBKG;BID
Prolactin signaling pathway	2/70	0.746505	0.975726	0	0	0.750078	0.219288	CCND2;PRLR
Mucin type O-glycan biosynthesis	1/36	0.749595	0.975726	0	0	0.728932	0.210094	GCNT1
Adherens junction	2/71	0.75353	0.975726	0	0	0.739169	0.209175	WAS;PTPN6
Wnt signaling pathway	5/166	0.754465	0.975726	0	0	0.791324	0.222953	CCND2;SFRP2;BAMBI;WIF1;MYC
African trypanosomiasis	1/37	0.759052	0.976409	0	0	0.708647	0.195363	NPPA
Allograft rejection	1/38	0.768153	0.976409	0	0	0.689458	0.181856	CD86
Primary immunodeficiency	1/38	0.768153	0.976409	0	0	0.689458	0.181856	IKBKG
Ras signaling pathway	7/232	0.775918	0.976409	0	0	0.792188	0.200985	CSF1R;PAK1;RASSF5;PLCG2;IKBKG;PAK3;FGF21
Various types of N-glycan biosynthesis	1/39	0.77691	0.976409	0	0	0.67128	0.169452	HEXA
Thyroid hormone synthesis	2/75	0.779972	0.976409	0	0	0.698521	0.17358	GSR;ATF4
Influenza A	5/172	0.781131	0.976409	0	0	0.762654	0.188385	OAS3;TLR7;IKBKG;SLC25A5;BID
Signaling pathways regulating pluripotency of stem cells	4/143	0.792109	0.976409	0	0	0.733122	0.170858	PCGF5;MYC;INHBA;IL6ST
Arrhythmogenic right ventricular cardiomyopathy	2/77	0.792237	0.976409	0	0	0.679823	0.158327	ITGA4;SLC8A1
Homologous recombination	1/41	0.793446	0.976409	0	0	0.637649	0.147533	RAD51C
Antigen processing and presentation	2/78	0.798141	0.976409	0	0	0.670843	0.151255	HSP90AA1;CTSS
Graft-versus-host disease	1/42	0.801249	0.976409	0	0	0.622065	0.137839	CD86
Fat digestion and absorption	1/43	0.808758	0.976409	0	0	0.607222	0.128886	PLPP2
Type I diabetes mellitus	1/43	0.808758	0.976409	0	0	0.607222	0.128886	CD86
Breast cancer	4/147	0.809439	0.976409	0	0	0.712466	0.150625	GADD45A;MYC;E2F3;FGF21
Basal transcription factors	1/45	0.822936	0.981381	0	0	0.579561	0.112943	TAF7L
MicroRNAs in cancer	9/310	0.830561	0.981381	0	0	0.760351	0.141162	TGFB2;CCND2;MYC;PLCG2;TNC;BCL2;HMOX1;IRS2;E2F3
Growth hormone synthesis, secretion and action	3/119	0.831082	0.981381	0	0	0.658777	0.121892	PLCG2;IRS2;ATF4
Sphingolipid signaling pathway	3/119	0.831082	0.981381	0	0	0.658777	0.121892	BCL2;BID;CTSD
Neuroactive ligand-receptor interaction	10/341	0.831802	0.981381	0	0	0.768078	0.14145	P2RY6;GRIN3A;NPY4R;PTAFR;C5AR1;C3AR1;FPR1;TSPO;RXFP1;PRLR
Insulin secretion	2/86	0.840238	0.987004	0	0	0.6067	0.105609	SLC2A1;ATF4
Relaxin signaling pathway	3/129	0.869161	0.999309	0	0	0.606176	0.0850023	ACTA2;RXFP1;ATF4
Autoimmune thyroid disease	1/53	0.869897	0.999309	0	0	0.490193	0.0683231	CD86
Endocrine and other factor-regulated calcium reabsorption	1/53	0.869897	0.999309	0	0	0.490193	0.0683231	SLC8A1
Glycosaminoglycan biosynthesis	1/53	0.869897	0.999309	0	0	0.490193	0.0683231	EXTL1
IL-17 signaling pathway	2/94	0.874221	0.999309	0	0	0.553712	0.0744309	HSP90AA1;IKBKG
Fanconi anemia pathway	1/54	0.874815	0.999309	0	0	0.480919	0.0643193	RAD51C
Dopaminergic synapse	3/132	0.879006	0.999309	0	0	0.591986	0.0763449	MAOA;KIF5A;ATF4
Vascular smooth muscle contraction	3/133	0.882138	0.999309	0	0	0.587401	0.0736642	NPPB;ACTA2;NPPA
Calcium signaling pathway	6/240	0.893191	0.999309	0	0	0.651721	0.0736152	PTAFR;PLCG2;PHKA1;SLC25A5;SLC8A1;FGF21
Huntington disease	8/306	0.89454	0.999309	0	0	0.681865	0.0759906	PSMD8;ERN1;DNAH12;KIF5A;SLC1A2;COX6A1;SLC25A5;PSMA8
Progesterone-mediated oocyte maturation	2/100	0.895196	0.999309	0	0	0.519648	0.0575316	CPEB1;HSP90AA1
Steroid hormone biosynthesis	1/61	0.904416	0.999309	0	0	0.424657	0.0426636	HSD3B1
Basal cell carcinoma	1/63	0.911508	0.999309	0	0	0.410915	0.0380732	GADD45A
Parathyroid hormone synthesis, secretion and action	2/106	0.912879	0.999309	0	0	0.489515	0.0446205	BCL2;ATF4
cAMP signaling pathway	5/216	0.913629	0.999309	0	0	0.602225	0.0543996	ABCC4;PAK1;GRIN3A;NPPA;VAV1
Endocytosis	6/252	0.916947	0.999309	0	0	0.619538	0.0537171	CYTH4;GRK5;BIN1;KIF5A;CCR5;SPG21
Ribosome biogenesis in eukaryotes	2/108	0.918123	0.999309	0	0	0.480229	0.0410231	NHP2;GNL3
Long-term potentiation	1/67	0.924155	0.999309	0	0	0.385931	0.0304404	ATF4
Retinol metabolism	1/68	0.927024	0.999309	0	0	0.380151	0.0288062	AOX1
TNF signaling pathway	2/112	0.927733	0.999309	0	0	0.462669	0.0347053	IKBKG;ATF4
Renin secretion	1/69	0.929785	0.999309	0	0	0.374541	0.0272675	NPPA
RIG-I-like receptor signaling pathway	1/70	0.932441	0.999309	0	0	0.369094	0.025818	IKBKG
Gastric acid secretion	1/76	0.946398	0.999996	0	0	0.33946	0.0187015	SLC26A7
RNA degradation	1/79	0.952256	0.999996	0	0	0.326353	0.0159655	PFKP
Purine metabolism	2/129	0.957882	0.999996	0	0	0.400381	0.0172288	ATIC;PGM2
Oxidative phosphorylation	2/133	0.962978	0.999996	0	0	0.388075	0.0146399	ATP6V1H;COX6A1
GABAergic synapse	1/89	0.967542	0.999996	0	0	0.289116	0.0095397	SLC38A1
Morphine addiction	1/91	0.969954	0.999996	0	0	0.282662	0.00862308	GRK5
Th1 and Th2 cell differentiation	1/92	0.971092	0.999996	0	0	0.279541	0.00820015	IKBKG
GnRH signaling pathway	1/93	0.972187	0.999996	0	0	0.276488	0.00779906	ATF4
Alcoholism	3/186	0.9732	0.999996	0	0	0.416123	0.0113041	GRIN3A;MAOA;ATF4
Inflammatory mediator regulation of TRP channels	1/98	0.97707	0.999996	0	0	0.262168	0.00608157	PLCG2
Thermogenesis	4/232	0.977093	0.999996	0	0	0.444865	0.0103092	NPPB;NPPA;COX6A1;FGF21
Ribosome	2/158	0.983696	0.999996	0	0	0.325457	0.00535014	RPL3;RPL13A
Serotonergic synapse	1/113	0.987154	0.999996	0	0	0.226878	0.00293328	MAOA
Tight junction	2/169	0.988709	0.999996	0	0	0.303844	0.00345031	DLG2;WAS
Oocyte meiosis	1/129	0.993079	0.999996	0	0	0.198352	0.0013775	CPEB1
Retrograde endocannabinoid signaling	1/148	0.996681	0.999996	0	0	0.172543	0.000573598	SLC17A7
Herpes simplex virus 1 infection	7/498	0.999541	0.999996	0	0	0.357942	0.000164333	OAS3;CARD9;EIF4EBP1;BCL2;IKBKG;BID;TLR2
Olfactory transduction	1/440	0.999996	0.999996	0	0	0.0568932	2.2652e-07	SLC8A1

## Sheet: BioCarta_2016_UP
Term	Overlap	P-value	Adjusted P-value	Old P-value	Old Adjusted P-value	Odds Ratio	Combined Score	Genes
Classical Complement Pathway Homo sapiens h classicPathway	4/15	0.00196137	0.184034	0	0	9.32606	58.1397	C1QB;C1QA;C7;C1QC
ALK in cardiac myocytes Homo sapiens h alkPathway	5/27	0.00304189	0.184034	0	0	5.83323	33.8052	NPPB;BMP10;TGFB2;NPPA;NOG
IL-10 Anti-inflammatory Signaling Pathway Homo sapiens h il10Pathway	3/13	0.0115008	0.430554	0	0	7.68415	34.3123	IL10RA;HMOX1;BLVRB
Stress Induction of HSP Regulation Homo sapiens h hsp27Pathway	3/14	0.0142332	0.430554	0	0	6.98523	29.7025	ACTA1;BCL2;HSPB1
Oxidative Stress Induced Gene Expression Via Nrf2 Homo sapiens h arenrf2Pathway	3/18	0.0285427	0.501886	0	0	5.12144	18.2136	POR;GSTA2;HMOX1
Toll-Like Receptor Pathway Homo sapiens h tollPathway	4/35	0.0416104	0.501886	0	0	3.30581	10.5105	TLR7;CD14;IKBKG;TLR2
Hypoxia and p53 in the Cardiovascular system Homo sapiens h p53hypoxiaPathway	3/21	0.0428187	0.501886	0	0	4.2672	13.445	HSP90AA1;GADD45A;HIF1A
Ras-Independent pathway in NK cell-mediated cytotoxicity Homo sapiens h nkcellsPathway	3/22	0.0482333	0.501886	0	0	4.0424	12.2554	PAK1;PTPN6;VAV1
Cell Cycle: G2/M Checkpoint Homo sapiens h g2Pathway	3/22	0.0482333	0.501886	0	0	4.0424	12.2554	WEE1;GADD45A;PI4KA
Eicosanoid Metabolism Homo sapiens h eicosanoidPathway	3/23	0.0539655	0.501886	0	0	3.84008	11.2108	HPGDS;EPHX1;ALOX5AP
Regulation of eIF2 Homo sapiens h eif2Pathway	2/11	0.0623082	0.501886	0	0	5.68469	15.7788	NPY4R;EIF2S2
Skeletal muscle hypertrophy is regulated via AKT/mTOR pathway Homo sapiens h igf1mtorpathway	3/25	0.0663512	0.501886	0	0	3.49062	9.46933	INPPL1;EIF4EBP1;EIF2S2
IL 3 signaling pathway Homo sapiens h il3Pathway	2/12	0.0729501	0.501886	0	0	5.11596	13.3935	PTPN6;CSF2RB
Role of Mitochondria in Apoptotic Signaling Homo sapiens h mitochondriaPathway	2/13	0.0841227	0.501886	0	0	4.65063	11.5125	BCL2;BID
p53 Signaling Pathway Homo sapiens h p53Pathway	2/13	0.0841227	0.501886	0	0	4.65063	11.5125	GADD45A;BCL2
NFkB activation by Nontypeable Hemophilus influenzae Homo sapiens h nthiPathway	3/29	0.0945502	0.501886	0	0	2.95299	6.96498	TGFB2;IKBKG;TLR2
Double Stranded RNA Induced Gene Expression Homo sapiens h rnaPathway	2/14	0.095771	0.501886	0	0	4.26285	9.99978	IKBKG;EIF2S2
Eukaryotic protein translation Homo sapiens h eifPathway	2/14	0.095771	0.501886	0	0	4.26285	9.99978	EIF2S2;EIF3A
Apoptotic Signaling in Response to DNA Damage Homo sapiens h chemicalPathway	2/14	0.095771	0.501886	0	0	4.26285	9.99978	BCL2;BID
Agrin in Postsynaptic Differentiation Homo sapiens h agrPathway	4/47	0.100238	0.501886	0	0	2.38177	5.47857	ACTA1;PAK1;LAMC2;PAK3
p38 MAPK Signaling Pathway Homo sapiens h p38mapkPathway	3/30	0.102254	0.501886	0	0	2.84347	6.48394	MYC;DDIT3;HSPB1
fMLP induced chemokine gene expression in HMC-1 cells Homo sapiens h fMLPpathway	3/30	0.102254	0.501886	0	0	2.84347	6.48394	PAK1;NCF2;FPR1
VEGF, Hypoxia, and Angiogenesis Homo sapiens h vegfPathway	3/30	0.102254	0.501886	0	0	2.84347	6.48394	ACTA1;HSP90AA1;HIF1A
Fibrinolysis Pathway Homo sapiens h fibrinolysisPathway	2/15	0.107843	0.501886	0	0	3.93474	8.76296	SERPINE1;F13A1
IL12 and Stat4 Dependent Signaling Pathway in Th1 Development Homo sapiens h IL12Pathway	2/15	0.107843	0.501886	0	0	3.93474	8.76296	CCR5;ETV5
Telomeres, Telomerase, Cellular Aging, and Immortality Homo sapiens h telPathway	2/15	0.107843	0.501886	0	0	3.93474	8.76296	MYC;BCL2
IL-2 Receptor Beta Chain in T cell Activation Homo sapiens h il2rbPathway	4/49	0.112467	0.504018	0	0	2.27567	4.97257	CCND2;MYC;BCL2;PTPN6
Hypoxia-Inducible Factor in the Cardiovascular System Homo sapiens h hifPathway	2/16	0.120291	0.51983	0	0	3.6535	7.73752	HSP90AA1;HIF1A
Prion Pathway Homo sapiens h prionPathway	2/18	0.146135	0.597642	0	0	3.19648	6.14754	BCL2;LAMC2
Signal transduction through IL1R Homo sapiens h il1rPathway	3/36	0.153115	0.597642	0	0	2.32575	4.36442	IL1RN;TGFB2;IKBKG
Rac 1 cell motility signaling pathway Homo sapiens h rac1Pathway	3/36	0.153115	0.597642	0	0	2.32575	4.36442	PAK1;NCF2;VAV1
Downregulated of MTA-3 in ER-negative Breast Tumors Homo sapiens h mta3Pathway	2/20	0.172973	0.654056	0	0	2.84102	4.9849	HSPB1;CTSD
Inactivation of Gsk3 by AKT causes accumulation of b-catenin in Alveolar Macrophages Homo sapiens h gsk3Pathway	3/39	0.181003	0.663677	0	0	2.1316	3.64342	WIF1;IKBKG;CD14
Inhibition of Cellular Proliferation by Gleevec Homo sapiens h gleevecpathway	2/22	0.200518	0.663694	0	0	2.55665	4.10815	MYC;BCL2
Multi-Drug Resistance Factors Homo sapiens h mrpPathway	1/6	0.205945	0.663694	0	0	5.11049	8.07531	ABCC3
CTCF: First Multivalent Nuclear Factor Homo sapiens h ctcfPathway	2/23	0.214475	0.663694	0	0	2.43478	3.74849	TGFB2;MYC
Induction of apoptosis through DR3 and DR4/5 Death Receptors Homo sapiens h deathPathway	2/23	0.214475	0.663694	0	0	2.43478	3.74849	ACTA1;BID
Regulation of BAD phosphorylation Homo sapiens h badPathway	2/23	0.214475	0.663694	0	0	2.43478	3.74849	BCL2;CSF2RB
Tumor Suppressor Arf Inhibits Ribosomal Biogenesis Homo sapiens h arfPathway	2/23	0.214475	0.663694	0	0	2.43478	3.74849	HSP90AA1;MYC
mTOR Signaling Pathway Homo sapiens h mTORPathway	2/24	0.228518	0.663694	0	0	2.32398	3.43053	EIF4EBP1;EIF3A
cdc25 and chk1 Regulatory Pathway in response to DNA damage Homo sapiens h cdc25Pathway	1/7	0.23589	0.663694	0	0	4.25852	6.15096	WEE1
Ion Channels and Their Functional Role in Vascular Endothelium Homo sapiens h raccPathway	3/45	0.240158	0.663694	0	0	1.82652	2.60545	HSP90AA1;FPR1;CCR5
Corticosteroids and cardioprotection Homo sapiens h gcrPathway	2/25	0.242619	0.663694	0	0	2.22283	3.1481	HSP90AA1;NPPA
Inhibition of Matrix Metalloproteinases Homo sapiens h reckPathway	1/8	0.264707	0.663694	0	0	3.64997	4.85129	TIMP1
Multi-step Regulation of Transcription by Pitx2 Homo sapiens h pitx2Pathway	2/27	0.270903	0.663694	0	0	2.04479	2.67048	CCND2;WIF1
Influence of Ras and Rho proteins on G1 to S Transition Homo sapiens h RacCycDPathway	2/28	0.285042	0.663694	0	0	1.96604	2.46761	PAK1;IKBKG
Beta-arrestins in GPCR Desensitization Homo sapiens h bArrestinPathway	2/28	0.285042	0.663694	0	0	1.96604	2.46761	FPR1;CCR5
Regulation of MAP Kinase Pathways Through Dual Specificity Phosphatases Homo sapiens h dspPathway	1/9	0.292439	0.663694	0	0	3.19356	3.92648	DUSP4
West Nile Virus Homo sapiens h WNVpathway	1/9	0.292439	0.663694	0	0	3.19356	3.92648	EEF1A1
Pertussis toxin-insensitive CCR5 Signaling in Macrophage Homo sapiens h Ccr5Pathway	1/9	0.292439	0.663694	0	0	3.19356	3.92648	CCR5
Activation of cAMP-dependent protein kinase, PKA Homo sapiens h gsPathway	2/29	0.299153	0.663694	0	0	1.89312	2.28462	FPR1;CCR5
ADP-Ribosylation Factor Homo sapiens h arapPathway	2/29	0.299153	0.663694	0	0	1.89312	2.28462	CYTH4;NCF2
Mechanism of Gene Regulation by Peroxisome Proliferators via PPARa Homo sapiens h pparaPathway	3/52	0.312336	0.663694	0	0	1.56502	1.82117	HSP90AA1;MYC;ME1
Role of Beta-arrestins in the activation and targeting of MAP kinases Homo sapiens h barr-mapkPathway	2/30	0.313217	0.663694	0	0	1.82542	2.11905	FPR1;CCR5
WNT Signaling Pathway Homo sapiens h wntPathway	2/30	0.313217	0.663694	0	0	1.82542	2.11905	WIF1;MYC
Alternative Complement Pathway Homo sapiens h alternativePathway	1/10	0.319126	0.663694	0	0	2.83857	3.24213	C7
Overview of telomerase protein component gene hTert Transcriptional Regulation Homo sapiens h tertpathway	1/10	0.319126	0.663694	0	0	2.83857	3.24213	MYC
Keratinocyte Differentiation Homo sapiens h keratinocytePathway	3/53	0.32275	0.663694	0	0	1.53364	1.73435	CEBPA;BCL2;IKBKG
Rho cell motility signaling pathway Homo sapiens h rhoPathway	2/32	0.341141	0.663694	0	0	1.70355	1.83209	NCF2;VAV1
IL22 Soluble Receptor Signaling Pathway Homo sapiens h il22bppathway	1/11	0.344808	0.663694	0	0	2.55458	2.72004	IL10RA
EPO Signaling Pathway Homo sapiens h epoPathway	1/11	0.344808	0.663694	0	0	2.55458	2.72004	PTPN6
MAPKinase Signaling Pathway Homo sapiens h mapkPathway	3/56	0.35397	0.663694	0	0	1.4466	1.50236	CEBPA;PAK1;MYC
Ceramide Signaling Pathway Homo sapiens h ceramidePathway	2/33	0.354972	0.663694	0	0	1.64851	1.70738	BCL2;IKBKG
Role of EGF Receptor Transactivation by GPCRs in Cardiac Hypertrophy Homo sapiens h cardiacegfPathway	2/33	0.354972	0.663694	0	0	1.64851	1.70738	MYC;IKBKG
Roles of Beta-arrestin-dependent Recruitment of Src Kinases in GPCR Signaling Homo sapiens h bArrestin-srcPathway	2/34	0.368698	0.663694	0	0	1.59691	1.59336	FPR1;CCR5
CARM1 and Regulation of the Estrogen Receptor Homo sapiens h carm-erPathway	1/12	0.369522	0.663694	0	0	2.32223	2.31188	GRIP1
Cell to Cell Adhesion Signaling Homo sapiens h cell2cellPathway	1/12	0.369522	0.663694	0	0	2.32223	2.31188	ACTA1
Lectin Induced Complement Pathway Homo sapiens h lectinPathway	1/13	0.393305	0.663694	0	0	2.1286	1.98634	C7
Erythropoietin mediated neuroprotection through NF-kB Homo sapiens h eponfkbPathway	1/13	0.393305	0.663694	0	0	2.1286	1.98634	HIF1A
Melanocyte Development and Pigmentation Pathway Homo sapiens h melanocytepathway	1/13	0.393305	0.663694	0	0	2.1286	1.98634	BCL2
RB Tumor Suppressor/Checkpoint Signaling in response to DNA damage Homo sapiens h rbPathway	1/13	0.393305	0.663694	0	0	2.1286	1.98634	WEE1
Platelet Amyloid Precursor Protein Pathway Homo sapiens h plateletAppPathway	1/14	0.416192	0.663694	0	0	1.96476	1.72232	SERPINE1
Transcription Regulation by Methyltransferase of CARM1 Homo sapiens h carm1Pathway	1/14	0.416192	0.663694	0	0	1.96476	1.72232	BCL2
AKAP95 role in mitosis and chromosome dynamics Homo sapiens h akap95Pathway	1/14	0.416192	0.663694	0	0	1.96476	1.72232	NPY4R
IL-7 Signal Transduction Homo sapiens h il7Pathway	1/15	0.438217	0.663694	0	0	1.82432	1.50514	BCL2
ChREBP regulation by carbohydrates and cAMP Homo sapiens h chrebpPathway	2/40	0.448262	0.663694	0	0	1.34434	1.07867	FPR1;CCR5
Bone Remodeling Homo sapiens h ranklPathway	1/16	0.459412	0.663694	0	0	1.70261	1.3243	IKBKG
The IGF-1 Receptor and Longevity Homo sapiens h longevityPathway	1/16	0.459412	0.663694	0	0	1.70261	1.3243	CAT
Cadmium induces DNA synthesis and proliferation in macrophages Homo sapiens h cdMacPathway	1/16	0.459412	0.663694	0	0	1.70261	1.3243	MYC
Endocytotic role of NDK, Phosphins and Dynamin Homo sapiens h ndkDynaminPathway	1/16	0.459412	0.663694	0	0	1.70261	1.3243	BIN1
Role of PI3K subunit p85 in regulation of Actin Organization and Cell Migration Homo sapiens h cdc42racPathway	1/16	0.459412	0.663694	0	0	1.70261	1.3243	PAK1
Y branching of actin filaments Homo sapiens h actinYPathway	1/16	0.459412	0.663694	0	0	1.70261	1.3243	PIR
Actions of Nitric Oxide in the Heart Homo sapiens h no1Pathway	2/42	0.473521	0.663694	0	0	1.27699	0.954628	HSP90AA1;TNNI1
uCalpain and friends in Cell spread Homo sapiens h ucalpainPathway	1/17	0.479809	0.663694	0	0	1.59612	1.17214	ACTA1
Activation of Csk by cAMP-dependent Protein Kinase Inhibits Signaling through the T Cell Receptor Homo sapiens h CSKPathway	2/43	0.485886	0.663694	0	0	1.24578	0.899182	FPR1;CCR5
NFAT and Hypertrophy of the heart Homo sapiens h nfatPathway	2/44	0.498069	0.663694	0	0	1.21606	0.847614	ACTA1;NPPA
Chaperones modulate interferon Signaling Pathway Homo sapiens h tidPathway	1/18	0.499437	0.663694	0	0	1.50215	1.0429	IKBKG
Internal Ribosome entry pathway Homo sapiens h iresPathway	1/18	0.499437	0.663694	0	0	1.50215	1.0429	EIF3A
AKT Signaling Pathway Homo sapiens h aktPathway	1/18	0.499437	0.663694	0	0	1.50215	1.0429	HSP90AA1
ATM Signaling Pathway Homo sapiens h atmPathway	1/18	0.499437	0.663694	0	0	1.50215	1.0429	GADD45A
METS affect on Macrophage Differentiation Homo sapiens h etsPathway	1/18	0.499437	0.663694	0	0	1.50215	1.0429	CSF1R
Role of MAL in Rho-Mediated Activation of SRF Homo sapiens h malPathway	1/19	0.518325	0.663694	0	0	1.41862	0.932252	ACTA1
TGF beta signaling pathway Homo sapiens h tgfbPathway	1/20	0.536501	0.663694	0	0	1.34389	0.836821	TGFB2
FAS signaling pathway ( CD95 ) Homo sapiens h fasPathway	1/20	0.536501	0.663694	0	0	1.34389	0.836821	PAK1
The Co-Stimulatory Signal During T-cell Activation Homo sapiens h ctla4Pathway	1/20	0.536501	0.663694	0	0	1.34389	0.836821	CD86
Ras Signaling Pathway Homo sapiens h rasPathway	1/20	0.536501	0.663694	0	0	1.34389	0.836821	VAV1
Lissencephaly gene (LIS1) in neuronal migration and development Homo sapiens h Lis1Pathway	1/20	0.536501	0.663694	0	0	1.34389	0.836821	LRP8
NF-kB Signaling Pathway Homo sapiens h nfkbPathway	1/21	0.553993	0.663694	0	0	1.27663	0.753981	IKBKG
Phosphoinositides and their downstream targets. Homo sapiens h ptdinsPathway	1/21	0.553993	0.663694	0	0	1.27663	0.753981	PFKP
Control of skeletal myogenesis by HDAC and calcium/calmodulin-dependent kinase (CaMK) Homo sapiens h hdacPathway	1/21	0.553993	0.663694	0	0	1.27663	0.753981	GRIP1
PKC-catalyzed phosphorylation of inhibitory phosphoprotein of myosin phosphatase Homo sapiens h myosinPathway	1/21	0.553993	0.663694	0	0	1.27663	0.753981	VAV1
Growth Hormone Signaling Pathway Homo sapiens h ghPathway	1/22	0.570825	0.668952	0	0	1.21577	0.681651	PTPN6
Erk1/Erk2 Mapk Signaling pathway Homo sapiens h erkPathway	1/22	0.570825	0.668952	0	0	1.21577	0.681651	MYC
Intrinsic Prothrombin Activation Pathway Homo sapiens h intrinsicPathway	1/23	0.587022	0.668952	0	0	1.16045	0.618162	F8
TNF/Stress Related Signaling Homo sapiens h stressPathway	1/23	0.587022	0.668952	0	0	1.16045	0.618162	IKBKG
Cyclins and Cell Cycle Regulation Homo sapiens h cellcyclePathway	1/23	0.587022	0.668952	0	0	1.16045	0.618162	CCND2
HIV-1 Nef: negative effector of Fas and TNF Homo sapiens h HivnefPathway	2/53	0.599026	0.668952	0	0	1.00099	0.512957	BCL2;BID
Regulation of eIF4e and p70 S6 Kinase Homo sapiens h eif4Pathway	1/24	0.602609	0.668952	0	0	1.10994	0.562168	EIF4EBP1
Segmentation Clock Homo sapiens h hesPathway	1/24	0.602609	0.668952	0	0	1.10994	0.562168	WIF1
T Cell Receptor Signaling Pathway Homo sapiens h tcrPathway	2/55	0.619277	0.681205	0	0	0.963117	0.461528	NCF2;VAV1
Links between Pyk2 and Map Kinases Homo sapiens h pyk2Pathway	1/26	0.632043	0.688984	0	0	1.02104	0.468449	PAK1
Thrombin signaling and protease-activated receptors Homo sapiens h Par1Pathway	1/27	0.645933	0.697838	0	0	0.981714	0.429067	CYTH4
Role of ERBB2 in Signal Transduction and Oncology Homo sapiens h her2Pathway	1/28	0.659299	0.705976	0	0	0.945305	0.393793	GRIP1
The information-processing pathway at the IFN-beta enhancer Homo sapiens h pcafpathway	1/29	0.672162	0.707231	0	0	0.911497	0.362098	IRF5
Fc Epsilon Receptor I Signaling in Mast Cells Homo sapiens h fcer1Pathway	1/29	0.672162	0.707231	0	0	0.911497	0.362098	VAV1
mCalpain and friends in Cell motility Homo sapiens h mCalpainPathway	1/30	0.684539	0.714045	0	0	0.88002	0.333536	ACTA1
BCR Signaling Pathway Homo sapiens h bcrPathway	1/31	0.69645	0.714156	0	0	0.850642	0.307728	VAV1
Erk and PI-3 Kinase Are Necessary for Collagen Binding in Corneal Epithelia Homo sapiens h ecmPathway	1/31	0.69645	0.714156	0	0	0.850642	0.307728	ACTA1
Integrin Signaling Pathway Homo sapiens h integrinPathway	1/33	0.718941	0.731024	0	0	0.797394	0.263121	ACTA1
Angiotensin II mediated activation of JNK Pathway via Pyk2 dependent signaling Homo sapiens h At1rPathway	1/34	0.729554	0.735634	0	0	0.77319	0.243804	PAK1
Trefoil Factors Initiate Mucosal Healing Homo sapiens h tffPathway	1/36	0.749595	0.749595	0	0	0.728932	0.210094	IKBKG

## Sheet: GO_BP_UP
Term	Overlap	P-value	Adjusted P-value	Old P-value	Old Adjusted P-value	Odds Ratio	Combined Score	Genes
Glutathione Metabolic Process (GO:0006749)	11/38	9.64004e-08	0.000275705	0	0	10.5383	170.244	GSTM4;GSTM3;HPGDS;GSTM2;GCLC;GSTM1;GSTA4;GSTA2;GSR;GSTA1;GCLM
Negative Regulation of Leukocyte Activation (GO:0002695)	8/21	5.17215e-07	0.000739617	0	0	15.8655	229.651	MILR1;CD84;CLEC12A;CD300A;PTPN6;FCGR2B;CD33;HAVCR2
Regulation of Interleukin-6 Production (GO:0032675)	17/114	1.27424e-06	0.00121478	0	0	4.55361	61.8069	CARD9;TREM2;NLRC3;AIF1;EREG;LILRA5;TLR1;TYROBP;GPNMB;CLEC7A;PLCG2;SIRPA;TLR8;NCKAP1L;TLR7;PTPN6;TLR2
Negative Regulation of Cytokine Production (GO:0001818)	22/191	3.35153e-06	0.00218989	0	0	3.39262	42.7677	CD84;SLC11A1;ANXA4;LAPTM5;TREM2;NLRC3;INHBA;RNASE1;LILRA5;TYROBP;GPNMB;DDIT3;SIRPA;HMOX1;TLR8;NCKAP1L;PTPN6;VSIG4;SIGLEC1;FCGR2B;CD33;HAVCR2
Negative Regulation of Leukocyte Degranulation (GO:0043301)	5/8	3.82847e-06	0.00218989	0	0	42.8193	534.087	CD84;SPI1;CD300A;NCKAP1L;FCGR2B
Positive Regulation of Cytokine Production (GO:0001819)	30/325	6.36138e-06	0.00276342	0	0	2.66191	31.8504	CD86;CSF1R;CLEC12A;SERPINE1;EBI3;CLEC9A;HIF1A;LY9;AIF1;PIK3CG;LILRA5;CLEC7A;PLCG2;HMOX1;HAVCR2;SLC11A1;NFAM1;CARD9;LAPTM5;EREG;TLR1;SLC7A5;TYROBP;DDIT3;TLR8;TLR7;IRF5;IL6ST;ATF4;TLR2
Inflammatory Response (GO:0006954)	26/261	6.76362e-06	0.00276342	0	0	2.88921	34.393	CSF1R;IL1RN;GPR68;C5AR1;FPR1;TREM2;NLRC4;CXCL13;ITGAL;AIF1;PIK3CG;C3AR1;IKBKG;CCR5;CCR1;GSDMA;SLC11A1;NFAM1;CYBB;RNASE1;TLR1;NOX4;SIGLEC1;FCGR2B;GSDME;TLR2
L-alpha-amino Acid Transmembrane Transport (GO:1902475)	9/38	8.94408e-06	0.00308936	0	0	8.00523	93.057	SLC7A5;SLC38A1;SLC7A8;SLC1A2;SLC1A4;SLC3A2;SLC17A7;SLC7A11;SLC7A3
Negative Regulation of Myeloid Leukocyte Mediated Immunity (GO:0002887)	4/5	9.72178e-06	0.00308936	0	0	102.64	1184.58	CX3CR1;CD84;SPI1;CD300A
Negative Regulation of Lymphocyte Activation (GO:0051250)	7/27	4.82878e-05	0.0119424	0	0	9.00817	89.5261	LGALS3;CLEC12A;GPNMB;FGL1;LAPTM5;TNFAIP8L2;FCGR2B
Superoxide Anion Generation (GO:0042554)	6/19	5.0108e-05	0.0119424	0	0	11.8673	117.502	NCF1;NCF2;NCF4;CYBB;NOX4;RNASE1
Microglial Cell Activation (GO:0001774)	6/19	5.0108e-05	0.0119424	0	0	11.8673	117.502	CX3CR1;C1QA;TYROBP;C5AR1;TREM2;AIF1
Superoxide Metabolic Process (GO:0006801)	8/37	5.74702e-05	0.01221	0	0	7.10622	69.3869	NQO1;NCF1;NCF2;NCF4;CYBB;NOX4;MT3;RNASE1
Amino Acid Import Across Plasma Membrane (GO:0089718)	7/28	6.23011e-05	0.01221	0	0	8.57876	83.0727	SLC7A5;SLC6A9;SLC7A8;SLC1A2;SLC1A4;SLC3A2;SLC7A3
Sulfur Amino Acid Transport (GO:0000101)	4/7	6.40384e-05	0.01221	0	0	34.2098	330.331	SLC7A5;SLC1A4;SLC3A2;SLC7A11
Cellular Response to Cytokine Stimulus (GO:0071345)	25/289	0.000105812	0.0175211	0	0	2.46576	22.5712	PTPRT;CSF1R;CEBPA;DOCK8;CSF2RB;HIF1A;AIF1;LRP8;LILRA5;LONP1;ANKRD1;SIRPA;CCR1;IL10RA;RPL13A;PRLR;EREG;MMP12;HAX1;IRF5;PTPN6;IL6ST;CRLF1;GSDME;TLR2
Regulation of Interferon-Beta Production (GO:0032648)	9/51	0.000107709	0.0175211	0	0	5.52368	50.4648	HSP90AA1;OAS3;SIRPA;TLR8;POLR3G;IRF5;TLR7;NLRC3;TLR2
Synapse Pruning (GO:0098883)	4/8	0.000124249	0.0175211	0	0	25.656	230.73	C1QB;CX3CR1;TREM2;C1QC
Negative Regulation of Ferroptosis (GO:0110076)	4/8	0.000124249	0.0175211	0	0	25.656	230.73	NQO1;HMOX1;SLC7A11;SQSTM1
Regulation of Tumor Necrosis Factor Production (GO:0032680)	15/131	0.000126551	0.0175211	0	0	3.34737	30.0422	CX3CR1;HSPB1;NLRC3;LILRA5;TLR1;TYROBP;CLEC7A;OAS3;PLCG2;SIRPA;PTPN6;FCGR2B;CD33;HAVCR2;TLR2
Negative Regulation of Programmed Cell Death (GO:0043069)	30/382	0.000131781	0.0175211	0	0	2.22415	19.8714	HSPB1;TREM2;SLC7A11;NOL3;COMP;CCND2;GRK5;MYC;CLEC5A;LONP1;HMOX1;NCKAP1L;HTATIP2;TNFSF18;NQO1;TIGAR;CDSN;ANXA4;RHBDD1;LAPTM5;ASNS;PRLR;GCLC;KRT18;HAX1;BCL2;NUPR1;ATF5;IL6ST;SQSTM1
Positive Regulation of Interleukin-6 Production (GO:0032755)	11/77	0.000140547	0.0175211	0	0	4.30238	38.162	TLR1;TYROBP;CLEC7A;CARD9;PLCG2;TLR8;TLR7;AIF1;EREG;TLR2;LILRA5
Negative Regulation of Signal Transduction (GO:0009968)	24/277	0.000140904	0.0175211	0	0	2.46809	21.8856	PTPRT;CX3CR1;CITED1;GDF15;NOG;PLEK;INPPL1;TREM2;RPGRIP1L;FSTL3;SFRP2;CILP;FRZB;WIF1;INPP5D;TMBIM1;BCL2;SIRPA;DACT3;BLVRB;PTPN6;CHAC1;SQSTM1;BEND6
Pattern Recognition Receptor Signaling Pathway (GO:0002221)	10/65	0.000149708	0.0178403	0	0	4.68988	41.303	TLR1;CLEC7A;TIFA;PLCG2;TLR8;TLR7;NLRC4;CTSS;IPO5;TLR2
T Cell Proliferation (GO:0042098)	5/15	0.000164635	0.0188343	0	0	12.8411	111.869	TNFSF18;DOCK8;SLC11A1;EBI3;PIK3CG
Regulation of Cell Adhesion Mediated by Integrin (GO:0033628)	7/33	0.000190759	0.0209835	0	0	6.9272	59.328	P2RY12;TGFB2;SFRP2;SERPINE1;NCKAP1L;PIK3CG;FERMT3
Negative Regulation of Neuron Apoptotic Process (GO:0043524)	11/81	0.000222526	0.0235713	0	0	4.05568	34.1102	CX3CR1;TOX3;CITED1;TMBIM1;BCL2;PYCR1;IL6ST;HIF1A;MT3;CRLF1;ATF4
Antifungal Innate Immune Response (GO:0061760)	5/16	0.000232063	0.0237035	0	0	11.6731	97.6867	CX3CR1;CLEC4D;CLEC7A;CARD9;PLCG2
Regulation of Interleukin-1 Beta Production (GO:0032651)	11/82	0.000248397	0.0244971	0	0	3.99835	33.1882	PANX1;CX3CR1;TYROBP;CLEC7A;HSPB1;SIRPA;TLR8;TRIM16;NLRC4;CD33;LILRA5
Negative Regulation of Immune Response (GO:0050777)	10/70	0.000280126	0.0259455	0	0	4.29794	35.1583	LGALS3;SPI1;CLEC12A;CD300A;LONP1;TREM2;NLRC3;PTPN6;FCGR2B;HAVCR2
Macrophage Activation (GO:0042116)	7/35	0.000281227	0.0259455	0	0	6.43173	52.588	TLR1;C1QA;SLC11A1;C5AR1;PLCG2;TREM2;AIF1
Vascular Transport (GO:0010232)	11/84	0.00030781	0.0264053	0	0	3.8884	31.4417	ABCC3;ABCC4;SLC7A5;SLC38A1;ABCC2;SLC7A8;SLC6A9;SLC2A1;SLC1A2;SLC1A4;SLC7A3
Positive Regulation of Cell Adhesion Mediated by Integrin (GO:0033630)	5/17	0.000318596	0.0264053	0	0	10.6998	86.1505	P2RY12;TGFB2;SFRP2;NCKAP1L;CXCL13
Neutral Amino Acid Transport (GO:0015804)	7/36	0.000337869	0.0264053	0	0	6.20962	49.6326	SLC7A5;SLC38A1;SLC6A9;SLC7A8;SLC1A4;SLC3A2;SLC7A11
Positive Regulation of Tumor Necrosis Factor Superfamily Cytokine Production (GO:1903557)	11/85	0.000341739	0.0264053	0	0	3.83566	30.6141	CD86;TLR1;TYROBP;CLEC7A;OAS3;PLCG2;HSPB1;FCGR2B;HAVCR2;TLR2;LILRA5
L-serine Metabolic Process (GO:0006563)	4/10	0.000350839	0.0264053	0	0	17.1022	136.051	SRR;PSAT1;SHMT2;PSPH
Regulation of Macrophage Migration (GO:1905521)	4/10	0.000350839	0.0264053	0	0	17.1022	136.051	CX3CR1;P2RY12;CSF1R;RTN4
Regulation of Phagocytosis, Engulfment (GO:0060099)	4/10	0.000350839	0.0264053	0	0	17.1022	136.051	CD300A;PLCG2;NCKAP1L;TREM2
Transport Across Blood-Brain Barrier (GO:0150104)	11/86	0.000378757	0.0277755	0	0	3.78432	29.8152	ABCC3;ABCC4;SLC7A5;SLC38A1;ABCC2;SLC7A8;SLC6A9;SLC2A1;SLC1A2;SLC1A4;SLC7A3
Positive Regulation of Interferon-Beta Production (GO:0032728)	7/37	0.000403295	0.0286032	0	0	6.00232	46.9132	HSP90AA1;OAS3;POLR3G;TLR8;IRF5;TLR7;TLR2
Regulation of Apoptotic Process (GO:0042981)	45/704	0.000410046	0.0286032	0	0	1.79015	13.9618	CITED1;HSPB1;NLRC4;NOL3;LRP8;RTN4;COMP;LGALS3;CCND2;GRK5;FRZB;MYC;CLEC5A;LONP1;ANKRD1;PMAIP1;NCKAP1L;BID;CTSD;HTATIP2;TNFSF18;HSP90AA1;TNFRSF12A;GADD45A;ANXA4;RHBDD1;ASNS;PRLR;MLLT11;TOX3;GCLC;MELK;HAX1;SFRP2;KRT18;BIN1;BCL2;PTPN6;IRF5;NUPR1;ATF5;IL6ST;ATF6;SQSTM1;ATF4
Regulation of Interferon-Alpha Production (GO:0032647)	6/27	0.000422472	0.0287683	0	0	7.34339	57.0537	GPNMB;TLR8;NLRC3;IRF5;TLR7;HAVCR2
Intracellular Signaling Cassette (GO:0141124)	27/354	0.000444326	0.0294227	0	0	2.14872	16.5859	CX3CR1;CEBPA;CITED1;FPR1;NLRC3;PIK3CG;PIK3R5;NPPB;MYC;NPPA;C3AR1;PLCG2;IKBKG;CCR5;CCR1;P2RY12;RNASE1;VAV1;HIPK2;TIAM2;RCAN1;SLC7A8;DDIT3;TLR8;TLR7;PTPN6;ATF4
Positive Regulation of Response to External Stimulus (GO:0032103)	16/163	0.000454711	0.0294227	0	0	2.81681	21.6777	P2RY12;CEBPA;SERPINE1;CD180;LY86;TREM2;NLRC4;PLA2G7;AIF1;EREG;LILRA5;LGALS3;TLR8;POLR3G;TLR7;TLR2
Regulation of Type II Interferon Production (GO:0032649)	11/88	0.000462945	0.0294227	0	0	3.68564	28.298	SLC7A5;CLEC7A;SLC11A1;DDIT3;EBI3;LAPTM5;SIRPA;TLR8;TLR7;INHBA;HAVCR2
Cell Junction Disassembly (GO:0150146)	3/5	0.000504144	0.0306777	0	0	38.4368	291.837	C1QB;CX3CR1;C1QC
Regulation of Antigen Processing and Presentation (GO:0002577)	3/5	0.000504144	0.0306777	0	0	38.4368	291.837	WAS;FCGR2B;CTSS
Regulation of Ferroptosis (GO:0110075)	4/11	0.000534903	0.0318713	0	0	14.6583	110.427	NQO1;HMOX1;SLC7A11;SQSTM1
Negative Regulation of T Cell Activation (GO:0050868)	8/51	0.000595444	0.0347545	0	0	4.78908	35.5647	CD86;LGALS3;GPNMB;FGL1;LAPTM5;TNFAIP8L2;VSIG4;HAVCR2
Negative Regulation of B Cell Activation (GO:0050869)	5/20	0.000726636	0.0415636	0	0	8.55852	61.8532	TYROBP;CD300A;LAPTM5;INHBA;FCGR2B
L-amino Acid Transport (GO:0015807)	6/30	0.000769681	0.0423325	0	0	6.42447	46.0604	SLC7A5;SLC38A1;SLC7A8;SLC1A4;SLC3A2;SLC7A11
Intrinsic Apoptotic Signaling Pathway in Response to Endoplasmic Reticulum Stress (GO:0070059)	6/30	0.000769681	0.0423325	0	0	6.42447	46.0604	ERN1;DDIT3;BCL2;TRIB3;CHAC1;ATF4
Regulation of Immune Response (GO:0050776)	11/94	0.000814599	0.0439576	0	0	3.41814	24.3126	TGFB2;CLEC12A;CD300A;FGL1;INPP5D;CARD9;INPPL1;TREM2;CXCL13;FCGR2B;LRP8
Positive Regulation of Chemokine Production (GO:0032722)	8/54	0.000881072	0.0466642	0	0	4.47605	31.4862	CSF1R;CLEC7A;OAS3;HMOX1;TLR7;AIF1;HIF1A;TLR2
Regulation of Microglial Cell Migration (GO:1904139)	3/6	0.000979999	0.0478724	0	0	25.6232	177.516	CX3CR1;P2RY12;TREM2
Leukotriene Transport (GO:0071716)	3/6	0.000979999	0.0478724	0	0	25.6232	177.516	ABCC3;ABCC4;ABCC2
Negative Regulation of Neutrophil Activation (GO:1902564)	3/6	0.000979999	0.0478724	0	0	25.6232	177.516	CLEC12A;PTPN6;FCGR2B
Positive Regulation of Type I Interferon Production (GO:0032481)	9/68	0.000987233	0.0478724	0	0	3.92863	27.1885	HSP90AA1;CLEC12A;GPNMB;OAS3;TLR8;POLR3G;IRF5;TLR7;TLR2
Regulation of Cytokine Production Involved in Inflammatory Response (GO:1900015)	8/55	0.000997542	0.0478724	0	0	4.38058	30.2708	CLEC7A;CARD9;SIRPA;PLD4;HMOX1;TREM2;NLRC3;HIF1A
Positive Regulation of Tumor Necrosis Factor Production (GO:0032760)	10/82	0.00100778	0.0478724	0	0	3.57938	24.6977	TLR1;TYROBP;CLEC7A;OAS3;PLCG2;HSPB1;FCGR2B;HAVCR2;TLR2;LILRA5
Positive Regulation of Production of Molecular Mediator of Immune Response (GO:0002702)	7/43	0.00103779	0.0478724	0	0	5.00037	34.3559	CD86;SASH3;SLC7A5;GNPDA1;CLEC7A;LAPTM5;IRF5
Regulation of Chemokine Production (GO:0032642)	7/43	0.00103779	0.0478724	0	0	5.00037	34.3559	CSF1R;HMOX1;TREM2;TLR7;AIF1;HIF1A;TLR2
Positive Regulation of Interleukin-1 Beta Production (GO:0032731)	8/56	0.00112601	0.0511171	0	0	4.2891	29.119	PANX1;TYROBP;CLEC7A;HSPB1;TLR8;TRIM16;NLRC4;LILRA5
Regulation of Neuron Apoptotic Process (GO:0043523)	13/129	0.00118487	0.051313	0	0	2.89322	19.4949	TGFB2;CITED1;TREM2;MT3;TOX3;DDIT3;TMBIM1;BCL2;NUPR1;IL6ST;FCGR2B;CRLF1;ATF4
Amino Acid Transport (GO:0006865)	7/44	0.00119459	0.051313	0	0	4.86497	32.741	SLC7A5;SLC38A1;SLC6A8;SLC7A8;SLC1A4;SLC3A2;SLC7A3
Response to Unfolded Protein (GO:0006986)	7/44	0.00119459	0.051313	0	0	4.86497	32.741	ERN1;HSP90AA1;HSPH1;RHBDD1;DDIT3;HSPA4L;HSPB1
Positive Regulation of Programmed Cell Death (GO:0043068)	20/248	0.00120209	0.051313	0	0	2.27281	15.2817	TNFRSF12A;GADD45A;LAPTM5;NLRC4;MLLT11;LGALS3;SFRP2;MELK;BIN1;FRZB;ANKRD1;BCL2;PMAIP1;IRF5;BID;ATF6;CTSD;SQSTM1;ATF4;HTATIP2
Negative Regulation of Cell Population Proliferation (GO:0008285)	27/379	0.00124104	0.0521967	0	0	1.99347	13.3399	CEBPA;ATP8A2;TREM2;NLRC3;AIF1;GPNMB;FRZB;MYC;HMOX1;E2F3;APOE;CD33;CGREF1;TGFB2;CD300A;NOG;P3H2;INHBA;EREG;RCAN1;SFRP2;NOX4;STRN;PTPN6;NUPR1;ATF5;GSDME
Cellular Response to Chemical Stress (GO:0062197)	11/100	0.00136362	0.0551596	0	0	3.1867	21.0246	NQO1;SRXN1;SESN2;GSR;LONP1;PYCR1;HIF1A;MT3;AIF1;ETV5;ATF4
Regulation of Nitric Oxide Biosynthetic Process (GO:0045428)	7/45	0.00136935	0.0551596	0	0	4.7367	31.2311	CX3CR1;HSP90AA1;CLEC7A;SIRPA;ASL;APOE;RNASE1
Regulation of B Cell Proliferation (GO:0030888)	7/45	0.00136935	0.0551596	0	0	4.7367	31.2311	SASH3;TYROBP;CD300A;BCL2;IRS2;NCKAP1L;FCGR2B
Negative Regulation of Oxidative Stress-Induced Intrinsic Apoptotic Signaling Pathway (GO:1902176)	5/23	0.00143598	0.0557789	0	0	7.13099	46.6788	HSPB1;PYCR1;NOL3;HIF1A;ATF4
Prostanoid Metabolic Process (GO:0006692)	5/23	0.00143598	0.0557789	0	0	7.13099	46.6788	HPGDS;GSTM1;HPGD;GSTA1;PTGDS
Regulation of Innate Immune Response (GO:0045088)	10/86	0.00145812	0.0557789	0	0	3.39028	22.1406	CD300A;LONP1;TLR8;POLR3G;TREM2;NLRC3;PTPN6;FCGR2B;LRP8;EREG
Regulation of Leukocyte Migration (GO:0002685)	4/14	0.00148224	0.0557789	0	0	10.2592	66.8305	TNFSF18;HMOX1;NCKAP1L;RNASE1
Regulation of Macrophage Cytokine Production (GO:0010935)	4/14	0.00148224	0.0557789	0	0	10.2592	66.8305	TGFB2;LAPTM5;PLCG2;RTN4
Regulation of Intrinsic Apoptotic Signaling Pathway (GO:2001242)	7/46	0.00156344	0.0580707	0	0	4.61501	29.8169	DDIT3;BCL2;PMAIP1;NUPR1;NOL3;BID;GSDME
Thyroid Hormone Transport (GO:0070327)	3/7	0.00166697	0.0595943	0	0	19.2164	122.922	SLC7A5;SLC7A8;SLC3A2
Negative Regulation of B Cell Receptor Signaling Pathway (GO:0050859)	3/7	0.00166697	0.0595943	0	0	19.2164	122.922	CD300A;PTPN6;FCGR2B
Nonribosomal Peptide Biosynthetic Process (GO:0019184)	3/7	0.00166697	0.0595943	0	0	19.2164	122.922	GCLC;CHAC1;GCLM
Cellular Defense Response (GO:0006968)	7/47	0.00177829	0.0617852	0	0	4.4994	28.4906	CX3CR1;TYROBP;NCF1;NCF2;C5AR1;CLEC5A;CCR5
Toll-Like Receptor Signaling Pathway (GO:0002224)	6/35	0.00179307	0.0617852	0	0	5.31542	33.6138	TLR1;PLCG2;TLR8;TLR7;CTSS;TLR2
Positive Regulation of Mononuclear Cell Migration (GO:0071677)	6/35	0.00179307	0.0617852	0	0	5.31542	33.6138	CCR1;LGALS3;SERPINE1;AIF1;PLA2G7;RTN4
L-glutamate Transmembrane Transport (GO:0015813)	4/15	0.00196137	0.0652268	0	0	9.32606	58.1397	SLC1A2;SLC1A4;SLC17A7;SLC7A11
Dendritic Cell Chemotaxis (GO:0002407)	4/15	0.00196137	0.0652268	0	0	9.32606	58.1397	CCR1;TRPM2;CCR5;PIK3CG
Negative Regulation of Phagocytosis (GO:0050765)	4/15	0.00196137	0.0652268	0	0	9.32606	58.1397	CD300A;SIRPA;FCGR2B;TLR2
Cellular Response to Oxidative Stress (GO:0034599)	12/121	0.0020685	0.0672263	0	0	2.83939	17.5501	NQO1;SRXN1;SESN2;GSR;LONP1;PYCR1;HIF1A;MT3;AIF1;SLC8A1;ETV5;ATF4
Negative Regulation of Cell Growth (GO:0030308)	12/121	0.0020685	0.0672263	0	0	2.83939	17.5501	NPPB;TGFB2;BMP10;SFRP2;FRZB;SESN2;OSGIN1;DACT3;INHBA;OSTN;MT3;RTN4
Cellular Response to Molecule of Bacterial Origin (GO:0071219)	12/123	0.00237517	0.0741488	0	0	2.78794	16.8466	CD86;CX3CR1;SERPINE1;CD180;ANKRD1;IRF5;CXCL13;CCR5;CD68;FCGR2B;PPM1E;TLR2
Positive Regulation of Interleukin-1 Production (GO:0032732)	8/63	0.00243778	0.0741488	0	0	3.74185	22.5135	PANX1;TYROBP;CLEC7A;HSPB1;TLR8;TRIM16;NLRC4;LILRA5
L-glutamate Import (GO:0051938)	4/16	0.0025378	0.0741488	0	0	8.54844	51.0894	SLC1A2;SLC1A4;SLC17A7;SLC7A11
Modified Amino Acid Transport (GO:0072337)	4/16	0.0025378	0.0741488	0	0	8.54844	51.0894	SLC6A8;MGST1;SLC1A4;SLC7A11
+ Reg of Myeloid Leukocyte Cytokine Production Inv in Imm Resp (GO:0061081)	4/16	0.0025378	0.0741488	0	0	8.54844	51.0894	NR4A3;LAPTM5;PLCG2;RTN4
Glutamine Family Amino Acid Metabolic Process (GO:0009064)	5/26	0.00255681	0.0741488	0	0	6.11132	36.4785	SLC38A1;GCLC;UCP2;ALDH18A1;GCLM
Regulation of Interleukin-12 Production (GO:0032655)	7/50	0.00256223	0.0741488	0	0	4.18483	24.9704	CLEC7A;PLCG2;LAPTM5;TLR8;IRF5;TLR2;LILRA5
Regulation of Dendritic Cell Antigen Processing and Presentation (GO:0002604)	3/8	0.00259261	0.0741488	0	0	15.3723	91.5434	SLC11A1;CD68;FCGR2B
Aromatic Amino Acid Transport (GO:0015801)	3/8	0.00259261	0.0741488	0	0	15.3723	91.5434	SLC7A5;SLC7A8;SLC3A2
Cellular Response to Purine-Containing Compound (GO:0071415)	3/8	0.00259261	0.0741488	0	0	15.3723	91.5434	GSTM2;P2RY6;SLC8A1
- Reg of Oxidative Stress-Induced Neuron Intrinsic Apoptotic Sgnlng Pway (GO:1903377)	3/8	0.00259261	0.0741488	0	0	15.3723	91.5434	PYCR1;HIF1A;ATF4
Positive Regulation of Membrane Invagination (GO:1905155)	3/8	0.00259261	0.0741488	0	0	15.3723	91.5434	PLCG2;NCKAP1L;TREM2
Regulation of Epithelial Cell Proliferation (GO:0050678)	10/93	0.00263063	0.0744912	0	0	3.10322	18.4348	RCAN1;TGFB2;SFRP2;NR4A3;MYC;C5AR1;NLRC3;NUPR1;FUT1;EREG
Positive Regulation of Phagocytosis (GO:0050766)	8/64	0.00269595	0.0755923	0	0	3.67484	21.7404	CLEC7A;SLC11A1;PLCG2;SIRPA;TREM2;NCKAP1L;DOCK2;FCGR2B
Positive Regulation of Intrinsic Apoptotic Signaling Pathway (GO:2001244)	6/39	0.00317277	0.0880984	0	0	4.67015	26.8681	MYC;DDIT3;PMAIP1;NUPR1;BID;GSDME
Regulation of Protein Tyrosine Kinase Activity (GO:0061097)	4/17	0.00322064	0.0885676	0	0	7.89046	45.2769	CSF1R;MVP;NOX4;LILRA5
+ Reg of Phosphatidylinositol 3-Kinase/Prot Kinase B Signal Transduction (GO:0051897)	14/162	0.00335017	0.0912521	0	0	2.44131	13.9124	CX3CR1;P2RY12;CSF1R;TGFB2;MYOC;GDF15;TREM2;RTN4;PIK3CG;VAV1;PIK3R5;HAX1;PTPN6;PIK3AP1
Hematopoietic Progenitor Cell Differentiation (GO:0002244)	5/28	0.00358997	0.095682	0	0	5.57932	31.4094	PLEK;PLD4;INHBA;MLLT3;FSTL3
Positive Regulation of Leukocyte Migration (GO:0002687)	5/28	0.00358997	0.095682	0	0	5.57932	31.4094	TNFSF18;LGALS3;NCKAP1L;AIF1;RTN4
L-leucine Transport (GO:0015820)	3/9	0.00378044	0.095682	0	0	12.8096	71.4508	SLC7A5;SLC7A8;SLC3A2
Regulation of Neutrophil Activation (GO:1902563)	3/9	0.00378044	0.095682	0	0	12.8096	71.4508	CLEC12A;PTPN6;FCGR2B
Regulation of Nitric Oxide Metabolic Process (GO:0080164)	3/9	0.00378044	0.095682	0	0	12.8096	71.4508	CX3CR1;SIRPA;RNASE1
Hormone Transport (GO:0009914)	3/9	0.00378044	0.095682	0	0	12.8096	71.4508	SLC7A5;SLC7A8;SLC3A2
Positive Regulation of Macrophage Cytokine Production (GO:0060907)	3/9	0.00378044	0.095682	0	0	12.8096	71.4508	LAPTM5;PLCG2;RTN4
Positive Regulation of Phagocytosis, Engulfment (GO:0060100)	3/9	0.00378044	0.095682	0	0	12.8096	71.4508	PLCG2;NCKAP1L;TREM2
Positive Regulation of Apoptotic Process (GO:0043065)	22/313	0.00395159	0.0982344	0	0	1.95768	10.8331	TGFB2;TNFRSF12A;ITGA4;GADD45A;NLRC4;MLLT11;LGALS3;SFRP2;MELK;BIN1;FRZB;DDIT3;ANKRD1;BCL2;PMAIP1;IRF5;NUPR1;BID;ATF6;CTSD;SQSTM1;ATF4
Regulation of Interleukin-8 Production (GO:0032677)	9/83	0.00399852	0.0982344	0	0	3.12984	17.2824	TLR1;CLEC7A;ANXA4;DDIT3;SERPINE1;TLR8;TLR7;CD33;TLR2
Response to Axon Injury (GO:0048678)	4/18	0.00401868	0.0982344	0	0	7.32648	40.4187	P2RY12;TYROBP;PLCG2;TREM2
Dendritic Cell Migration (GO:0036336)	4/18	0.00401868	0.0982344	0	0	7.32648	40.4187	CCR1;TRPM2;CCR5;PIK3CG
Negative Regulation of Growth (GO:0045926)	11/115	0.00412879	0.0992298	0	0	2.72495	14.9593	NPPB;TGFB2;BMP10;SFRP2;FRZB;SESN2;OSGIN1;DACT3;INHBA;MT3;RTN4
Positive Regulation of Inflammatory Response (GO:0050729)	11/115	0.00412879	0.0992298	0	0	2.72495	14.9593	LGALS3;CEBPA;SERPINE1;PLCG2;TLR7;NUPR1;NLRC4;IL6ST;PLA2G7;TLR2;LILRA5
Regulation of Long-Term Synaptic Potentiation (GO:1900271)	5/29	0.00420543	0.100229	0	0	5.34657	29.2531	ARC;TYROBP;APOE;ZDHHC2;SQSTM1
Negative Regulation of Apoptotic Process (GO:0043066)	30/475	0.0042548	0.100568	0	0	1.75067	9.55813	CX3CR1;CITED1;SERPINE1;HSPB1;TREM2;NOL3;COMP;CCND2;GRK5;MYC;CLEC5A;LONP1;NCKAP1L;HTATIP2;TNFSF18;ANXA4;RHBDD1;ASNS;PRLR;MT3;TOX3;GCLC;HAX1;KRT18;TMBIM1;BCL2;NUPR1;ATF5;IL6ST;CRLF1
Monoatomic Ion Transport (GO:0006811)	10/100	0.00445945	0.104541	0	0	2.86081	15.4848	PANX1;PANX2;SLC9A7;TMEM63C;SLC9A9;SLC1A2;SLC26A7;TSPO;SLC17A7;SLC8A1
Hemopoiesis (GO:0030097)	10/101	0.00478694	0.107256	0	0	2.82923	15.1133	CSF1R;CEBPA;TGFB2;MELK;SFRP2;PLEK;PLD4;INHBA;ATF4;FSTL3
Negative Regulation of Antigen Receptor-Mediated Signaling Pathway (GO:0050858)	5/30	0.00489258	0.107256	0	0	5.13244	27.3048	LGALS3;CD300A;LAPTM5;PTPN6;FCGR2B
Prostaglandin Metabolic Process (GO:0006693)	5/30	0.00489258	0.107256	0	0	5.13244	27.3048	HPGDS;GSTM1;HPGD;GSTA1;PTGDS
Cell Projection Organization (GO:0030030)	4/19	0.00494038	0.107256	0	0	6.83769	36.3103	P2RY12;PLEK;NCKAP1L;RNASE1
Regulation of B Cell Differentiation (GO:0045577)	4/19	0.00494038	0.107256	0	0	6.83769	36.3103	SPI1;INPP5D;NCKAP1L;INHBA
Phagocytosis (GO:0006909)	8/71	0.00515106	0.107256	0	0	3.26533	17.2036	MSR1;P2RY6;TYROBP;SLC11A1;PLD4;TREM2;FCGR2B;AIF1
Negative Regulation of Lymphocyte Proliferation (GO:0050672)	6/43	0.0052212	0.107256	0	0	4.1644	21.884	CD86;TYROBP;GPNMB;CD300A;VSIG4;FCGR2B
UDP-N-acetylglucosamine Metabolic Process (GO:0006047)	3/10	0.00525028	0.107256	0	0	10.9791	57.6344	GNPDA1;UAP1L1;B4GALNT2
Regulation of Neutrophil Migration (GO:1902622)	3/10	0.00525028	0.107256	0	0	10.9791	57.6344	NCKAP1L;RNASE1;RTN4
Branched-Chain Amino Acid Transport (GO:0015803)	3/10	0.00525028	0.107256	0	0	10.9791	57.6344	SLC7A5;SLC7A8;SLC3A2
Sarcoplasmic Reticulum Calcium Ion Transport (GO:0070296)	3/10	0.00525028	0.107256	0	0	10.9791	57.6344	SLN;CCR5;NOL3
Serine Family Amino Acid Metabolic Process (GO:0009069)	3/10	0.00525028	0.107256	0	0	10.9791	57.6344	SRR;SHMT2;PSPH
Heme Catabolic Process (GO:0042167)	3/10	0.00525028	0.107256	0	0	10.9791	57.6344	ABCC2;BLVRB;HMOX1
Mast Cell Activation Involved in Immune Response (GO:0002279)	3/10	0.00525028	0.107256	0	0	10.9791	57.6344	MILR1;NR4A3;PIK3CG
Mast Cell Degranulation (GO:0043303)	3/10	0.00525028	0.107256	0	0	10.9791	57.6344	MILR1;NR4A3;PIK3CG
Negative Regulation of B Cell Proliferation (GO:0030889)	3/10	0.00525028	0.107256	0	0	10.9791	57.6344	TYROBP;CD300A;FCGR2B
Pigment Catabolic Process (GO:0046149)	3/10	0.00525028	0.107256	0	0	10.9791	57.6344	ABCC2;BLVRB;HMOX1
Positive Regulation of Integrin Activation (GO:0033625)	3/10	0.00525028	0.107256	0	0	10.9791	57.6344	P2RY12;PLEK;CXCL13
Myeloid Cell Differentiation (GO:0030099)	7/57	0.00540769	0.109688	0	0	3.59764	18.7795	CEBPA;DYRK3;SPI1;BLVRB;INHBA;SLC25A5;HIPK2
Positive Regulation of MAPK Cascade (GO:0043410)	24/362	0.00557042	0.112193	0	0	1.83915	9.54572	CCR1;CSF1R;TGFB2;SPI1;MYOC;GADD45A;GDF15;CARD9;C5AR1;LAPTM5;TREM2;MT3;PIK3CG;PIK3R5;LILRA5;HIPK2;P2RY6;GPNMB;CLEC7A;PLCG2;APOE;FCGR2B;GSDME;FGF21
Bicarbonate Transport (GO:0015701)	4/20	0.00599382	0.119044	0	0	6.41	32.8001	CYB5R2;CYB5R1;SLC4A10;SLC26A7
Positive Regulation of Macrophage Migration (GO:1905523)	4/20	0.00599382	0.119044	0	0	6.41	32.8001	P2RY12;CSF1R;TREM2;RTN4
Negative Regulation of Cellular Process (GO:0048523)	32/531	0.0063995	0.124746	0	0	1.66511	8.41138	CEBPA;BMP10;ATP8A2;HPGD;WAS;ARHGDIG;TREM2;RTN4;IPO5;NPPB;GPNMB;FRZB;MYC;SESN2;DACT3;CD33;CGREF1;TIGAR;TGFB2;P3H2;OSGIN1;INHBA;MT3;EREG;FRMD5;SFRP2;NOX4;STRN;PTPN6;NUPR1;ATF5;GSDME
Regulation of Angiogenesis (GO:0045765)	16/211	0.006425	0.124746	0	0	2.1181	10.6912	TGFB2;SERPINE1;HSPB1;CXCL13;HIF1A;RTN4;PIK3CG;THBS4;HIPK2;NPPB;SFRP2;GPNMB;ADM2;HMOX1;PTPN6;HTATIP2
Regulation of Extrinsic Apoptotic Signaling Pathway via Death Domain Receptors (GO:1902041)	5/32	0.00649903	0.124746	0	0	4.75177	23.9304	LGALS3;SERPINE1;TMBIM1;HMOX1;PMAIP1
Mitochondrial Membrane Organization (GO:0007006)	5/32	0.00649903	0.124746	0	0	4.75177	23.9304	CHCHD6;BCL2;PMAIP1;GHITM;SLC25A5
Negative Regulation of Interleukin-6 Production (GO:0032715)	5/32	0.00649903	0.124746	0	0	4.75177	23.9304	GPNMB;SIRPA;NLRC3;NCKAP1L;PTPN6
Myeloid Leukocyte Differentiation (GO:0002573)	8/74	0.00661525	0.126131	0	0	3.11642	15.6394	CEBPA;CSF1R;SPI1;TYROBP;UCP2;PIR;SNX10;TREM2
Regulation of Dendritic Cell Differentiation (GO:2001198)	3/11	0.00701855	0.127663	0	0	9.60619	47.639	LGALS3;CLEC12A;FCGR2B
Regulation of Mitochondrial Depolarization (GO:0051900)	3/11	0.00701855	0.127663	0	0	9.60619	47.639	MLLT11;MYOC;BCL2
Regulation of Oxidative Stress-Induced Neuron Intrinsic Apoptotic Signaling Pathway (GO:1903376)	3/11	0.00701855	0.127663	0	0	9.60619	47.639	PYCR1;TREM2;HIF1A
Macrophage Activation Involved in Immune Response (GO:0002281)	3/11	0.00701855	0.127663	0	0	9.60619	47.639	TYROBP;PLCG2;TREM2
Mast Cell Mediated Immunity (GO:0002448)	3/11	0.00701855	0.127663	0	0	9.60619	47.639	MILR1;NR4A3;PIK3CG
Positive Regulation of B Cell Differentiation (GO:0045579)	3/11	0.00701855	0.127663	0	0	9.60619	47.639	SPI1;INPP5D;NCKAP1L
Positive Regulation of Protein Depolymerization (GO:1901881)	3/11	0.00701855	0.127663	0	0	9.60619	47.639	SLN;CFL2;PLEK
Response to Type II Interferon (GO:0034341)	7/60	0.00717121	0.127663	0	0	3.39347	16.7559	CITED1;SLC11A1;LONP1;SIRPA;RPL13A;AIF1;TLR2
Negative Regulation of Protein Kinase Activity (GO:0006469)	7/60	0.00717121	0.127663	0	0	3.39347	16.7559	PTPRT;GADD45A;MVP;HSPB1;TRIB3;PPM1E;SLC8A1
Regulation of SMAD Protein Signal Transduction (GO:0060390)	7/60	0.00717121	0.127663	0	0	3.39347	16.7559	BMP10;TGFB2;GDF15;CILP;NOG;PMEPA1;INHBA
Negative Regulation of Leukocyte Cell-Cell Adhesion (GO:1903038)	4/21	0.00718664	0.127663	0	0	6.03263	29.7742	GPNMB;FGL1;LAPTM5;TNFAIP8L2
Calcium-Mediated Signaling (GO:0019722)	9/91	0.00731821	0.129198	0	0	2.82331	13.8833	CX3CR1;CCR1;P2RY12;RCAN1;SLC7A8;C3AR1;PLCG2;CCR5;SLC8A1
B Cell Receptor Signaling Pathway (GO:0050853)	5/33	0.00742668	0.129514	0	0	4.58182	22.4632	SLC7A8;NFAM1;PLCG2;BCL2;NCKAP1L
Positive Regulation of Interleukin-12 Production (GO:0032735)	5/33	0.00742668	0.129514	0	0	4.58182	22.4632	CLEC7A;PLCG2;LAPTM5;IRF5;TLR2
Cytokine-Mediated Signaling Pathway (GO:0019221)	18/255	0.00825914	0.142378	0	0	1.96158	9.40858	CCR1;TNFSF18;CSF1R;CEBPA;SPI1;IL10RA;CSF2RB;PRLR;MT3;LRP8;EREG;LILRA5;HAX1;OAS3;IRF5;PTPN6;IL6ST;CRLF1
Cellular Response to Hypoxia (GO:0071456)	8/77	0.00837444	0.142378	0	0	2.98046	14.2542	TIGAR;CPEB1;MYC;PMAIP1;HIF1A;MT3;RTN4;HIPK2
Cardiac Muscle Contraction (GO:0060048)	5/34	0.00844268	0.142378	0	0	4.4236	21.1203	KCNE1;TNNI1;SLC8A1;SCN1B;MYH7
Negative Regulation of Endocytosis (GO:0045806)	5/34	0.00844268	0.142378	0	0	4.4236	21.1203	LGALS3;SIRPA;FCGR2B;RNASE1;TLR2
Regulation of Interleukin-4 Production (GO:0032673)	4/22	0.00852602	0.142378	0	0	5.69719	27.145	CD86;SLC7A5;DDIT3;HAVCR2
Negative Regulation of SMAD Protein Signal Transduction (GO:0060392)	4/22	0.00852602	0.142378	0	0	5.69719	27.145	GDF15;CILP;NOG;PMEPA1
Positive Regulation of Interferon-Alpha Production (GO:0032727)	4/22	0.00852602	0.142378	0	0	5.69719	27.145	GPNMB;TLR8;IRF5;TLR7
Regulation of Phagocytosis (GO:0050764)	7/62	0.00856262	0.142378	0	0	3.26973	15.5651	CLEC7A;SLC11A1;SIRPA;TREM2;DOCK2;FCGR2B;TLR2
Cellular Response to Decreased Oxygen Levels (GO:0036294)	8/78	0.00903224	0.143768	0	0	2.93773	13.8277	TIGAR;CPEB1;MYC;PMAIP1;HIF1A;MT3;RTN4;HIPK2
Regulation of Phosphatidylinositol 3-Kinase/Protein Kinase B Signal Transduction (GO:0051896)	16/219	0.00904937	0.143768	0	0	2.03378	9.56903	P2RY12;CX3CR1;CSF1R;TGFB2;MYOC;GDF15;TREM2;NLRC3;VAV1;RTN4;PIK3CG;PIK3R5;HAX1;DDIT3;PTPN6;PIK3AP1
Positive Regulation of Intracellular Signal Transduction (GO:1902533)	37/652	0.00905954	0.143768	0	0	1.5633	7.35369	CX3CR1;CD86;CSF1R;BMP10;TREM2;PIK3CG;RTN4;PIK3R5;LILRA5;CLEC7A;TIFA;PLCG2;HMOX1;PMAIP1;IKBKG;BID;FGF21;P2RY12;TGFB2;MYOC;GDF15;CARD9;LAPTM5;INHBA;VAV1;ERN1;HAX1;DDIT3;RRAGD;TLR8;PTPN6;TLR7;TRIM16;NUPR1;PIK3AP1;GSDME;TLR2
Astrocyte Activation (GO:0048143)	3/12	0.00909857	0.143768	0	0	8.53839	40.1274	C1QA;C5AR1;TREM2
Regulation of Tube Diameter (GO:0035296)	3/12	0.00909857	0.143768	0	0	8.53839	40.1274	NPPB;GCLC;GCLM
Vascular Process in Circulatory System (GO:0003018)	3/12	0.00909857	0.143768	0	0	8.53839	40.1274	NPPB;GCLC;GCLM
Porphyrin-Containing Compound Catabolic Process (GO:0006787)	3/12	0.00909857	0.143768	0	0	8.53839	40.1274	ABCC2;BLVRB;HMOX1
Positive Regulation of Neuroinflammatory Response (GO:0150078)	3/12	0.00909857	0.143768	0	0	8.53839	40.1274	PLCG2;TREM2;NUPR1
Proteinogenic Amino Acid Metabolic Process (GO:0170039)	3/12	0.00909857	0.143768	0	0	8.53839	40.1274	SRR;SHMT2;PSPH
Positive Regulation of Interleukin-8 Production (GO:0032757)	7/63	0.00932822	0.146586	0	0	3.21118	15.0113	TLR1;CLEC7A;DDIT3;SERPINE1;TLR8;TLR7;TLR2
Regulation of Vasculature Development (GO:1901342)	5/35	0.00955095	0.147652	0	0	4.27592	19.8878	GPNMB;HMOX1;CXCL13;PIK3CG;HTATIP2
Platelet Aggregation (GO:0070527)	5/35	0.00955095	0.147652	0	0	4.27592	19.8878	P2RY12;PLEK;HSPB1;PIK3CG;FERMT3
Positive Regulation of Cytokine Production Involved in Immune Response (GO:0002720)	5/35	0.00955095	0.147652	0	0	4.27592	19.8878	SLC7A5;CLEC7A;PLCG2;LAPTM5;IRF5
Actin Polymerization or Depolymerization (GO:0008154)	6/49	0.00990616	0.150018	0	0	3.5822	16.5304	ENAH;CFL2;WAS;DSTN;RNASE1;AIF1
Carboxylic Acid Transport (GO:0046942)	6/49	0.00990616	0.150018	0	0	3.5822	16.5304	SLC7A5;SLC38A1;SLC7A8;SLC6A9;SLC1A4;SLC3A2
Positive Regulation of Smooth Muscle Cell Proliferation (GO:0048661)	6/49	0.00990616	0.150018	0	0	3.5822	16.5304	ERN1;P2RY6;NR4A3;HMOX1;AIF1;EREG
Xenobiotic Catabolic Process (GO:0042178)	4/23	0.0100187	0.150018	0	0	5.39705	24.8443	GSTM4;GSTM3;GSTM2;GSTM1
Immune Response-Activating Cell Surface Receptor Signaling Pathway (GO:0002429)	4/23	0.0100187	0.150018	0	0	5.39705	24.8443	C5AR1;FPR1;C3AR1;SPG21
Protein K63-linked Deubiquitination (GO:0070536)	4/23	0.0100187	0.150018	0	0	5.39705	24.8443	OTUB2;USP20;SHMT2;USP9X
Positive Regulation of Defense Response (GO:0031349)	11/130	0.0101934	0.151839	0	0	2.3796	10.9129	LGALS3;CEBPA;SERPINE1;TLR8;POLR3G;TLR7;NLRC4;PLA2G7;EREG;TLR2;LILRA5
Canonical NF-kappaB Signal Transduction (GO:0007249)	5/36	0.0107553	0.158557	0	0	4.13778	18.7539	TLR8;NLRC3;TLR7;IKBKG;TLR2
Endoderm Formation (GO:0001706)	5/36	0.0107553	0.158557	0	0	4.13778	18.7539	DUSP4;ITGA4;COL12A1;COL8A1;INHBA
Regulation of Interleukin-2 Production (GO:0032663)	6/50	0.0109076	0.159978	0	0	3.50061	15.8168	CD86;CLEC7A;PLCG2;LAPTM5;VSIG4;HAVCR2
Cellular Response to Oxygen-Containing Compound (GO:1901701)	24/384	0.0111285	0.162385	0	0	1.72475	7.75835	P2RY12;CD86;CX3CR1;KCNE1;ITGA4;AQP8;SERPINE1;CD180;TREM2;CXCL13;MT3;PPM1E;SLC8A1;P2RY6;TYROBP;NR4A3;RRAGD;SESN2;ANKRD1;IRF5;CCR5;CD68;FCGR2B;TLR2
Response to Iron Ion (GO:0010039)	3/13	0.0115008	0.16524	0	0	7.68415	34.3123	SLC25A39;BCL2;HIF1A
Modified Amino Acid Biosynthetic Process (GO:0042398)	3/13	0.0115008	0.16524	0	0	7.68415	34.3123	GATM;GCLC;GCLM
Positive Regulation of Protein Tyrosine Kinase Activity (GO:0061098)	3/13	0.0115008	0.16524	0	0	7.68415	34.3123	CSF1R;NOX4;LILRA5
Intrinsic Apoptotic Signaling Pathway (GO:0097193)	10/115	0.0116546	0.16524	0	0	2.4502	10.9084	ERN1;MLLT11;DDIT3;BCL2;LAPTM5;PMAIP1;TRIB3;CHAC1;ATF4;HIPK2
Regulation of Lipopolysaccharide-Mediated Signaling Pathway (GO:0031664)	4/24	0.0116708	0.16524	0	0	5.12693	22.8183	CD180;LY86;SIRPA;PTPN6
Osteoclast Differentiation (GO:0030316)	4/24	0.0116708	0.16524	0	0	5.12693	22.8183	CSF1R;TYROBP;SNX10;TREM2
Positive Regulation of Multicellular Organismal Process (GO:0051240)	25/407	0.0118862	0.167461	0	0	1.69349	7.50619	SERPINE1;TREM2;CLEC9A;PIK3CG;RTN4;LILRA5;NPPB;GPNMB;SLN;UCP2;APOE;FGF21;TGFB2;PHF10;NFAM1;SLC11A1;CARD9;NOG;DIO2;INHBA;PRLR;EREG;GATM;BAMBI;TRIM16
Regulation of Release of Cytochrome C From Mitochondria (GO:0090199)	5/37	0.0120593	0.169067	0	0	4.00826	17.7082	MLLT11;PMAIP1;GHITM;NOL3;BID
Regulation of Fat Cell Proliferation (GO:0070344)	2/5	0.0131568	0.172608	0	0	17.0594	73.8811	E2F3;TREM2
L-aspartate Import Across Plasma Membrane (GO:0140009)	2/5	0.0131568	0.172608	0	0	17.0594	73.8811	SLC1A2;SLC1A4
L-aspartate Transmembrane Transport (GO:0070778)	2/5	0.0131568	0.172608	0	0	17.0594	73.8811	SLC1A2;SLC1A4
N-acetylneuraminate Catabolic Process (GO:0019262)	2/5	0.0131568	0.172608	0	0	17.0594	73.8811	GNPDA1;NPL
Regulation of Transforming Growth Factor Beta2 Production (GO:0032909)	2/5	0.0131568	0.172608	0	0	17.0594	73.8811	TGFB2;HIF1A
Thrombin-Activated Receptor Signaling Pathway (GO:0070493)	2/5	0.0131568	0.172608	0	0	17.0594	73.8811	HPGD;PLEK
Toll-Like Receptor 2 Signaling Pathway (GO:0034134)	2/5	0.0131568	0.172608	0	0	17.0594	73.8811	PIK3AP1;TLR2
Negative Regulation of Astrocyte Differentiation (GO:0048712)	2/5	0.0131568	0.172608	0	0	17.0594	73.8811	NOG;TREM2
Negative Regulation of Insulin-Like Growth Factor Receptor Signaling Pathway (GO:0043569)	2/5	0.0131568	0.172608	0	0	17.0594	73.8811	CILP;INPPL1
Negative Regulation of Macrophage Differentiation (GO:0045650)	2/5	0.0131568	0.172608	0	0	17.0594	73.8811	INHBA;C1QC
Negative Regulation of Mast Cell Activation (GO:0033004)	2/5	0.0131568	0.172608	0	0	17.0594	73.8811	MILR1;CD84
Positive Regulation of Kidney Development (GO:0090184)	2/5	0.0131568	0.172608	0	0	17.0594	73.8811	MYC;NOG
Positive Regulation of Microglial Cell Migration (GO:1904141)	2/5	0.0131568	0.172608	0	0	17.0594	73.8811	P2RY12;TREM2
Reg of T Cell Act via T Cell Rec Contact With Ag Bound to MHC Mol on Ag Presenting Cell (GO:2001188)	2/5	0.0131568	0.172608	0	0	17.0594	73.8811	LGALS3;HAVCR2
Response to Purine-Containing Compound (GO:0014074)	4/25	0.013488	0.17455	0	0	4.88254	21.024	TRPM2;P2RY6;CITED1;TLR7
Negative Regulation of Catalytic Activity (GO:0043086)	4/25	0.013488	0.17455	0	0	4.88254	21.024	SLN;TMBIM1;TIMP1;MT3
Positive Regulation of Neutrophil Migration (GO:1902624)	4/25	0.013488	0.17455	0	0	4.88254	21.024	NCKAP1L;RNASE1;RTN4;THBS4
Regulation of T Cell Activation (GO:0050863)	7/68	0.0139232	0.17926	0	0	2.9472	12.5969	TNFSF18;LGALS3;GPNMB;FGL1;LAPTM5;SIRPA;TNFAIP8L2
Regulation of Autophagy (GO:0010506)	16/230	0.0139772	0.17926	0	0	1.92812	8.2337	USP20;IL10RA;HSPB1;TREM2;EEF1A1;ERN1;UCHL1;HAX1;DDIT3;RRAGD;BCL2;ATP6V1H;TRIB3;NUPR1;ATF6;SQSTM1
L-amino Acid Metabolic Process (GO:0170033)	3/14	0.0142332	0.179325	0	0	6.98523	29.7025	SRR;SHMT2;PSPH
Icosanoid Transport (GO:0071715)	3/14	0.0142332	0.179325	0	0	6.98523	29.7025	ABCC3;ABCC4;ABCC2
Positive Regulation of Syncytium Formation by Plasma Membrane Fusion (GO:0060143)	3/14	0.0142332	0.179325	0	0	6.98523	29.7025	CD53;TYROBP;TREM2
Regulation of Actin Filament Organization (GO:0110053)	3/14	0.0142332	0.179325	0	0	6.98523	29.7025	HAX1;INPPL1;WAS
Positive Regulation of Endocytosis (GO:0045807)	8/85	0.0147648	0.185207	0	0	2.66968	11.2541	CLEC7A;SLC11A1;SERPINE1;SIRPA;TREM2;APOE;DOCK2;FCGR2B
Phospholipase C-activating G Protein-Coupled Receptor Signaling Pathway (GO:0007200)	9/102	0.0148918	0.185985	0	0	2.48794	10.4666	CX3CR1;P2RY12;P2RY6;C5AR1;PLEK;PTAFR;C3AR1;FPR1;PIK3CG
Actin Filament Organization (GO:0007015)	12/158	0.0166819	0.207436	0	0	2.11572	8.66054	SPTA1;ENAH;ACTA1;GAS2L3;INPPL1;WAS;DSTN;MYO5A;SPIRE1;RNASE1;AIF1;MYO1F
Astrocyte Development (GO:0014002)	3/15	0.0173011	0.211698	0	0	6.4028	25.976	C1QA;C5AR1;TREM2
Folic Acid-Containing Compound Metabolic Process (GO:0006760)	3/15	0.0173011	0.211698	0	0	6.4028	25.976	MTHFD1L;SHMT2;MTHFD2
Negative Regulation of Immune Effector Process (GO:0002698)	3/15	0.0173011	0.211698	0	0	6.4028	25.976	LGALS3;CD300A;HAVCR2
Regulation of Cytokine Production Involved in Immune Response (GO:0002718)	4/27	0.0176378	0.211698	0	0	4.45751	17.9981	SLC7A5;CLEC7A;LAPTM5;IRF5
Alpha-Amino Acid Metabolic Process (GO:1901605)	4/27	0.0176378	0.211698	0	0	4.45751	17.9981	SRR;GCLC;NOX4;ASL
Monoatomic Cation Transport (GO:0006812)	5/41	0.0183401	0.211698	0	0	3.56216	14.2439	PANX1;PANX2;GRIN3A;TMEM63C;SLC11A1
Negative Regulation of Type I Interferon Production (GO:0032480)	5/41	0.0183401	0.211698	0	0	3.56216	14.2439	TYROBP;SIRPA;NLRC3;SIGLEC1;HAVCR2
Sulfur Compound Biosynthetic Process (GO:0044272)	6/56	0.0184566	0.211698	0	0	3.07957	12.2947	GCLC;EXTL1;GSTM1;GSTA1;CHAC1;GCLM
Response to Lipopolysaccharide (GO:0032496)	12/161	0.0190613	0.211698	0	0	2.07279	8.20846	CD86;CX3CR1;SRR;CITED1;SLC11A1;SERPINE1;CD180;ANKRD1;CXCL13;CCR5;CD68;PPM1E
HRI-mediated Signaling (GO:0140468)	2/6	0.0192453	0.211698	0	0	12.7939	50.5421	DDIT3;ATF4
I-kappaB Phosphorylation (GO:0007252)	2/6	0.0192453	0.211698	0	0	12.7939	50.5421	TLR7;TLR2
Amino Sugar Catabolic Process (GO:0046348)	2/6	0.0192453	0.211698	0	0	12.7939	50.5421	GNPDA1;NPL
Regulation of Protein Depolymerization (GO:1901879)	2/6	0.0192453	0.211698	0	0	12.7939	50.5421	SLN;MAP1B
Cellular Response to Bacterial Lipopeptide (GO:0071221)	2/6	0.0192453	0.211698	0	0	12.7939	50.5421	TLR1;TLR2
Cellular Response to Caffeine (GO:0071313)	2/6	0.0192453	0.211698	0	0	12.7939	50.5421	GSTM2;SLC8A1
Regulation of Type B Pancreatic Cell Proliferation (GO:0061469)	2/6	0.0192453	0.211698	0	0	12.7939	50.5421	NR4A3;NUPR1
Release of Sequestered Calcium Ion Into Cytosol by Sarcoplasmic Reticulum (GO:0014808)	2/6	0.0192453	0.211698	0	0	12.7939	50.5421	CCR5;NOL3
Response to Caffeine (GO:0031000)	2/6	0.0192453	0.211698	0	0	12.7939	50.5421	GSTM2;SLC8A1
Delamination (GO:0060232)	2/6	0.0192453	0.211698	0	0	12.7939	50.5421	CDSN;SPI1
Glutathione Biosynthetic Process (GO:0006750)	2/6	0.0192453	0.211698	0	0	12.7939	50.5421	GCLC;GCLM
Hemostasis (GO:0007599)	2/6	0.0192453	0.211698	0	0	12.7939	50.5421	P2RY12;GNPDA1
Humoral Immune Response Mediated by Circulating Immunoglobulin (GO:0002455)	2/6	0.0192453	0.211698	0	0	12.7939	50.5421	C1QB;C1QC
Lipoprotein Metabolic Process (GO:0042157)	2/6	0.0192453	0.211698	0	0	12.7939	50.5421	APOE;CTSD
Negative Regulation of Granulocyte Differentiation (GO:0030853)	2/6	0.0192453	0.211698	0	0	12.7939	50.5421	INPP5D;C1QC
Negative Regulation of Leukocyte Migration (GO:0002686)	2/6	0.0192453	0.211698	0	0	12.7939	50.5421	CD300A;HMOX1
Pharyngeal Arch Artery Morphogenesis (GO:0061626)	2/6	0.0192453	0.211698	0	0	12.7939	50.5421	TGFB2;NOG
Positive Regulation of TORC2 Signaling (GO:1904515)	2/6	0.0192453	0.211698	0	0	12.7939	50.5421	USP9X;NCKAP1L
Positive Regulation of Amyloid-Beta Clearance (GO:1900223)	2/6	0.0192453	0.211698	0	0	12.7939	50.5421	TREM2;APOE
Positive Regulation of Membrane Depolarization (GO:1904181)	2/6	0.0192453	0.211698	0	0	12.7939	50.5421	MLLT11;MYOC
Regulation of NK T Cell Activation (GO:0051133)	2/6	0.0192453	0.211698	0	0	12.7939	50.5421	LGALS3;HSPH1
Protein Catabolic Process (GO:0030163)	9/107	0.01979	0.215624	0	0	2.36039	9.25881	UCHL1;HSP90AA1;LONP1;PMAIP1;UCHL3;SQSTM1;CTSD;CTSS;PSMA8
Cellular Response to Lipopolysaccharide (GO:0071222)	10/125	0.0199185	0.215624	0	0	2.23597	8.75631	CD86;CX3CR1;SERPINE1;CD180;PLCG2;ANKRD1;CXCL13;CCR5;CD68;PPM1E
Negative Regulation of Epithelial Cell Proliferation (GO:0050680)	7/73	0.0199457	0.215624	0	0	2.72322	10.6607	RCAN1;TGFB2;SFRP2;NLRC3;NUPR1;APOE;EREG
Negative Regulation of Type II Interferon Production (GO:0032689)	4/28	0.0199792	0.215624	0	0	4.27156	16.7149	DDIT3;LAPTM5;INHBA;HAVCR2
Positive Regulation of Response to Endoplasmic Reticulum Stress (GO:1905898)	4/28	0.0199792	0.215624	0	0	4.27156	16.7149	ERN1;DDIT3;PMAIP1;FCGR2B
Defense Response to Fungus (GO:0050832)	5/42	0.0201918	0.2171	0	0	3.4657	13.5248	CX3CR1;CLEC4D;CLEC7A;CARD9;PLCG2
T Cell Homeostasis (GO:0043029)	3/16	0.0207081	0.219352	0	0	5.90997	22.9143	LGALS3;PMAIP1;NCKAP1L
Ruffle Organization (GO:0031529)	3/16	0.0207081	0.219352	0	0	5.90997	22.9143	CSF1R;PLEK;RNASE1
Negative Regulation of Amyloid-Beta Formation (GO:1902430)	3/16	0.0207081	0.219352	0	0	5.90997	22.9143	BIN1;APOE;RTN4
Regulation of B Cell Receptor Signaling Pathway (GO:0050855)	3/16	0.0207081	0.219352	0	0	5.90997	22.9143	CD300A;PTPN6;FCGR2B
Positive Regulation of Type II Interferon Production (GO:0032729)	6/58	0.0216114	0.228076	0	0	2.96082	11.3534	SLC7A5;CLEC7A;SLC11A1;EBI3;TLR8;TLR7
Regulation of Supramolecular Fiber Organization (GO:1902903)	4/29	0.022503	0.236612	0	0	4.10048	15.5577	HAX1;MAP1B;INPPL1;APOE
Positive Regulation of Cell Adhesion (GO:0045785)	8/92	0.0227677	0.238519	0	0	2.44632	9.25298	P2RY12;TNFSF18;FRMD5;TGFB2;SFRP2;NCKAP1L;RNASE1;FSTL3
Positive Regulation of Metabolic Process (GO:0009893)	11/147	0.0235341	0.245648	0	0	2.0803	7.79967	GATM;SLN;CLEC7A;GADD45A;UCP2;DIO2;SIRPA;GHITM;PRLR;MT3;FGF21
Positive Regulation of Response to Biotic Stimulus (GO:0002833)	5/44	0.0242519	0.247208	0	0	3.28763	12.2276	CD180;LY86;POLR3G;TLR8;EREG
Regulation of Mitochondrial Membrane Permeability (GO:0046902)	3/17	0.0244554	0.247208	0	0	5.48754	20.3637	BCL2;PMAIP1;SLC25A5
Leukocyte Tethering or Rolling (GO:0050901)	3/17	0.0244554	0.247208	0	0	5.48754	20.3637	CX3CR1;ITGA4;GCNT1
Myeloid Cell Activation Involved in Immune Response (GO:0002275)	3/17	0.0244554	0.247208	0	0	5.48754	20.3637	TYROBP;PLCG2;DOCK2
Negative Regulation of Amyloid Precursor Protein Catabolic Process (GO:1902992)	3/17	0.0244554	0.247208	0	0	5.48754	20.3637	BIN1;APOE;RTN4
Negative Regulation of Fibroblast Proliferation (GO:0048147)	3/17	0.0244554	0.247208	0	0	5.48754	20.3637	CD300A;MYC;NLRC3
Positive Regulation of Interleukin-4 Production (GO:0032753)	3/17	0.0244554	0.247208	0	0	5.48754	20.3637	CD86;SLC7A5;HAVCR2
Positive Regulation of Leukocyte Proliferation (GO:0070665)	3/17	0.0244554	0.247208	0	0	5.48754	20.3637	CSF1R;GPNMB;CSF2RB
Fc Receptor Signaling Pathway (GO:0038093)	4/30	0.0252123	0.247208	0	0	3.94256	14.5103	PLCG2;FCGR2B;CD33;VAV1
T Cell Activation Involved in Immune Response (GO:0002286)	4/30	0.0252123	0.247208	0	0	3.94256	14.5103	TNFSF18;TYROBP;SLC11A1;ITGAL
Cardiac Muscle Tissue Morphogenesis (GO:0055008)	4/30	0.0252123	0.247208	0	0	3.94256	14.5103	BMP10;NOG;ANKRD1;MYH7
Cellular Response to Acid Chemical (GO:0071229)	4/30	0.0252123	0.247208	0	0	3.94256	14.5103	CPEB1;SESN2;RRAGD;IPO5
Regulation of Transmembrane Transport (GO:0034762)	4/30	0.0252123	0.247208	0	0	3.94256	14.5103	KCNJ4;LONP1;BCL2;TRIB3
Negative Regulation of Cytokine Production Involved in Inflammatory Response (GO:1900016)	4/30	0.0252123	0.247208	0	0	3.94256	14.5103	HMOX1;SIRPA;NLRC3;TREM2
Positive Regulation of Nitric Oxide Biosynthetic Process (GO:0045429)	4/30	0.0252123	0.247208	0	0	3.94256	14.5103	HSP90AA1;CLEC7A;ASL;APOE
Pyroptotic Inflammatory Response (GO:0070269)	4/30	0.0252123	0.247208	0	0	3.94256	14.5103	GSDMA;TREM2;NLRC4;GSDME
Regulation of Endothelial Cell-Matrix Adhesion via Fibronectin (GO:1904904)	2/7	0.0262766	0.247208	0	0	10.2346	37.2444	MMP12;FUT1
Cellular Response to Leptin Stimulus (GO:0044320)	2/7	0.0262766	0.247208	0	0	10.2346	37.2444	NR4A3;MT3
Hepoxilin Biosynthetic Process (GO:0051122)	2/7	0.0262766	0.247208	0	0	10.2346	37.2444	GSTM2;GSTM1
Hepoxilin Metabolic Process (GO:0051121)	2/7	0.0262766	0.247208	0	0	10.2346	37.2444	GSTM2;GSTM1
Negative Regulation of T Cell Mediated Cytotoxicity (GO:0001915)	2/7	0.0262766	0.247208	0	0	10.2346	37.2444	NCKAP1L;FCGR2B
Negative Regulation of Vasoconstriction (GO:0045906)	2/7	0.0262766	0.247208	0	0	10.2346	37.2444	ITGA4;SVEP1
Positive Regulation of Rac Protein Signal Transduction (GO:0035022)	2/7	0.0262766	0.247208	0	0	10.2346	37.2444	PIK3CG;RTN4
Positive Regulation of Dendritic Cell Cytokine Production (GO:0002732)	2/7	0.0262766	0.247208	0	0	10.2346	37.2444	CLEC7A;PLCG2
+ Reg of Endoplasmic Reticulum Stress-Induced Intrinsic Apoptotic Sgnlng Pway (GO:1902237)	2/7	0.0262766	0.247208	0	0	10.2346	37.2444	DDIT3;PMAIP1
Positive Regulation of Glial Cell Migration (GO:1903977)	2/7	0.0262766	0.247208	0	0	10.2346	37.2444	P2RY12;TREM2
Positive Regulation of Leukocyte Differentiation (GO:1902107)	2/7	0.0262766	0.247208	0	0	10.2346	37.2444	LGALS3;NCKAP1L
Positive Regulation of Lipopolysaccharide-Mediated Signaling Pathway (GO:0031666)	2/7	0.0262766	0.247208	0	0	10.2346	37.2444	CD180;LY86
Positive Regulation of Monocyte Chemotactic Protein-1 Production (GO:0071639)	2/7	0.0262766	0.247208	0	0	10.2346	37.2444	CLEC7A;OAS3
Positive Regulation of Receptor Catabolic Process (GO:2000646)	2/7	0.0262766	0.247208	0	0	10.2346	37.2444	LAPTM5;APOE
Response to Amyloid-Beta (GO:1904645)	5/45	0.026465	0.248164	0	0	3.20527	11.6413	MMP12;TYROBP;ITGA4;TREM2;FCGR2B
Positive Regulation of Immune Response (GO:0050778)	8/95	0.0269891	0.252251	0	0	2.36159	8.53083	SASH3;TGFB2;TLR8;POLR3G;IL6ST;FCGR2B;EREG;GSDME
Regulation of Immunoglobulin Production (GO:0002637)	4/31	0.0281095	0.255826	0	0	3.79635	13.5592	CD86;SASH3;GNPDA1;FCGR2B
Antigen Processing and Presentation of Exogenous Peptide Antigen (GO:0002478)	4/31	0.0281095	0.255826	0	0	3.79635	13.5592	FCGR2B;CTSD;CTSS;MPEG1
Negative Regulation of MAP Kinase Activity (GO:0043407)	4/31	0.0281095	0.255826	0	0	3.79635	13.5592	UCHL1;CD300A;NPPA;APOE
Positive Regulation of Nitric Oxide Metabolic Process (GO:1904407)	4/31	0.0281095	0.255826	0	0	3.79635	13.5592	HSP90AA1;CLEC7A;ASL;APOE
Positive Regulation of Cell Population Proliferation (GO:0008284)	27/484	0.0282137	0.255826	0	0	1.52692	5.44798	CD86;CSF1R;BMP10;C5AR1;IRS2;CSF2RB;LAMC2;AIF1;CCND2;GRK5;CLEC7A;MYC;LONP1;HMOX1;TIMP1;FGF21;TGFB2;PRLR;EREG;SFRP2;NR4A3;BAMBI;BCL2;PTPN6;IL6ST;SLC25A5;CRLF1
B Cell Activation (GO:0042113)	8/96	0.0285093	0.255826	0	0	2.33463	8.30552	CD86;ITGA4;SLC7A8;AQP8;NFAM1;PLCG2;BCL2;SLC25A5
NAD Metabolic Process (GO:0019674)	3/18	0.0285427	0.255826	0	0	5.12144	18.2136	NMRK2;GPD1;NUDT12
Triglyceride Biosynthetic Process (GO:0019432)	3/18	0.0285427	0.255826	0	0	5.12144	18.2136	GK;GPAM;PCK2
Positive Regulation of Cell Activation (GO:0050867)	3/18	0.0285427	0.255826	0	0	5.12144	18.2136	PLEK;SVEP1;LILRA5
Positive Regulation of Cytokine Production Involved in Inflammatory Response (GO:1900017)	3/18	0.0285427	0.255826	0	0	5.12144	18.2136	CLEC7A;CARD9;HIF1A
Positive Regulation of Muscle Hypertrophy (GO:0014742)	3/18	0.0285427	0.255826	0	0	5.12144	18.2136	BMP10;NR4A3;IL6ST
Regulation of Adaptive Immune Response (GO:0002819)	3/18	0.0285427	0.255826	0	0	5.12144	18.2136	SASH3;FCGR2B;IL6ST
Regulation of Interleukin-10 Production (GO:0032653)	5/46	0.0288028	0.255826	0	0	3.12693	11.0921	TYROBP;CLEC7A;PLCG2;FCGR2B;LILRA5
Homotypic Cell-Cell Adhesion (GO:0034109)	5/46	0.0288028	0.255826	0	0	3.12693	11.0921	P2RY12;PLEK;HSPB1;PIK3CG;FERMT3
Mononuclear Cell Differentiation (GO:1903131)	5/46	0.0288028	0.255826	0	0	3.12693	11.0921	CSF1R;TRPM2;UCP2;PIR;TREM2
Negative Regulation of Protein Serine/Threonine Kinase Activity (GO:0071901)	5/46	0.0288028	0.255826	0	0	3.12693	11.0921	UCHL1;CD300A;GADD45A;APOE;SLC8A1
Organic Cation Transport (GO:0015695)	6/62	0.02897	0.256514	0	0	2.74876	9.73472	SLC7A5;SLC7A8;SLC6A9;SLC3A2;SLC7A3;SLC19A2
Nitrogen Compound Transport (GO:0071705)	12/172	0.0299819	0.264655	0	0	1.92918	6.76594	ABCC4;SLC7A5;SLC38A1;SLC6A8;ABCC2;SLC6A9;SLC7A8;AQP8;SLC11A1;SLC1A4;SLC3A2;SLC19A2
Response to Amino Acid (GO:0043200)	4/32	0.0311968	0.271806	0	0	3.66057	12.6928	CPEB1;SESN2;RRAGD;IPO5
Endodermal Cell Differentiation (GO:0035987)	4/32	0.0311968	0.271806	0	0	3.66057	12.6928	ITGA4;COL12A1;COL8A1;INHBA
Cellular Response to Type II Interferon (GO:0071346)	5/47	0.0312672	0.271806	0	0	3.05232	10.5769	LONP1;SIRPA;RPL13A;AIF1;TLR2
Monoatomic Anion Transport (GO:0006820)	5/47	0.0312672	0.271806	0	0	3.05232	10.5769	PANX1;SLC4A10;TSPO;SLC26A7;SLC17A7
Positive Regulation of miRNA Transcription (GO:1902895)	5/47	0.0312672	0.271806	0	0	3.05232	10.5769	TGFB2;SPI1;MYC;HIF1A;GNL3
cGMP-mediated Signaling (GO:0019934)	3/19	0.0329682	0.278433	0	0	4.8011	16.3824	NPPB;NPPA;APOE
Skeletal Muscle Contraction (GO:0003009)	3/19	0.0329682	0.278433	0	0	4.8011	16.3824	MYH8;TNNI1;MYH7
Endolysosomal Toll-Like Receptor Signaling Pathway (GO:0140894)	3/19	0.0329682	0.278433	0	0	4.8011	16.3824	TLR8;TLR7;PIK3AP1
Immunoglobulin Mediated Immune Response (GO:0016064)	3/19	0.0329682	0.278433	0	0	4.8011	16.3824	TLR8;CSF2RB;FCGR2B
Leukocyte Adhesion to Vascular Endothelial Cell (GO:0061756)	3/19	0.0329682	0.278433	0	0	4.8011	16.3824	CX3CR1;ITGA4;GCNT1
Negative Regulation of Endopeptidase Activity (GO:0010951)	3/19	0.0329682	0.278433	0	0	4.8011	16.3824	BIN1;SERPINE1;TIMP1
Positive Regulation of Neutrophil Chemotaxis (GO:0090023)	3/19	0.0329682	0.278433	0	0	4.8011	16.3824	NCKAP1L;RNASE1;THBS4
Positive Regulation of Small Molecule Metabolic Process (GO:0062013)	3/19	0.0329682	0.278433	0	0	4.8011	16.3824	PMAIP1;IRS2;APOE
Erythrocyte Differentiation (GO:0030218)	5/48	0.0338597	0.278433	0	0	2.98118	10.0929	DYRK3;NCKAP1L;INHBA;SLC25A5;HIPK2
Negative Regulation of Tumor Necrosis Factor Production (GO:0032720)	5/48	0.0338597	0.278433	0	0	2.98118	10.0929	SIRPA;NLRC3;PTPN6;CD33;HAVCR2
Regulation of Interleukin-23 Production (GO:0032667)	2/8	0.0341713	0.278433	0	0	8.52837	28.7949	PLCG2;RNASE1
UDP-N-acetylglucosamine Biosynthetic Process (GO:0006048)	2/8	0.0341713	0.278433	0	0	8.52837	28.7949	GNPDA1;UAP1L1
Adult Heart Development (GO:0007512)	2/8	0.0341713	0.278433	0	0	8.52837	28.7949	BMP10;MYH7
Regulation of Stem Cell Division (GO:2000035)	2/8	0.0341713	0.278433	0	0	8.52837	28.7949	SFRP2;MLLT3
Regulation of Tumor Necrosis Factor Superfamily Cytokine Production (GO:1903555)	2/8	0.0341713	0.278433	0	0	8.52837	28.7949	CX3CR1;SIRPA
Release of Sequestered Calcium Ion Into Cytosol by Endoplasmic Reticulum (GO:1903514)	2/8	0.0341713	0.278433	0	0	8.52837	28.7949	CCR5;NOL3
Sphingosine-1-Phosphate Receptor Signaling Pathway (GO:0003376)	2/8	0.0341713	0.278433	0	0	8.52837	28.7949	RNASE1;PIK3CG
Endosome to Melanosome Transport (GO:0035646)	2/8	0.0341713	0.278433	0	0	8.52837	28.7949	RAB32;CD63
Endosome to Pigment Granule Transport (GO:0043485)	2/8	0.0341713	0.278433	0	0	8.52837	28.7949	RAB32;CD63
Positive Regulation of Adaptive Immune Response (GO:0002821)	2/8	0.0341713	0.278433	0	0	8.52837	28.7949	SASH3;IL6ST
Proline Transport (GO:0015824)	2/8	0.0341713	0.278433	0	0	8.52837	28.7949	SLC7A5;SLC3A2
Regulation of Chemokine (C-C Motif) Ligand 5 Production (GO:0071649)	2/8	0.0341713	0.278433	0	0	8.52837	28.7949	OAS3;SIRPA
Heme Metabolic Process (GO:0042168)	4/33	0.0344754	0.279319	0	0	3.53416	11.9013	ABCC2;HMOX1;TSPO;BLVRB
Negative Regulation of Developmental Growth (GO:0048640)	4/33	0.0344754	0.279319	0	0	3.53416	11.9013	GDF15;OSTN;MT3;RTN4
Response to Insulin (GO:0032868)	7/82	0.0349646	0.282482	0	0	2.39531	8.03246	CPEB1;CITED1;SLC2A1;MYO5A;IRS2;TRIB3;PCK2
Regulation of T Cell Proliferation (GO:0042129)	7/83	0.0369957	0.29491	0	0	2.36367	7.7929	CD86;TNFSF18;LGALS3;GPNMB;NCKAP1L;VSIG4;IL6ST
B Cell Mediated Immunity (GO:0019724)	3/20	0.0377284	0.29491	0	0	4.51845	14.8085	TLR8;CSF2RB;FCGR2B
Cellular Response to Lectin (GO:1990858)	3/20	0.0377284	0.29491	0	0	4.51845	14.8085	TYROBP;CLEC7A;PLCG2
Stimulatory C-type Lectin Receptor Signaling Pathway (GO:0002223)	3/20	0.0377284	0.29491	0	0	4.51845	14.8085	TYROBP;CLEC7A;PLCG2
Glutamate Metabolic Process (GO:0006536)	3/20	0.0377284	0.29491	0	0	4.51845	14.8085	GCLC;ALDH18A1;GCLM
Xenobiotic Transport (GO:0042908)	3/20	0.0377284	0.29491	0	0	4.51845	14.8085	ABCC3;SLC7A5;ABCC2
Heart Trabecula Morphogenesis (GO:0061384)	3/20	0.0377284	0.29491	0	0	4.51845	14.8085	BMP10;TGFB2;NOG
Negative Regulation of Leukocyte Mediated Cytotoxicity (GO:0001911)	3/20	0.0377284	0.29491	0	0	4.51845	14.8085	CX3CR1;INPP5D;FCGR2B
Positive Regulation of Cardiac Muscle Hypertrophy (GO:0010613)	3/20	0.0377284	0.29491	0	0	4.51845	14.8085	BMP10;NR4A3;IL6ST
Positive Regulation of Monocyte Chemotaxis (GO:0090026)	3/20	0.0377284	0.29491	0	0	4.51845	14.8085	CCR1;SERPINE1;PLA2G7
Positive Regulation of Release of Cytochrome C From Mitochondria (GO:0090200)	3/20	0.0377284	0.29491	0	0	4.51845	14.8085	MLLT11;PMAIP1;BID
Regulation of Response to Biotic Stimulus (GO:0002831)	4/34	0.0379464	0.29491	0	0	3.41618	11.1763	CD300A;TREM2;FCGR2B;LRP8
Positive Regulation of Carbohydrate Metabolic Process (GO:0045913)	4/34	0.0379464	0.29491	0	0	3.41618	11.1763	UCHL1;PMAIP1;IRS2;HIF1A
Regulation of Cardiac Muscle Contraction (GO:0055117)	4/34	0.0379464	0.29491	0	0	3.41618	11.1763	BMP10;NPPA;PIK3CG;SLC8A1
Negative Regulation of Tumor Necrosis Factor Superfamily Cytokine Production (GO:1903556)	5/50	0.0394343	0.305643	0	0	2.84839	9.20918	SIRPA;NLRC3;PTPN6;CD33;HAVCR2
Metal Ion Transport (GO:0030001)	12/180	0.0403544	0.307949	0	0	1.83654	5.8954	CCR1;PANX1;KCNJ4;TRPM2;GRIN3A;SLN;KCNC1;SLC11A1;SLC3A2;SLC17A7;GHITM;CCR5
Plasma Membrane Bounded Cell Projection Organization (GO:0120036)	10/141	0.0409805	0.307949	0	0	1.96124	6.26548	PTPRT;GPRIN2;CSF1R;MYOC;MAP1B;PLEK;WDPCP;APOE;RNASE1;CFAP126
Regulation of Interleukin-17 Production (GO:0032660)	4/35	0.0416104	0.307949	0	0	3.30581	10.5105	SLC7A5;DDIT3;NCKAP1L;LY9
Regulation of Neuronal Synaptic Plasticity (GO:0048168)	4/35	0.0416104	0.307949	0	0	3.30581	10.5105	ARC;SLC4A10;APOE;ZDHHC2
Regulation of p38MAPK Cascade (GO:1900744)	4/35	0.0416104	0.307949	0	0	3.30581	10.5105	SPI1;GADD45A;ULK4;TREM2
Negative Regulation of Myeloid Leukocyte Differentiation (GO:0002762)	4/35	0.0416104	0.307949	0	0	3.30581	10.5105	MYC;INHBA;FSTL3;C1QC
Positive Regulation of Actin Filament Bundle Assembly (GO:0032233)	5/51	0.0424187	0.307949	0	0	2.78632	8.80525	MYOC;GPR65;PLEK;RNASE1;PPM1E
Regulation of Neuroinflammatory Response (GO:0150077)	3/21	0.0428187	0.307949	0	0	4.2672	13.445	PLCG2;TREM2;NUPR1
Regulation of Oxidative Stress-Induced Intrinsic Apoptotic Signaling Pathway (GO:1902175)	3/21	0.0428187	0.307949	0	0	4.2672	13.445	HSPB1;TREM2;NOL3
Axon Extension (GO:0048675)	3/21	0.0428187	0.307949	0	0	4.2672	13.445	USP9X;SLC9A7;MAP1B
Regulation of Systemic Arterial Blood Pressure (GO:0003073)	3/21	0.0428187	0.307949	0	0	4.2672	13.445	NPPB;ADM2;NPPA
Negative Regulation of Amide Metabolic Process (GO:0034249)	3/21	0.0428187	0.307949	0	0	4.2672	13.445	BIN1;APOE;RTN4
Negative Regulation of Calcium Ion Transmembrane Transport (GO:1903170)	3/21	0.0428187	0.307949	0	0	4.2672	13.445	SLN;BIN1;UCP2
Positive Regulation of Granulocyte Chemotaxis (GO:0071624)	3/21	0.0428187	0.307949	0	0	4.2672	13.445	NCKAP1L;RNASE1;THBS4
Positive Regulation of Leukocyte Activation (GO:0002696)	3/21	0.0428187	0.307949	0	0	4.2672	13.445	CEBPA;CLEC4D;CLEC7A
Positive Regulation of Vascular Associated Smooth Muscle Cell Proliferation (GO:1904707)	3/21	0.0428187	0.307949	0	0	4.2672	13.445	ERN1;P2RY6;NR4A3
Regulation of Cardiac Muscle Cell Membrane Repolarization (GO:0099623)	3/21	0.0428187	0.307949	0	0	4.2672	13.445	KCNE1;NPPA;SCN1B
Regulation of Delayed Rectifier Potassium Channel Activity (GO:1902259)	2/9	0.0428545	0.307949	0	0	7.30965	23.025	KCNE1;NPPA
Regulation of Interleukin-18 Production (GO:0032661)	2/9	0.0428545	0.307949	0	0	7.30965	23.025	CD84;TLR2
T-helper 17 Cell Lineage Commitment (GO:0072540)	2/9	0.0428545	0.307949	0	0	7.30965	23.025	IL6ST;LY9
Regulation of Mast Cell Activation (GO:0033003)	2/9	0.0428545	0.307949	0	0	7.30965	23.025	MILR1;CD84
cGMP Biosynthetic Process (GO:0006182)	2/9	0.0428545	0.307949	0	0	7.30965	23.025	NPPB;NPPA
Regulation of Respiratory Burst (GO:0060263)	2/9	0.0428545	0.307949	0	0	7.30965	23.025	CLEC7A;RNASE1
Regulation of Transmembrane Transporter Activity (GO:0022898)	2/9	0.0428545	0.307949	0	0	7.30965	23.025	BCL2;LONP1
Serine Family Amino Acid Biosynthetic Process (GO:0009070)	2/9	0.0428545	0.307949	0	0	7.30965	23.025	PSAT1;PSPH
Negative Regulation of Long-Term Synaptic Potentiation (GO:1900272)	2/9	0.0428545	0.307949	0	0	7.30965	23.025	TYROBP;APOE
Receptor Guanylyl Cyclase Signaling Pathway (GO:0007168)	2/9	0.0428545	0.307949	0	0	7.30965	23.025	NPPB;NPPA
Regulation of Actin Filament Length (GO:0030832)	2/9	0.0428545	0.307949	0	0	7.30965	23.025	MYO3B;WAS
Regulation of Cell-Cell Adhesion Mediated by Integrin (GO:0033632)	2/9	0.0428545	0.307949	0	0	7.30965	23.025	CXCL13;FERMT3
Response to Cytokine (GO:0034097)	9/123	0.0431465	0.309271	0	0	2.02741	6.37246	MMP12;CSF1R;HAX1;CITED1;SHMT2;SLC11A1;BCL2;TIMP1;IL6ST
Organic Anion Transport (GO:0015711)	8/105	0.0449051	0.321071	0	0	2.11702	6.56955	CYB5R2;PANX1;CYB5R1;ABCC4;MGST1;SLC4A10;SLC2A1;SLC26A7
Cellular Response to Amyloid-Beta (GO:1904646)	4/36	0.0454673	0.323154	0	0	3.20233	9.89765	TYROBP;ITGA4;TREM2;FCGR2B
Positive Regulation of Epithelial Cell Migration (GO:0010634)	4/36	0.0454673	0.323154	0	0	3.20233	9.89765	TGFB2;PLCG2;HIF1A;RTN4
Positive Regulation of Reactive Oxygen Species Metabolic Process (GO:2000379)	5/52	0.0455354	0.323154	0	0	2.7269	8.42411	TYROBP;CLEC7A;GADD45A;PLCG2;SIRPA
Positive Regulation of Apoptotic Signaling Pathway (GO:2001235)	6/70	0.0482031	0.33874	0	0	2.40416	7.29022	TNFRSF12A;DDIT3;PMAIP1;NUPR1;BID;GSDME
Fc-epsilon Receptor Signaling Pathway (GO:0038095)	3/22	0.0482333	0.33874	0	0	4.0424	12.2554	NR4A3;PLCG2;VAV1
Positive Regulation of Heart Contraction (GO:0045823)	3/22	0.0482333	0.33874	0	0	4.0424	12.2554	TGFB2;ADM2;NPPA
Regulation of Biosynthetic Process (GO:0009889)	3/22	0.0482333	0.33874	0	0	4.0424	12.2554	CX3CR1;SIRPA;RNASE1
B Cell Differentiation (GO:0030183)	5/53	0.048785	0.33874	0	0	2.66995	8.06413	ITGA4;AQP8;NFAM1;PLCG2;SLC25A5
Negative Regulation of Immune System Process (GO:0002683)	5/53	0.048785	0.33874	0	0	2.66995	8.06413	CLEC12A;HMOX1;TREM2;FCGR2B;SQSTM1
Positive Regulation of B Cell Activation (GO:0050871)	5/53	0.048785	0.33874	0	0	2.66995	8.06413	SASH3;SPI1;INPP5D;IRS2;NCKAP1L
Positive Regulation of miRNA Metabolic Process (GO:2000630)	5/53	0.048785	0.33874	0	0	2.66995	8.06413	TGFB2;SPI1;MYC;HIF1A;GNL3
Calcium Ion Transport (GO:0006816)	9/126	0.0489944	0.33874	0	0	1.97512	5.95705	CCR1;PANX1;TRPM2;GRIN3A;SLN;SLC3A2;GHITM;CCR5;SLC8A1
Positive Regulation of Angiogenesis (GO:0045766)	9/126	0.0489944	0.33874	0	0	1.97512	5.95705	SFRP2;ADM2;SERPINE1;HMOX1;HSPB1;FUT1;HIF1A;RTN4;HIPK2
Positive Regulation of Macromolecule Biosynthetic Process (GO:0010557)	20/355	0.0490343	0.33874	0	0	1.53817	4.63794	TGFB2;CITED1;SLC11A1;NOG;IRS2;TREM2;INHBA;HIF1A;MT3;ACTA2;ACTA1;HSPH1;TYROBP;SLC6A9;CLEC7A;MYC;ADM2;PLCG2;ATF4;TLR2
Anterograde Axonal Transport (GO:0008089)	4/37	0.0495167	0.341248	0	0	3.10513	9.3323	KIF5A;HSPB1;KIF1A;ARL8A
Negative Regulation of Wnt Signaling Pathway (GO:0030178)	10/146	0.0498791	0.342777	0	0	1.88864	5.66243	SFRP2;CITED1;FRZB;WIF1;DDIT3;NPPA;NOG;DACT3;APOE;MLLT3
Regulation of Inflammatory Response (GO:0050727)	15/249	0.0508025	0.342777	0	0	1.64914	4.91414	CEBPA;CLEC12A;IL10RA;SERPINE1;NLRC3;NLRC4;PLA2G7;LILRA5;LGALS3;SIRPA;TLR7;APOE;TNFAIP8L2;PIK3AP1;TLR2
Regulation of Granulocyte Differentiation (GO:0030852)	2/10	0.0522555	0.342777	0	0	6.39561	18.8774	HAX1;C1QC
N-acetylneuraminate Metabolic Process (GO:0006054)	2/10	0.0522555	0.342777	0	0	6.39561	18.8774	GNPDA1;NPL
T-helper 17 Cell Differentiation (GO:0072539)	2/10	0.0522555	0.342777	0	0	6.39561	18.8774	IL6ST;LY9
Regulation of Low-Density Lipoprotein Particle Clearance (GO:0010988)	2/10	0.0522555	0.342777	0	0	6.39561	18.8774	TREM2;FGF21
Regulation of Monocyte Chemotactic Protein-1 Production (GO:0071637)	2/10	0.0522555	0.342777	0	0	6.39561	18.8774	CLEC7A;OAS3
Regulation of Mononuclear Cell Migration (GO:0071675)	2/10	0.0522555	0.342777	0	0	6.39561	18.8774	CSF1R;LGALS3
Regulation of Toll-Like Receptor 2 Signaling Pathway (GO:0034135)	2/10	0.0522555	0.342777	0	0	6.39561	18.8774	TLR1;TREM2
Cellular Response to UV-A (GO:0071492)	2/10	0.0522555	0.342777	0	0	6.39561	18.8774	MMP12;TIMP1
Cellular Response to Oxidised Low-Density Lipoprotein Particle Stimulus (GO:0140052)	2/10	0.0522555	0.342777	0	0	6.39561	18.8774	TREM2;CD68
Response to Yeast (GO:0001878)	2/10	0.0522555	0.342777	0	0	6.39561	18.8774	CLEC7A;PLCG2
Tetrahydrofolate Metabolic Process (GO:0046653)	2/10	0.0522555	0.342777	0	0	6.39561	18.8774	MTHFD2;SHMT2
Glutamine Family Amino Acid Biosynthetic Process (GO:0009084)	2/10	0.0522555	0.342777	0	0	6.39561	18.8774	PYCR1;ASL
Negative Regulation of Interferon-Beta Production (GO:0032688)	2/10	0.0522555	0.342777	0	0	6.39561	18.8774	SIRPA;NLRC3
Negative Regulation of Systemic Arterial Blood Pressure (GO:0003085)	2/10	0.0522555	0.342777	0	0	6.39561	18.8774	NPPB;NPPA
One-Carbon Metabolic Process (GO:0006730)	2/10	0.0522555	0.342777	0	0	6.39561	18.8774	MTHFD2;SHMT2
Positive Regulation of Actin Filament Depolymerization (GO:0030836)	2/10	0.0522555	0.342777	0	0	6.39561	18.8774	CFL2;PLEK
Positive Regulation of Lipid Transport (GO:0032370)	2/10	0.0522555	0.342777	0	0	6.39561	18.8774	GPNMB;APOE
Positive Regulation of Protein Maturation (GO:1903319)	2/10	0.0522555	0.342777	0	0	6.39561	18.8774	RHBDD1;NLRC4
Regulation of T-helper 1 Type Immune Response (GO:0002825)	2/10	0.0522555	0.342777	0	0	6.39561	18.8774	SLC11A1;HAVCR2
Regulation of Erythrocyte Differentiation (GO:0045646)	4/38	0.0537579	0.345499	0	0	3.01365	8.80969	SPI1;NCKAP1L;INHBA;HIF1A
Positive Regulation of Protein Binding (GO:0032092)	4/38	0.0537579	0.345499	0	0	3.01365	8.80969	USP9X;BAMBI;TRIB3;HIPK2
Positive Regulation of Vasculature Development (GO:1904018)	8/109	0.0538463	0.345499	0	0	2.03276	5.93894	SFRP2;ADM2;SERPINE1;HMOX1;HSPB1;HIF1A;RTN4;HIPK2
Cellular Response to Interleukin-6 (GO:0071354)	3/23	0.0539655	0.345499	0	0	3.84008	11.2108	PTPRT;SPI1;IL6ST
Sodium Ion Import Across Plasma Membrane (GO:0098719)	3/23	0.0539655	0.345499	0	0	3.84008	11.2108	SLC9A7;SLC9A9;SLC8A1
Negative Regulation of Interleukin-2 Production (GO:0032703)	3/23	0.0539655	0.345499	0	0	3.84008	11.2108	LAPTM5;VSIG4;HAVCR2
Nucleotide-Sugar Biosynthetic Process (GO:0009226)	3/23	0.0539655	0.345499	0	0	3.84008	11.2108	GNPDA1;PMM1;UAP1L1
Phosphatidylinositol-Mediated Signaling (GO:0048015)	3/23	0.0539655	0.345499	0	0	3.84008	11.2108	PI4KA;PLCG2;PIK3CG
Positive Regulation of DNA Replication (GO:0045740)	3/23	0.0539655	0.345499	0	0	3.84008	11.2108	WEE1;BAZ1A;EREG
Negative Regulation of Extrinsic Apoptotic Signaling Pathway (GO:2001237)	6/72	0.0539993	0.345499	0	0	2.33106	6.80388	LGALS3;SERPINE1;TMBIM1;BCL2;HMOX1;NOL3
Regulation of G Protein-Coupled Receptor Signaling Pathway (GO:0008277)	6/72	0.0539993	0.345499	0	0	2.33106	6.80388	GRK5;USP20;PLEK;ULK4;RPGRIP1L;KCTD16
Cellular Response to Nitrogen Compound (GO:1901699)	11/169	0.055527	0.353905	0	0	1.78858	5.17057	P2RY12;KCNE1;P2RY6;TYROBP;ITGA4;AQP8;SESN2;RRAGD;TREM2;IRF5;FCGR2B
Dicarboxylic Acid Metabolic Process (GO:0043648)	5/55	0.0556844	0.353905	0	0	2.56288	7.40175	GCLC;MTHFD2;ALDH18A1;GCLM;PCK2
Striated Muscle Contraction (GO:0006941)	5/55	0.0556844	0.353905	0	0	2.56288	7.40175	MYH8;TNNI1;SLC8A1;SCN1B;MYH7
Glycerophospholipid Biosynthetic Process (GO:0046474)	8/110	0.0562472	0.35669	0	0	2.01272	5.79261	ABHD4;GPAM;INPP5D;INPPL1;INPP5J;PLCG2;PI4KA;CDS2
Positive Regulation of TOR Signaling (GO:0032008)	6/73	0.0570488	0.360176	0	0	2.29615	6.57583	USP9X;SESN2;RRAGD;LONP1;TREM2;NCKAP1L
Regulation of MAP Kinase Activity (GO:0043405)	6/73	0.0570488	0.360176	0	0	2.29615	6.57583	UCHL1;CD300A;TRIB3;APOE;PIK3CG;PIK3R5
Regulation of Metal Ion Transport (GO:0010959)	4/39	0.0581896	0.364163	0	0	2.92739	8.32564	NKAIN2;KCNE1;SLN;BCL2
Positive Regulation of Extrinsic Apoptotic Signaling Pathway (GO:2001238)	4/39	0.0581896	0.364163	0	0	2.92739	8.32564	TNFRSF12A;PMAIP1;INHBA;BID
Positive Regulation of Lymphocyte Differentiation (GO:0045621)	4/39	0.0581896	0.364163	0	0	2.92739	8.32564	SPI1;PHF10;INPP5D;NCKAP1L
Positive Regulation of Neuron Apoptotic Process (GO:0043525)	4/39	0.0581896	0.364163	0	0	2.92739	8.32564	TGFB2;DDIT3;NUPR1;ATF4
Regulation of Osteoblast Differentiation (GO:0045667)	7/92	0.0587874	0.3671	0	0	2.1124	5.98619	FBN2;CITED1;BAMBI;NOG;PRMT3;IL6ST;ATF4
Positive Regulation of Leukocyte Chemotaxis (GO:0002690)	5/56	0.0593342	0.368185	0	0	2.5125	7.09673	CCR1;CSF1R;SERPINE1;AIF1;PLA2G7
Negative Regulation of Extrinsic Apoptotic Signaling Pathway via Death Domain Receptors (GO:1902042)	3/24	0.0600076	0.368185	0	0	3.65703	10.2883	SERPINE1;TMBIM1;HMOX1
Negative Regulation of Apoptotic Signaling Pathway (GO:2001234)	6/74	0.0601997	0.368185	0	0	2.26227	6.35717	CX3CR1;LGALS3;BCL2;GHITM;SLC25A5;NOL3
Positive Regulation of Cytoskeleton Organization (GO:0051495)	6/74	0.0601997	0.368185	0	0	2.26227	6.35717	BMP10;SPAG5;BIN1;CFL2;PLEK;NCKAP1L
Regulation of Cytokine Production (GO:0001817)	11/172	0.061429	0.368185	0	0	1.75497	4.89615	GPNMB;SLC11A1;NFAM1;CARD9;SIRPA;PLD4;TREM2;CLEC9A;FCGR2B;PIK3CG;EREG
Epithelial Cell Differentiation (GO:0030855)	9/132	0.0622028	0.368185	0	0	1.87818	5.21637	LGALS3;TGFB2;CITED1;PTER;ANXA4;GSTA2;GSTA1;ANXA7;PCK2
Regulation of Mast Cell Degranulation (GO:0043304)	2/11	0.0623082	0.368185	0	0	5.68469	15.7788	CD84;CD300A
Amino Sugar Biosynthetic Process (GO:0046349)	2/11	0.0623082	0.368185	0	0	5.68469	15.7788	GNPDA1;UAP1L1
cGMP Metabolic Process (GO:0046068)	2/11	0.0623082	0.368185	0	0	5.68469	15.7788	NPPB;NPPA
Cellular Response to L-leucine (GO:0071233)	2/11	0.0623082	0.368185	0	0	5.68469	15.7788	RRAGD;SESN2
Cellular Response to UV-B (GO:0071493)	2/11	0.0623082	0.368185	0	0	5.68469	15.7788	MMP12;MFAP4
Cellular Response to Leucine Starvation (GO:1990253)	2/11	0.0623082	0.368185	0	0	5.68469	15.7788	RRAGD;SESN2
Response to L-leucine (GO:0043201)	2/11	0.0623082	0.368185	0	0	5.68469	15.7788	RRAGD;SESN2
Complement Receptor Mediated Signaling Pathway (GO:0002430)	2/11	0.0623082	0.368185	0	0	5.68469	15.7788	C5AR1;FPR1
Defense Response to Tumor Cell (GO:0002357)	2/11	0.0623082	0.368185	0	0	5.68469	15.7788	SPI1;LAPTM5
Monocyte Differentiation (GO:0030224)	2/11	0.0623082	0.368185	0	0	5.68469	15.7788	CSF1R;PIR
Negative Regulation of Alpha-Beta T Cell Activation (GO:0046636)	2/11	0.0623082	0.368185	0	0	5.68469	15.7788	LGALS3;CD300A
Negative Regulation of Glycolytic Process (GO:0045820)	2/11	0.0623082	0.368185	0	0	5.68469	15.7788	TIGAR;NUPR1
Negative Regulation of Purine Nucleotide Catabolic Process (GO:0033122)	2/11	0.0623082	0.368185	0	0	5.68469	15.7788	TIGAR;NUPR1
Pentose-Phosphate Shunt (GO:0006098)	2/11	0.0623082	0.368185	0	0	5.68469	15.7788	TALDO1;PHGDH
Positive Regulation of Endoplasmic Reticulum Unfolded Protein Response (GO:1900103)	2/11	0.0623082	0.368185	0	0	5.68469	15.7788	ERN1;ATF6
Positive Regulation of Myeloid Leukocyte Mediated Immunity (GO:0002888)	2/11	0.0623082	0.368185	0	0	5.68469	15.7788	SPI1;TYROBP
Positive Regulation of Platelet Activation (GO:0010572)	2/11	0.0623082	0.368185	0	0	5.68469	15.7788	PLEK;SVEP1
Positive Regulation of Vascular Endothelial Growth Factor Receptor Signaling Pathway (GO:0030949)	2/11	0.0623082	0.368185	0	0	5.68469	15.7788	HIF1A;MT3
Regulation of TORC2 Signaling (GO:1903939)	2/11	0.0623082	0.368185	0	0	5.68469	15.7788	USP9X;NCKAP1L
Regulation of Cell Activation (GO:0050865)	2/11	0.0623082	0.368185	0	0	5.68469	15.7788	TREM2;LILRA5
Cellular Response to Amino Acid Stimulus (GO:0071230)	4/40	0.0628103	0.368865	0	0	2.84593	7.87649	CPEB1;SESN2;RRAGD;IPO5
Positive Regulation of Proteolysis Involved in Protein Catabolic Process (GO:1903052)	4/40	0.0628103	0.368865	0	0	2.84593	7.87649	LAPTM5;TREM2;IKBKG;NUPR1
Regulation of T Cell Receptor Signaling Pathway (GO:0050856)	4/40	0.0628103	0.368865	0	0	2.84593	7.87649	LGALS3;CD300A;LAPTM5;IKBKG
Negative Regulation of Innate Immune Response (GO:0045824)	5/57	0.0631172	0.369403	0	0	2.46405	6.8076	OAS3;LONP1;NLRC3;PTPN6;VSIG4
Positive Regulation of Cell Migration (GO:0030335)	19/344	0.0631601	0.369403	0	0	1.50497	4.15684	CCR1;TNFSF18;CSF1R;TGFB2;MYOC;SEMA3C;LAMC2;RNASE1;HIF1A;AIF1;FUT1;RTN4;PIK3CG;GNPDA1;GPNMB;CLEC7A;PLCG2;NCKAP1L;FERMT3
Positive Regulation of Secretion by Cell (GO:1903532)	6/75	0.0634521	0.370353	0	0	2.22937	6.14741	TGFB2;GPNMB;CADPS;ANKRD1;TREM2;CD33
Positive Regulation of ERK1 and ERK2 Cascade (GO:0070374)	10/153	0.0643726	0.373711	0	0	1.79553	4.92526	CCR1;CSF1R;P2RY6;GPNMB;C5AR1;CARD9;TREM2;APOE;MT3;FGF21
Regulation of Intracellular Signal Transduction (GO:1902531)	17/302	0.0660155	0.373711	0	0	1.53461	4.17086	SASH3;CSF1R;MYOC;DOCK8;ULK4;ARHGAP19;HSPB1;TREM2;RPF2;VAV1;HIPK2;TIAM2;FGD3;CLEC7A;PLCG2;DOCK2;SQSTM1
Regulation of Membrane Protein Ectodomain Proteolysis (GO:0051043)	3/25	0.0663512	0.373711	0	0	3.49062	9.46933	TSPAN17;APOE;TIMP1
Activin Receptor Signaling Pathway (GO:0032924)	3/25	0.0663512	0.373711	0	0	3.49062	9.46933	BMP10;NOG;INHBA
Antigen Processing and Presentation of Exogenous Peptide Antigen via MHC Class II (GO:0019886)	3/25	0.0663512	0.373711	0	0	3.49062	9.46933	FCGR2B;CTSD;CTSS
Bile Acid and Bile Salt Transport (GO:0015721)	3/25	0.0663512	0.373711	0	0	3.49062	9.46933	ABCC3;ABCC4;ABCC2
Regulation of Protein Processing (GO:0070613)	3/25	0.0663512	0.373711	0	0	3.49062	9.46933	RHBDD1;NLRC4;CHAC1
Carboxylic Acid Catabolic Process (GO:0046395)	3/25	0.0663512	0.373711	0	0	3.49062	9.46933	PON3;GNPDA1;NPL
Sulfur Compound Transport (GO:0072348)	3/25	0.0663512	0.373711	0	0	3.49062	9.46933	MGST1;SLC26A7;SLC19A2
Icosanoid Biosynthetic Process (GO:0046456)	3/25	0.0663512	0.373711	0	0	3.49062	9.46933	ALOX5AP;NLRC4;PTGDS
Long-Chain Fatty Acid Biosynthetic Process (GO:0042759)	3/25	0.0663512	0.373711	0	0	3.49062	9.46933	GSTM4;GSTM2;GSTM1
Receptor Clustering (GO:0043113)	3/25	0.0663512	0.373711	0	0	3.49062	9.46933	CD53;ITGA4;ITGAL
Regulation of Cardiac Muscle Hypertrophy (GO:0010611)	3/25	0.0663512	0.373711	0	0	3.49062	9.46933	BMP10;NR4A3;IL6ST
T Cell Activation (GO:0042110)	8/114	0.0665235	0.373711	0	0	1.93637	5.24794	CD86;CD84;CLEC7A;EBI3;NLRC3;PTPN6;LY9;PIK3CG
Antigen Receptor-Mediated Signaling Pathway (GO:0050851)	8/114	0.0665235	0.373711	0	0	1.93637	5.24794	SLC7A8;INPP5D;NFAM1;PLCG2;BCL2;NCKAP1L;IKBKG;SPG21
Transforming Growth Factor Beta Receptor Superfamily Signaling Pathway (GO:0141091)	8/114	0.0665235	0.373711	0	0	1.93637	5.24794	TGFB2;BMP10;CITED1;HPGD;BAMBI;GDF15;USP9X;INHBA
Transforming Growth Factor Beta Receptor Signaling Pathway (GO:0007179)	6/76	0.066806	0.373711	0	0	2.1974	5.94609	TGFB2;CITED1;HPGD;GDF15;USP9X;BAMBI
Positive Regulation of Protein Secretion (GO:0050714)	6/76	0.066806	0.373711	0	0	2.1974	5.94609	TGFB2;ANKRD1;IRS2;TREM2;CD33;TLR2
Protein Deubiquitination (GO:0016579)	6/76	0.066806	0.373711	0	0	2.1974	5.94609	OTUB2;UCHL1;USP20;SHMT2;USP9X;UCHL3
Positive Regulation of Gene Expression (GO:0010628)	23/436	0.0669008	0.373711	0	0	1.43476	3.88038	CITED1;NFAM1;SLC11A1;CARD9;NOG;TREM2;CLEC9A;INHBA;HIF1A;MT3;PIK3CG;EREG;ERN1;ACTA2;ACTA1;TYROBP;CLEC7A;MYC;ADM2;PLCG2;EIF3C;ATF4;TLR2
Cellular Response to Unfolded Protein (GO:0034620)	5/58	0.0670328	0.373711	0	0	2.41744	6.5333	ERN1;DDIT3;RHBDD1;ATF6;ATF4
Mesenchymal Cell Differentiation (GO:0048762)	5/58	0.0670328	0.373711	0	0	2.41744	6.5333	TGFB2;SEMA3C;NOG;NCAM1;HIF1A
Regulation of Calcium Ion Transport (GO:0051924)	5/58	0.0670328	0.373711	0	0	2.41744	6.5333	CCR1;CD84;SLN;BCL2;LILRA5
Visual System Development (GO:0150063)	4/41	0.0676179	0.374781	0	0	2.76886	7.459	C1QA;TGFB2;ATF6;HIPK2
Heart Contraction (GO:0060047)	4/41	0.0676179	0.374781	0	0	2.76886	7.459	TNNI1;SLC8A1;SCN1B;MYH7
Negative Regulation of Kinase Activity (GO:0033673)	4/41	0.0676179	0.374781	0	0	2.76886	7.459	HSPB1;IRS2;TRIB3;PPM1E
Positive Regulation of Cellular Process (GO:0048522)	31/622	0.0701401	0.381615	0	0	1.35342	3.59638	CD86;CSF1R;TENM4;IRS2;LAMC2;AIF1;LILRA5;CCND2;GRK5;CLEC7A;MYC;TIMP1;HTATIP2;FGF21;TNFSF18;EGR2;TGFB2;SPAG5;PHF10;PRLR;EREG;FRMD5;SFRP2;BAMBI;BCL2;PTPN6;NUPR1;IL6ST;SLC25A5;FCGR2B;CRLF1
Regulation of Non-Canonical NF-kappaB Signal Transduction (GO:1901222)	6/77	0.0702613	0.381615	0	0	2.16634	5.75279	CD86;SPI1;LAPTM5;TLR7;NLRC3;TLR2
Cellular Response to UV (GO:0034644)	6/77	0.0702613	0.381615	0	0	2.16634	5.75279	MMP12;MFAP4;MYC;RHBDD1;TIMP1;ATF4
Positive Regulation of Lymphocyte Proliferation (GO:0050671)	6/77	0.0702613	0.381615	0	0	2.16634	5.75279	CD86;SASH3;BCL2;IRS2;NCKAP1L;IL6ST
Protein Complex Oligomerization (GO:0051259)	8/116	0.0720686	0.381615	0	0	1.90031	4.99807	COMP;ARC;KCNC1;SHMT2;TIFA;CARD9;NLRC4;NOL3
Regulation of Glycolytic Process (GO:0006110)	4/42	0.0726101	0.381615	0	0	2.69586	7.0703	UCHL1;TIGAR;NUPR1;HIF1A
NADPH Regeneration (GO:0006740)	2/12	0.0729501	0.381615	0	0	5.11596	13.3935	PHGDH;ALDH1L2
Regulation of Lamellipodium Organization (GO:1902743)	2/12	0.0729501	0.381615	0	0	5.11596	13.3935	WAS;RNASE1
T-helper Cell Lineage Commitment (GO:0002295)	2/12	0.0729501	0.381615	0	0	5.11596	13.3935	IL6ST;LY9
Actin-Mediated Cell Contraction (GO:0070252)	2/12	0.0729501	0.381615	0	0	5.11596	13.3935	KCNE1;EPDR1
Alanine Transport (GO:0032328)	2/12	0.0729501	0.381615	0	0	5.11596	13.3935	SLC7A5;SLC1A4
Regulation of Response to Stress (GO:0080134)	2/12	0.0729501	0.381615	0	0	5.11596	13.3935	BMP10;DYRK3
Regulation of Transforming Growth Factor Beta Production (GO:0071634)	2/12	0.0729501	0.381615	0	0	5.11596	13.3935	TGFB2;HIF1A
Relaxation of Cardiac Muscle (GO:0055119)	2/12	0.0729501	0.381615	0	0	5.11596	13.3935	GSTM2;SLC8A1
Glutamine Metabolic Process (GO:0006541)	2/12	0.0729501	0.381615	0	0	5.11596	13.3935	SLC38A1;UCP2
Glycine Transport (GO:0015816)	2/12	0.0729501	0.381615	0	0	5.11596	13.3935	SLC6A9;SLC7A8
Interleukin-6-Mediated Signaling Pathway (GO:0070102)	2/12	0.0729501	0.381615	0	0	5.11596	13.3935	SPI1;IL6ST
Negative Regulation of Hemostasis (GO:1900047)	2/12	0.0729501	0.381615	0	0	5.11596	13.3935	SERPINE1;APOE
Negative Regulation of Lipopolysaccharide-Mediated Signaling Pathway (GO:0031665)	2/12	0.0729501	0.381615	0	0	5.11596	13.3935	SIRPA;PTPN6
Negative Regulation of Locomotion (GO:0040013)	2/12	0.0729501	0.381615	0	0	5.11596	13.3935	FRMD5;WAS
Regulation of Actin Filament Depolymerization (GO:0030834)	2/12	0.0729501	0.381615	0	0	5.11596	13.3935	CFL2;PLEK
Reg of Endoplasmic Reticulum Stress-Induced Intrinsic Apoptotic Sgnlng Pway (GO:1902235)	3/26	0.0729872	0.381615	0	0	3.33868	8.7389	DDIT3;PMAIP1;FCGR2B
NADH Metabolic Process (GO:0006734)	3/26	0.0729872	0.381615	0	0	3.33868	8.7389	GPD1;PFKP;NUDT12
Regulation of Neutrophil Chemotaxis (GO:0090022)	3/26	0.0729872	0.381615	0	0	3.33868	8.7389	NCKAP1L;RNASE1;THBS4
Cellular Response to Xenobiotic Stimulus (GO:0071466)	3/26	0.0729872	0.381615	0	0	3.33868	8.7389	MYC;PPM1E;VAV1
Synaptic Transmission, Glutamatergic (GO:0035249)	3/26	0.0729872	0.381615	0	0	3.33868	8.7389	GRIN3A;SLC1A4;SLC17A7
Negative Regulation of Lipid Biosynthetic Process (GO:0051055)	3/26	0.0729872	0.381615	0	0	3.33868	8.7389	PRMT3;TRIB3;APOE
Positive Regulation of T Cell Migration (GO:2000406)	3/26	0.0729872	0.381615	0	0	3.33868	8.7389	DOCK8;CXCL13;AIF1
Positive Regulation of Interleukin-2 Production (GO:0032743)	3/26	0.0729872	0.381615	0	0	3.33868	8.7389	CD86;CLEC7A;PLCG2
Regulation of Actin Filament Bundle Assembly (GO:0032231)	3/26	0.0729872	0.381615	0	0	3.33868	8.7389	PLEK;WAS;RNASE1
Regulation of Cell Size (GO:0008361)	3/26	0.0729872	0.381615	0	0	3.33868	8.7389	PLEK;RNASE1;VAV1
Negative Regulation of Canonical Wnt Signaling Pathway (GO:0090090)	8/117	0.0749434	0.391128	0	0	1.88278	4.87831	SFRP2;FRZB;DDIT3;NPPA;NOG;DACT3;APOE;MLLT3
Response to Reactive Oxygen Species (GO:0000302)	5/60	0.0752595	0.39135	0	0	2.32929	6.02543	HMOX1;APOE;HIF1A;MT3;SLC8A1
Positive Regulation of Cell Cycle (GO:0045787)	5/60	0.0752595	0.39135	0	0	2.32929	6.02543	TGFB2;LONP1;EIF4EBP1;ASNS;NUPR1
Cellular Response to Transforming Growth Factor Beta Stimulus (GO:0071560)	7/98	0.0769416	0.397966	0	0	1.97251	5.0589	TGFB2;CITED1;HPGD;BAMBI;GDF15;USP9X;ANKRD1
Positive Regulation of Supramolecular Fiber Organization (GO:1902905)	7/98	0.0769416	0.397966	0	0	1.97251	5.0589	BMP10;BIN1;CFL2;PLEK;NCKAP1L;APOE;RNASE1
Regulation of Cell Population Proliferation (GO:0042127)	37/769	0.077239	0.397966	0	0	1.30518	3.34238	CD86;CSF1R;CEBPA;ATP8A2;IRS2;LAMC2;AIF1;CCND2;GPNMB;GRK5;FRZB;CLEC7A;MYC;TSPO;TIMP1;CD33;FGF21;CGREF1;TGFB2;P3H2;INHBA;PRLR;GNL3;EREG;SFRP2;NR4A3;BAMBI;BCL2;NOX4;STRN;PTPN6;NUPR1;ATF5;IL6ST;SLC25A5;CRLF1;GSDME
Regulation of Epithelial Cell Migration (GO:0010632)	4/43	0.0777843	0.397966	0	0	2.6266	6.70785	TGFB2;PLCG2;HIF1A;RTN4
Mitochondrial Transport (GO:0006839)	4/43	0.0777843	0.397966	0	0	2.6266	6.70785	HSP90AA1;BCL2;PMAIP1;SLC25A5
Neutrophil Chemotaxis (GO:0030593)	4/43	0.0777843	0.397966	0	0	2.6266	6.70785	LGALS3;TGFB2;CXCL13;PIK3CG
Non-Canonical Wnt Signaling Pathway (GO:0035567)	4/43	0.0777843	0.397966	0	0	2.6266	6.70785	SFRP2;MYOC;FRZB;RNASE1
Positive Regulation of Monoatomic Ion Transport (GO:0043270)	4/43	0.0777843	0.397966	0	0	2.6266	6.70785	CCR1;TREM2;SCN1B;LILRA5
Positive Regulation of Stress Fiber Assembly (GO:0051496)	4/43	0.0777843	0.397966	0	0	2.6266	6.70785	MYOC;GPR65;PPM1E;RNASE1
ER-nucleus Signaling Pathway (GO:0006984)	3/27	0.0799058	0.405196	0	0	3.1994	8.08459	DDIT3;ATF6;ATF4
Antigen Processing and Presentation of Peptide Antigen via MHC Class II (GO:0002495)	3/27	0.0799058	0.405196	0	0	3.1994	8.08459	FCGR2B;CTSD;CTSS
Phagocytosis, Engulfment (GO:0006911)	3/27	0.0799058	0.405196	0	0	3.1994	8.08459	MSR1;FCGR2B;AIF1
Plasma Membrane Invagination (GO:0099024)	3/27	0.0799058	0.405196	0	0	3.1994	8.08459	MSR1;SPIRE1;FCGR2B
Positive Regulation of Erythrocyte Differentiation (GO:0045648)	3/27	0.0799058	0.405196	0	0	3.1994	8.08459	NCKAP1L;INHBA;HIF1A
Regulation of ERK1 and ERK2 Cascade (GO:0070372)	13/223	0.0802457	0.4062	0	0	1.59031	4.01181	CCR1;DUSP4;CSF1R;CARD9;C5AR1;TREM2;MT3;P2RY6;GPNMB;SIRPA;PTPN6;APOE;FGF21
Negative Regulation of Macromolecule Biosynthetic Process (GO:0010558)	12/202	0.0811182	0.409891	0	0	1.62202	4.07426	CCR1;MSR1;SLC7A5;TGFB2;SPI1;SFRP2;CILP;ANKRD1;ANXA7;APOE;HIF1A;HAVCR2
ERBB2 Signaling Pathway (GO:0038128)	2/13	0.0841227	0.414098	0	0	4.65063	11.5125	MYOC;EREG
Regulation of Humoral Immune Response (GO:0002920)	2/13	0.0841227	0.414098	0	0	4.65063	11.5125	CXCL13;FCGR2B
Regulation of Protein Autophosphorylation (GO:0031952)	2/13	0.0841227	0.414098	0	0	4.65063	11.5125	GPNMB;MVP
Cell Projection Assembly (GO:0030031)	2/13	0.0841227	0.414098	0	0	4.65063	11.5125	NCKAP1L;RNASE1
Removal of Superoxide Radicals (GO:0019430)	2/13	0.0841227	0.414098	0	0	4.65063	11.5125	NQO1;MT3
Response to UV-A (GO:0070141)	2/13	0.0841227	0.414098	0	0	4.65063	11.5125	MMP12;TIMP1
Muscle Filament Sliding (GO:0030049)	2/13	0.0841227	0.414098	0	0	4.65063	11.5125	MYH8;MYH7
Negative Regulation of Interleukin-12 Production (GO:0032695)	2/13	0.0841227	0.414098	0	0	4.65063	11.5125	TLR8;LILRA5
Negative Regulation of Toll-Like Receptor 4 Signaling Pathway (GO:0034144)	2/13	0.0841227	0.414098	0	0	4.65063	11.5125	TREM2;SQSTM1
Nuclear Body Organization (GO:0030575)	2/13	0.0841227	0.414098	0	0	4.65063	11.5125	DYRK3;HIPK2
Positive Regulation of Myelination (GO:0031643)	2/13	0.0841227	0.414098	0	0	4.65063	11.5125	EGR2;TENM4
Regulation of T-helper 17 Type Immune Response (GO:2000316)	2/13	0.0841227	0.414098	0	0	4.65063	11.5125	CLEC7A;CARD9
Regulation of Actomyosin Structure Organization (GO:0110020)	2/13	0.0841227	0.414098	0	0	4.65063	11.5125	WAS;RNASE1
Reg of Calcium Ion Transmembrane Transport via High Voltage-Gated Calcium Channel (GO:1902514)	2/13	0.0841227	0.414098	0	0	4.65063	11.5125	BIN1;NPPA
Regulation of Carbohydrate Catabolic Process (GO:0043470)	2/13	0.0841227	0.414098	0	0	4.65063	11.5125	TIGAR;HIF1A
Wound Healing (GO:0042060)	6/81	0.0850912	0.418146	0	0	2.05037	5.05219	MMP12;TGFB2;SLC11A1;NOG;HMOX1;EREG
Regulation of Monocyte Chemotaxis (GO:0090025)	3/28	0.087097	0.42449	0	0	3.07126	7.49614	CCR1;SERPINE1;PLA2G7
Cellular Response to Hexose Stimulus (GO:0071331)	3/28	0.087097	0.42449	0	0	3.07126	7.49614	ERN1;UCP2;PCK2
Positive Regulation of ATP Metabolic Process (GO:1903580)	3/28	0.087097	0.42449	0	0	3.07126	7.49614	UCHL1;TREM2;HIF1A
Negative Regulation of Defense Response (GO:0031348)	8/121	0.0871243	0.42449	0	0	1.81575	4.43119	CLEC12A;IL10RA;LONP1;SIRPA;NLRC3;PTPN6;APOE;TNFAIP8L2
Negative Regulation of Inflammatory Response (GO:0050728)	8/121	0.0871243	0.42449	0	0	1.81575	4.43119	CLEC12A;IL10RA;SIRPA;TREM2;NLRC3;PTPN6;APOE;TNFAIP8L2
Regulation of Canonical NF-kappaB Signal Transduction (GO:0043122)	15/270	0.0875807	0.425988	0	0	1.51166	3.68119	CX3CR1;USP20;CARD9;HSPB1;TREM2;NLRC3;CLEC7A;TIFA;PLCG2;HMOX1;TLR8;SIRPA;TLR7;IKBKG;SQSTM1
Positive Regulation of Peptidyl-Tyrosine Phosphorylation (GO:0050731)	5/63	0.0885737	0.430086	0	0	2.20846	5.35313	TNFSF18;CSF1R;NOX4;THBS4;LILRA5
- Reg of Transmembrane Receptor Prot Serine/Threonine Kinase Sgnlng Pway (GO:0090101)	8/122	0.0903396	0.437917	0	0	1.79973	4.32687	BAMBI;CILP;GDF15;ADAMTSL2;NOG;PMEPA1;FSTL3;HIPK2
Protein Homooligomerization (GO:0051260)	9/143	0.0918231	0.44393	0	0	1.72301	4.11436	COMP;TRPM2;ARC;SHMT2;TIFA;CARD9;ALOX5AP;SLC1A2;NLRC4
G1/S Transition of Mitotic Cell Cycle (GO:0000082)	5/64	0.0932665	0.44393	0	0	2.17092	5.15005	CCND2;MYC;EIF4EBP1;E2F3;BCAT1
Regulation of Fibroblast Proliferation (GO:0048145)	4/46	0.0943679	0.44393	0	0	2.4386	5.75646	CD300A;MYC;NLRC3;EREG
Macromolecule Catabolic Process (GO:0009057)	4/46	0.0943679	0.44393	0	0	2.4386	5.75646	UCHL1;LONP1;UCHL3;SQSTM1
Positive Regulation of Chemotaxis (GO:0050921)	4/46	0.0943679	0.44393	0	0	2.4386	5.75646	P2RY12;HSPB1;TREM2;AIF1
Regulation of Calcium-Mediated Signaling (GO:0050848)	4/46	0.0943679	0.44393	0	0	2.4386	5.75646	CLEC7A;PLEK;PLCG2;TREM2
Regulation of Cell-Cell Adhesion (GO:0022407)	4/46	0.0943679	0.44393	0	0	2.4386	5.75646	ZDHHC2;B4GALNT2;FSTL3;FERMT3
Fc-gamma Receptor Signaling Pathway (GO:0038094)	3/29	0.0945502	0.44393	0	0	2.95299	6.96498	FCGR2B;CD33;VAV1
Regulation of Plasma Membrane Bounded Cell Projection Organization (GO:0120035)	3/29	0.0945502	0.44393	0	0	2.95299	6.96498	ULK4;TREM2;FCGR2B
Cytoplasmic Pattern Recognition Receptor Signaling Pathway (GO:0002753)	3/29	0.0945502	0.44393	0	0	2.95299	6.96498	OAS3;TIFA;IPO5
Regulation of Establishment of Protein Localization (GO:0070201)	2/14	0.095771	0.44393	0	0	4.26285	9.99978	TREM2;CTSD
Blood Coagulation, Fibrin Clot Formation (GO:0072378)	2/14	0.095771	0.44393	0	0	4.26285	9.99978	F8;F13A1
Cell-Cell Junction Maintenance (GO:0045217)	2/14	0.095771	0.44393	0	0	4.26285	9.99978	CSF1R;RCAN1
Regulation of Trophoblast Cell Migration (GO:1901163)	2/14	0.095771	0.44393	0	0	4.26285	9.99978	FBN2;TIMP1
Relaxation of Muscle (GO:0090075)	2/14	0.095771	0.44393	0	0	4.26285	9.99978	GSTM2;SLC8A1
Cellular Response to Superoxide (GO:0071451)	2/14	0.095771	0.44393	0	0	4.26285	9.99978	NQO1;MT3
Response to Interleukin-6 (GO:0070741)	2/14	0.095771	0.44393	0	0	4.26285	9.99978	PTPRT;CITED1
Response to Muscle Stretch (GO:0035994)	2/14	0.095771	0.44393	0	0	4.26285	9.99978	NPPA;SLC8A1
Ether Lipid Metabolic Process (GO:0046485)	2/14	0.095771	0.44393	0	0	4.26285	9.99978	NCEH1;PLA2G7
Negative Regulation of ATP Metabolic Process (GO:1903579)	2/14	0.095771	0.44393	0	0	4.26285	9.99978	TIGAR;NUPR1
Negative Regulation of Coagulation (GO:0050819)	2/14	0.095771	0.44393	0	0	4.26285	9.99978	SERPINE1;APOE
Negative Regulation of Peptidyl-Tyrosine Phosphorylation (GO:0050732)	2/14	0.095771	0.44393	0	0	4.26285	9.99978	SFRP2;MVP
Negative Regulation of Smooth Muscle Cell Migration (GO:0014912)	2/14	0.095771	0.44393	0	0	4.26285	9.99978	SERPINE1;AIF1
+ Reg of Adaptive Imm Resp Based on Som Recomb of Imm Rcptrs Built Frm IgSF Domains (GO:0002824)	2/14	0.095771	0.44393	0	0	4.26285	9.99978	CLEC7A;SLC11A1
Positive Regulation of Heart Rate (GO:0010460)	2/14	0.095771	0.44393	0	0	4.26285	9.99978	ADM2;NPPA
Positive Regulation of Long-Term Synaptic Potentiation (GO:1900273)	2/14	0.095771	0.44393	0	0	4.26285	9.99978	ZDHHC2;SQSTM1
Protein Activation Cascade (GO:0072376)	2/14	0.095771	0.44393	0	0	4.26285	9.99978	F8;F13A1
Negative Regulation of Gene Expression (GO:0010629)	19/364	0.0964104	0.446171	0	0	1.41622	3.31275	CCR1;MSR1;TGFB2;SPI1;SLC11A1;RPL13A;HIF1A;SND1;ERN1;SLC7A5;SFRP2;GPNMB;CILP;EIF4EBP1;ANXA7;APOE;FCGR2B;HAVCR2;NUDT12
Regulation of Phosphorylation (GO:0042325)	5/65	0.0980841	0.450997	0	0	2.13462	4.95645	SESN2;HSPB1;ROPN1L;INHBA;EREG
Negative Regulation of NF-kappaB Transcription Factor Activity (GO:0032088)	5/65	0.0980841	0.450997	0	0	2.13462	4.95645	SPI1;ANXA4;NLRC3;COMMD6;HAVCR2
Negative Regulation of Autophagy (GO:0010507)	5/65	0.0980841	0.450997	0	0	2.13462	4.95645	IL10RA;RRAGD;BCL2;TREM2;NUPR1
Positive Regulation of T Cell Proliferation (GO:0042102)	5/65	0.0980841	0.450997	0	0	2.13462	4.95645	CD86;EBI3;NCKAP1L;IL6ST;AIF1
Regulation of Trans-Synaptic Signaling (GO:0099177)	4/47	0.100238	0.459423	0	0	2.38177	5.47857	CX3CR1;ARC;GRIN3A;LRP8
Intracellular Glucose Homeostasis (GO:0001678)	4/47	0.100238	0.459423	0	0	2.38177	5.47857	ERN1;UCP2;HIF1A;PCK2
Negative Regulation of Transforming Growth Factor Beta Receptor Signaling Pathway (GO:0030512)	6/85	0.10151	0.461274	0	0	1.94615	4.45202	FBN2;GDF15;BAMBI;CILP;ADAMTSL2;PMEPA1
Positive Regulation of Protein-Containing Complex Assembly (GO:0031334)	7/105	0.101817	0.461274	0	0	1.83094	4.18293	LGALS3;HSP90AA1;CLEC7A;PLEK;PLCG2;CXCL13;BID
Hexose Biosynthetic Process (GO:0019319)	3/30	0.102254	0.461274	0	0	2.84347	6.48394	GNPDA1;PCK2;ATF4
Negative Regulation of Cell-Matrix Adhesion (GO:0001953)	3/30	0.102254	0.461274	0	0	2.84347	6.48394	MMP12;MYOC;SERPINE1
Positive Regulation of B Cell Proliferation (GO:0030890)	3/30	0.102254	0.461274	0	0	2.84347	6.48394	SASH3;IRS2;NCKAP1L
Positive Regulation of Calcium Ion Transport (GO:0051928)	3/30	0.102254	0.461274	0	0	2.84347	6.48394	CCR1;LGALS3;LILRA5
Positive Regulation of Calcium-Mediated Signaling (GO:0050850)	3/30	0.102254	0.461274	0	0	2.84347	6.48394	CLEC7A;PLCG2;TREM2
Positive Regulation of Cation Channel Activity (GO:2001259)	3/30	0.102254	0.461274	0	0	2.84347	6.48394	GSTM2;CTSS;SCN1B
Positive Regulation of Interleukin-10 Production (GO:0032733)	3/30	0.102254	0.461274	0	0	2.84347	6.48394	CLEC7A;PLCG2;LILRA5
Regulation of Chemotaxis (GO:0050920)	3/30	0.102254	0.461274	0	0	2.84347	6.48394	P2RY12;TREM2;AIF1
Regulation of miRNA Transcription (GO:1902893)	5/66	0.103025	0.463287	0	0	2.09952	4.77176	TGFB2;SPI1;MYC;HIF1A;GNL3
Cell Cycle G1/S Phase Transition (GO:0044843)	5/66	0.103025	0.463287	0	0	2.09952	4.77176	CCND2;MYC;EIF4EBP1;E2F3;BCAT1
Blood Circulation (GO:0008015)	4/48	0.106272	0.470888	0	0	2.32752	5.21771	NPPB;GCLC;C3AR1;GCLM
Endoplasmic Reticulum Unfolded Protein Response (GO:0030968)	4/48	0.106272	0.470888	0	0	2.32752	5.21771	ERN1;DDIT3;ATF6;ATF4
Negative Regulation of Response to Biotic Stimulus (GO:0002832)	4/48	0.106272	0.470888	0	0	2.32752	5.21771	LONP1;SIRPA;NLRC3;PTPN6
Positive Regulation of Innate Immune Response (GO:0045089)	4/48	0.106272	0.470888	0	0	2.32752	5.21771	SPI1;POLR3G;TLR8;EREG
Pyruvate Metabolic Process (GO:0006090)	4/48	0.106272	0.470888	0	0	2.32752	5.21771	SRR;GNPDA1;UCP2;PCK2
Actin-Myosin Filament Sliding (GO:0033275)	2/15	0.107843	0.470888	0	0	3.93474	8.76296	MYH8;MYH7
Regulation of Oxidative Phosphorylation (GO:0002082)	2/15	0.107843	0.470888	0	0	3.93474	8.76296	SHMT2;NUPR1
Regulation of Response to Endoplasmic Reticulum Stress (GO:1905897)	2/15	0.107843	0.470888	0	0	3.93474	8.76296	NUPR1;FCGR2B
Defense Response to Protozoan (GO:0042832)	2/15	0.107843	0.470888	0	0	3.93474	8.76296	CLEC7A;SLC11A1
Melanosome Transport (GO:0032402)	2/15	0.107843	0.470888	0	0	3.93474	8.76296	MLPH;MYO5A
Multicellular Organismal-Level Iron Ion Homeostasis (GO:0060586)	2/15	0.107843	0.470888	0	0	3.93474	8.76296	SLC11A1;HMOX1
Negative Regulation of NLRP3 Inflammasome Complex Assembly (GO:1900226)	2/15	0.107843	0.470888	0	0	3.93474	8.76296	NLRC3;TREM2
Negative Regulation of Axon Extension (GO:0030517)	2/15	0.107843	0.470888	0	0	3.93474	8.76296	MT3;RTN4
Pigment Granule Transport (GO:0051904)	2/15	0.107843	0.470888	0	0	3.93474	8.76296	MLPH;MYO5A
Positive Regulation of Glycogen Metabolic Process (GO:0070875)	2/15	0.107843	0.470888	0	0	3.93474	8.76296	IRS2;PHKA1
Positive Regulation of Secretion (GO:0051047)	2/15	0.107843	0.470888	0	0	3.93474	8.76296	NPPB;RHBDD1
Positive Regulation of Transmembrane Transport (GO:0034764)	2/15	0.107843	0.470888	0	0	3.93474	8.76296	SLC38A1;NR4A3
Regulation of Amyloid-Beta Clearance (GO:1900221)	2/15	0.107843	0.470888	0	0	3.93474	8.76296	TREM2;APOE
Regulation of Cholesterol Storage (GO:0010885)	2/15	0.107843	0.470888	0	0	3.93474	8.76296	MSR1;TREM2
Cell-Matrix Adhesion (GO:0007160)	7/107	0.109641	0.472237	0	0	1.79414	3.96601	CD63;ITGA4;ITGBL1;SIGLEC1;ITGAL;RNASE1;FERMT3
Regulation of Dendritic Spine Morphogenesis (GO:0061001)	3/31	0.110199	0.472237	0	0	2.74177	6.0469	ARC;KIF1A;LRP8
Artery Morphogenesis (GO:0048844)	3/31	0.110199	0.472237	0	0	2.74177	6.0469	TGFB2;HPGD;NOG
Regulation of Protein Modification Process (GO:0031399)	3/31	0.110199	0.472237	0	0	2.74177	6.0469	SESN2;HSPB1;ROPN1L
Regulation of Stress-Activated MAPK Cascade (GO:0032872)	3/31	0.110199	0.472237	0	0	2.74177	6.0469	TGFB2;MYC;CARD9
Vacuolar Acidification (GO:0007035)	3/31	0.110199	0.472237	0	0	2.74177	6.0469	SLC11A1;DMXL2;ATP6V1H
Innate Immune Response Activating Cell Surface Receptor Signaling Pathway (GO:0002220)	3/31	0.110199	0.472237	0	0	2.74177	6.0469	TYROBP;CLEC7A;PLCG2
Intracellular pH Reduction (GO:0051452)	3/31	0.110199	0.472237	0	0	2.74177	6.0469	SLC11A1;DMXL2;ATP6V1H
Leukocyte Cell-Cell Adhesion (GO:0007159)	3/31	0.110199	0.472237	0	0	2.74177	6.0469	ITGA4;ITGAL;FERMT3
Negative Regulation of Carbohydrate Metabolic Process (GO:0045912)	3/31	0.110199	0.472237	0	0	2.74177	6.0469	TIGAR;PLEK;NUPR1
Positive Regulation of D-glucose Transmembrane Transport (GO:0010828)	3/31	0.110199	0.472237	0	0	2.74177	6.0469	NR4A3;IRS2;FGF21
Sodium Ion Transmembrane Transport (GO:0035725)	6/87	0.110299	0.472237	0	0	1.8979	4.18404	SLC6A8;SLC6A9;SLC9A7;SLC9A9;SLC8A1;SCN1B
Positive Regulation of Biosynthetic Process (GO:0009891)	6/87	0.110299	0.472237	0	0	1.8979	4.18404	HSP90AA1;CLEC7A;PLCG2;ASL;APOE;HIF1A
Cellular Component Disassembly (GO:0022411)	4/49	0.112467	0.4808	0	0	2.27567	4.97257	MMP12;DYRK3;KIF9;CTSS
Extrinsic Apoptotic Signaling Pathway (GO:0097191)	5/68	0.113267	0.483499	0	0	2.03266	4.42714	MLLT11;TGFB2;BCL2;INHBA;BID
Regulation of Endothelial Cell Migration (GO:0010594)	6/88	0.114834	0.487299	0	0	1.87466	4.05725	BMP10;GNPDA1;APOE;RNASE1;FUT1;PIK3CG
Positive Regulation of Endothelial Cell Migration (GO:0010595)	6/88	0.114834	0.487299	0	0	1.87466	4.05725	GNPDA1;HSPB1;RNASE1;FUT1;HIF1A;PIK3CG
Positive Regulation of Protein Kinase Activity (GO:0045860)	6/88	0.114834	0.487299	0	0	1.87466	4.05725	CSF1R;TGFB2;LONP1;NOX4;EREG;LILRA5
Regulation of Postsynapse Organization (GO:0099175)	3/32	0.118371	0.487299	0	0	2.64709	5.64871	ARC;KIF1A;FCGR2B
Extrinsic Apoptotic Signaling Pathway via Death Domain Receptors (GO:0008625)	3/32	0.118371	0.487299	0	0	2.64709	5.64871	SPI1;BCL2;BID
Negative Regulation of G1/S Transition of Mitotic Cell Cycle (GO:2000134)	3/32	0.118371	0.487299	0	0	2.64709	5.64871	WEE1;GPNMB;INHBA
Positive Regulation of Locomotion (GO:0040017)	3/32	0.118371	0.487299	0	0	2.64709	5.64871	P2RY12;CSF1R;TREM2
Protein Targeting to Vacuole (GO:0006623)	3/32	0.118371	0.487299	0	0	2.64709	5.64871	VPS13C;LAPTM5;SQSTM1
Pyridine Nucleotide Catabolic Process (GO:0019364)	3/32	0.118371	0.487299	0	0	2.64709	5.64871	GNPDA1;UCP2;NUDT12
Phosphatidylinositol Metabolic Process (GO:0046488)	5/69	0.118565	0.487299	0	0	2.00079	4.26628	INPP5D;INPPL1;INPP5J;PLCG2;PI4KA
Cognition (GO:0050890)	4/50	0.118817	0.487299	0	0	2.22609	4.74194	PTCHD1;C5AR1;SLC1A4;CBR3
Triglyceride Metabolic Process (GO:0006641)	4/50	0.118817	0.487299	0	0	2.22609	4.74194	GK;GPAM;APOBR;APOE
Neutrophil Migration (GO:1990266)	4/50	0.118817	0.487299	0	0	2.22609	4.74194	LGALS3;TGFB2;CXCL13;PIK3CG
Positive Regulation of Lymphocyte Activation (GO:0051251)	4/50	0.118817	0.487299	0	0	2.22609	4.74194	TYROBP;CLEC7A;SIRPA;NCKAP1L
Positive Regulation of Non-Canonical NF-kappaB Signal Transduction (GO:1901224)	4/50	0.118817	0.487299	0	0	2.22609	4.74194	CD86;LAPTM5;TLR7;TLR2
ATP Transport (GO:0015867)	2/16	0.120291	0.487299	0	0	3.6535	7.73752	PANX1;SLC25A5
C21-steroid Hormone Metabolic Process (GO:0008207)	2/16	0.120291	0.487299	0	0	3.6535	7.73752	HSD3B1;TSPO
Regulation of Macrophage Differentiation (GO:0045649)	2/16	0.120291	0.487299	0	0	3.6535	7.73752	INHBA;C1QC
Regulation of Superoxide Anion Generation (GO:0032928)	2/16	0.120291	0.487299	0	0	3.6535	7.73752	TYROBP;CLEC7A
Cellular Response to Alkaloid (GO:0071312)	2/16	0.120291	0.487299	0	0	3.6535	7.73752	GSTM2;SLC8A1
Response to UV-B (GO:0010224)	2/16	0.120291	0.487299	0	0	3.6535	7.73752	MMP12;MFAP4
Retrograde Axonal Transport (GO:0008090)	2/16	0.120291	0.487299	0	0	3.6535	7.73752	KIF5A;KIF1A
Establishment of Melanosome Localization (GO:0032401)	2/16	0.120291	0.487299	0	0	3.6535	7.73752	MLPH;MYO5A
Thyroid Hormone Metabolic Process (GO:0042403)	2/16	0.120291	0.487299	0	0	3.6535	7.73752	DIO2;CRYM
Ubiquinone Metabolic Process (GO:0006743)	2/16	0.120291	0.487299	0	0	3.6535	7.73752	NQO1;COQ8B
Glycosphingolipid Catabolic Process (GO:0046479)	2/16	0.120291	0.487299	0	0	3.6535	7.73752	GALC;HEXA
Membrane Depolarization During Cardiac Muscle Cell Action Potential (GO:0086012)	2/16	0.120291	0.487299	0	0	3.6535	7.73752	SLC8A1;SCN1B
Negative Regulation of Interleukin-10 Production (GO:0032693)	2/16	0.120291	0.487299	0	0	3.6535	7.73752	TYROBP;FCGR2B
Negative Regulation of Interleukin-8 Production (GO:0032717)	2/16	0.120291	0.487299	0	0	3.6535	7.73752	ANXA4;CD33
Negative Regulation of Protein Processing (GO:0010955)	2/16	0.120291	0.487299	0	0	3.6535	7.73752	SERPINE1;CHAC1
Negative Regulation of Release of Cytochrome C From Mitochondria (GO:0090201)	2/16	0.120291	0.487299	0	0	3.6535	7.73752	GHITM;NOL3
Nitric Oxide Mediated Signal Transduction (GO:0007263)	2/16	0.120291	0.487299	0	0	3.6535	7.73752	FPR1;APOE
One-Carbon Compound Transport (GO:0019755)	2/16	0.120291	0.487299	0	0	3.6535	7.73752	SLC14A1;AQP8
Positive Regulation of Stress-Activated MAPK Cascade (GO:0032874)	2/16	0.120291	0.487299	0	0	3.6535	7.73752	TGFB2;CARD9
Positive Regulation of Stress-Activated Protein Kinase Signaling Cascade (GO:0070304)	2/16	0.120291	0.487299	0	0	3.6535	7.73752	TGFB2;CARD9
Positive Regulation of Superoxide Anion Generation (GO:0032930)	2/16	0.120291	0.487299	0	0	3.6535	7.73752	TYROBP;CLEC7A
Establishment of Protein Localization to Organelle (GO:0072594)	6/90	0.124183	0.502351	0	0	1.82983	3.81703	MMP12;IL10RA;TSPAN17;E2F3;CD68;IPO5
Carboxylic Acid Transmembrane Transport (GO:1905039)	4/51	0.125319	0.502684	0	0	2.17861	4.52473	SLC38A1;SLC6A8;SLC7A8;SLC6A9
Response to Glucose (GO:0009749)	4/51	0.125319	0.502684	0	0	2.17861	4.52473	ERN1;UCP2;IRS2;PCK2
Epithelial to Mesenchymal Transition (GO:0001837)	4/51	0.125319	0.502684	0	0	2.17861	4.52473	TGFB2;NOG;NCAM1;HIF1A
Inorganic Anion Transport (GO:0015698)	4/51	0.125319	0.502684	0	0	2.17861	4.52473	SLC11A1;SLC4A10;SLC26A7;SLC17A7
[truncated: 2,149 more rows]

## Sheet: GO_MF_UP
Term	Overlap	P-value	Adjusted P-value	Old P-value	Old Adjusted P-value	Odds Ratio	Combined Score	Genes
[truncated: 559 more rows]

[truncated: 8 more sheets: PanglaoDB_Augmented_UP, Reactome_Pathways_Down, KEGG_2021_Down, BioCarta_2016_Down, GO_BP_Down, GO_MF_Down, PanglaoDB_Augmented_Down, Sheet4]
