# Supplementary material for: Mutant CHCHD10 disrupts cytochrome c oxidation and activates mitochondrial retrograde signaling
Source: EMBO Mol Med. 2025 Dec 19;18(2):542–74. doi: 10.1038/s44321-025-00358-5 (PMC12905356; doi:10.1038/s44321-025-00358-5)
Supplement: Supplementary file 7 — Dataset EV5 [file 44321_2025_358_MOESM7_ESM.xlsx]

## Sheet: Description
Dataset EV5 - Mitochondrial cardiac proteomics
Proteomics complete datasets for WT, Chchd10, Oma1, and double mutant male mice cardiac mitochondria. Differentially expressed protein (DEPs) comparisons made according to pairwise comparisons between genotypes.

## Sheet: Samples
		Genotype
[1]	01_Chchd10_KI_S55L_WT_njXF	WT
[2]	02_Chchd10_KI_S55L_WT_eMRH	WT
[3]	03_Chchd10_KI_S55L_WT_TzZG	WT
[4]	04_Chchd10_KI_S55L_WT_r3ey	WT
[5]	05_Chchd10_KI_S55L_WT_lzDS	WT
[6]	06_Chchd10_KI_S55L_hetero_9bql	Chchd10
[7]	07_Chchd10_KI_S55L_hetero_NcW5	Chchd10
[8]	08_Chchd10_KI_S55L_hetero_oYvq	Chchd10
[9]	09_Chchd10_KI_S55L_hetero_Y4wm	Chchd10
[10]	10_Chchd10_KI_S55L_hetero_qZEJ	Chchd10
[11]	11_Chchd10_KI_S55L_WT_Oma1_KI_E324A_FSMR	Oma1
[12]	12_Chchd10_KI_S55L_WT_Oma1_KI_E324A_T6hp	Oma1
[13]	13_Chchd10_KI_S55L_WT_Oma1_KI_E324A_1akj	Oma1
[14]	14_Chchd10_KI_S55L_WT_Oma1_KI_E324A_MMTa	Oma1
[15]	15_Chchd10_KI_S55L_WT_Oma1_KI_E324A_38qB	Oma1
[16]	16_Chchd10_KI_S55L_hetero_Oma1_KI_E324A_LyMT	Chchd10/Oma1
[17]	17_Chchd10_KI_S55L_hetero_Oma1_KI_E324A_hLbp	Chchd10/Oma1
[18]	19_Chchd10_KI_S55L_hetero_Oma1_KI_E324A_UXdL	Chchd10/Oma1
[19]	20_Chchd10_KI_S55L_hetero_Oma1_KI_E324A_1yQR	Chchd10/Oma1
[20]	18_Chchd10_KI_S55L_hetero_Oma1_KI_E324A_5dyw	Chchd10/Oma1

## Sheet: Analyses
01_Chchd10_KI_S55L_WT_njXF	02_Chchd10_KI_S55L_WT_eMRH	03_Chchd10_KI_S55L_WT_TzZG	04_Chchd10_KI_S55L_WT_r3ey	05_Chchd10_KI_S55L_WT_lzDS	06_Chchd10_KI_S55L_hetero_9bql	07_Chchd10_KI_S55L_hetero_NcW5	08_Chchd10_KI_S55L_hetero_oYvq	09_Chchd10_KI_S55L_hetero_Y4wm	10_Chchd10_KI_S55L_hetero_qZEJ	11_Chchd10_KI_S55L_WT_Oma1_KI_E324A_FSMR	12_Chchd10_KI_S55L_WT_Oma1_KI_E324A_T6hp	13_Chchd10_KI_S55L_WT_Oma1_KI_E324A_1akj	14_Chchd10_KI_S55L_WT_Oma1_KI_E324A_MMTa	15_Chchd10_KI_S55L_WT_Oma1_KI_E324A_38qB	16_Chchd10_KI_S55L_hetero_Oma1_KI_E324A_LyMT	17_Chchd10_KI_S55L_hetero_Oma1_KI_E324A_hLbp	19_Chchd10_KI_S55L_hetero_Oma1_KI_E324A_UXdL	20_Chchd10_KI_S55L_hetero_Oma1_KI_E324A_1yQR	18_Chchd10_KI_S55L_hetero_Oma1_KI_E324A_5dyw	Significant Chchd10(S55L)_WT	Significant Chchd10(S55L)_Oma1-KI(E324A) v WT	Significant WT_v_Oma1-E324Q	Significant Chchd10(S55L)_Chchd10(S55L)_Oma1-KI(E324A)	Gene ontology (biological process)	Gene ontology (cellular component)	Gene ontology (molecular function)	MitoCarta3.0_List	MitoCarta3.0_Evidence	MitoCarta3.0_SubMitoLocalization	MitoCarta3.0_MitoPathways	-Log p-value Chchd10(S55L)_Chchd10-WT	q-value Chchd10(S55L)_Chchd10-WT	log2FC Chchd10(S55L)_Chchd10-WT	Test statistic Chchd10(S55L)_Chchd10-WT	-Log p-value Chchd10(S55L)_Oma1-KI(E324A)_Chchd10-WT_Oma1-WT	q-value Chchd10(S55L)_Oma1-KI(E324A)_Chchd10-WT_Oma1-WT	log2FC Chchd10(S55L)_Oma1-KI(E324A)_Chchd10-WT_Oma1-WT	Test statistic Chchd10(S55L)_Oma1-KI(E324A)_Chchd10-WT_Oma1-WT	-Log p-value Chchd10(S55L)_Chchd10(S55L)_Oma1-KI(E324A)	q-value Chchd10(S55L)_Chchd10(S55L)_Oma1-KI(E324A)	log2FC Chchd10(S55L)_Chchd10(S55L)_Oma1-KI(E324A)	Test statistic Chchd10(S55L)_Chchd10(S55L)_Oma1-KI(E324A)	-Log p-value Chchd10-WT_Chchd10-WT_Oma1-WT	q-value Chchd10-WT_Chchd10-WT_Oma1-WT	log2FC Chchd10-WT_Chchd10-WT_Oma1-WT	Test statistic Chchd10-WT_Chchd10-WT_Oma1-WT	PG.ProteinGroups	PG.Genes	PG.ProteinDescriptions
12.4142	10.7733	11.5062	11.2943	11.8707	14.9187	14.5231	15.3445	14.6306	15.7604	15.6135	11.5894	11.638	11.98	11.3419	12.7765	12.2859	13.2657	14.1488	12.4991	+			+	G1 to G0 transition [GO:0070314];gamma-aminobutyric acid metabolic process [GO:0009448];glial cell development [GO:0021782];glutamine metabolic process [GO:0006541];glycine metabolic process [GO:0006544];L-serine biosynthetic process [GO:0006564];L-serine metabolic process [GO:0006563];neural tube development [GO:0021915];neurogenesis [GO:0022008];neuron projection development [GO:0031175];regula…	myelin sheath [GO:0043209]	NAD binding [GO:0051287];phosphoglycerate dehydrogenase activity [GO:0004617]					4.95446	0	3.46371	7.54459	0.271788	0.461508	0.562672	0.581487	3.00568	0.0143871	2.04023	4.0492	0.469	0.841207	-0.860812	-0.908284	Q61753	Phgdh	D-3-phosphoglycerate dehydrogenase
NaN	9.03715	NaN	6.86555	8.46665	12.576	13.0177	12.6465	12.6563	12.8203	12.6905	8.94477	NaN	NaN	NaN	10.3253	10.5219	11.009	12.1335	9.82837	+			+	amino acid import across plasma membrane [GO:0089718];L-amino acid transport [GO:0015807];leucine import across plasma membrane [GO:0098713];L-leucine import across plasma membrane [GO:1903801];L-tryptophan transmembrane transport [GO:1904556];negative regulation of gene expression [GO:0010629];phenylalanine transport [GO:0015823];positive regulation of interferon-gamma production [GO:0032729];po…	amino acid transport complex [GO:1990184];apical plasma membrane [GO:0016324];basal plasma membrane [GO:0009925];basolateral plasma membrane [GO:0016323];cytosol [GO:0005829];external side of apical plasma membrane [GO:0098591];integral component of membrane [GO:0016021];intracellular membrane-bounded organelle [GO:0043231];lysosomal membrane [GO:0005765];microvillus membrane [GO:0031528];plasma …	amino acid transmembrane transporter activity [GO:0015171];aromatic amino acid transmembrane transporter activity [GO:0015173];L-amino acid transmembrane transporter activity [GO:0015179];L-leucine transmembrane transporter activity [GO:0015190];L-tryptophan transmembrane transporter activity [GO:0015196];neutral amino acid transmembrane transporter activity [GO:0015175];thyroid hormone transmemb…					4.11042	0	4.62026	7.87964	0.0152614	0.95675	-0.0540447	-0.0419674	2.95519	0.0176757	1.97976	3.96547	0.70635	0.73269	-2.69454	-1.55865	Q9Z127	Slc7a5	Large neutral amino acids transporter small subunit 1
NaN	NaN	NaN	NaN	NaN	11.4983	11.8727	11.3353	12.116	11.8746	NaN	NaN	NaN	NaN	NaN	8.45613	9.85236	10.6991	10.5034	9.65203				+	negative regulation of complement activation, alternative pathway [GO:0045957];negative regulation of interleukin-2 production [GO:0032703];negative regulation of macrophage activation [GO:0043031];negative regulation of T cell proliferation [GO:0042130]	integral component of membrane [GO:0016021];protein-containing complex [GO:0032991]	complement component C3b binding [GO:0001851]					NaN	1	0	NaN	NaN	1	0	NaN	2.72145	0.02152	1.90678	3.66694	NaN	1	0	NaN	F6TUL9	Vsig4	V-set and immunoglobulin domain-containing 4
9.25384	9.76586	10.238	7.91418	8.37383	11.0346	10.5517	10.5396	10.549	10.1048	NaN	9.11771	7.00314	8.97199	9.89958	NaN	8.31545	9.3624	8.48214	8.8641	+			+	cellular response to DNA damage stimulus [GO:0006974];DNA repair [GO:0006281];meiotic cell cycle [GO:0051321];mismatch repair [GO:0006298];positive regulation of isotype switching to IgA isotypes [GO:0048298];positive regulation of isotype switching to IgG isotypes [GO:0048304];somatic hypermutation of immunoglobulin genes [GO:0016446];somatic recombination of immunoglobulin gene segments [GO:001…	cytoplasmic ribonucleoprotein granule [GO:0036464];cytosol [GO:0005829];mismatch repair complex [GO:0032300];MutLalpha complex [GO:0032389];nucleoplasm [GO:0005654];nucleus [GO:0005634];plasma membrane [GO:0005886]	ATP binding [GO:0005524];DNA binding [GO:0003677];endonuclease activity [GO:0004519];single base insertion or deletion binding [GO:0032138]					1.88917	0.00417909	1.44682	2.61011	0.00401381	0.986046	0.00791621	0.0104344	3.60696	0.0056	1.79994	4.94937	0.197013	0.966862	0.361028	0.435828	P54279	Pms2	Mismatch repair endonuclease PMS2
16.572	16.3375	17.1961	17.1308	16.6609	20.0808	20.0813	19.8482	20.1102	19.6703	16.549	16.8498	16.93	17.0457	17.1759	18.6525	18.2139	18.4304	18.9933	18.4034	+	+		+	sterol biosynthetic process [GO:0016126]	integral component of membrane [GO:0016021];mitochondrion [GO:0005739]	cytochrome-b5 reductase activity, acting on NAD(P)H [GO:0004128];FAD binding [GO:0071949]					6.84099	0	3.1787	11.0846	4.93091	0	1.62861	6.03004	4.71331	0.00138462	1.41944	5.48795	0.279839	0.965234	-0.130641	-0.440502	Q9DB73	Cyb5r1	NADH-cytochrome b5 reductase 1
NaN	NaN	NaN	NaN	NaN	9.85533	9.50303	9.36321	9.76459	10.0446	NaN	NaN	NaN	NaN	NaN	NaN	NaN	7.8453	9.04258	8.1175				+	actin filament organization [GO:0007015];actin filament severing [GO:0051014];actin polymerization or depolymerization [GO:0008154];barbed-end actin filament capping [GO:0051016];cilium assembly [GO:0060271];nervous system development [GO:0007399];positive regulation of lamellipodium assembly [GO:0010592];positive regulation of neuron projection development [GO:0010976];regulation of diacylglycer…	actin cytoskeleton [GO:0015629];actin filament [GO:0005884];axon [GO:0030424];cell projection [GO:0042995];cytoplasm [GO:0005737];focal adhesion [GO:0005925];lamellipodium [GO:0030027];neuron projection [GO:0043005]	actin binding [GO:0003779];actin filament binding [GO:0051015];Arp2/3 complex binding [GO:0071933];phosphatidylinositol-4,5-bisphosphate binding [GO:0005546]					NaN	1	0	NaN	NaN	1	0	NaN	2.34538	0.0487865	1.37103	3.33728	NaN	1	0	NaN	O88398	Avil	Advillin
NaN	8.26343	NaN	NaN	NaN	15.2455	15.2394	14.1827	14.8954	14.1075	11.1312	NaN	NaN	NaN	NaN	13.6024	13.2695	13.5487	13.4413	13.7622				+	fatty acid beta-oxidation [GO:0006635];fatty acid beta-oxidation using acyl-CoA oxidase [GO:0033540];lipid homeostasis [GO:0055088];positive regulation of cell death [GO:0010942];positive regulation of response to oxidative stress [GO:1902884];very long-chain fatty acid metabolic process [GO:0000038]	cytosol [GO:0005829];intracellular membrane-bounded organelle [GO:0043231];peroxisome [GO:0005777]	3alpha,7alpha,12alpha-trihydroxy-5beta-cholestanoyl-CoA 24-hydroxylase activity [GO:0033791];acyl-CoA oxidase activity [GO:0003997];FAD binding [GO:0071949];fatty acid binding [GO:0005504];flavin adenine dinucleotide binding [GO:0050660];palmitoyl-CoA oxidase activity [GO:0016401];protein homodimerization activity [GO:0042803]					NaN	1	0	NaN	NaN	1	0	NaN	2.76283	0.039	1.2093	3.33907	NaN	1	0	NaN	Q9QXD1	Acox2	Peroxisomal acyl-coenzyme A oxidase 2
11.5264	10.5	11.3392	10.2288	10.9737	13.0963	13.0574	12.8818	13.3849	13.1065	12.203	10.0517	10.0788	11.6647	10.6311	11.6289	11.8098	11.9327	12.4263	11.7951	+	+		+	carbohydrate metabolic process [GO:0005975];L-alanine import across plasma membrane [GO:1904273];leucine import across plasma membrane [GO:0098713];leucine transport [GO:0015820];L-leucine import across plasma membrane [GO:1903801];neutral amino acid transport [GO:0015804];phenylalanine transport [GO:0015823];response to exogenous dsRNA [GO:0043330];tryptophan transport [GO:0015827];viral entry i…	amino acid transport complex [GO:1990184];apical plasma membrane [GO:0016324];apical pole of neuron [GO:0044225];basal plasma membrane [GO:0009925];basolateral plasma membrane [GO:0016323];cell surface [GO:0009986];integral component of membrane [GO:0016021];lysosomal membrane [GO:0005765];melanosome [GO:0042470];neuronal cell body [GO:0043025];nucleoplasm [GO:0005654];plasma membrane [GO:0005886…	aromatic amino acid transmembrane transporter activity [GO:0015173];catalytic activity [GO:0003824];double-stranded RNA binding [GO:0003725];L-alanine transmembrane transporter activity [GO:0015180];L-leucine transmembrane transporter activity [GO:0015190];neutral amino acid transmembrane transporter activity [GO:0015175]					4.54931	0	2.19176	6.12313	1.22147	0.0239473	0.992687	1.79324	4.1637	0.00565217	1.18683	4.59969	0.00834749	0.9787	-0.0122421	-0.0204963	P10852	Slc3a2	4F2 cell-surface antigen heavy chain
13.2576	13.3286	13.8787	14.0989	13.1028	14.6285	14.4089	14.0804	14.3335	14.0043	12.5046	13.3699	12.8197	12.7353	13.7208	12.9691	13.1408	13.3587	13.3444	12.7542	+			+	cell surface receptor signaling pathway [GO:0007166];cellular response to cytokine stimulus [GO:0071345];negative regulation of apoptotic process [GO:0043066];positive regulation of actin cytoskeleton reorganization [GO:2000251];positive regulation of granulocyte differentiation [GO:0030854];positive regulation of peptidyl-serine phosphorylation [GO:0033138];positive regulation of peptidyl-tyrosi…	actin cytoskeleton [GO:0015629];apical plasma membrane [GO:0016324];cell cortex [GO:0005938];clathrin-coated vesicle [GO:0030136];cytoplasm [GO:0005737];endoplasmic reticulum [GO:0005783];intracellular membrane-bounded organelle [GO:0043231];lamellipodium [GO:0030027];mitochondrial intermembrane space [GO:0005758];mitochondrial outer membrane [GO:0005741];mitochondrion [GO:0005739];nuclear membra…	interleukin-1 binding [GO:0019966];protein domain specific binding [GO:0019904];protein N-terminus binding [GO:0047485]					2.02311	0.00770898	0.757782	2.34282	0.125678	0.778866	0.0833601	0.237221	4.07682	0.0101667	1.17769	4.50704	0.897668	0.747348	0.503267	1.2736	O35387	Hax1	HCLS1-associated protein X-1
11.9181	12.3371	11.5922	11.4571	NaN	13.6437	13.7021	13.387	13.5124	13.6671	11.9548	12.2826	12.3659	11.5666	11.7875	11.974	12.9679	12.7592	12.5393	12.0717	+			+		integral component of membrane [GO:0016021]	heme binding [GO:0020037];iron ion binding [GO:0005506];monooxygenase activity [GO:0004497];oxidoreductase activity, acting on paired donors, with incorporation or reduction of molecular oxygen [GO:0016705]					4.53097	5.16129e-05	1.75634	6.17603	1.04813	0.0714762	0.470979	1.36977	3.27632	0.0216957	1.12001	3.71939	0.287405	0.958658	-0.165355	-0.483883	Q8BKE6	Cyp20a1	Cytochrome P450 20A1
NaN	8.1021	8.97917	8.1827	NaN	11.1605	11.2997	10.6667	11.3943	11.6181	8.41303	7.86103	9.12442	8.91044	9.88461	9.8365	10.1384	10.1746	10.4266	10.1938	+	+		+	actin filament organization [GO:0007015];defense response to Gram-positive bacterium [GO:0050830];negative regulation of cell adhesion [GO:0007162];neutrophil degranulation [GO:0043312];neutrophil mediated immunity [GO:0002446];positive regulation of cell migration [GO:0030335];regulation of actin cytoskeleton organization [GO:0032956];regulation of innate immune response [GO:0045088];response to…	actin cytoskeleton [GO:0015629];cortical actin cytoskeleton [GO:0030864];cytoplasm [GO:0005737];cytosol [GO:0005829];filamentous actin [GO:0031941];microvillus [GO:0005902];myosin complex [GO:0016459];plasma membrane [GO:0005886];vesicle [GO:0031982]	actin filament binding [GO:0051015];ATP binding [GO:0005524];calmodulin binding [GO:0005516];microfilament motor activity [GO:0000146]					4.1196	0	2.80653	7.11717	2.23362	0.00193704	1.31527	2.90214	3.40013	0.0214091	1.07387	3.77259	0.362611	0.906401	-0.417382	-0.698199	P70248	Myo1f	Unconventional myosin-If
9.43966	8.75554	NaN	8.02115	9.2878	11.0047	10.6789	10.8805	11.0729	11.3515	NaN	NaN	9.37652	8.36075	9.2655	9.12104	10.0588	10.3166	10.2976	9.82765	+	+		+	autophagosome maturation [GO:0097352];endosome to lysosome transport [GO:0008333];intracellular protein transport [GO:0006886];lysosome localization [GO:0032418];melanosome localization [GO:0032400];pigmentation [GO:0043473];platelet formation [GO:0030220];regulation of developmental pigmentation [GO:0048070];regulation of lysosomal lumen pH [GO:0035751];vesicle-mediated transport [GO:0016192]	autophagosome [GO:0005776];clathrin-coated vesicle [GO:0030136];CORVET complex [GO:0033263];cytoplasmic vesicle [GO:0031410];early endosome [GO:0005769];HOPS complex [GO:0030897];late endosome [GO:0005770];late endosome membrane [GO:0031902];lysosomal membrane [GO:0005765];lysosome [GO:0005764];perinuclear region of cytoplasm [GO:0048471];vacuole [GO:0005773]	protein-containing complex binding [GO:0044877]					3.62836	9.84848e-05	2.12165	5.19589	1.30801	0.0203402	0.923403	1.94173	2.6175	0.0455181	1.07336	3.10055	0.0974569	0.978284	-0.124886	-0.221032	Q9D2N9	Vps33a	Vacuolar protein sorting-associated protein 33A
10.1086	10.4282	10.7627	10.9883	10.5453	14.2094	14.2944	13.735	14.0486	14.0001	9.30366	10.0446	10.4063	10.7581	10.2658	12.673	12.9007	12.9582	13.3696	13.1884	+	+		+	bile acid and bile salt transport [GO:0015721];bile acid signaling pathway [GO:0038183];cAMP transport [GO:0070730];cilium assembly [GO:0060271];drug transmembrane transport [GO:0006855];export across plasma membrane [GO:0140115];leukotriene transport [GO:0071716];positive regulation of smooth muscle cell proliferation [GO:0048661];prostaglandin secretion [GO:0032310];prostaglandin transport [GO:…	apical plasma membrane [GO:0016324];basolateral plasma membrane [GO:0016323];external side of apical plasma membrane [GO:0098591];integral component of membrane [GO:0016021];membrane [GO:0016020];plasma membrane [GO:0005886];platelet dense granule membrane [GO:0031088]	ABC-type bile acid transporter activity [GO:0015432];ABC-type glutathione S-conjugate transporter activity [GO:0015431];ABC-type xenobiotic transporter activity [GO:0008559];ATP binding [GO:0005524];ATPase-coupled transmembrane transporter activity [GO:0042626];efflux transmembrane transporter activity [GO:0015562];glutathione transmembrane transporter activity [GO:0034634];guanine nucleotide tra…					7.32701	0	3.49088	12.5663	5.25311	0	2.86231	7.72203	3.8344	0.0137931	1.03951	4.08917	0.728202	0.793332	0.410945	1.06804	E9Q236	Abcc4	ATP-binding cassette sub-family C member 4
NaN	NaN	NaN	NaN	NaN	8.90579	9.21463	9.00722	9.02766	9.02032	NaN	NaN	NaN	NaN	NaN	NaN	7.76843	8.1778	8.04158	NaN				+	axon guidance [GO:0007411];blood vessel remodeling [GO:0001974];cardiac endothelial to mesenchymal transition [GO:0140074];cardiac right ventricle morphogenesis [GO:0003215];dichotomous subdivision of terminal units involved in salivary gland branching [GO:0060666];heart development [GO:0007507];limb bud formation [GO:0060174];negative chemotaxis [GO:0050919];negative regulation of axon extension…	collagen-containing extracellular matrix [GO:0062023];extracellular space [GO:0005615];integral component of plasma membrane [GO:0005887]	chemorepellent activity [GO:0045499];semaphorin receptor binding [GO:0030215]					NaN	1	0	NaN	NaN	1	0	NaN	4.08956	0.0104615	1.03919	4.94096	NaN	1	0	NaN	Q62181	Sema3c	Semaphorin-3C
8.40217	NaN	NaN	NaN	10.0028	11.6735	11.6964	11.8031	11.7743	12.1999	NaN	NaN	9.02227	NaN	NaN	10.8637	10.7629	11.071	11.3307	10.0922	+			+	activated T cell proliferation [GO:0050798];amyloid-beta clearance [GO:0097242];cell adhesion [GO:0007155];cell adhesion mediated by integrin [GO:0033627];cell migration [GO:0016477];cell-cell adhesion [GO:0098609];cell-matrix adhesion [GO:0007160];cellular extravasation [GO:0045123];cellular response to low-density lipoprotein particle stimulus [GO:0071404];endothelial cell migration [GO:0043542…	cell surface [GO:0009986];external side of plasma membrane [GO:0009897];focal adhesion [GO:0005925];integrin alphaL-beta2 complex [GO:0034687];integrin alphaM-beta2 complex [GO:0034688];membrane [GO:0016020];membrane raft [GO:0045121];plasma membrane [GO:0005886];plasma membrane raft [GO:0044853];receptor complex [GO:0043235]	amyloid-beta binding [GO:0001540];cell adhesion molecule binding [GO:0050839];complement component C3b binding [GO:0001851];heat shock protein binding [GO:0031072];ICAM-3 receptor activity [GO:0030369];integrin binding [GO:0005178];metal ion binding [GO:0046872];protein kinase binding [GO:0019901];protein-containing complex binding [GO:0044877]					2.66893	0.000385542	2.62696	4.75274	NaN	1	0	NaN	2.64381	0.0488182	1.00532	3.06303	NaN	1	0	NaN	P11835	Itgb2	Integrin beta-2
NaN	8.81352	NaN	NaN	NaN	10.3325	9.69769	10.4327	10.4982	10.1677	NaN	6.77224	NaN	NaN	NaN	8.97745	8.94483	9.44553	9.5342	9.26036				+	in utero embryonic development [GO:0001701]	integral component of membrane [GO:0016021];membrane [GO:0016020];plasma membrane [GO:0005886];receptor complex [GO:0043235]	calcium ion binding [GO:0005509];low-density lipoprotein particle receptor activity [GO:0005041];low-density lipoprotein particle receptor binding [GO:0050750]					NaN	1	0	NaN	NaN	1	0	NaN	3.15116	0.0304068	0.993271	3.46691	NaN	1	0	NaN	Q9JI18	Lrp1b	Low-density lipoprotein receptor-related protein 1B
10.7721	NaN	10.8631	9.61283	9.56421	9.95177	9.93725	10.3126	9.98745	10.6397	8.51533	NaN	NaN	NaN	NaN	9.51241	9.17407	8.92209	8.83809	9.50855				+	cellular chloride ion homeostasis [GO:0030644];icosanoid metabolic process [GO:0006690];positive regulation of vasoconstriction [GO:0045907];prostaglandin biosynthetic process [GO:0001516];response to ethanol [GO:0045471];response to fatty acid [GO:0070542]	endoplasmic reticulum membrane [GO:0005789];integral component of membrane [GO:0016021]	12-hydroxyheptadecatrienoic acid synthase activity [GO:0036134];heme binding [GO:0020037];hydroperoxy icosatetraenoate dehydratase activity [GO:0106256];iron ion binding [GO:0005506];monooxygenase activity [GO:0004497];oxidoreductase activity, acting on paired donors, with incorporation or reduction of molecular oxygen [GO:0016705];thromboxane-A synthase activity [GO:0004796]					0.0372452	0.924243	-0.0373054	-0.0831323	NaN	1	0	NaN	2.94735	0.039	0.974711	3.28034	NaN	1	0	NaN	P36423	Tbxas1	Thromboxane-A synthase
NaN	10.3392	NaN	NaN	8.54258	12.8218	12.4083	12.884	12.511	12.952	11.0444	NaN	11.8552	NaN	NaN	11.419	11.6729	11.7291	12.2665	11.6582	+			+	CTP biosynthetic process [GO:0006241];'de novo' CTP biosynthetic process [GO:0044210];glutamine metabolic process [GO:0006541];pyrimidine nucleobase biosynthetic process [GO:0019856]	cytoophidium [GO:0097268];cytoplasm [GO:0005737];mitochondrion [GO:0005739]	ATP binding [GO:0005524];CTP synthase activity [GO:0003883];identical protein binding [GO:0042802]					2.87277	0.000259212	3.27453	5.38279	0.410081	0.365846	0.299376	0.717124	3.22829	0.0309286	0.966244	3.49464	0.748648	0.721021	-2.00891	-1.85058	P70303	Ctps2	CTP synthase 2
NaN	10.2622	NaN	NaN	NaN	11.0177	11.1245	11.2462	11.1804	11.2802	NaN	8.88751	10.2711	NaN	NaN	NaN	10.1946	10.767	10.0421	10.0979				+	prenylated protein catabolic process [GO:0030327];prenylcysteine catabolic process [GO:0030328]	extracellular region [GO:0005576]	prenylcysteine oxidase activity [GO:0001735]					NaN	1	0	NaN	0.638094	0.14327	0.696084	1.17568	3.15198	0.0390154	0.894388	3.49667	NaN	1	0	NaN	Q8C7K6	Pcyox1l	Prenylcysteine oxidase-like
12.4047	13.4917	12.8747	13.5056	12.5388	14.8208	14.5043	14.4344	14.693	15.0873	13.3438	14.0992	14.0855	12.9015	13.1894	13.7543	13.8363	13.9443	14	14.0009	+			+	endosomal transport [GO:0016197];negative regulation of endocytic recycling [GO:2001136];regulation of GTPase activity [GO:0043087];small GTPase mediated signal transduction [GO:0007264];transferrin transport [GO:0033572]	cell leading edge [GO:0031252];cytoplasm [GO:0005737];endosome membrane [GO:0010008];perinuclear region of cytoplasm [GO:0048471];plasma membrane [GO:0005886];ruffle [GO:0001726]	GTPase activator activity [GO:0005096];SH3 domain binding [GO:0017124];small GTPase binding [GO:0031267]					3.82714	9.77444e-05	1.74485	4.85391	0.795688	0.14078	0.383285	1.10296	3.64569	0.0291481	0.80078	3.53446	0.875575	0.738943	-0.560789	-1.28766	Q5FWK3	Arhgap1	Rho GTPase-activating protein 1
11.571	11.6797	11.6117	11.1757	12.3156	13.494	13.625	13.2401	13.5394	13.4445	11.3698	10.8654	11.9868	11.6354	11.9177	13.0247	12.8059	12.9507	12.5564	12.5079	+	+		+	antigen processing and presentation [GO:0019882];endosome to melanosome transport [GO:0035646];intracellular protein transport [GO:0006886];melanosome assembly [GO:1903232];melanosome organization [GO:0032438];mitochondrion organization [GO:0007005];phagosome maturation [GO:0090382];protein localization to membrane [GO:0072657];vesicle-mediated transport [GO:0016192]	early endosome [GO:0005769];endomembrane system [GO:0012505];endoplasmic reticulum [GO:0005783];melanosome [GO:0042470];melanosome membrane [GO:0033162];membrane [GO:0016020];mitochondria-associated endoplasmic reticulum membrane [GO:0044233];mitochondrial outer membrane [GO:0005741];mitochondrion [GO:0005739];phagocytic vesicle [GO:0045335];phagocytic vesicle membrane [GO:0030670];trans-Golgi ne…	AP-1 adaptor complex binding [GO:0035650];AP-3 adaptor complex binding [GO:0035651];BLOC-2 complex binding [GO:0036461];GTP binding [GO:0005525];GTPase activity [GO:0003924];GTP-dependent protein binding [GO:0030742]					4.81581	0	1.79785	6.10264	3.14026	0.000447217	1.21406	3.69181	3.36725	0.0432564	0.699489	3.15564	0.164505	0.976471	0.115692	0.308787	Q9CZE3	Rab32	Ras-related protein Rab-32
13.2974	13.3003	13.6852	13.1893	13.4308	14.9296	14.6959	14.9741	14.8789	14.8817	13.1594	12.9432	13.0235	13.3203	13.0305	14.0758	14.0316	14.5686	14.2924	14.0127	+	+		+	antigen processing and presentation [GO:0019882];autophagosome organization [GO:1905037];autophagy [GO:0006914];beta-glucoside catabolic process [GO:1901805];brain morphogenesis [GO:0048854];cell maturation [GO:0048469];cellular response to starvation [GO:0009267];cellular response to tumor necrosis factor [GO:0071356];central nervous system development [GO:0007417];ceramide biosynthetic process …	endoplasmic reticulum [GO:0005783];extracellular space [GO:0005615];Golgi apparatus [GO:0005794];lysosomal lumen [GO:0043202];lysosomal membrane [GO:0005765];lysosome [GO:0005764];trans-Golgi network [GO:0005802]	beta-glucosidase activity [GO:0008422];glucosylceramidase activity [GO:0004348];glucosyltransferase activity [GO:0046527];hydrolase activity [GO:0016787];scavenger receptor binding [GO:0005124];signaling receptor binding [GO:0005102];steryl-beta-glucosidase activity [GO:0050295]					6.47966	0	1.49142	7.55099	4.67362	0	1.10087	4.90183	3.41064	0.0430617	0.675812	3.13193	1.53092	0.720107	0.285257	1.37264	P17439	Gba	Lysosomal acid glucosylceramidase
9.3131	10.1722	8.19348	10.4288	10.4086	12.0547	11.9724	12.0444	12.2408	12.4238	10.1371	10.5794	10.417	9.51741	10.0116	11.4833	11.434	11.5244	11.6671	11.3615	+	+		+	negative regulation of protein phosphorylation [GO:0001933];positive regulation of protein phosphorylation [GO:0001934];positive regulation of translation [GO:0045727];response to endoplasmic reticulum stress [GO:0034976]	cytoplasm [GO:0005737];cytosol [GO:0005829];plasma membrane [GO:0005886]						3.29181	0.000117829	2.44398	4.55551	4.01166	5.57621e-05	1.36157	4.68696	3.84	0.0387059	0.653162	3.32034	0.415404	0.882161	-0.429247	-0.757951	Q3UW53	Niban1	Protein Niban 1
10.7265	11.1645	10.2652	10.497	10.9185	12.9369	12.8001	12.6137	12.6958	12.9413	11.0389	10.9568	11.2542	11.352	10.8732	12.0625	12.1985	12.3373	12.2655	11.9722	+	+		+	acute-phase response [GO:0006953];BMP signaling pathway [GO:0030509];cellular iron ion homeostasis [GO:0006879];cellular response to iron ion [GO:0071281];cellular response to iron ion starvation [GO:0010106];female pregnancy [GO:0007565];hormone biosynthetic process [GO:0042446];iron ion homeostasis [GO:0055072];iron ion import across plasma membrane [GO:0098711];liver regeneration [GO:0097421];…	apical part of cell [GO:0045177];basal part of cell [GO:0045178];cytoplasmic vesicle [GO:0031410];early endosome [GO:0005769];external side of plasma membrane [GO:0009897];extracellular space [GO:0005615];HFE-transferrin receptor complex [GO:1990712];integral component of membrane [GO:0016021];nucleoplasm [GO:0005654];perinuclear region of cytoplasm [GO:0048471];plasma membrane [GO:0005886];recyc…	beta-2-microglobulin binding [GO:0030881];co-receptor binding [GO:0039706];signaling receptor binding [GO:0005102];transferrin receptor binding [GO:1990459]					5.73931	0	2.08323	7.71718	4.92685	0	1.07217	5.05471	3.85269	0.0398028	0.63038	3.26708	1.1626	0.730798	-0.380678	-1.35405	P70387	Hfe	Hereditary hemochromatosis protein homolog
NaN	NaN	NaN	NaN	NaN	11.133	10.9744	10.4577	10.6299	10.3118	NaN	NaN	NaN	NaN	NaN	NaN	NaN	5.88125	NaN	6.52071				+	cellular response to oxidative stress [GO:0034599];L-proline biosynthetic process [GO:0055129];negative regulation of hydrogen peroxide-induced cell death [GO:1903206];proline biosynthetic process [GO:0006561];regulation of mitochondrial membrane potential [GO:0051881]	mitochondrion [GO:0005739]	identical protein binding [GO:0042802];pyrroline-5-carboxylate reductase activity [GO:0004735]	MitoCarta3.0	literature, mito protein domain, MS/MS	Matrix	Metabolism > Amino acid metabolism > Proline metabolism	NaN	1	0	NaN	NaN	1	0	NaN	4.56046	0	4.50035	11.0058	NaN	1	0	NaN	Q922W5	Pycr1	Pyrroline-5-carboxylate reductase 1, mitochondrial
13.871	13.7803	13.8604	13.8749	13.9165	12.5074	12.5357	12.7436	12.8115	12.756	13.8109	13.8991	14.1838	14.2557	14.1259	13.3243	13.3273	13.4544	13.3764	13.1047	+	+		+	brown fat cell differentiation [GO:0050873];cellular response to cAMP [GO:0071320];cellular response to drug [GO:0035690];cellular response to epinephrine stimulus [GO:0071872];cellular response to insulin stimulus [GO:0032869];circadian rhythm [GO:0007623];detection of oxidative stress [GO:0070994];fatty acid beta-oxidation [GO:0006635];fatty acid oxidation [GO:0019395];gene expression [GO:00104…	cell periphery [GO:0071944];cell surface [GO:0009986];collagen trimer [GO:0005581];endoplasmic reticulum [GO:0005783];extracellular space [GO:0005615];perinuclear region of cytoplasm [GO:0048471];protein-containing complex [GO:0032991]	hormone activity [GO:0005179];identical protein binding [GO:0042802];protein homodimerization activity [GO:0042803];sialic acid binding [GO:0033691];signaling receptor binding [GO:0005102]					7.03461	0	-1.18978	-7.16601	4.00876	0.00044732	-0.737658	-3.62831	4.19827	0.030386	-0.646606	-3.4926	1.23216	0.808875	-0.194487	-1.03325	Q60994	Adipoq	Adiponectin
15.7345	15.1907	15.227	14.8406	15.5562	15.0804	15.1456	15.0299	14.8795	15.0712	14.9867	14.8553	14.8526	15.3653	14.9118	15.8052	15.5851	15.6818	15.9377	15.4988		+		+	endoplasmic reticulum to Golgi vesicle-mediated transport [GO:0006888];intracellular protein transport [GO:0006886];membrane organization [GO:0061024];positive regulation of protein exit from endoplasmic reticulum [GO:0070863];regulation of COPII vesicle coating [GO:0003400];vesicle organization [GO:0016050]	COPII vesicle coat [GO:0030127];endoplasmic reticulum exit site [GO:0070971];endoplasmic reticulum membrane [GO:0005789];Golgi cisterna membrane [GO:0032580]	GTP binding [GO:0005525];GTPase activity [GO:0003924];metal ion binding [GO:0046872]					0.869519	0.178232	-0.268481	-1.02661	3.35445	0.00119488	0.707426	3.16387	4.10001	0.0304828	-0.660421	-3.48007	0.913206	0.789985	0.315486	1.11677	Q9CQC9	Sar1b	GTP-binding protein SAR1b
11.6265	11.6943	10.8877	11.3924	11.7052	11.9975	12.0021	12.0104	12.5081	12.229	11.4387	11.8173	11.8422	11.135	10.9622	12.8577	12.767	12.8451	12.923	12.6638	+	+		+	apoptotic process [GO:0006915];cell death [GO:0008219];cytoplasmic sequestering of NF-kappaB [GO:0007253];positive regulation of cell death [GO:0010942];positive regulation of cellular protein catabolic process [GO:1903364];positive regulation of DNA replication [GO:0045740];positive regulation of extrinsic apoptotic signaling pathway via death domain receptors [GO:1902043];positive regulation of…	cytoplasm [GO:0005737];cytosol [GO:0005829];nuclear envelope [GO:0005635];nucleoplasm [GO:0005654];nucleus [GO:0005634];perinuclear region of cytoplasm [GO:0048471];VCP-NPL4-UFD1 AAA ATPase complex [GO:0034098]	heat shock protein binding [GO:0031072];NF-kappaB binding [GO:0051059];protein domain specific binding [GO:0019904];protein kinase binding [GO:0019901];ubiquitin binding [GO:0043130];ubiquitin protein ligase binding [GO:0031625]					2.24923	0.00644872	0.688199	2.42687	4.17019	0	1.37227	4.8605	3.51923	0.0436364	-0.661891	-3.16358	0.0329217	0.980606	0.0221771	0.0662889	P54731	Faf1	FAS-associated factor 1
NaN	NaN	NaN	NaN	NaN	11.4259	11.433	11.4995	11.2757	11.4514	NaN	NaN	NaN	NaN	NaN	NaN	6.86745	7.17213	9.32738	NaN				+	cellular lipid metabolic process [GO:0044255]	cytosol [GO:0005829];mitochondrion [GO:0005739]	alditol:NADP+ 1-oxidoreductase activity [GO:0004032];D-threo-aldose 1-dehydrogenase activity [GO:0047834];prostaglandin H2 endoperoxidase reductase activity [GO:0036130]	MitoCarta3.0	induction, coexpression, MS/MS++	unknown	Metabolism > Lipid metabolism > Phospholipid metabolism	NaN	1	0	NaN	NaN	1	0	NaN	3.16091	0.00522222	3.62812	5.43438	NaN	1	0	NaN	P21300	Akr1b7	Aldo-keto reductase family 1 member B7
9.85498	NaN	10.8433	NaN	NaN	11.3835	11.7147	11.7224	11.5056	11.6659	11.0218	8.37855	10.9542	10.3112	NaN	12.2219	12.2197	12.3599	12.3232	12.3018	+	+		+	autophagosome maturation [GO:0097352];autophagy [GO:0006914]	autophagosome membrane [GO:0000421];cytoplasmic vesicle [GO:0031410];integral component of membrane [GO:0016021];intracellular membrane-bounded organelle [GO:0043231];lysosomal membrane [GO:0005765];nucleoplasm [GO:0005654]	phosphatidylinositol-3-phosphate binding [GO:0032266]					2.1522	0.00276583	1.24927	3.25212	2.23073	0.00119	2.11886	3.29566	4.91575	0.0189412	-0.686875	-3.99179	0.0653486	0.986815	0.18272	0.170154	Q80VP0	Tecpr1	Tectonin beta-propeller repeat-containing protein 1
13.7815	13.768	13.641	13.5527	13.8938	15.5501	15.477	15.1586	15.6089	15.372	13.5805	13.6027	13.8729	13.5539	13.6524	16.265	16.2199	16.1091	16.1001	16.111	+	+		+	negative regulation of protein binding [GO:0032091];negative regulation of protein ubiquitination [GO:0031397];negative regulation of ubiquitin protein ligase activity [GO:1904667];positive regulation of proteasomal protein catabolic process [GO:1901800];positive regulation of protein processing [GO:0010954];protein metabolic process [GO:0019538];protein stabilization [GO:0050821]	axon [GO:0030424];chaperone complex [GO:0101031];dendrite [GO:0030425]	adenyl-nucleotide exchange factor activity [GO:0000774];chaperone binding [GO:0051087];heat shock protein binding [GO:0031072];identical protein binding [GO:0042802];tau protein binding [GO:0048156];transmembrane transporter binding [GO:0044325];ubiquitin protein ligase binding [GO:0031625]					6.88471	0	1.70592	8.57467	9.55889	0	2.50852	15.0428	4.52732	0.0188421	-0.727721	-3.90736	0.40818	0.967469	0.0748837	0.410276	Q91YN9	Bag2	BAG family molecular chaperone regulator 2
12.8333	12.7654	13.033	12.8653	12.7421	13.8205	13.8719	13.9081	13.5694	13.9933	12.7034	12.5094	12.8027	12.7486	12.9224	14.9057	14.3518	14.5914	14.7151	14.602	+	+		+	axonogenesis [GO:0007409];phospholipid transport [GO:0015914]	cytoplasm [GO:0005737];cytosol [GO:0005829];integral component of membrane [GO:0016021];myelin sheath [GO:0043209];nucleus [GO:0005634]	fatty-acyl-CoA binding [GO:0000062];lipid binding [GO:0008289];phosphatidylcholine binding [GO:0031210];phosphatidylcholine transfer activity [GO:0120019];phosphatidylcholine transporter activity [GO:0008525];phosphatidylinositol binding [GO:0035091];phosphatidylinositol transfer activity [GO:0008526];phospholipid binding [GO:0005543];stearic acid binding [GO:0070540]					5.43469	6.19048e-05	0.984799	5.2354	6.79771	0	1.89591	8.90822	3.92683	0.0217778	-0.800589	-3.7205	0.638782	0.933892	0.110519	0.597401	P53810	Pitpna	Phosphatidylinositol transfer protein alpha isoform
10.0462	12.1111	12.3975	11.4427	12.9088	13.3504	13.2938	13.2844	13.5614	13.5413	12.3194	10.8508	8.97313	11.5499	12.3921	13.9071	14.698	14.1972	14.3884	13.9723	+	+		+	CDP-diacylglycerol biosynthetic process [GO:0016024];epidermis development [GO:0008544];phosphatidic acid biosynthetic process [GO:0006654];phospholipid biosynthetic process [GO:0008654];positive regulation of cytokine production [GO:0001819];response to drug [GO:0042493]	endoplasmic reticulum [GO:0005783];endoplasmic reticulum membrane [GO:0005789];integral component of membrane [GO:0016021]	1-acylglycerol-3-phosphate O-acyltransferase activity [GO:0003841]					1.94077	0.0033662	1.62501	2.71794	2.80273	0.000169048	3.01556	4.0538	3.13043	0.0411892	-0.82635	-3.2239	0.301003	0.924289	0.564201	0.627746	Q8K3K7	Agpat2	1-acyl-sn-glycerol-3-phosphate acyltransferase beta
11.318	11.2335	11.0215	11.5632	12.1393	12.3057	12.2821	12.0891	12.3206	12.0925	11.3645	10.8641	10.4131	12.0154	11.2715	13.0412	13.1146	12.9187	13.3737	12.8749	+	+		+	regulation of transcription, DNA-templated [GO:0006355]	cytoplasm [GO:0005737];nucleus [GO:0005634]						2.30401	0.00469532	0.7629	2.55313	3.80562	0	1.8789	4.92608	4.4571	0.0136296	-0.846618	-4.17887	0.359996	0.92434	0.269385	0.628036	Q99KX1	Mlf2	Myeloid leukemia factor 2
15.7907	16.5487	15.7792	16.2552	15.6394	15.5726	15.5747	15.806	15.8342	16.1919	16.6965	16.4942	16.6494	16.4538	15.7465	16.4076	16.4739	16.8881	16.9107	16.5551				+	exocytosis [GO:0006887];muscle organ development [GO:0007517];muscle system process [GO:0003012];negative regulation of insulin receptor signaling pathway [GO:0046627];negative regulation of insulin-like growth factor receptor signaling pathway [GO:0043569];negative regulation of myotube differentiation [GO:0010832];plasma membrane repair [GO:0001778];proteasome-mediated ubiquitin-dependent prote…	cytoplasm [GO:0005737];cytoplasmic vesicle membrane [GO:0030659];sarcolemma [GO:0042383]	identical protein binding [GO:0042802];phosphatidylserine binding [GO:0001786];ubiquitin conjugating enzyme binding [GO:0031624];ubiquitin protein ligase activity [GO:0061630];zinc ion binding [GO:0008270]					0.463191	0.385152	-0.20675	-0.676394	0.569159	0.296496	0.238964	0.792586	3.23669	0.0385075	-0.851162	-3.33777	0.875289	0.77527	-0.405448	-1.18332	Q1XH17	Trim72	Tripartite motif-containing protein 72
10.1658	10.6546	12.6979	10.2994	11.1584	18.2567	17.9916	18.0163	18.1296	18.1938	12.0151	12.0367	NaN	12.8026	10.6132	14.7968	15.1175	15.7658	16.5806	15.0928	+	+		+	tetrahydrofolate interconversion [GO:0035999];tetrahydrofolate metabolic process [GO:0046653]	mitochondrion [GO:0005739]	magnesium ion binding [GO:0000287];methenyltetrahydrofolate cyclohydrolase activity [GO:0004477];methylenetetrahydrofolate dehydrogenase (NAD+) activity [GO:0004487];methylenetetrahydrofolate dehydrogenase (NADP+) activity [GO:0004488];phosphate ion binding [GO:0042301]	MitoCarta3.0	literature, APEX_matrix, targetP signal, yeast mito homolog+, Rickettsial homolog, mito protein domain, MS/MS	Matrix	Metabolism > Vitamin metabolism > Folate and 1-C metabolism	6.50778	0	7.12236	12.6775	3.54549	0	3.60379	5.62945	4.431	0	2.6469	6.25106	0.645588	0.774677	-0.871671	-1.15167	P18155	Mthfd2	Bifunctional methylenetetrahydrofolate dehydrogenase/cyclohydrolase, mitochondrial
13.3832	14.0124	13.5218	13.6663	13.5857	12.8531	12.4605	13.1135	12.9051	13.267	13.3894	13.5282	13.65	13.414	12.9796	13.9852	13.5941	13.8295	13.8471	13.6228	+	+		+	release of cytochrome c from mitochondria [GO:0001836]	cytosol [GO:0005829]	gamma-glutamylcyclotransferase activity [GO:0003839];protein homodimerization activity [GO:0042803]					2.48603	0.00409508	-0.714019	-2.61946	1.66327	0.0358841	0.383505	1.63265	3.24841	0.0393437	-0.855909	-3.35352	0.805194	0.824216	0.241616	0.949177	Q9D7X8	Ggct	Gamma-glutamylcyclotransferase
11.5568	9.69043	9.2483	8.92017	8.3525	10.7425	10.519	10.6567	10.5222	11.1778	9.7838	9.34629	9.04733	9.22017	NaN	11.6914	11.6739	11.5111	11.564	11.5196	+	+		+	chaperone cofactor-dependent protein refolding [GO:0051085]	cytoplasm [GO:0005737];cytoskeleton [GO:0005856];cytosol [GO:0005829];nucleoplasm [GO:0005654]	heat shock protein binding [GO:0031072]					1.15539	0.0285406	1.16998	1.77388	5.94863	0	2.2426	9.16395	3.87704	0.02165	-0.868367	-3.82524	0.120916	0.982847	0.204248	0.278022	Q9QYI3	Dnajc7	DnaJ homolog subfamily C member 7
12.5845	13.166	13.1856	13.0149	12.57	18.1861	18.0758	17.7301	18.2358	17.9173	13.4411	13.6908	13.2682	13.2483	13.106	15.2568	15.0139	15.6534	16.0926	15.2639	+	+		+	cellular response to dexamethasone stimulus [GO:0071549];cellular response to glucose stimulus [GO:0071333];cellular response to insulin stimulus [GO:0032869];gluconeogenesis [GO:0006094];glycerol biosynthetic process from pyruvate [GO:0046327];hepatocyte differentiation [GO:0070365];NADH oxidation [GO:0006116];oxaloacetate metabolic process [GO:0006107];positive regulation of insulin secretion […	cytosol [GO:0005829];mitochondrion [GO:0005739]	GTP binding [GO:0005525];manganese ion binding [GO:0030145];phosphoenolpyruvate carboxykinase (GTP) activity [GO:0004613];phosphoenolpyruvate carboxykinase activity [GO:0004611]	MitoCarta3.0	literature, targetP signal+, mito protein domain, coexpression, MS/MS++	Matrix	Metabolism > Carbohydrate metabolism > Gluconeogenesis;Metabolism > Carbohydrate metabolism > TCA-associated	8.89863	0	5.12482	19.3298	5.01572	0	2.10525	6.70117	5.72687	0	2.57289	8.28143	1.52342	0.615512	-0.446679	-1.65718	Q8BH04	Pck2	Phosphoenolpyruvate carboxykinase [GTP], mitochondrial
15.4585	14.7062	15.1092	15.6991	15.0563	11.8467	12.0552	11.7807	11.775	11.1203	14.7082	15.1205	15.14	15.2419	15.5144	12.4778	11.977	11.7471	11.3103	12.0026	+	+			biosynthetic process [GO:0009058];L-threonine catabolic process to glycine [GO:0019518]	mitochondrial inner membrane [GO:0005743];mitochondrion [GO:0005739];nuclear speck [GO:0016607];nucleoplasm [GO:0005654]	glycine C-acetyltransferase activity [GO:0008890];pyridoxal phosphate binding [GO:0030170]	MitoCarta3.0	literature, targetP signal, yeast mito homolog+, Rickettsial homolog, mito protein domain, MS/MS++	unknown	Metabolism > Amino acid metabolism > Glycine metabolism	6.41377	0	-3.49032	-10.4904	6.20416	0	-3.24206	-9.82218	0.328743	0.743495	-0.187389	-0.540675	0.105446	0.977209	0.0608658	0.193137	O88986	Gcat	2-amino-3-ketobutyrate coenzyme A ligase, mitochondrial
13.9419	14.292	13.4322	13.7654	13.9556	15.1455	14.7073	15.4739	15.068	15.6812	13.5581	13.7106	13.7089	13.6984	13.4308	15.8603	15.9948	16.1743	16.4303	16.1961	+	+		+	cell differentiation [GO:0030154];chaperone-mediated protein folding [GO:0061077];lens development in camera-type eye [GO:0002088];muscle organ development [GO:0007517]	cytosol [GO:0005829]	Hsp90 protein binding [GO:0051879]					3.53893	0.000256927	1.33777	4.19014	7.78918	0	2.50983	11.8576	2.81814	0.0449512	-0.915984	-3.11091	0.893076	0.813308	0.256069	1.02103	Q8CGY6	Unc45b	Protein unc-45 homolog B
16.779	16.3489	17.0801	17.0694	16.3847	16.4099	16.7664	16.1486	16.5262	16.0134	16.4699	16.8475	16.8662	17.1077	17.0751	16.5065	16.3168	16.0251	15.8726	16.2324		+			alanyl-tRNA aminoacylation [GO:0006419];mitochondrial alanyl-tRNA aminoacylation [GO:0070143];tRNA modification [GO:0006400]	mitochondrion [GO:0005739]	alanine-tRNA ligase activity [GO:0004813];amino acid binding [GO:0016597];aminoacyl-tRNA editing activity [GO:0002161];ATP binding [GO:0005524];tRNA binding [GO:0000049];zinc ion binding [GO:0008270]	MitoCarta3.0	literature, APEX_matrix, targetP signal, yeast mito homolog, Rickettsial homolog, mito protein domain, MS/MS	Matrix	Mitochondrial central dogma > Translation > mt-tRNA synthetases	0.914014	0.129032	-0.359518	-1.16794	2.57969	0.00330581	-0.682586	-2.63637	0.487518	0.6757	0.182226	0.66518	0.308406	0.960547	-0.140843	-0.476772	Q14CH7	Aars2	Alanine--tRNA ligase, mitochondrial
11.0724	10.0381	NaN	NaN	11.7246	11.3444	11.5034	11.7175	11.2479	11.721	11.4376	8.92331	10.8538	10.2272	9.27672	12.6031	12.2529	12.5549	12.5239	12.3113		+		+	bundle of His cell to Purkinje myocyte communication [GO:0086069];protein phosphorylation [GO:0006468];regulation of cardiac conduction [GO:1903779];regulation of cardiac muscle contraction [GO:0055117];regulation of heart rate [GO:0002027]	cytoplasm [GO:0005737];nucleus [GO:0005634]	ATP binding [GO:0005524];metal ion binding [GO:0046872];protein C-terminus binding [GO:0008022];protein kinase activity [GO:0004672];protein serine kinase activity [GO:0106310];protein serine/threonine kinase activity [GO:0004674];protein threonine kinase activity [GO:0106311];troponin I binding [GO:0031013]					0.720311	0.137393	0.561844	1.1689	2.89411	0.000174713	2.30552	4.00526	4.33666	0.01088	-0.942397	-4.30954	0.508797	0.822754	0.80128	0.974181	Q5GIG6	Tnni3k	Serine/threonine-protein kinase TNNI3K
11.2446	11.335	11.2769	11.5598	11.3493	16.7781	16.5975	16.092	16.6314	16.1991	12.203	11.6033	11.8086	11.2441	11.9816	14.0476	13.6032	14.6008	14.9611	14.045	+	+		+	10-formyltetrahydrofolate biosynthetic process [GO:0009257];embryonic neurocranium morphogenesis [GO:0048702];embryonic viscerocranium morphogenesis [GO:0048703];folic acid-containing compound metabolic process [GO:0006760];formate metabolic process [GO:0015942];neural tube closure [GO:0001843];tetrahydrofolate interconversion [GO:0035999]	cytosol [GO:0005829];mitochondrion [GO:0005739]	ATP binding [GO:0005524];formate-tetrahydrofolate ligase activity [GO:0004329];methylenetetrahydrofolate dehydrogenase (NADP+) activity [GO:0004488];protein homodimerization activity [GO:0042803]	MitoCarta3.0	literature, APEX_matrix, targetP signal+, yeast mito homolog+, Rickettsial homolog, mito protein domain, MS/MS++	Matrix	Metabolism > Vitamin metabolism > Folate and 1-C metabolism	9.36344	0	5.10648	20.9449	4.58715	0	2.48343	6.38739	4.40221	0.00114286	2.20808	5.93094	1.36355	0.66393	-0.414967	-1.51985	Q3V3R1	Mthfd1l	Monofunctional C1-tetrahydrofolate synthase, mitochondrial
17.4589	16.7158	17.2513	17.8563	16.8831	19.2105	19.5676	19.0861	19.4357	18.9497	16.9128	17.4877	17.1205	17.5008	17.6173	17.4037	17.021	17.1927	17.2847	17.0778	+			+	10-formyltetrahydrofolate catabolic process [GO:0009258];biosynthetic process [GO:0009058];one-carbon metabolic process [GO:0006730]	mitochondrion [GO:0005739];nucleoplasm [GO:0005654]	aldehyde dehydrogenase (NAD+) activity [GO:0004029];formyltetrahydrofolate dehydrogenase activity [GO:0016155];hydroxymethyl-, formyl- and related transferase activity [GO:0016742]	MitoCarta3.0	literature, APEX_matrix, targetP signal, yeast mito homolog, Rickettsial homolog, mito protein domain, coexpression, MS/MS	Matrix	Metabolism > Vitamin metabolism > Folate and 1-C metabolism	4.61105	0	2.01687	6.06062	0.392427	0.507849	-0.131838	-0.527324	6.53283	0	2.05395	8.8459	0.1505	0.982766	-0.0947624	-0.275996	Q8K009	Aldh1l2	Mitochondrial 10-formyltetrahydrofolate dehydrogenase
12.632	12.4836	13.3794	12.8082	12.4788	17.9459	17.9251	17.678	17.9351	17.6279	13.9137	12.5422	12.7329	12.3357	12.4345	15.6273	15.4243	16.0816	16.4091	15.8705	+	+		+	cellular amino acid biosynthetic process [GO:0008652];citrulline biosynthetic process [GO:0019240];glutamate metabolic process [GO:0006536];L-proline biosynthetic process [GO:0055129];ornithine biosynthetic process [GO:0006592];proline biosynthetic process [GO:0006561];response to temperature stimulus [GO:0009266]	mitochondrial inner membrane [GO:0005743];mitochondrial membrane [GO:0031966];mitochondrion [GO:0005739]	ATP binding [GO:0005524];glutamate 5-kinase activity [GO:0004349];glutamate-5-semialdehyde dehydrogenase activity [GO:0004350];identical protein binding [GO:0042802]	MitoCarta3.0	literature, targetP signal+, Rickettsial homolog, mito protein domain, coexpression, MS/MS++	Matrix	Metabolism > Amino acid metabolism > Proline metabolism	8.54308	0	5.06601	18.0302	4.80586	0	3.09075	7.09557	5.21383	0	1.93987	6.79081	0.0371714	0.985999	-0.035396	-0.0817426	Q9Z110	Aldh18a1	Delta-1-pyrroline-5-carboxylate synthase
17.883	17.8996	18.3968	18.1241	17.9027	14.8624	15.5914	14.5029	15.269	13.9154	17.4531	17.9758	17.8723	18.0361	18.4509	14.6924	13.9839	13.3058	12.0932	13.6578	+	+			aging [GO:0007568];apoptotic DNA fragmentation [GO:0006309];cellular response to calcium ion [GO:0071277];cellular response to glucose stimulus [GO:0071333];cellular response to hypoxia [GO:0071456];DNA catabolic process [GO:0006308];in utero embryonic development [GO:0001701];neuron death in response to oxidative stress [GO:0036475];positive regulation of apoptotic DNA fragmentation [GO:1902512]…	cytosol [GO:0005829];mitochondrial inner membrane [GO:0005743];mitochondrion [GO:0005739];nucleus [GO:0005634];perikaryon [GO:0043204]	deoxyribonuclease activity [GO:0004536];endonuclease activity [GO:0004519];endoribonuclease activity [GO:0004521];metal ion binding [GO:0046872];nucleic acid binding [GO:0003676];single-stranded DNA endodeoxyribonuclease activity [GO:0000014]	MitoCarta3.0	literature, APEX_IMS, yeast mito homolog, mito protein domain, coexpression++, MS/MS	IMS	Mitochondrial central dogma > mtDNA maintenance > mtDNA stability and decay;Mitochondrial central dogma > mtRNA metabolism > mtRNA stability and decay;Mitochondrial dynamics and surveillance > Apoptosis	5.19373	0	-3.213	-7.84784	4.94827	0	-4.41103	-7.90238	1.40914	0.142737	1.28161	2.06774	0.174611	0.97691	0.0835796	0.28988	O08600	Endog	Endonuclease G, mitochondrial
17.8647	17.0822	17.683	17.6792	16.9706	14.0216	15.0347	14.3235	14.4239	13.7722	16.9679	17.4478	17.1827	17.6609	17.7334	15.233	14.638	14.6033	13.432	14.7034	+	+				mitochondrial matrix [GO:0005759];mitochondrion [GO:0005739]	metal ion binding [GO:0046872];protein serine phosphatase activity [GO:0106306];protein threonine phosphatase activity [GO:0106307]	MitoCarta3.0	literature, targetP signal, mito protein domain	Matrix	Metabolism > Amino acid metabolism > Branched-chain amino acid dehydrogenase complex;Metabolism > Amino acid metabolism > Branched-chain amino acid metabolism	5.46063	0	-3.14074	-8.29185	4.64209	0	-2.87659	-6.70876	0.232041	0.795208	-0.206772	-0.445155	0.0918529	0.985164	0.0573818	0.17382	Q8BXN7	Ppm1k	Protein phosphatase 1K, mitochondrial
20.3043	19.7114	20.4483	20.4231	19.6917	17.2038	17.6195	16.8781	17.1903	16.3634	19.7727	20.1766	20.0692	20.3426	20.3254	17.8059	17.504	17.2567	16.8491	17.2533	+	+			epithelial cell differentiation [GO:0030855];glutathione metabolic process [GO:0006749]	mitochondrial inner membrane [GO:0005743];mitochondrial matrix [GO:0005759];mitochondrion [GO:0005739];peroxisome [GO:0005777]	glutathione peroxidase activity [GO:0004602];glutathione transferase activity [GO:0004364]	MitoCarta3.0	literature, mito protein domain+, coexpression+, MS/MS++	Matrix	Metabolism > Detoxification > Xenobiotic metabolism	5.49132	0	-3.06473	-8.29422	6.37314	0	-2.8035	-9.69427	0.507079	0.613681	-0.282766	-0.782144	0.0376629	0.98156	-0.0215355	-0.0717683	Q9DCM2	Gstk1	Glutathione S-transferase kappa 1
13.3715	10.9152	8.9567	NaN	9.5826	12.3228	11.5556	11.2212	11.061	10.9217	NaN	NaN	9.71988	NaN	8.06736	10.4507	9.34109	9.15734	8.74662	9.69598				+	mitochondrial cytochrome c oxidase assembly [GO:0033617]	mitochondrion [GO:0005739]		MitoCarta3.0	literature, APEX_IMS, yeast mito homolog++, mito protein domain+, induction, MS/MS	IMS	OXPHOS > Complex IV > CIV assembly factors;OXPHOS > OXPHOS assembly factors	0.33899	0.365957	0.709946	0.706904	0.387844	0.320527	0.584727	0.779895	3.02593	0.0145625	1.9381	4.03094	0.512194	0.809455	1.81288	1.0978	Q99M07	Coa5	Cytochrome c oxidase assembly factor 5
17.189	16.998	17.7036	17.7731	17.0933	14.5015	14.8958	14.468	14.1384	13.9941	16.881	17.7936	17.6668	18.028	17.6852	14.9584	14.6505	14.2917	14.4444	14.6239	+	+			aging [GO:0007568];behavioral response to cocaine [GO:0048148];cerebellum development [GO:0021549];copulation [GO:0007620];exploration behavior [GO:0035640];gamma-aminobutyric acid biosynthetic process [GO:0009449];gamma-aminobutyric acid catabolic process [GO:0009450];gamma-aminobutyric acid metabolic process [GO:0009448];locomotory behavior [GO:0007626];negative regulation of blood pressure [GO…	4-aminobutyrate transaminase complex [GO:0032144];mitochondrial matrix [GO:0005759];mitochondrion [GO:0005739];neuron projection [GO:0043005]	(S)-3-amino-2-methylpropionate transaminase activity [GO:0047298];4-aminobutyrate transaminase activity [GO:0003867];4-aminobutyrate:2-oxoglutarate transaminase activity [GO:0034386];identical protein binding [GO:0042802];iron-sulfur cluster binding [GO:0051536];metal ion binding [GO:0046872];pyridoxal phosphate binding [GO:0030170];succinate-semialdehyde dehydrogenase binding [GO:0032145]	MitoCarta3.0	literature, APEX_matrix, targetP signal, mito protein domain, MS/MS++	Matrix	Metabolism > Amino acid metabolism > GABA metabolism;Metabolism > Metals and cofactors > Fe-S-containing proteins	5.96307	0	-2.95184	-9.07872	6.05996	0	-3.01714	-9.32548	0.463891	0.67706	-0.194205	-0.662927	0.477609	0.891165	-0.259505	-0.737553	P61922	Abat	4-aminobutyrate aminotransferase, mitochondrial
Mthfd1	14.3125	14.587	14.4927	14.2651	19.7513	20.5949	19.3913	20.0864	19.3351	14.1792	14.0856	14.615	14.2253	14.2413	17.9022	17.5435	18.2388	18.4149	17.7303	+	+		+	dopamine catabolic process [GO:0042420];neurotransmitter catabolic process [GO:0042135];phenylethylamine metabolic process [GO:0042443];positive regulation of signal transduction [GO:0009967];serotonin metabolic process [GO:0042428]	cytosol [GO:0005829];integral component of membrane [GO:0016021];mitochondrial outer membrane [GO:0005741];mitochondrion [GO:0005739]	flavin adenine dinucleotide binding [GO:0050660];monoamine oxidase activity [GO:0097621];primary amine oxidase activity [GO:0008131];serotonin binding [GO:0051378]	MitoCarta3.0	literature, mito protein domain, MS/MS+	MOM	Metabolism > Amino acid metabolism > Catechol metabolism;Metabolism > Detoxification > Xenobiotic metabolism	7.77796	0	5.44937	15.8762	7.40289	0	3.69669	13.0102	3.7618	0.00425	1.86583	4.86419	0.463522	0.947991	0.113144	0.532478	Q64133	Maoa	Amine oxidase [flavin-containing] A
17.1022	16.43	17.6065	17.2375	16.5785	16.5238	16.5221	16.127	16.2945	15.8569	16.7517	16.7509	16.78	17.1016	17.3247	15.2305	14.8172	14.3287	14.1281	14.39	+	+		+		mitochondrial intermembrane space [GO:0005758];mitochondrion [GO:0005739];nucleoplasm [GO:0005654]		MitoCarta3.0	literature, APEX_IMS, mito protein domain, coexpression, MS/MS	IMS	OXPHOS > Complex IV > CIV assembly factors;OXPHOS > OXPHOS assembly factors	1.69928	0.0139548	-0.726086	-2.07075	5.1654	0	-2.36288	-7.17037	4.02606	0.00171429	1.68596	5.03606	0.0724224	0.984316	0.0491688	0.142215	Q921H9	Coa7	Cytochrome c oxidase assembly factor 7
10.1653	10.3853	11.5452	11.2463	10.4265	9.09925	9.66299	9.46519	9.7618	9.16563	10.075	10.2854	10.8241	10.5531	10.7085	10.0619	10.5747	10.3164	10.4031	10.5109	+			+	protein ubiquitination [GO:0016567]	cytoplasm [GO:0005737];nucleus [GO:0005634]	ubiquitin protein ligase activity [GO:0061630];zinc ion binding [GO:0008270]					2.64391	0.00111249	-1.32276	-3.30475	0.300932	0.591071	-0.115822	-0.438706	3.45529	0.0247843	-0.942422	-3.63901	0.389292	0.916047	0.264511	0.656432	Q923T7	Trim7	E3 ubiquitin-protein ligase TRIM7
11.4077	11.4724	11.3606	11.2048	11.3049	14.937	15.4211	14.8339	14.916	14.988	10.9571	11.4866	11.3619	10.344	10.6388	12.9836	13.4898	13.5902	13.8074	13.5792	+	+		+	cognition [GO:0050890];phylloquinone catabolic process [GO:0042376]	cytosol [GO:0005829];nucleoplasm [GO:0005654]	3-keto sterol reductase activity [GO:0000253];carbonyl reductase (NADPH) activity [GO:0004090];NADPH binding [GO:0070402]	MitoCarta3.0	targetP signal, yeast mito homolog, Rickettsial homolog, mito protein domain, MS/MS	Matrix	Metabolism > Detoxification > Xenobiotic metabolism	9.05152	0	3.6691	17.218	5.05353	0	2.53237	7.14108	4.69902	0.000727273	1.52913	5.62854	0.952572	0.757158	0.392395	1.22842	Q8K354	Cbr3	Carbonyl reductase [NADPH] 3
12.8555	11.2854	13.7693	12.0967	10.3237	10.0904	9.77283	8.04449	8.41006	9.69626	11.6962	11.1559	11.2762	10.9394	12.7608	NaN	10.2704	9.03893	7.50695	10.2995	+	+			mitochondrial proton-transporting ATP synthase complex assembly [GO:0033615];negative regulation of lipid catabolic process [GO:0050995];regulation of type B pancreatic cell proliferation [GO:0061469]	mitochondrion [GO:0005739]		MitoCarta3.0	literature, APEX_matrix, targetP signal, induction, coexpression++, MS/MS	Matrix	OXPHOS > Complex V > CV assembly factors;OXPHOS > OXPHOS assembly factors	2.37446	0.000817875	-2.8633	-3.47295	1.90326	0.00238192	-2.28679	-2.91098	0.0356944	0.960152	-0.0761168	-0.0904741	0.315974	0.918447	0.500396	0.641182	Q9CR13	Fmc1	Protein FMC1 homolog
23.5317	19.8183	20.3954	21.3163	21.2683	19.2191	18.241	19.18	18.8162	17.1973	19.7671	20.0205	19.7757	20.0852	20.217	18.1298	17.907	18.0217	17.6914	20.6063	+	+			branched-chain amino acid catabolic process [GO:0009083];cellular amino acid catabolic process [GO:0009063];response to nutrient [GO:0007584]	mitochondrial alpha-ketoglutarate dehydrogenase complex [GO:0005947];mitochondrial inner membrane [GO:0005743];mitochondrion [GO:0005739];nucleolus [GO:0005730]	3-methyl-2-oxobutanoate dehydrogenase (2-methylpropanoyl-transferring) activity [GO:0003863];protein-containing complex binding [GO:0044877]	MitoCarta3.0	literature, APEX_matrix, yeast mito homolog+, Rickettsial homolog, mito protein domain+, coexpression+, MS/MS++	MIM	Metabolism > Amino acid metabolism > Branched-chain amino acid dehydrogenase complex;Metabolism > Amino acid metabolism > Branched-chain amino acid metabolism	2.22962	0.00116679	-2.73529	-3.27261	1.60196	0.00675879	-1.50186	-2.32537	0.0314589	0.963992	0.0594826	0.0785396	1.11161	0.607039	1.29292	1.75152	Q6P3A8	Bckdhb	2-oxoisovalerate dehydrogenase subunit beta, mitochondrial
17.667	17.9842	18.3922	18.8713	18.0629	19.288	19.4504	19.1711	19.6728	19.0493	17.4822	18.5093	18.4286	18.173	18.6697	18.2812	17.9147	18.0894	17.7594	17.9769	+			+	apoptotic process [GO:0006915];inner mitochondrial membrane organization [GO:0007007];negative regulation of release of cytochrome c from mitochondria [GO:0090201]	integral component of mitochondrial inner membrane [GO:0031305];mitochondrion [GO:0005739]		MitoCarta3.0	literature, APEX_IMS, targetP signal+, Rickettsial homolog, mito protein domain+, induction, coexpression++, MS/MS	MIM	Mitochondrial dynamics and surveillance > Apoptosis	2.91115	0.000931707	1.1308	3.40806	0.516574	0.317952	-0.24824	-0.760999	4.89213	0.0015	1.32197	5.51438	0.0705704	0.983889	-0.0570671	-0.145509	Q91VC9	Ghitm	Growth hormone-inducible transmembrane protein
14.2346	14.1795	15.204	14.9608	14.2218	13.4809	13.9938	13.76	13.8546	12.9841	13.8718	14.256	14.1965	14.6046	14.3271	12.7623	12.3845	12.5442	12.3768	11.7665	+	+		+	2-oxoglutarate metabolic process [GO:0006103];biosynthetic process [GO:0009058];L-alanine catabolic process [GO:0042853];L-alanine metabolic process [GO:0042851];positive regulation of gluconeogenesis [GO:0045722]	extracellular space [GO:0005615];mitochondrion [GO:0005739]	L-alanine:2-oxoglutarate aminotransferase activity [GO:0004021];pyridoxal phosphate binding [GO:0030170]	MitoCarta3.0	APEX_matrix, targetP signal, Rickettsial homolog, mito protein domain, MS/MS++	Matrix	Metabolism > Amino acid metabolism > Glutamate metabolism	2.00653	0.00558068	-0.945465	-2.48201	4.82684	0	-1.88437	-6.21356	3.04376	0.0253077	1.2478	3.63175	0.608976	0.846722	0.308898	0.890734	Q8BGT5	Gpt2	Alanine aminotransferase 2
12.0001	12.5845	11.9118	11.9455	11.9999	11.939	11.8339	12.5995	12.391	12.7543	12.0062	12.1357	12.3782	11.6068	11.6079	13.4309	13.0271	13.4376	13.3361	13.0044		+		+		cytosol [GO:0005829];plasma membrane [GO:0005886]	metal ion binding [GO:0046872];protein serine phosphatase activity [GO:0106306];protein threonine phosphatase activity [GO:0106307]					0.448523	0.387992	0.215194	0.673116	4.06058	5.44465e-05	1.30027	4.65987	2.76253	0.0454286	-0.943675	-3.09804	0.308557	0.960477	0.141404	0.477542	Q8BFS6	Cpped1	Serine/threonine-protein phosphatase CPPED1
20.9326	20.8416	21.4621	21.3239	20.9149	22.421	22.3154	22.1445	22.2472	22.0149	20.6362	21.0348	20.8326	21.0554	21.1882	21.116	20.673	21.027	21.2388	20.8753	+			+	aging [GO:0007568];cellular protein-containing complex assembly [GO:0034622];cellular response to oxidative stress [GO:0034599];chaperone-mediated protein complex assembly [GO:0051131];mitochondrion organization [GO:0007005];oxidation-dependent protein catabolic process [GO:0070407];protein quality control for misfolded or incompletely synthesized proteins [GO:0006515];proteolysis [GO:0006508];pr…	cytosol [GO:0005829];mitochondrial matrix [GO:0005759];mitochondrial nucleoid [GO:0042645];mitochondrion [GO:0005739];nucleoplasm [GO:0005654]	ADP binding [GO:0043531];ATP binding [GO:0005524];ATP-dependent peptidase activity [GO:0004176];DNA polymerase binding [GO:0070182];G-quadruplex DNA binding [GO:0051880];identical protein binding [GO:0042802];mitochondrial promoter sequence-specific DNA binding [GO:0001018];sequence-specific DNA binding [GO:0043565];serine-type endopeptidase activity [GO:0004252];single-stranded DNA binding [GO:0…	MitoCarta3.0	literature, APEX_matrix, targetP signal+, yeast mito homolog+, Rickettsial homolog, mito protein domain, induction, coexpression, MS/MS++	Matrix	Protein import, sorting and homeostasis > Protein homeostasis > Proteases	4.33584	8.56672e-05	1.13362	4.66903	0.0982851	0.856024	0.0365707	0.153765	5.17121	0.0008	1.24261	5.63557	0.416803	0.939527	0.145561	0.56484	Q8CGK3	Lonp1	Lon protease homolog, mitochondrial
14.493	13.83	14.4132	14.1335	14.3598	14.631	14.834	14.2454	14.7466	14.0783	13.4409	13.5661	13.5281	14.4317	14.1122	14.7874	14.6571	14.8149	14.2417	14.9545		+			fatty acid beta-oxidation [GO:0006635];fatty acid elongation [GO:0030497];fatty acid homeostasis [GO:0055089];long-chain fatty acid catabolic process [GO:0042758];long-chain fatty acid import into peroxisome [GO:0015910];myelin maintenance [GO:0043217];negative regulation of cytokine production involved in inflammatory response [GO:1900016];negative regulation of reactive oxygen species biosynthe…	cytoplasm [GO:0005737];endoplasmic reticulum membrane [GO:0005789];integral component of peroxisomal membrane [GO:0005779];lysosomal membrane [GO:0005765];mitochondrial membrane [GO:0031966];mitochondrion [GO:0005739];perinuclear region of cytoplasm [GO:0048471];peroxisomal membrane [GO:0005778];peroxisome [GO:0005777]	ABC-type fatty-acyl-CoA transporter activity [GO:0015607];acyl-CoA hydrolase activity [GO:0047617];ADP binding [GO:0043531];ATP binding [GO:0005524];ATP hydrolysis activity [GO:0140603];ATPase-coupled transmembrane transporter activity [GO:0042626];enzyme binding [GO:0019899];identical protein binding [GO:0042802];long-chain fatty acid transporter activity [GO:0005324];protein heterodimerization …	MitoCarta3.0	targetP signal, Rickettsial homolog, mito protein domain, induction	Membrane	Small molecule transport > ABC transporters	0.686471	0.237369	0.261179	0.901595	2.29355	0.00315842	0.875299	2.65957	0.439757	0.693092	-0.184044	-0.632631	1.01739	0.741127	0.430076	1.31087	P48410	Abcd1	ATP-binding cassette sub-family D member 1
19.2398	19.964	19.3982	19.6329	19.2603	18.7452	18.0009	18.8809	18.7591	19.2101	19.2691	19.587	19.698	19.3332	19.2607	19.6579	19.6513	19.9096	19.4622	19.8135	+			+	gluconeogenesis [GO:0006094];glycolytic process [GO:0006096];Notch signaling pathway [GO:0007219];response to inorganic substance [GO:0010035];response to mercury ion [GO:0046689];spermatogenesis [GO:0007283];striated muscle contraction [GO:0006941]	cytosol [GO:0005829];nucleus [GO:0005634]	2,3-bisphosphoglycerate-dependent phosphoglycerate mutase activity [GO:0046538];bisphosphoglycerate mutase activity [GO:0004082];hydrolase activity [GO:0016787];identical protein binding [GO:0042802];phosphoglycerate mutase activity [GO:0004619]					1.92962	0.0084635	-0.779823	-2.29231	1.28642	0.100956	0.269303	1.23599	2.76175	0.04345	-0.979661	-3.13522	0.167155	0.98381	0.0694641	0.264506	O70250	Pgam2	Phosphoglycerate mutase 2
11.9506	12.7901	11.2847	12.2416	12.2126	10.4095	10.5344	11.4273	11.0811	11.2605	12.064	12.2216	12.2638	11.6713	10.8971	12.0649	11.991	12.1737	11.5784	11.8945	+			+	brain development [GO:0007420];histamine catabolic process [GO:0001695];histamine metabolic process [GO:0001692];hyperosmotic response [GO:0006972];methylation [GO:0032259];regulation of neurotransmitter levels [GO:0001505];response to amine [GO:0014075];response to cocaine [GO:0042220];response to glucocorticoid [GO:0051384];response to immobilization stress [GO:0035902];response to interleukin-…	centrosome [GO:0005813];cytoplasm [GO:0005737];cytosol [GO:0005829];neuron projection [GO:0043005];nucleoplasm [GO:0005654]	histamine N-methyltransferase activity [GO:0046539];N-methyltransferase activity [GO:0008170]					2.18459	0.00306988	-1.15335	-2.76993	0.16726	0.709626	0.116938	0.312998	2.66232	0.0481163	-0.997921	-3.07147	0.335223	0.935097	0.272368	0.601687	Q91VF2	Hnmt	Histamine N-methyltransferase
10.0872	NaN	NaN	NaN	8.97407	NaN	NaN	NaN	8.2698	NaN	7.18853	NaN	7.79983	9.59566	8.57507	NaN	7.52434	7.95579	7.87384	8.14472					fatty acid beta-oxidation [GO:0006635];long-chain fatty acid import into peroxisome [GO:0015910];myelin maintenance [GO:0043217];negative regulation of cytokine production involved in inflammatory response [GO:1900016];negative regulation of reactive oxygen species biosynthetic process [GO:1903427];neuron projection maintenance [GO:1990535];peroxisome organization [GO:0007031];positive regulation…	integral component of membrane [GO:0016021];mitochondrion [GO:0005739];peroxisomal membrane [GO:0005778];peroxisome [GO:0005777]	acyl-CoA hydrolase activity [GO:0047617];ATP binding [GO:0005524];ATP hydrolysis activity [GO:0140603];ATPase-coupled transmembrane transporter activity [GO:0042626];long-chain fatty acid transporter activity [GO:0005324];protein heterodimerization activity [GO:0046982];protein homodimerization activity [GO:0042803]	MitoCarta3.0	targetP signal, Rickettsial homolog, mito protein domain, coexpression, MS/MS+	Membrane	Small molecule transport > ABC transporters	NaN	1	0	NaN	0.330009	0.408456	-0.415097	-0.653131	NaN	1	0	NaN	0.660768	0.763985	1.24087	1.30531	Q61285	Abcd2	ATP-binding cassette sub-family D member 2
14.6176	14.3013	14.3859	14.2529	14.45	14.7695	14.5878	14.5475	14.8375	13.9957	13.062	13.2507	13.0921	13.5524	13.8474	14.4102	14.6159	15.2219	14.5947	14.5292		+			fatty acid beta-oxidation [GO:0006635];fatty acid biosynthetic process [GO:0006633];long-chain fatty acid import into peroxisome [GO:0015910];peroxisome organization [GO:0007031];response to drug [GO:0042493];response to organic cyclic compound [GO:0014070];very long-chain fatty acid catabolic process [GO:0042760]	integral component of membrane [GO:0016021];intracellular membrane-bounded organelle [GO:0043231];mitochondrial inner membrane [GO:0005743];mitochondrion [GO:0005739];peroxisomal matrix [GO:0005782];peroxisomal membrane [GO:0005778];peroxisome [GO:0005777]	ATP binding [GO:0005524];ATPase-coupled transmembrane transporter activity [GO:0042626];long-chain fatty acid transporter activity [GO:0005324];protein homodimerization activity [GO:0042803];protein self-association [GO:0043621]	MitoCarta3.0	GFP, targetP signal, Rickettsial homolog, mito protein domain, induction, coexpression	Membrane	Small molecule transport > ABC transporters	0.406894	0.484117	0.146078	0.558855	3.67052	0.000143865	1.31346	4.29436	0.25692	0.814589	-0.126743	-0.415655	3.68011	0.307333	1.04064	3.96327	P55096	Abcd3	ATP-binding cassette sub-family D member 3
12.2655	NaN	8.73925	10.0823	9.19901	9.22028	NaN	8.2537	8.94016	NaN	NaN	6.4548	NaN	NaN	NaN	NaN	NaN	NaN	6.39977	10.8882					glucuronoside catabolic process [GO:0019391];protein depalmitoylation [GO:0002084]	cytosol [GO:0005829];mitochondrion [GO:0005739]	hydrolase activity, hydrolyzing O-glycosyl compounds [GO:0004553];mycophenolic acid acyl-glucuronide esterase activity [GO:0102390];palmitoyl-(protein) hydrolase activity [GO:0008474]	MitoCarta3.0	literature, APEX_IMS, APEX_matrix, targetP signal+, Rickettsial homolog, mito protein domain, MS/MS++	Matrix	Metabolism > Detoxification > Xenobiotic metabolism	0.614864	0.135443	-1.26681	-1.19888	NaN	1	0	NaN	0.0309685	0.962004	0.160724	0.0886352	NaN	1	0	NaN	Q6PE15	Abhd10	Palmitoyl-protein thioesterase ABHD10, mitochondrial
10.8559	11.2968	11.798	10.7681	11.277	13.863	13.845	13.156	13.6108	13.5725	11.2743	10.9061	11.2155	11.1765	11.6928	14.9212	14.7626	14.4992	14.7603	14.3471	+	+		+	chaperone-mediated protein folding [GO:0061077];negative regulation of cell growth [GO:0030308];negative regulation of cell population proliferation [GO:0008285];negative regulation of inclusion body assembly [GO:0090084];negative regulation of protein binding [GO:0032091];negative regulation of protein deubiquitination [GO:0090086];positive regulation of ATPase activity [GO:0032781];positive reg…	cytoplasm [GO:0005737];cytosol [GO:0005829];inclusion body [GO:0016234];intrinsic component of endoplasmic reticulum membrane [GO:0031227];nuclear membrane [GO:0031965];nucleus [GO:0005634];perinuclear region of cytoplasm [GO:0048471]	ATPase activator activity [GO:0001671];chaperone binding [GO:0051087];Hsp70 protein binding [GO:0030544];polyubiquitin modification-dependent protein binding [GO:0031593];proteasome binding [GO:0070628];ubiquitin binding [GO:0043130];ubiquitin protein ligase binding [GO:0031625];ubiquitin-dependent protein binding [GO:0140036];unfolded protein binding [GO:0051082]					5.30812	0	2.4103	7.43643	7.5303	0	3.40501	12.9272	3.67309	0.0178889	-1.04863	-3.96896	0.0885979	0.986339	-0.0539173	-0.166654	Q9QYI5	Dnajb2	DnaJ homolog subfamily B member 2
20.888	21.3974	20.5098	21.0924	20.9794	19.9965	19.5017	20.4664	20.2429	20.65	20.744	20.9022	21.0628	20.9509	20.2278	21.2055	21.054	21.3741	21.2622	21.2558	+	+		+	phosphocreatine biosynthetic process [GO:0046314];phosphocreatine metabolic process [GO:0006603];response to heat [GO:0009408]	cytoplasm [GO:0005737];extracellular space [GO:0005615]	ATP binding [GO:0005524];creatine kinase activity [GO:0004111];kinase activity [GO:0016301]					1.93275	0.00826238	-0.8019	-2.31346	1.70738	0.025412	0.452735	1.77107	3.0439	0.0297705	-1.05881	-3.45251	0.432918	0.919101	0.195829	0.640512	P07310	Ckm	Creatine kinase M-type
15.867	15.8008	16.4918	16.4529	15.9051	13.3354	13.815	13.5559	13.6375	12.8931	15.4021	15.9843	15.7694	15.8252	15.9621	13.9828	14.1731	14.2051	13.2594	14.4732	+	+			acyl carnitine transport [GO:0006844];amino acid transport [GO:0006865];L-arginine transmembrane transport [GO:1903400];L-histidine transmembrane transport [GO:0089709];L-lysine transmembrane transport [GO:1903401];mitochondrial L-ornithine transmembrane transport [GO:1990575];ornithine transport [GO:0015822]	integral component of membrane [GO:0016021];mitochondrial inner membrane [GO:0005743];mitochondrion [GO:0005739]	acyl carnitine transmembrane transporter activity [GO:0015227];basic amino acid transmembrane transporter activity [GO:0015174];high-affinity arginine transmembrane transporter activity [GO:0005289];high-affinity lysine transmembrane transporter activity [GO:0005292]	MitoCarta3.0	literature, yeast mito homolog+, mito protein domain+, MS/MS++	MIM	Metabolism > Amino acid metabolism > Lysine metabolism;Small molecule transport > SLC25A family	5.69815	0	-2.65616	-8.31627	4.23244	0	-1.76991	-5.35558	1.23089	0.250592	-0.571337	-1.58969	0.900037	0.789271	0.314906	1.10767	Q8BL03	Slc25a29	Mitochondrial basic amino acids transporter
11.2395	11.3723	12.149	11.0685	11.5661	12.014	12.1725	12.0034	12.0137	11.8554	10.9526	10.4936	12.0102	11.302	11.4033	10.6548	11.4421	10.9797	10.4811	10.3563	+			+	adenine nucleotide transport [GO:0051503];calcium import into the mitochondrion [GO:0036444];cellular response to calcium ion [GO:0071277];mitochondrial calcium ion transmembrane transport [GO:0006851];positive regulation of mitochondrial calcium ion concentration [GO:0051561];regulation of cellular hyperosmotic salinity response [GO:1900069];regulation of cellular respiration [GO:0043457];regula…	integral component of membrane [GO:0016021];mitochondrial inner membrane [GO:0005743];mitochondrion [GO:0005739]	ATP transmembrane transporter activity [GO:0005347];calcium ion binding [GO:0005509]	MitoCarta3.0	literature, yeast mito homolog+, mito protein domain+, MS/MS	MIM	Metabolism > Nucleotide metabolism > Nucleotide import;Signaling > Calcium homeostasis > EF hand proteins;Small molecule transport > SLC25A family	1.60914	0.0254455	0.532753	1.81901	0.708831	0.151139	-0.449541	-1.07477	3.53628	0.0137333	1.22903	4.07468	0.34393	0.934987	0.246735	0.597712	Q6GQS1	Slc25a23	Calcium-binding mitochondrial carrier protein SCaMC-3
15.5946	15.3832	15.7891	15.6019	14.9583	16.9325	16.6296	16.9787	17.0553	17.0579	15.0511	15.3572	15.1909	15.1168	15.5199	15.5778	15.3531	16.0686	16.4421	15.7598	+	+		+	diadenosine tetraphosphate biosynthetic process [GO:0015966];glycyl-tRNA aminoacylation [GO:0006426];mitochondrial glycyl-tRNA aminoacylation [GO:0070150];tRNA aminoacylation for protein translation [GO:0006418]	axon [GO:0030424];cytoplasm [GO:0005737];cytosol [GO:0005829];extracellular exosome [GO:0070062];mitochondrion [GO:0005739];secretory granule [GO:0030141]	ATP binding [GO:0005524];bis(5'-nucleosyl)-tetraphosphatase (asymmetrical) activity [GO:0004081];glycine-tRNA ligase activity [GO:0004820];identical protein binding [GO:0042802];protein dimerization activity [GO:0046983];transferase activity [GO:0016740]	MitoCarta3.0	targetP signal+, yeast mito homolog, mito protein domain, induction	Matrix	Mitochondrial central dogma > Translation > mt-tRNA synthetases	4.73641	4.69208e-05	1.46537	5.58025	1.66148	0.0175097	0.593112	1.92056	3.12944	0.0289057	1.09052	3.55952	0.649263	0.858383	0.218264	0.821451	Q9CZD3	Gars1	Glycine--tRNA ligase
10.3813	10.2099	11.0561	NaN	9.32996	10.3595	9.94804	10.6968	10.7983	10.4718	13.1746	10.317	NaN	10.5666	NaN	11.2416	11.734	11.2358	11.754	11.6535				+	chromatin remodeling [GO:0006338];DNA methylation [GO:0006306];DNA packaging [GO:0006323];histone deacetylation [GO:0016575];negative regulation of transcription by RNA polymerase II [GO:0000122];negative regulation of transcription, DNA-templated [GO:0045892];positive regulation of transcription by RNA polymerase II [GO:0045944];regulation of fibroblast migration [GO:0010762]	histone deacetylase complex [GO:0000118];nucleoplasm [GO:0005654];nucleus [GO:0005634];NuRD complex [GO:0016581];transcription regulator complex [GO:0005667]	chromatin binding [GO:0003682];DNA-binding transcription factor binding [GO:0140297];histone deacetylase activity [GO:0004407];histone deacetylase binding [GO:0042826];RNA polymerase II-specific DNA-binding transcription factor binding [GO:0061629];sequence-specific DNA binding [GO:0043565];transcription coactivator activity [GO:0003713];transcription coregulator activity [GO:0003712];transcripti…					0.243021	0.575085	0.210584	0.463071	0.09081	0.799323	0.171012	0.217713	3.31041	0.0203673	-1.06887	-3.6902	0.585312	0.788583	-1.10844	-1.13981	Q9R190	Mta2	Metastasis-associated protein MTA2
18.239	17.4241	18.9071	18.3941	17.0685	15.419	15.8797	15.155	16.0548	14.3679	17.1525	18.2432	17.4639	17.3507	17.9902	14.8023	15.4278	15.6577	15.6373	15.3345	+	+			mitochondrial respiratory chain complex I assembly [GO:0032981];protein lipoylation [GO:0009249]	mitochondrial large ribosomal subunit [GO:0005762];mitochondrial respiratory chain complex I [GO:0005747];mitochondrion [GO:0005739];nucleoplasm [GO:0005654]	acyl binding [GO:0000035];acyl carrier activity [GO:0000036]	MitoCarta3.0	literature, APEX_matrix, targetP signal, yeast mito homolog, Rickettsial homolog, mito protein domain, MS/MS+	MIM	Metabolism > Lipid metabolism > Type II fatty acid synthesis;Metabolism > Metals and cofactors > Fe-S cluster biosynthesis;OXPHOS > Complex I > CI subunits;OXPHOS > OXPHOS subunits	3.4279	9.45455e-05	-2.63125	-4.80071	4.67093	0	-2.26817	-6.35518	0.00338356	0.990378	0.00337505	0.00773494	0.423394	0.887789	0.366456	0.744826	Q9CR21	Ndufab1	Acyl carrier protein, mitochondrial
9.59414	NaN	NaN	9.42054	NaN	9.78848	10.5034	10.6347	10.0777	10.9435	12.536	11.2043	10.9097	10.1638	10.4583	11.2118	11.6218	11.8832	11.2936	11.2949	+			+	AMP biosynthetic process [GO:0006167];aspartate metabolic process [GO:0006531];cellular response to electrical stimulus [GO:0071257];'de novo' AMP biosynthetic process [GO:0044208];IMP metabolic process [GO:0046040];purine nucleotide biosynthetic process [GO:0006164];response to ammonium ion [GO:0060359];response to purine-containing compound [GO:0014074]	cytoplasm [GO:0005737];cytosol [GO:0005829];mitochondrion [GO:0005739]	adenylosuccinate synthase activity [GO:0004019];GTP binding [GO:0005525];magnesium ion binding [GO:0000287]					1.29128	0.0247889	0.882199	1.97946	0.428661	0.314115	0.406629	0.766302	2.66902	0.0432152	-1.07153	-3.14361	1.12462	0.599005	-1.5471	-1.95798	P46664	Adss2	Adenylosuccinate synthetase isozyme 2
11.5051	11.4405	11.7357	10.5433	10.8872	8.74209	NaN	7.92167	NaN	9.18034	9.76518	10.3183	10.8522	10.7307	12.0325	NaN	9.26985	10.271	9.97027	8.48162	+	+			dynamin family protein polymerization involved in mitochondrial fission [GO:0003374];mitochondrion organization [GO:0007005];positive regulation of mitochondrial fission [GO:0090141];positive regulation of protein targeting to membrane [GO:0090314];regulation of mitochondrion organization [GO:0010821]	integral component of membrane [GO:0016021];mitochondrial outer membrane [GO:0005741];mitochondrion [GO:0005739]		MitoCarta3.0	literature,mito protein domain	MOM	Mitochondrial dynamics and surveillance > Fission	3.219	0.000154079	-2.60767	-5.23753	1.23067	0.01959	-1.24157	-1.90814	0.750246	0.359388	-0.88349	-1.33147	0.524387	0.843528	0.482607	0.902905	Q5NCS9	Mief2	Mitochondrial dynamics protein MID49
12.4778	13.3142	12.6369	12.8531	12.8606	12.9153	12.7928	12.3434	12.0202	12.7342	12.9102	12.2462	13.7128	13.5051	12.5947	14.0544	13.9074	13.7161	13.3121	13.2953		+		+	bone mineralization involved in bone maturation [GO:0035630];endochondral ossification [GO:0001958];regulation of bone mineralization [GO:0030500]	extracellular matrix [GO:0031012];extracellular membrane-bounded organelle [GO:0065010]	metal ion binding [GO:0046872];phosphatase activity [GO:0016791];phosphocholine phosphatase activity [GO:0052731];phosphoethanolamine phosphatase activity [GO:0052732];pyrophosphatase activity [GO:0016462]					0.595228	0.272107	-0.267356	-0.842	1.16785	0.038803	0.663256	1.60037	2.89298	0.0397778	-1.09584	-3.35978	0.217135	0.966089	-0.165233	-0.404704	Q8R2H9	Phospho1	Phosphoethanolamine/phosphocholine phosphatase
17.4264	17.0432	16.3273	15.9865	16.132	15.6684	14.9546	15.2162	15.1009	15.8954	16.7142	16.6652	16.5319	16.488	15.8505	16.6351	16.7739	16.4783	16.2764	16.5662	+			+	brown fat cell differentiation [GO:0050873];enucleate erythrocyte differentiation [GO:0043353];heart development [GO:0007507];oxygen transport [GO:0015671];response to hormone [GO:0009725];response to hydrogen peroxide [GO:0042542];response to hypoxia [GO:0001666];slow-twitch skeletal muscle fiber contraction [GO:0031444]		heme binding [GO:0020037];metal ion binding [GO:0046872];oxygen binding [GO:0019825];oxygen carrier activity [GO:0005344]					2.20745	0.00268398	-1.21598	-2.82615	0.221375	0.677103	0.0960447	0.347674	3.49183	0.0184	-1.17889	-3.97767	0.162974	0.973346	0.133142	0.317985	P04247	Mb	Myoglobin
10.1355	NaN	9.41155	NaN	NaN	9.86471	11.1267	10.4768	9.96977	11.2262	10.2224	NaN	9.73654	NaN	8.34323	NaN	11.9942	10.478	10.4973	9.58493					acetyl-CoA metabolic process [GO:0006084];cellular response to prostaglandin E stimulus [GO:0071380];fatty acid biosynthetic process [GO:0006633];lipid homeostasis [GO:0055088];lipid metabolic process [GO:0006629];malonyl-CoA biosynthetic process [GO:2001295];protein homotetramerization [GO:0051289];protein metabolic process [GO:0019538];response to organic cyclic compound [GO:0014070];tissue hom…	actin cytoskeleton [GO:0015629];cytosol [GO:0005829];fibrillar center [GO:0001650];mitochondrion [GO:0005739]	acetyl-CoA carboxylase activity [GO:0003989];ATP binding [GO:0005524];biotin binding [GO:0009374];identical protein binding [GO:0042802];kinase binding [GO:0019900];metal ion binding [GO:0046872]	MitoCarta3.0	yeast mito homolog, Rickettsial homolog, mito protein domain, coexpression	Matrix	Metabolism > Lipid metabolism > Type II fatty acid synthesis;Metabolism > Vitamin metabolism > Biotin utilizing proteins	0.705276	0.12243	0.759301	1.24362	0.764772	0.0780206	1.20455	1.40749	0.0699847	0.935594	-0.105795	-0.164428	0.160411	0.969358	0.339454	0.387737	Q5SWU9	Acaca	Acetyl-CoA carboxylase 1
12.4607	12.4669	11.9288	12.1475	12.3782	12.1594	12.2858	12.8277	12.0647	12.8183	11.9658	11.9531	12.0017	11.9954	12.0274	12.9643	13.058	13.1013	13.2387	12.882		+			acetyl-CoA metabolic process [GO:0006084];energy homeostasis [GO:0097009];fatty acid biosynthetic process [GO:0006633];malonyl-CoA biosynthetic process [GO:2001295];negative regulation of catalytic activity [GO:0043086];negative regulation of fatty acid beta-oxidation [GO:0031999];negative regulation of fatty acid oxidation [GO:0046322];negative regulation of gene expression [GO:0010629];negative…	mitochondrion [GO:0005739];nucleus [GO:0005634]	acetyl-CoA carboxylase activity [GO:0003989];ATP binding [GO:0005524];biotin binding [GO:0009374];identical protein binding [GO:0042802];metal ion binding [GO:0046872]	MitoCarta3.0	yeast mito homolog, Rickettsial homolog, mito protein domain, coexpression+	MOM	Metabolism > Lipid metabolism > Fatty acid oxidation;Metabolism > Vitamin metabolism > Biotin utilizing proteins	0.348185	0.514546	0.154769	0.526008	6.84622	0	1.06019	6.53646	2.11541	0.116599	-0.617665	-2.24861	1.59018	0.71889	0.287755	1.40192	E9Q4Z2	Acacb	Acetyl-CoA carboxylase 2
10.733	9.56838	9.31193	9.053	7.99	13.7102	13.734	12.8469	13.0789	12.9919	9.95199	8.59549	9.20346	9.49678	9.31823	14.9627	14.3226	14.5629	14.6937	14.1706	+	+		+	sensory perception of sound [GO:0007605]	cytoplasm [GO:0005737];microtubule cytoskeleton [GO:0015630]						4.44411	0	3.94112	6.80007	7.40478	0	5.22932	14.5124	3.21272	0.0210952	-1.27013	-3.81088	0.0124795	0.980694	0.0180717	0.0304601	Q810U5	Ccdc50	Coiled-coil domain-containing protein 50
13.9312	14.5071	13.5	13.8884	13.8637	10.8874	10.7006	11.5919	11.3282	11.4742	13.9015	14.0106	14.146	13.6691	12.9635	12.748	12.3418	12.8223	12.5201	12.4385	+	+		+	biosynthetic process [GO:0009058];cellular response to insulin stimulus [GO:0032869];L-alanine catabolic process [GO:0042853];positive regulation of gluconeogenesis [GO:0045722];response to starvation [GO:0042594]	cytoplasm [GO:0005737];extracellular space [GO:0005615]	L-alanine:2-oxoglutarate aminotransferase activity [GO:0004021];pyridoxal phosphate binding [GO:0030170]					5.55857	0	-2.74161	-8.15427	3.03506	0.000512	-1.16402	-3.54939	3.97867	0.00552941	-1.37766	-4.67238	0.327083	0.941942	0.199924	0.548968	Q8QZR5	Gpt	Alanine aminotransferase 1
13.5341	11.7549	11.16	11.3043	12.994	12.8064	12.2158	11.687	12.4959	12.6236	12.4048	10.6905	NaN	12.0624	10.4645	13.7905	13.2266	13.9377	14.2706	13.5053		+		+	angiotensin-activated signaling pathway [GO:0038166];calcium ion transport [GO:0006816];calmodulin dependent kinase signaling pathway [GO:0099004];dendrite morphogenesis [GO:0048813];dendritic spine development [GO:0060996];G1/S transition of mitotic cell cycle [GO:0000082];ionotropic glutamate receptor signaling pathway [GO:0035235];negative regulation of hydrolase activity [GO:0051346];NMDA sel…	axon [GO:0030424];calcium- and calmodulin-dependent protein kinase complex [GO:0005954];cytoplasm [GO:0005737];cytosol [GO:0005829];dendrite [GO:0030425];dendrite cytoplasm [GO:0032839];dendritic spine [GO:0043197];glutamatergic postsynaptic density [GO:0099573];glutamatergic synapse [GO:0098978];membrane [GO:0016020];mitochondrion [GO:0005739];neuron projection [GO:0043005];neuronal cell body [G…	ATP binding [GO:0005524];calcium-dependent protein serine/threonine kinase activity [GO:0009931];calmodulin binding [GO:0005516];calmodulin-dependent protein kinase activity [GO:0004683];glutamate receptor binding [GO:0035254];GTPase activating protein binding [GO:0032794];identical protein binding [GO:0042802];kinase activity [GO:0016301];metal ion binding [GO:0046872];protein homodimerization a…					0.165081	0.678671	0.216272	0.353455	2.78421	0.000264069	2.34056	4.09051	3.0917	0.0210233	-1.38039	-3.78388	0.503509	0.829591	0.743904	0.947236	P11798	Camk2a	Calcium/calmodulin-dependent protein kinase type II subunit alpha
7.34344	NaN	NaN	NaN	NaN	8.79854	9.7886	8.78782	9.58906	9.92826	NaN	NaN	NaN	NaN	NaN	11.3334	11.1919	10.5007	10.4429	10.9127				+	intermediate filament organization [GO:0045109];protein autoubiquitination [GO:0051865];protein ubiquitination [GO:0016567];regulation of kainate selective glutamate receptor activity [GO:2000312]	adherens junction [GO:0005912];axon [GO:0030424];Cul3-RING ubiquitin ligase complex [GO:0031463];cytoplasm [GO:0005737];desmosome [GO:0030057];perikaryon [GO:0043204]						NaN	1	0	NaN	NaN	1	0	NaN	2.94492	0.021234	-1.49788	-3.71478	NaN	1	0	NaN	Q8BRG6	Klhl24	Kelch-like protein 24
11.0041	10.6569	11.4208	11.3501	10.9636	11.6021	11.2955	11.309	11.727	11.4811	10.7861	11.2296	11.1736	11.1856	11.2894	10.4435	10.1884	10.4835	10.4892	10.6279		+		+	sarcosine catabolic process [GO:1901053];tetrahydrofolate interconversion [GO:0035999]	cytoplasm [GO:0005737];mitochondrial matrix [GO:0005759];mitochondrion [GO:0005739]	flavin adenine dinucleotide binding [GO:0050660];folic acid binding [GO:0005542];oxidoreductase activity [GO:0016491];sarcosine dehydrogenase activity [GO:0008480]	MitoCarta3.0	literature, targetP signal+, yeast mito homolog, mito protein domain, coexpression, MS/MS++	Matrix	Metabolism > Amino acid metabolism > Glycine metabolism;Metabolism > Vitamin metabolism > Choline and betaine metabolism;Metabolism > Vitamin metabolism > Folate and 1-C metabolism	1.42489	0.0514496	0.403839	1.53982	3.49263	0.00109964	-0.686353	-3.20278	4.8796	0.0016	1.03643	4.93591	0.12306	0.976352	-0.0537577	-0.202689	Q99LB7	Sardh	Sarcosine dehydrogenase, mitochondrial
13.7343	13.3206	13.2338	13.5374	13.5486	14.5748	14.4093	14.3591	14.3744	14.2742	13.4745	13.5561	13.7164	13.6309	14.1201	13.3147	13.2951	13.4286	13.3267	13.4557	+	+		+	cellular response to fatty acid [GO:0071398];cellular response to glucose stimulus [GO:0071333];glucose metabolic process [GO:0006006];hypoxia-inducible factor-1alpha signaling pathway [GO:0097411];peptidyl-serine phosphorylation [GO:0018105];peroxisome proliferator activated receptor signaling pathway [GO:0035357];protein phosphorylation [GO:0006468];regulation of acetyl-CoA biosynthetic process…	mitochondrial matrix [GO:0005759];mitochondrion [GO:0005739];nucleolus [GO:0005730]	ATP binding [GO:0005524];protein kinase activity [GO:0004672];protein serine/threonine kinase activity [GO:0004674];pyruvate dehydrogenase (acetyl-transferring) kinase activity [GO:0004740]	MitoCarta3.0	literature, APEX_matrix, targetP signal, yeast mito homolog+, mito protein domain+, MS/MS++	Matrix	Metabolism > Carbohydrate metabolism > Pyruvate metabolism	4.75659	0.000104265	0.923433	4.57552	1.67762	0.0444848	-0.33542	-1.54502	6.93311	0	1.03417	6.4987	0.806978	0.838578	-0.224678	-0.922833	Q922H2	Pdk3	[Pyruvate dehydrogenase (acetyl-transferring)] kinase isozyme 3, mitochondrial
19.3367	19.097	19.9384	19.4324	19.1759	17.9231	18.1289	17.6225	17.7774	17.2536	19.0533	19.5232	19.3618	19.6702	19.7174	17.2266	16.9655	16.6272	16.5012	16.8436	+	+		+	dephosphorylation [GO:0016311];hematopoietic progenitor cell differentiation [GO:0002244];lysobisphosphatidic acid metabolic process [GO:2001311];phospholipid metabolic process [GO:0006644]	cytoplasm [GO:0005737];mitochondrion [GO:0005739]	acid phosphatase activity [GO:0003993];lysophosphatidic acid phosphatase activity [GO:0052642];phosphatase activity [GO:0016791]	MitoCarta3.0	literature, APEX_IMS, targetP signal, mito protein domain, MS/MS++	IMS	Metabolism > Lipid metabolism > Phospholipid metabolism	4.32835	6.64962e-05	-1.655	-5.35649	6.41832	0	-2.63238	-9.56273	2.78655	0.0483059	0.908282	3.07753	0.138903	0.979059	-0.0691044	-0.237832	Q8BP40	Acp6	Lysophosphatidic acid phosphatase type 6
10.7465	11.0985	11.7936	11.3281	10.837	14.0987	14.1487	13.788	14.4214	14.3356	10.5313	10.9784	10.4899	10.3012	11.485	13.3683	13.3571	13.4766	13.1651	13.3267	+	+		+	creatine biosynthetic process [GO:0006601];creatine metabolic process [GO:0006600];learning or memory [GO:0007611];muscle atrophy [GO:0014889];positive regulation of cold-induced thermogenesis [GO:0120162];response to mercury ion [GO:0046689];response to nutrient [GO:0007584];response to organic substance [GO:0010033];response to peptide hormone [GO:0043434]	mitochondrial inner membrane [GO:0005743];mitochondrial intermembrane space [GO:0005758];mitochondrion [GO:0005739]	amidinotransferase activity [GO:0015067];glycine amidinotransferase activity [GO:0015068]	MitoCarta3.0	literature, targetP signal, mito protein domain+, MS/MS++	Matrix	Metabolism > Nucleotide metabolism > Creatine metabolism	6.1229	0	2.99776	9.42804	5.60943	0	2.58164	8.09204	3.85404	0.0207917	0.819717	3.71227	0.71301	0.795057	0.4036	1.04993	Q9D964	Gatm	Glycine amidinotransferase, mitochondrial
NaN	NaN	NaN	NaN	NaN	9.27653	8.24215	8.84569	9.64922	9.82657	NaN	7.42938	NaN	NaN	NaN	10.8963	10.9991	10.5126	9.72764	11.3451				+	cellular response to interferon-alpha [GO:0035457];cellular response to interferon-beta [GO:0035458];defense response to virus [GO:0051607];innate immune response [GO:0045087];negative regulation of apoptotic process [GO:0043066];negative regulation of cell population proliferation [GO:0008285];response to bacterium [GO:0009617];response to stilbenoid [GO:0035634];response to virus [GO:0009615]	cytoplasm [GO:0005737];cytosol [GO:0005829];mitochondrion [GO:0005739]	identical protein binding [GO:0042802];RNA binding [GO:0003723]					NaN	1	0	NaN	NaN	1	0	NaN	2.30729	0.0477011	-1.52812	-3.07055	NaN	1	0	NaN	E9PV48;Q64345	Ifit3b;Ifit3	Interferon-induced protein with tetratricopeptide repeats 3B;Interferon-induced protein with tetratricopeptide repeats 3
NaN	NaN	NaN	NaN	NaN	NaN	7.76826	8.84007	10.4626	NaN	NaN	9.31822	7.73229	NaN	NaN	8.40208	NaN	9.32996	12.7389	9.09498					adaptive immune response [GO:0002250];immune response [GO:0006955]	extracellular space [GO:0005615];immunoglobulin complex [GO:0019814]						NaN	1	0	NaN	0.373482	0.295226	1.36622	0.836647	0.26742	0.711716	-0.86782	-0.610735	NaN	1	0	NaN	A0A075B5K6;P03976	Igkv2-109;	Immunoglobulin kappa variable 2-109 (Fragment);Ig kappa chain V-II region 17S29.1
NaN	NaN	NaN	NaN	NaN	11.567	12.24	13.635	13.2497	13.4215	12.0841	NaN	NaN	NaN	NaN	13.5585	14.1923	13.413	14.8922	12.884					immune response [GO:0006955]	extracellular space [GO:0005615]						NaN	1	0	NaN	NaN	1	0	NaN	0.986397	0.261762	-0.965358	-1.54483	NaN	1	0	NaN	A0A075B5M7;A0A0B4J1J1;A0A0B4J1J2	Igkv5-39;Igkv5-45;Igkv5-43	Immunoglobulin kappa variable 5-39;Immunoglobulin kappa chain variable 5-45 (Fragment);Immunoglobulin kappa chain variable 5-43 (Fragment)
14.4432	NaN	9.06863	11.7384	NaN	11.0451	10.5996	11.3427	9.8741	12.0395	10.1673	8.37828	10.4169	10.6542	17.1283	10.3397	9.07842	11.0872	10.5482	11.8146					immune response [GO:0006955]	extracellular space [GO:0005615]						0.255739	0.473592	-0.769906	-0.578102	0.197976	0.565487	-0.77534	-0.465297	0.298451	0.71026	0.406564	0.598156	0.0618919	0.986983	0.40113	0.167267	A0A075B5N4	Igkv8-27	Immunoglobulin kappa chain variable 8-27
9.83729	9.29253	10.5734	NaN	8.498	10.697	11.3848	12.3254	11.9437	10.9393	9.60504	9.87886	9.01471	9.88217	10.0006	10.6133	11.2724	10.8341	12.6312	11.1795	+	+			immune response [GO:0006955]	extracellular space [GO:0005615]						2.11362	0.00202787	1.90771	3.09598	2.48461	0.000929907	1.62981	3.29814	0.123755	0.893079	0.151945	0.269101	0.107794	0.979914	-0.125962	-0.235745	A0A075B5N7	Igkv6-13	Immunoglobulin kappa variable 6-13
8.9914	10.9186	9.14634	10.5116	10.7719	11.2597	11.0003	11.4145	11.3078	12.4549	9.2716	9.94849	9.75277	11.0416	10.5842	10.4964	10.3522	11.2791	12.0916	10.9366	+	+			B cell receptor signaling pathway [GO:0050853];complement activation, classical pathway [GO:0006958];defense response to bacterium [GO:0042742];innate immune response [GO:0045087];phagocytosis, engulfment [GO:0006911];phagocytosis, recognition [GO:0006910];positive regulation of B cell activation [GO:0050871]	external side of plasma membrane [GO:0009897];immunoglobulin complex, circulating [GO:0042571]	antigen binding [GO:0003823];immunoglobulin receptor binding [GO:0034987]					1.72281	0.00640689	1.4195	2.43026	1.13893	0.0313075	0.911466	1.68458	0.541618	0.536555	0.456265	0.911999	0.0348474	0.986245	-0.0517706	-0.0837281	A0A075B5R2;A0A075B5R3;P01786	Ighv7-3;Ighv7-2;	Immunoglobulin heavy variable 7-3 (Fragment);Immunoglobulin heavy variable 7-2;Ig heavy chain V region MOPC 47A
NaN	NaN	NaN	NaN	NaN	9.41253	NaN	NaN	8.71117	NaN	NaN	NaN	NaN	NaN	NaN	NaN	NaN	NaN	8.56825	6.97476					B cell receptor signaling pathway [GO:0050853];complement activation, classical pathway [GO:0006958];defense response to bacterium [GO:0042742];innate immune response [GO:0045087];phagocytosis, engulfment [GO:0006911];phagocytosis, recognition [GO:0006910];positive regulation of B cell activation [GO:0050871]	external side of plasma membrane [GO:0009897];immunoglobulin complex, circulating [GO:0042571]	antigen binding [GO:0003823];immunoglobulin receptor binding [GO:0034987]					NaN	1	0	NaN	NaN	1	0	NaN	0.55835	0.443545	1.29035	1.32957	NaN	1	0	NaN	A0A075B5R4	Ighv14-1	Immunoglobulin heavy variable 14-1 (Fragment)
11.896	NaN	9.61731	9.70349	8.67003	11.7157	8.43273	9.34904	6.868	8.34474	NaN	NaN	NaN	NaN	NaN	NaN	NaN	NaN	NaN	10.9966					B cell receptor signaling pathway [GO:0050853];complement activation, classical pathway [GO:0006958];defense response to bacterium [GO:0042742];innate immune response [GO:0045087];phagocytosis, engulfment [GO:0006911];phagocytosis, recognition [GO:0006910];positive regulation of B cell activation [GO:0050871]	external side of plasma membrane [GO:0009897];immunoglobulin complex, circulating [GO:0042571]	antigen binding [GO:0003823];immunoglobulin receptor binding [GO:0034987]					0.426031	0.260401	-1.02967	-0.867642	NaN	1	0	NaN	NaN	1	0	NaN	NaN	1	0	NaN	A0A075B5R5	Ighv4-1	Immunoglobulin heavy variable 4-1 (Fragment)
10.1453	9.31283	NaN	8.29184	9.24137	10.0138	8.52137	10.5021	10.6209	10.3286	11.3418	8.93169	10.2017	12.6264	10.7468	10.9889	9.20899	10.4607	12.9782	11.1258					B cell receptor signaling pathway [GO:0050853];complement activation, classical pathway [GO:0006958];defense response to bacterium [GO:0042742];innate immune response [GO:0045087];phagocytosis, engulfment [GO:0006911];phagocytosis, recognition [GO:0006910];positive regulation of B cell activation [GO:0050871]	external side of plasma membrane [GO:0009897];immunoglobulin complex, circulating [GO:0042571]	antigen binding [GO:0003823];immunoglobulin receptor binding [GO:0034987]					0.671609	0.135806	0.749511	1.15829	0.0770206	0.821743	0.182844	0.189887	0.655873	0.399139	-0.955145	-1.16578	1.05391	0.605286	-1.52181	-1.75117	A0A075B5R7	Ighv14-2	Immunoglobulin heavy variable 14-2 (Fragment)
NaN	NaN	NaN	NaN	NaN	10.8951	NaN	NaN	10.1165	NaN	NaN	NaN	NaN	NaN	NaN	NaN	NaN	NaN	9.15185	NaN					B cell receptor signaling pathway [GO:0050853];complement activation, classical pathway [GO:0006958];defense response to bacterium [GO:0042742];innate immune response [GO:0045087];phagocytosis, engulfment [GO:0006911];phagocytosis, recognition [GO:0006910];positive regulation of B cell activation [GO:0050871]	external side of plasma membrane [GO:0009897];immunoglobulin complex, circulating [GO:0042571]	antigen binding [GO:0003823];immunoglobulin receptor binding [GO:0034987]					NaN	1	0	NaN	NaN	1	0	NaN	NaN	1	0	NaN	NaN	1	0	NaN	A0A075B5R9	Ighv14-3	Immunoglobulin heavy variable V14-3 (Fragment)
10.0355	6.6827	9.80207	10.0679	10.6067	10.8448	10.0467	10.3034	11.5506	10.7993	9.95532	10.2369	10.1499	9.02195	NaN	9.73598	10.5816	11.5633	11.9528	11.8972		+			B cell receptor signaling pathway [GO:0050853];complement activation, classical pathway [GO:0006958];defense response to bacterium [GO:0042742];innate immune response [GO:0045087];phagocytosis, engulfment [GO:0006911];phagocytosis, recognition [GO:0006910];positive regulation of B cell activation [GO:0050871]	external side of plasma membrane [GO:0009897];immunoglobulin complex, circulating [GO:0042571]	antigen binding [GO:0003823];immunoglobulin receptor binding [GO:0034987]					0.893318	0.0572116	1.27	1.49813	1.31835	0.0149678	1.30514	2.02133	0.388377	0.644264	-0.437195	-0.726606	0.191211	0.968882	-0.402052	-0.431174	A0A075B5S2	Ighv7-1	Immunoglobulin heavy variable 7-1 (Fragment)
NaN	NaN	NaN	NaN	NaN	NaN	NaN	7.57817	NaN	NaN	NaN	NaN	NaN	NaN	NaN	NaN	NaN	NaN	NaN	NaN					B cell receptor signaling pathway [GO:0050853];complement activation, classical pathway [GO:0006958];defense response to bacterium [GO:0042742];innate immune response [GO:0045087];phagocytosis, engulfment [GO:0006911];phagocytosis, recognition [GO:0006910];positive regulation of B cell activation [GO:0050871]	external side of plasma membrane [GO:0009897];immunoglobulin complex, circulating [GO:0042571]	antigen binding [GO:0003823];immunoglobulin receptor binding [GO:0034987]					NaN	1	0	NaN	NaN	1	0	NaN	NaN	1	0	NaN	NaN	1	0	NaN	A0A075B5S6	Ighv3-1	Immunoglobulin heavy variable 3-1 (Fragment)
10.9824	10.9931	NaN	NaN	10.4927	10.2697	9.75289	10.184	NaN	10.1433	9.25074	NaN	NaN	8.81135	NaN	NaN	NaN	11.1286	10.514	10.2035	+	+			B cell receptor signaling pathway [GO:0050853];complement activation, classical pathway [GO:0006958];defense response to bacterium [GO:0042742];innate immune response [GO:0045087];phagocytosis, engulfment [GO:0006911];phagocytosis, recognition [GO:0006910];positive regulation of B cell activation [GO:0050871]	external side of plasma membrane [GO:0009897];immunoglobulin complex, circulating [GO:0042571]	antigen binding [GO:0003823];immunoglobulin receptor binding [GO:0034987]					1.89817	0.00924771	-0.735249	-2.50476	1.57851	0.0065436	1.58433	3.2518	0.988244	0.316743	-0.527896	-1.44723	2.16243	0.262696	1.79168	4.85896	A0A075B5T2;A0A0A6YWU3;P01796;P01797;P01799;P01801;P01803;P01804	Ighv6-3;Ighv6-7;;;;;;	Immunoglobulin heavy variable 6-3 (Fragment);Immunoglobulin heavy variable V6-7 (Fragment);Ig heavy chain V-III region A4;Ig heavy chain V-III region U61;Ig heavy chain V-III region ABE-47N;Ig heavy chain V-III region J606;Ig heavy chain V region AMPC1;Ig heavy chain V-III region HPC76 (Fragment)
10.7002	NaN	NaN	NaN	NaN	NaN	NaN	NaN	NaN	NaN	NaN	NaN	NaN	NaN	NaN	NaN	NaN	NaN	NaN	NaN					B cell receptor signaling pathway [GO:0050853];complement activation, classical pathway [GO:0006958];defense response to bacterium [GO:0042742];innate immune response [GO:0045087];phagocytosis, engulfment [GO:0006911];phagocytosis, recognition [GO:0006910];positive regulation of B cell activation [GO:0050871]	external side of plasma membrane [GO:0009897];immunoglobulin complex, circulating [GO:0042571]	antigen binding [GO:0003823];immunoglobulin receptor binding [GO:0034987]					NaN	1	0	NaN	NaN	1	0	NaN	NaN	1	0	NaN	NaN	1	0	NaN	A0A075B5U6	Ighv1-20	Immunoglobulin heavy variable V1-20
NaN	NaN	NaN	NaN	NaN	NaN	NaN	NaN	10.5653	NaN	NaN	NaN	NaN	NaN	NaN	NaN	NaN	NaN	10.5969	NaN					B cell receptor signaling pathway [GO:0050853];complement activation, classical pathway [GO:0006958];defense response to bacterium [GO:0042742];innate immune response [GO:0045087];phagocytosis, engulfment [GO:0006911];phagocytosis, recognition [GO:0006910];positive regulation of B cell activation [GO:0050871]	external side of plasma membrane [GO:0009897];immunoglobulin complex, circulating [GO:0042571]	antigen binding [GO:0003823];immunoglobulin receptor binding [GO:0034987]					NaN	1	0	NaN	NaN	1	0	NaN	NaN	1	0	NaN	NaN	1	0	NaN	A0A075B674	Ighv1-78	Immunoglobulin heavy variable 1-78
NaN	NaN	NaN	NaN	NaN	NaN	8.12108	7.58161	12.3635	NaN	NaN	NaN	NaN	NaN	NaN	NaN	NaN	7.44204	NaN	NaN					immune response [GO:0006955]	extracellular space [GO:0005615]						NaN	1	0	NaN	NaN	1	0	NaN	NaN	1	0	NaN	NaN	1	0	NaN	A0A075B6D5	Igkv19-93	Immunoglobulin kappa chain variable 19-93
NaN	NaN	NaN	NaN	NaN	NaN	NaN	NaN	NaN	NaN	NaN	NaN	NaN	NaN	NaN	NaN	NaN	NaN	NaN	NaN					cilium movement [GO:0003341];microtubule-based movement [GO:0007018]	cilium [GO:0005929];cytosol [GO:0005829];dynein complex [GO:0030286];inner dynein arm [GO:0036156];microtubule [GO:0005874]	ATP binding [GO:0005524];ATP-dependent microtubule motor activity, minus-end-directed [GO:0008569];calcium ion binding [GO:0005509];dynein intermediate chain binding [GO:0045505];dynein light intermediate chain binding [GO:0051959]					NaN	1	0	NaN	NaN	1	0	NaN	NaN	1	0	NaN	NaN	1	0	NaN	A0A087WR13;E9Q0T8;L7N1Y0	Dnah7c;Dnah7a;Dnah7b	Dynein, axonemal, heavy chain 7C;Dynein, axonemal, heavy chain 7A;Dynein, axonemal, heavy chain 7B
NaN	NaN	NaN	NaN	NaN	NaN	NaN	NaN	NaN	NaN	8.85032	NaN	NaN	NaN	NaN	NaN	NaN	NaN	NaN	NaN					chromatin organization [GO:0006325];negative regulation of transcription by RNA polymerase II [GO:0000122];regulation of development, heterochronic [GO:0040034];regulation of transcription by RNA polymerase II [GO:0006357]	chromatin [GO:0000785];cytoplasm [GO:0005737];nucleus [GO:0005634]	chromatin binding [GO:0003682];nucleosomal DNA binding [GO:0031492]					NaN	1	0	NaN	NaN	1	0	NaN	NaN	1	0	NaN	NaN	1	0	NaN	A0A087WR34;P09602	Gm20379;Hmgn2	Predicted gene, 20379 (Fragment);Non-histone chromosomal protein HMG-17
11.5337	12.4327	NaN	8.97496	11.6111	13.1301	12.7759	13.0823	12.5781	13.6455	12.66	12.2196	12.2352	11.6861	10.3994	13.174	13.1482	13.6294	13.7402	13.5031	+	+			adipose tissue development [GO:0060612];follicle-stimulating hormone signaling pathway [GO:0042699];oogenesis [GO:0048477];ovarian follicle development [GO:0001541];positive regulation of growth hormone receptor signaling pathway [GO:0060399];proteasome assembly [GO:0043248];regulation of T cell differentiation in thymus [GO:0033081];seminiferous tubule development [GO:0072520];Sertoli cell devel…	cytoplasm [GO:0005737];cytosol [GO:0005829];nucleoplasm [GO:0005654];nucleus [GO:0005634];plasma membrane [GO:0005886];proteasome complex [GO:0000502];proteasome regulatory particle, lid subcomplex [GO:0008541]	endopeptidase activator activity [GO:0061133];protease binding [GO:0002020];proteasome binding [GO:0070628];ubiquitin binding [GO:0043130]					1.55254	0.00757301	1.90429	2.41206	2.34395	0.00128151	1.59893	3.1368	0.976381	0.363742	-0.396594	-1.24943	0.391466	0.877862	-0.70195	-0.785165	A0A0A6YVU8;Q9JKV1	Gm9774;Adrm1	Predicted pseudogene 9774;Proteasomal ubiquitin receptor ADRM1
10.4935	10.3526	10.5514	10.407	11.1676	11.3013	11.4187	10.6446	11.0902	10.9358	9.41529	NaN	9.49456	11.0879	10.3162	9.39433	10.601	10.971	11.3954	10.0946	+				cell adhesion [GO:0007155];homophilic cell adhesion via plasma membrane adhesion molecules [GO:0007156]	integral component of plasma membrane [GO:0005887];plasma membrane [GO:0005886]	calcium ion binding [GO:0005509]					1.36879	0.0433713	0.48368	1.60673	0.340144	0.397961	0.412792	0.661186	0.809486	0.366169	0.586836	1.2386	0.656233	0.793059	0.515949	1.06665	A0A0A6YY83	Pcdh7	Protocadherin 7
NaN	NaN	NaN	NaN	NaN	10.3993	NaN	NaN	NaN	9.80062	NaN	NaN	NaN	12.6021	NaN	NaN	NaN	NaN	NaN	NaN					immune response [GO:0006955];response to bacterium [GO:0009617]	extracellular space [GO:0005615]						NaN	1	0	NaN	NaN	1	0	NaN	NaN	1	0	NaN	NaN	1	0	NaN	A0A0B4J1H6;A0A140T8M9	Igkv2-137;Igkv1-122	Immunoglobulin kappa chain variable 2-137 (Fragment);Immunoglobulin kappa chain variable 1-122 (Fragment)
NaN	NaN	NaN	10.0949	NaN	NaN	NaN	NaN	7.21083	12.1397	NaN	NaN	NaN	NaN	7.80563	10.8385	8.02055	NaN	9.20873	9.40808					immune response [GO:0006955]	extracellular space [GO:0005615]						NaN	1	0	NaN	NaN	1	0	NaN	0.0610645	0.93757	0.306315	0.166454	NaN	1	0	NaN	A0A0B4J1H7	Igkv1-135	Immunoglobulin kappa variable 1-135 (Fragment)
9.74977	NaN	NaN	NaN	8.36784	10.379	10.4585	10.4317	10.1487	11.7849	9.9423	9.64277	NaN	10.2568	8.82458	10.2055	10.3363	10.2679	11.1647	10.5969	+	+			immune response [GO:0006955]	extracellular space [GO:0005615]						1.31449	0.0152105	1.58177	2.23012	1.40385	0.0181191	0.847645	1.94611	0.142654	0.882706	0.126321	0.286981	0.412924	0.871822	-0.6078	-0.83741	A0A0B4J1I1	Igkv16-104	Immunoglobulin kappa variable 16-104 (Fragment)
12.0446	11.6506	13.8156	11.1981	NaN	12.5321	12.2697	13.9615	14.3081	13.4975	12.5918	12.272	13.6884	12.6448	14.8798	13.8158	12.796	13.3001	14.375	13.8324					B cell receptor signaling pathway [GO:0050853];complement activation, classical pathway [GO:0006958];defense response to bacterium [GO:0042742];innate immune response [GO:0045087];phagocytosis, engulfment [GO:0006911];phagocytosis, recognition [GO:0006910];positive regulation of B cell activation [GO:0050871]	external side of plasma membrane [GO:0009897];immunoglobulin complex, circulating [GO:0042571]	antigen binding [GO:0003823];immunoglobulin receptor binding [GO:0034987]					0.86664	0.0647595	1.13654	1.46711	0.320315	0.420197	0.408506	0.629217	0.271617	0.745347	-0.310096	-0.536106	0.690718	0.75673	-1.03813	-1.23473	A0A0B4J1J7	Ighv1-82	Immunoglobulin heavy variable 1-82
11.1664	10.6835	11.3717	NaN	6.78618	NaN	NaN	NaN	6.78355	8.72137	NaN	NaN	NaN	NaN	NaN	NaN	8.83788	NaN	6.95399	8.85974					B cell receptor signaling pathway [GO:0050853];complement activation, classical pathway [GO:0006958];defense response to bacterium [GO:0042742];innate immune response [GO:0045087];phagocytosis, engulfment [GO:0006911];phagocytosis, recognition [GO:0006910];positive regulation of B cell activation [GO:0050871]	external side of plasma membrane [GO:0009897];immunoglobulin complex, circulating [GO:0042571]	antigen binding [GO:0003823];immunoglobulin receptor binding [GO:0034987]					0.58042	0.136603	-2.24948	-1.23093	NaN	1	0	NaN	0.1559	0.838586	-0.464744	-0.390784	NaN	1	0	NaN	A0A0B4J1M0	Ighv1-77	Immunoglobulin heavy variable 1-77
NaN	NaN	NaN	NaN	NaN	NaN	NaN	NaN	NaN	NaN	NaN	NaN	NaN	NaN	NaN	NaN	NaN	NaN	NaN	NaN					carbohydrate metabolic process [GO:0005975];chitin catabolic process [GO:0006032]	extracellular region [GO:0005576]	chitin binding [GO:0008061]					NaN	1	0	NaN	NaN	1	0	NaN	NaN	1	0	NaN	NaN	1	0	NaN	A0A0G2JDS2	Chil5	Chitinase-like 5
11.5232	12.1908	12.05	12.0828	11.7659	11.0771	11.2023	10.1423	11.6905	10.9273	11.2782	12.5382	12.444	11.9691	12.7327	11.956	12.0274	11.7158	10.6568	11.735	+											1.94648	0.00664673	-0.914613	-2.41022	0.826335	0.0976335	-0.574257	-1.24888	0.913097	0.326801	-0.610297	-1.34702	0.42486	0.90533	-0.269941	-0.695813	A0A0J9YTR2	0610012G03Rik	RIKEN cDNA 0610012G03 gene
11.3569	11.3282	11.126	11.3694	11.264	11.5807	11.4282	11.8145	11.5262	11.7881	12.3798	10.6905	11.0175	10.9928	10.24	11.7044	11.7157	11.7107	12.0642	11.8818	+	+			embryonic cranial skeleton morphogenesis [GO:0048701];mRNA splicing, via spliceosome [GO:0000398];mRNA transport [GO:0051028];negative regulation of excitatory postsynaptic potential [GO:0090394];negative regulation of gene expression [GO:0010629];negative regulation of selenocysteine incorporation [GO:1904570];negative regulation of selenocysteine insertion sequence binding [GO:1904574];negative…	catalytic step 2 spliceosome [GO:0071013];cytoplasm [GO:0005737];dendrite [GO:0030425];exon-exon junction complex [GO:0035145];glutamatergic synapse [GO:0098978];neuronal cell body [GO:0043025];nuclear speck [GO:0016607];nucleolus [GO:0005730];nucleoplasm [GO:0005654];nucleus [GO:0005634];postsynaptic cytosol [GO:0099524];ribonucleoprotein complex [GO:1990904];U2-type catalytic step 1 spliceosome…	ATP binding [GO:0005524];ATP hydrolysis activity [GO:0140603];hydrolase activity [GO:0016787];mRNA binding [GO:0003729];poly(A) binding [GO:0008143];ribonucleoprotein complex binding [GO:0043021];RNA binding [GO:0003723];RNA helicase activity [GO:0003724];RNA stem-loop binding [GO:0035613];selenocysteine insertion sequence binding [GO:0035368];translation regulator activity [GO:0045182]					2.32712	0.0262258	0.33863	1.80709	1.13542	0.0371935	0.751251	1.61749	0.975223	0.526751	-0.187833	-0.924957	0.259552	0.959462	0.224788	0.488314	A0A0N4SVP8;E9PV04;Q91VC3	Eif4a3l2;Eif4a3l1;Eif4a3	RNA helicase;RNA helicase;Eukaryotic initiation factor 4A-III
11.4951	10.3936	NaN	NaN	9.51147	12.1946	11.7222	12.6019	12.6394	12.8549	9.44649	9.70116	NaN	10.3886	NaN	11.1325	11.5053	11.7326	12.0262	12.0928	+	+				extracellular space [GO:0005615]	endopeptidase inhibitor activity [GO:0004866];protease binding [GO:0002020];serine-type endopeptidase inhibitor activity [GO:0004867]					2.09426	0.00203564	1.93588	3.24119	2.99023	0.000186308	1.85246	4.4939	1.52517	0.169139	0.704725	1.91907	0.413423	0.872871	0.621312	0.840677	A0A0N4SVU1	Gm7298	Predicted gene 7298
12.6468	13.0269	11.2912	11.6189	12.0375	12.6203	12.3518	13.1808	12.4041	13.6991	11.9027	12.1125	12.0612	11.4364	11.0783	11.6939	12.8898	13.3742	13.0821	12.9846		+			C-terminal protein methylation [GO:0006481];negative regulation of protein-containing complex assembly [GO:0031333];protein methylation [GO:0006479];regulation of apoptotic process [GO:0042981];regulation of glucose metabolic process [GO:0010906];regulation of mitotic cell cycle spindle assembly checkpoint [GO:0090266]	cytosol [GO:0005829]	protein C-terminal carboxyl O-methyltransferase activity [GO:0003880];protein C-terminal leucine carboxyl O-methyltransferase activity [GO:0018423];protein methyltransferase activity [GO:0008276]					0.940236	0.0686929	0.726937	1.42317	1.82832	0.00574428	1.0867	2.40699	0.0419975	0.957892	0.0463194	0.0949926	0.504895	0.852462	0.406079	0.851532	A0A0U1RNF2	Lcmt1	Leucine carboxyl methyltransferase 1
14.3068	13.4672	14.3998	13.4581	13.9304	14.9571	15.1575	14.3662	14.6842	14.1808	13.2064	13.2759	13.2575	13.9482	14.0428	14.9939	14.4336	14.3399	14.4014	14.6571	+	+			cGMP biosynthetic process [GO:0006182];detection of carbon dioxide [GO:0003031];detection of chemical stimulus involved in sensory perception of smell [GO:0050911];intracellular signal transduction [GO:0035556];olfactory behavior [GO:0042048];olfactory learning [GO:0008355];positive regulation of cGMP-mediated signaling [GO:0010753];receptor guanylyl cyclase signaling pathway [GO:0007168];sensory…	ciliary membrane [GO:0060170];integral component of membrane [GO:0016021];non-motile cilium [GO:0097730];plasma membrane [GO:0005886]	ATP binding [GO:0005524];guanylate cyclase activity [GO:0004383];natriuretic peptide receptor activity [GO:0016941];odorant binding [GO:0005549];olfactory receptor activity [GO:0004984];peptide receptor activity [GO:0001653];protein kinase activity [GO:0004672]					1.64151	0.0146263	0.756709	2.0493	2.77474	0.0011585	1.019	3.1853	0.191036	0.859061	0.103998	0.328392	0.668036	0.813483	0.366293	0.985054	A0A0U1RPR8	Gucy2d	Guanylate cyclase D
8.2839	9.5173	8.50159	NaN	NaN	9.8604	10.3683	10.9461	10.7467	10.6703	9.86043	9.1639	8.65655	7.46685	NaN	12.5433	11.2796	10.864	10.8795	10.7464	+	+			autophagosome assembly [GO:0000045];CAMKK-AMPK signaling cascade [GO:0061762];cellular response to interferon-beta [GO:0035458];cellular response to lipopolysaccharide [GO:0071222];cellular response to virus [GO:0098586];defense response [GO:0006952];defense response to bacterium [GO:0042742];defense response to Gram-negative bacterium [GO:0050829];innate immune response [GO:0045087];nucleotide-b…	cytosol [GO:0005829];endoplasmic reticulum membrane [GO:0005789];Golgi apparatus [GO:0005794];Golgi membrane [GO:0000139];mitochondrion [GO:0005739]	BH3 domain binding [GO:0051434];CARD domain binding [GO:0050700];GTP binding [GO:0005525];GTPase activity [GO:0003924];protein kinase binding [GO:0019901];protein serine/threonine kinase activator activity [GO:0043539]					2.46506	0.00105455	1.75077	3.68736	2.42347	0.000577703	2.47562	3.63064	1.05756	0.26199	-0.744184	-1.54236	0.0095276	0.979485	-0.0193338	-0.0249037	A0A140LIF8	Irgm2	Immunity-related GTPase family M member 2
NaN	NaN	NaN	NaN	NaN	NaN	NaN	9.17143	8.64548	10.1576	10.0643	NaN	NaN	NaN	NaN	NaN	NaN	7.77737	9.61652	NaN					adaptive immune response [GO:0002250];immune response [GO:0006955]	extracellular space [GO:0005615];immunoglobulin complex [GO:0019814]						NaN	1	0	NaN	NaN	1	0	NaN	0.27363	0.715365	0.627902	0.632422	NaN	1	0	NaN	A0A140T8M2;P01636	Igkv12-44;	Immunoglobulin kappa variable 12-44 (Fragment);Ig kappa chain V-V region MOPC 149
12.8769	10.773	11.7637	9.90939	9.43115	11.1653	9.35704	11.4585	11.1432	11.3435	10.3795	10.1446	10.4801	11.0166	14.8407	10.5283	11.3534	11.1585	12.6174	11.6364					immune response [GO:0006955]	extracellular space [GO:0005615]						0.026968	0.935588	-0.0573107	-0.0686067	0.0319037	0.91836	0.0864996	0.0829303	0.513373	0.533958	-0.565277	-0.915177	0.15118	0.969118	-0.421467	-0.357782	A0A140T8M3	Igkv8-30	Immunoglobulin kappa chain variable 8-30 (Fragment)
10.8333	NaN	NaN	NaN	NaN	NaN	NaN	NaN	NaN	NaN	NaN	NaN	NaN	NaN	NaN	NaN	NaN	NaN	NaN	NaN					immune response [GO:0006955]	extracellular space [GO:0005615]						NaN	1	0	NaN	NaN	1	0	NaN	NaN	1	0	NaN	NaN	1	0	NaN	A0A140T8N4	Igkv5-37	Immunoglobulin kappa variable 5-37 (Fragment)
NaN	8.50623	8.98831	NaN	9.38652	9.51481	9.07658	10.1945	10.2419	9.99582	10.1759	9.40109	NaN	10.2041	9.19667	10.8823	9.94677	9.81732	10.8763	10.4914	+				immune response [GO:0006955]	extracellular space [GO:0005615]						1.27846	0.0268589	0.844382	1.87409	1.01652	0.0551107	0.658346	1.48674	1.01911	0.292353	-0.598064	-1.43509	1.04258	0.656284	-0.7841	-1.65144	A0A140T8P5	Igkv8-24	Immunoglobulin kappa chain variable 8-24 (Fragment)
11.718	10.1154	8.32991	NaN	NaN	9.43058	7.35078	11.3652	9.49434	9.86945	9.65025	NaN	NaN	NaN	NaN	10.9095	10.1445	10.3063	11.8415	9.44313					adaptive immune response [GO:0002250];immune response [GO:0006955]	extracellular space [GO:0005615];immunoglobulin complex [GO:0019814]						0.195244	0.585988	-0.552388	-0.454666	NaN	1	0	NaN	0.672937	0.386884	-1.02693	-1.19726	NaN	1	0	NaN	A0A140T8P6;P01635	Igkv12-46;Igkv12-41	Immunoglobulin kappa variable 12-46 (Fragment);Immunoglobulin kappa chain variable 12-41 (Fragment)
15.6402	14.5921	14.0927	14.5787	14.7461	16.2028	15.4521	15.7789	15.9224	15.4696	14.3698	14.2839	14.3309	13.014	14.4946	15.1752	15.5193	15.7492	15.5776	16.5166	+	+			cytoplasmic translation [GO:0002181];translation [GO:0006412]	cytosol [GO:0005829];cytosolic large ribosomal subunit [GO:0022625];cytosolic ribosome [GO:0022626];synapse [GO:0045202]	rRNA binding [GO:0019843];structural constituent of ribosome [GO:0003735]					2.13904	0.00379909	1.03519	2.65628	2.73433	0.000512456	1.60895	3.5546	0.0794297	0.939499	0.057563	0.158139	0.891572	0.730333	0.631325	1.33676	A0A140T8T4;P51410	Rpl9-ps6;Rpl9	60S ribosomal protein L9
21.5181	22.0952	21.0123	21.2232	21.4345	21.9385	21.286	22.5054	21.9173	22.58	21.5045	21.4517	21.4714	21.4474	20.6458	22.1337	22.1706	22.5522	22.759	22.4541		+			antimicrobial humoral immune response mediated by antimicrobial peptide [GO:0061844];apoptotic process [GO:0006915];cAMP-mediated signaling [GO:0019933];carbohydrate metabolic process [GO:0005975];cellular response to interferon-gamma [GO:0071346];defense response to fungus [GO:0050832];gluconeogenesis [GO:0006094];glucose metabolic process [GO:0006006];glycolytic process [GO:0006096];killing by …	cytoplasm [GO:0005737];cytosol [GO:0005829];GAIT complex [GO:0097452];glutamatergic synapse [GO:0098978];intracellular membrane-bounded organelle [GO:0043231];late endosome lumen [GO:0031906];lipid droplet [GO:0005811];microtubule cytoskeleton [GO:0015630];mitochondrion [GO:0005739];myelin sheath [GO:0043209];nuclear membrane [GO:0031965];nucleus [GO:0005634];plasma membrane [GO:0005886];postsyna…	aspartic-type endopeptidase inhibitor activity [GO:0019828];disordered domain specific binding [GO:0097718];enzyme binding [GO:0019899];glyceraldehyde-3-phosphate dehydrogenase (NAD+) (phosphorylating) activity [GO:0004365];identical protein binding [GO:0042802];microtubule binding [GO:0008017];NAD binding [GO:0051287];NADP binding [GO:0050661];peptidyl-cysteine S-nitrosylase activity [GO:0035605]					1.08159	0.059633	0.588764	1.48248	3.22902	0.000449905	1.10974	3.66673	0.702798	0.468294	-0.368456	-1.01604	0.257992	0.965315	0.152519	0.441144	A0A1D5RLD8;P16858;S4R1W1	Gm10358;Gapdh;Gm3839	Glyceraldehyde-3-phosphate dehydrogenase
12.7275	12.4521	13.5586	12.7707	NaN	10.8384	NaN	NaN	NaN	NaN	12.6873	12.1956	12.5181	13.4788	12.7919	11.7639	NaN	10.4813	9.10956	NaN		+					calcium ion binding [GO:0005509]					NaN	1	0	NaN	1.96596	0.00198152	-2.28276	-3.14053	NaN	1	0	NaN	0.175838	0.97102	0.142868	0.341588	A0A1D5RLM8	Gm11639	Predicted gene 11639
10.7026	10.0954	10.1859	10.0354	11.2368	11.9818	12.1873	11.9812	12.1462	12.4115	11.2608	11.3344	9.62181	11.2204	11.0488	12.4902	12.5601	12.3429	12.7303	12.3626	+	+			cellular calcium ion homeostasis [GO:0006874];cholesterol homeostasis [GO:0042632];glucose homeostasis [GO:0042593];glucose-6-phosphate transport [GO:0015760];glycogen metabolic process [GO:0005977];lactate metabolic process [GO:0006089];myeloid progenitor cell differentiation [GO:0002318];negative regulation of chemokine production [GO:0032682];neutrophil chemotaxis [GO:0030593];neutrophil homeo…	integral component of endoplasmic reticulum membrane [GO:0030176];intracellular membrane-bounded organelle [GO:0043231]	glucose 6-phosphate:inorganic phosphate antiporter activity [GO:0061513];glucose-6-phosphate transmembrane transporter activity [GO:0015152]					3.93522	8.38323e-05	1.69038	4.93501	2.89488	0.000426197	1.59998	3.72108	1.99143	0.219045	-0.355621	-1.72292	0.534524	0.843322	-0.446018	-0.900225	A0A1L1SUI3	Slc37a4	Solute carrier family 37 (glucose-6-phosphate transporter), member 4
12.6486	13.3906	12.4045	12.5714	12.7377	13.8583	13.4864	13.4508	13.6246	14.0195	13.9529	11.548	11.974	13.0985	11.9761	13.2194	13.1449	13.3947	13.7407	13.1518	+						ribosomal large subunit binding [GO:0043023];translation initiation factor activity [GO:0003743]					2.7853	0.00154597	0.937372	3.10924	0.957188	0.0540991	0.82043	1.47291	1.28507	0.307638	0.357606	1.39322	0.20376	0.969049	0.240664	0.419096	A0A1Y7VJE9;A0A1Y7VK80;A0A1Y7VLT7;A0A1Y7VNG9;J3QMW5;J3QNT6;J3QP87;J3QPI8;J3QQ02;Q3TQZ4;Q3UT53;Q3UTA4;Q60872;Q8BMJ3;Q8BX20	Eif1ad13;Eif1ad12;Eif1ad4;Eif1ad18;Eif1ad17;Eif1ad15;Eif1ad14;Eif1ad16;Eif1ad11;Eif1ad3;Eif1ad2;Eif1ad10;Eif1a;Eif1ax;Eif1ad7	Eukaryotic translation initiation factor 4C;Eukaryotic translation initiation factor 4C;Eukaryotic translation initiation factor 4C;Eukaryotic translation initiation factor 1A domain-containing 18;Eukaryotic translation initiation factor 4C;Eukaryotic translation initiation factor 4C;Eukaryotic translation initiation factor 1A domain-containing 14;Eukaryotic translation initiation factor 4C;Eukar…
11.9447	11.0086	11.832	11.9215	11.7823	13.0737	12.3592	12.0194	13.632	12.6697	11.7018	11.6697	12.1037	11.527	14.5863	11.9079	13.5613	12.0377	13.5835	13.0248	+				B cell receptor signaling pathway [GO:0050853];complement activation, classical pathway [GO:0006958];defense response to bacterium [GO:0042742];innate immune response [GO:0045087];phagocytosis, engulfment [GO:0006911];phagocytosis, recognition [GO:0006910];positive regulation of B cell activation [GO:0050871]	external side of plasma membrane [GO:0009897];extracellular region [GO:0005576];extracellular space [GO:0005615];immunoglobulin complex, circulating [GO:0042571];integral component of membrane [GO:0016021];plasma membrane [GO:0005886]	antigen binding [GO:0003823];immunoglobulin receptor binding [GO:0034987]					1.88908	0.00622327	1.053	2.44506	0.320259	0.404779	0.50535	0.648273	0.0562412	0.948428	-0.0722555	-0.129506	0.478043	0.845515	-0.619905	-0.884102	A0A1Y7VJN6;P03987	Ighg3;	Immunoglobulin heavy constant gamma 3 (Fragment);Ig gamma-3 chain C region
15.9717	16.2602	15.7239	15.2117	16.0755	16.9212	16.7651	16.656	16.6649	16.8484	16.2484	15.3842	15.5444	15.711	15.5949	16.3429	16.7808	16.9247	17.0054	16.5309	+	+			translation [GO:0006412]	cytosol [GO:0005829];cytosolic ribosome [GO:0022626];cytosolic small ribosomal subunit [GO:0022627];nucleus [GO:0005634];postsynaptic density [GO:0014069];small ribosomal subunit [GO:0015935];synapse [GO:0045202]	protein kinase binding [GO:0019901];RNA binding [GO:0003723];rRNA binding [GO:0019843];structural constituent of ribosome [GO:0003735]					2.92018	0.00124473	0.922489	3.19791	3.13859	0.000575085	1.02037	3.48896	0.15731	0.911343	0.0541794	0.23174	0.272729	0.96544	0.152056	0.455542	A0A1Y7VKY1;F6YVP7;P62270	Rps18-ps5;Rps18-ps6;Rps18	40S ribosomal protein S18
10.2859	10.6092	11.1247	11.0045	8.76679	8.30964	7.7614	5.81235	6.37206	NaN	8.76089	9.99753	10.1315	9.35167	10.1318	NaN	NaN	NaN	NaN	7.09961	+											2.64858	0.000347644	-3.29435	-4.10214	NaN	1	0	NaN	NaN	1	0	NaN	0.674602	0.777391	0.683524	1.13287	A0A1Y7VMD6	Lrrc74a	Leucine-rich repeat-containing 74A
12.0953	11.5441	12.6794	12.4405	11.8793	10.6463	11.299	10.8699	11.0159	10.3936	11.3934	12.0323	12.1678	12.2859	12.3042	10.6546	10.7349	10.9332	10.467	9.95634	+	+			microtubule-based movement [GO:0007018];regulation of axonogenesis [GO:0050770]	axon [GO:0030424];cytoplasm [GO:0005737];cytosol [GO:0005829];kinesin complex [GO:0005871];microtubule [GO:0005874];microvillus [GO:0005902];paranode region of axon [GO:0033270]	14-3-3 protein binding [GO:0071889];ATP binding [GO:0005524];ATP-dependent microtubule motor activity [GO:1990939];microtubule binding [GO:0008017];microtubule motor activity [GO:0003777];protein kinase binding [GO:0019901]					3.01056	0.000594495	-1.28276	-3.62909	3.63182	5.8104e-05	-1.48752	-4.42435	0.640485	0.540904	0.295768	0.904509	0.132497	0.977975	0.0910032	0.251561	A0A286YCV9	Kif13b	Kinesin family member 13B
11.3861	11.6106	12.34	12.4867	11.6282	11.7368	11.7349	11.6911	11.6343	11.2749	11.4942	11.9491	12.0039	11.5855	12.3636	11.7626	11.3899	11.6907	11.4802	11.5912					autophagy of peroxisome [GO:0030242];endoplasmic reticulum to Golgi vesicle-mediated transport [GO:0006888];Golgi organization [GO:0007030];protein localization to phagophore assembly site [GO:0034497]	cytoplasmic vesicle [GO:0031410];phagophore assembly site [GO:0000407];TRAPP complex [GO:0030008];TRAPPIII protein complex [GO:1990072]						0.560269	0.284044	-0.275901	-0.822139	0.919525	0.143383	-0.296349	-1.09563	0.106671	0.939915	0.0315001	0.149872	0.0140133	0.980954	0.0110523	0.0299421	A0A286YCX6	Trappc8	Trafficking protein particle complex 8
8.76424	10.6788	9.32828	9.49438	7.94845	12.1902	10.8057	11.4118	10.4131	12.1891	10.7889	NaN	NaN	NaN	10.3824	NaN	12.1814	9.016	NaN	11.0816	+				translation [GO:0006412]	cytosol [GO:0005829];cytosolic large ribosomal subunit [GO:0022625];endoplasmic reticulum [GO:0005783];plasma membrane [GO:0005886]	structural constituent of ribosome [GO:0003735]					2.25324	0.00124564	2.15914	3.19893	0.0484118	0.882487	0.174054	0.13313	0.329624	0.66456	0.642273	0.691021	0.862413	0.68477	-1.34281	-1.56242	A0A2I3BPG9;P83882	Rpl36a-ps1;Rpl36a	Ribosomal protein L36A, pseudogene 1;60S ribosomal protein L36a
14.2196	10.8739	11.2739	12.5219	11.5873	11.5034	10.9695	10.624	10.7712	10.0165	9.97422	10.7527	11.0846	11.2426	11.4337	9.65659	10.5801	10.7154	NaN	12.3828	+				positive regulation of mitochondrial translation [GO:0070131]	mitochondrial large ribosomal subunit [GO:0005762]						1.12665	0.0286183	-1.31838	-1.77286	0.0385795	0.910086	-0.063843	-0.0943061	0.034672	0.962292	-0.0567753	-0.0849106	0.989942	0.6252	1.19776	1.59833	A0A2I3BQS8	Gm55359	Complex1_LYR_dom domain-containing protein
13.2634	13.2093	14.2932	14.156	13.4594	12.3318	12.6563	12.259	12.3251	11.995	13.2366	13.7773	13.8373	13.6226	13.9957	12.2579	12.2942	11.9463	11.2728	12.434	+	+					5'-nucleotidase activity [GO:0008253];metal ion binding [GO:0046872]					3.19528	0.000359133	-1.36281	-3.873	3.84071	4.02414e-05	-1.65288	-4.79528	0.558677	0.589825	0.272404	0.817704	0.0231789	0.982546	-0.017662	-0.0487086	A0A2I3BR81	Nt5dc2	5'-nucleotidase domain-containing 2
16.0391	12.0708	10.9885	11.3373	11.4802	12.4662	13.2018	12.8837	11.9349	12.3974	13.4086	11.4512	11.2946	12.4126	10.0134	12.0995	11.843	12.3237	12.8693	11.2426					cellular response to interleukin-1 [GO:0071347];membrane protein ectodomain proteolysis [GO:0006509];mRNA splice site selection [GO:0006376];negative regulation of mRNA splicing, via spliceosome [GO:0048025];positive regulation of mRNA splicing, via spliceosome [GO:0048026];positive regulation of transcription by RNA polymerase II [GO:0045944];positive regulation of transcription, DNA-templated […	catalytic step 2 spliceosome [GO:0071013];euchromatin [GO:0000791];extracellular exosome [GO:0070062];nucleus [GO:0005634];protein-containing complex [GO:0032991];spliceosomal complex [GO:0005681];supraspliceosomal complex [GO:0044530]	chromatin binding [GO:0003682];identical protein binding [GO:0042802];mRNA binding [GO:0003729];protein domain specific binding [GO:0019904];RNA binding [GO:0003723];RNA polymerase II cis-regulatory region sequence-specific DNA binding [GO:0000978];single-stranded RNA binding [GO:0003727]					0.0734164	0.837602	0.193628	0.183449	0.233691	0.539557	0.359525	0.492534	0.734113	0.415825	0.501172	1.12607	0.253399	0.938069	0.667069	0.559996	A0A2I3BRL8;Q91VM5;Q9WV02	Gm7324;Rbmxl1;Rbmx	Predicted gene 7324;RNA binding motif protein, X-linked-like-1;RNA-binding motif protein, X chromosome
NaN	NaN	11.2404	NaN	10.3103	NaN	9.43071	NaN	NaN	NaN	11.8323	11.5999	NaN	11.8358	11.7376	10.1739	NaN	9.6172	NaN	NaN		+										NaN	1	0	NaN	3.21411	0.000147668	-1.85587	-6.40788	NaN	1	0	NaN	1.51989	0.505117	-0.976043	-2.46075	A0A338P6K9	Qser1	Glutamine and serine-rich protein 1
NaN	8.88207	NaN	NaN	NaN	9.60545	9.48897	9.93974	9.28418	10.182	9.33108	NaN	NaN	NaN	NaN	9.84328	9.97496	9.99751	9.65396	9.58053					extracellular matrix organization [GO:0030198];negative regulation of cell population proliferation [GO:0008285];negative regulation of connective tissue replacement involved in inflammatory response wound healing [GO:1904597];positive regulation of cardiocyte differentiation [GO:1905209];positive regulation of cell-substrate adhesion [GO:0010811];regulation of actin cytoskeleton reorganization […	dendritic shaft [GO:0043198];dendritic spine [GO:0043197];extracellular matrix [GO:0031012];interstitial matrix [GO:0005614];lamellipodium [GO:0030027];postsynaptic density [GO:0014069]	actin filament binding [GO:0051015];collagen binding [GO:0005518];glycosaminoglycan binding [GO:0005539];heparin binding [GO:0008201]					NaN	1	0	NaN	NaN	1	0	NaN	0.251248	0.827938	-0.109977	-0.391093	NaN	1	0	NaN	A0A338P6S8	Abi3bp	ABI family member 3-binding protein
8.35067	NaN	NaN	NaN	NaN	NaN	NaN	9.47375	NaN	9.64263	NaN	NaN	NaN	NaN	NaN	NaN	NaN	8.48426	9.06994	NaN					protein prenylation [GO:0018342]	cytoplasm [GO:0005737]	protein prenyltransferase activity [GO:0008318]					NaN	1	0	NaN	NaN	1	0	NaN	0.905007	0.297826	0.781092	1.92974	NaN	1	0	NaN	A0A494B9V8	Ptar1	Protein prenyltransferase alpha subunit repeat-containing 1
11.9399	10.757	11.627	NaN	11.3058	8.88532	9.73964	9.99544	NaN	NaN	7.91096	NaN	NaN	NaN	NaN	8.94973	NaN	9.85711	8.62995	NaN	+					integral component of membrane [GO:0016021]						2.21534	0.00155102	-1.86727	-3.66107	NaN	1	0	NaN	0.325758	0.692962	0.394539	0.660066	NaN	1	0	NaN	A0A571BE98	Lsmem2	Leucine-rich single-pass membrane protein 2
NaN	NaN	NaN	8.58288	9.65919	5.78425	7.72875	5.67448	9.51124	8.76856	NaN	NaN	NaN	9.60568	NaN	NaN	NaN	NaN	NaN	5.85742					muscle contraction [GO:0006936]	cytoskeleton [GO:0005856]	myosin binding [GO:0017022];structural constituent of cytoskeleton [GO:0005200]					0.561713	0.152604	-1.62758	-1.14124	NaN	1	0	NaN	NaN	1	0	NaN	NaN	1	0	NaN	A0A571BEN1	Mybpc1	Myosin-binding protein C, slow-type
NaN	NaN	NaN	NaN	NaN	NaN	NaN	NaN	NaN	NaN	NaN	NaN	NaN	NaN	NaN	NaN	NaN	NaN	NaN	NaN						integral component of membrane [GO:0016021]						NaN	1	0	NaN	NaN	1	0	NaN	NaN	1	0	NaN	NaN	1	0	NaN	A0A571BEV2	Gm8251	Predicted gene 8251
11.479	11.9376	11.3668	11.5971	11.602	13.2052	12.9146	13.2986	13.2762	13.6032	11.5916	11.7398	11.8315	11.8533	11.5872	12.758	13.0212	13.268	13.3734	12.9178	+	+			cell-cell adhesion [GO:0098609];cell-matrix adhesion [GO:0007160];collagen fibril organization [GO:0030199];collagen metabolic process [GO:0032963];elastic fiber assembly [GO:0048251];extracellular matrix organization [GO:0030198];fatty acid metabolic process [GO:0006631];lipid metabolic process [GO:0006629];regulation of JUN kinase activity [GO:0043506];triglyceride metabolic process [GO:0006641]	collagen-containing extracellular matrix [GO:0062023];extracellular matrix [GO:0031012];extracellular region [GO:0005576];extracellular space [GO:0005615]	collagen binding [GO:0005518];collagen fibril binding [GO:0098633];heparin binding [GO:0008201]					5.50264	0	1.66308	6.76754	5.28185	0	1.34697	5.95327	0.58886	0.633337	0.191895	0.745299	0.52759	0.934236	-0.124207	-0.587871	A0A5F8MPH8	Tnxb	Tenascin XB
NaN	17.7573	18.4539	NaN	13.8517	16.8597	17.009	16.6513	14.9505	14.4563	13.1691	18.1652	18.3776	18.8197	18.5613	17.1898	16.7229	14.4014	16.2126	16.3358					defense response to bacterium [GO:0042742];defense response to Gram-negative bacterium [GO:0050829];defense response to Gram-positive bacterium [GO:0050830];innate immune response [GO:0045087];pore formation in membrane of other organism [GO:0035915]	cytoplasmic vesicle [GO:0031410];cytoplasmic vesicle membrane [GO:0030659];integral component of membrane [GO:0016021];phagocytic vesicle [GO:0045335]						0.222895	0.530281	-0.702257	-0.514889	0.498452	0.189079	-1.24608	-0.982349	0.0971189	0.912565	-0.187119	-0.230158	0.158994	0.964666	-0.730945	-0.391589	A1L314	Mpeg1	Macrophage-expressed gene 1 protein
10.8399	10.7897	10.1705	11.3541	10.645	10.6797	11.3065	10.9683	11.3474	10.5279	10.5192	11.4279	11.0969	10.833	10.5958	10.794	10.907	10.6429	11.0355	11.2069					axon extension [GO:0048675];brain-derived neurotrophic factor receptor signaling pathway [GO:0031547];dendrite extension [GO:0097484];dendritic spine development [GO:0060996];neuron projection morphogenesis [GO:0048812];potassium ion transmembrane transport [GO:0071805];proton transmembrane transport [GO:1902600];regulation of intracellular pH [GO:0051453];regulation of neurotrophin TRK receptor …	axon terminus [GO:0043679];axonal spine [GO:0044308];cytoplasmic vesicle [GO:0031410];dendrite [GO:0030425];early endosome [GO:0005769];early endosome membrane [GO:0031901];endoplasmic reticulum membrane [GO:0005789];endosome [GO:0005768];integral component of membrane [GO:0016021];intracellular membrane-bounded organelle [GO:0043231];late endosome [GO:0005770];mitochondrion [GO:0005739];plasma m…	potassium:proton antiporter activity [GO:0015386];sodium:proton antiporter activity [GO:0015385]					0.361907	0.457763	0.206147	0.587943	0.0412542	0.92324	0.0227152	0.0774299	0.094576	0.931669	0.0487253	0.167883	0.215453	0.967277	-0.134706	-0.381595	A1L3P4	Slc9a6	Sodium/hydrogen exchanger
12.503	NaN	NaN	NaN	NaN	9.56428	11.0546	10.0954	9.52424	10.3144	10.933	NaN	NaN	9.70715	NaN	NaN	9.67407	9.315	9.98315	9.2962					cell cycle [GO:0007049];cellular response to DNA damage stimulus [GO:0006974];histone H2A monoubiquitination [GO:0035518];neuron projection development [GO:0031175];positive regulation of G1/S transition of mitotic cell cycle [GO:1900087];positive regulation of protein catabolic process [GO:0045732];proteasomal protein catabolic process [GO:0010498];protein ubiquitination [GO:0016567];ribosome bi…	Cul4B-RING E3 ubiquitin ligase complex [GO:0031465];Cul4-RING E3 ubiquitin ligase complex [GO:0080008];cullin-RING ubiquitin ligase complex [GO:0031461];cytosol [GO:0005829];nucleoplasm [GO:0005654];nucleus [GO:0005634];SCF ubiquitin ligase complex [GO:0019005]	ubiquitin protein ligase binding [GO:0031625];ubiquitin-protein transferase activity [GO:0004842]					NaN	1	0	NaN	0.773438	0.0939486	-0.752974	-1.37276	0.786321	0.386839	0.543492	1.20993	NaN	1	0	NaN	A2A432	Cul4b	Cullin-4B
10.2094	NaN	9.35306	9.73161	10.6622	11.6792	11.5922	11.2609	11.5848	11.7599	9.9558	9.91671	10.5907	9.429	NaN	11.4767	11.3198	11.6149	11.9852	10.9057	+	+			endomembrane system organization [GO:0010256];endosome organization [GO:0007032];exocytosis [GO:0006887];Golgi to plasma membrane transport [GO:0006893];intracellular signal transduction [GO:0035556];positive regulation of tumor necrosis factor production [GO:0032760];protein transport [GO:0015031];receptor recycling [GO:0001881];regulation of ARF protein signal transduction [GO:0032012]	asymmetric synapse [GO:0032279];axonemal microtubule [GO:0005879];cytoplasm [GO:0005737];cytoplasmic vesicle [GO:0031410];cytosol [GO:0005829];dendritic spine [GO:0043197];Golgi apparatus [GO:0005794];Golgi membrane [GO:0000139];intracellular membrane-bounded organelle [GO:0043231];membrane [GO:0016020];microtubule organizing center [GO:0005815];perinuclear region of cytoplasm [GO:0048471];recycl…	GABA receptor binding [GO:0050811];guanyl-nucleotide exchange factor activity [GO:0005085];myosin binding [GO:0017022];protein kinase A regulatory subunit binding [GO:0034237]					3.23144	0.000288708	1.58634	4.31169	2.86823	0.000451914	1.48741	3.81413	0.240751	0.829921	0.11494	0.387839	0.0145791	0.979798	0.0160143	0.0339868	A2A5R2	Arfgef2	Brefeldin A-inhibited guanine nucleotide-exchange protein 2
NaN	NaN	NaN	NaN	NaN	NaN	NaN	NaN	NaN	NaN	NaN	NaN	NaN	NaN	NaN	NaN	NaN	NaN	NaN	NaN					membrane protein proteolysis [GO:0033619]	endoplasmic reticulum membrane [GO:0005789];Golgi-associated vesicle membrane [GO:0030660];integral component of cytoplasmic side of endoplasmic reticulum membrane [GO:0071458];integral component of lumenal side of endoplasmic reticulum membrane [GO:0071556];lysosomal membrane [GO:0005765]	aspartic endopeptidase activity, intramembrane cleaving [GO:0042500];protein homodimerization activity [GO:0042803]					NaN	1	0	NaN	NaN	1	0	NaN	NaN	1	0	NaN	NaN	1	0	NaN	A2A6C4	Sppl2c	Signal peptide peptidase-like 2C
9.7993	NaN	11.6147	11.9725	9.66997	NaN	9.80966	NaN	NaN	NaN	10.4562	NaN	NaN	11.5501	NaN	9.3013	NaN	NaN	NaN	NaN					positive regulation of autophagosome maturation [GO:1901098];xenophagy [GO:0098792]	autophagosome [GO:0005776];autophagosome membrane [GO:0000421];cytoplasm [GO:0005737];cytoplasmic vesicle [GO:0031410];cytoskeleton [GO:0005856];perinuclear region of cytoplasm [GO:0048471];PML body [GO:0016605]						NaN	1	0	NaN	NaN	1	0	NaN	NaN	1	0	NaN	0.0885686	0.979882	-0.239061	-0.225636	A2A6M5	Calcoco2	Calcium-binding and coiled-coil domain-containing protein 2
NaN	NaN	NaN	NaN	NaN	NaN	NaN	NaN	NaN	NaN	NaN	NaN	NaN	NaN	NaN	NaN	NaN	NaN	NaN	NaN					adaptive immune response [GO:0002250];natural killer cell mediated cytotoxicity [GO:0042267];positive regulation of proteasomal ubiquitin-dependent protein catabolic process [GO:0032436];protein autoubiquitination [GO:0051865];protein polyubiquitination [GO:0000209];ubiquitin-dependent protein catabolic process [GO:0006511]	cytolytic granule [GO:0044194];cytoplasm [GO:0005737];cytosol [GO:0005829];endoplasmic reticulum [GO:0005783];endoplasmic reticulum membrane [GO:0005789];integral component of membrane [GO:0016021];ubiquitin ligase complex [GO:0000151]	metal ion binding [GO:0046872];ubiquitin binding [GO:0043130];ubiquitin conjugating enzyme binding [GO:0031624];ubiquitin protein ligase activity [GO:0061630]					NaN	1	0	NaN	NaN	1	0	NaN	NaN	1	0	NaN	NaN	1	0	NaN	A2A7Q9	Rnf19b	E3 ubiquitin-protein ligase RNF19B
NaN	NaN	NaN	10.3419	NaN	10.258	9.28141	10.3869	10.419	11.0415	NaN	10.3388	NaN	10.7683	NaN	NaN	9.82109	10.0101	10.1269	8.71931					autophagy [GO:0006914];cell adhesion [GO:0007155];cell adhesion mediated by integrin [GO:0033627];cell migration [GO:0016477];cell motility [GO:0048870];cell-matrix adhesion [GO:0007160];filopodium assembly [GO:0046847];hemidesmosome assembly [GO:0031581];integrin-mediated signaling pathway [GO:0007229];mesodermal cell differentiation [GO:0048333];myelination in peripheral nervous system [GO:0022…	basal plasma membrane [GO:0009925];basement membrane [GO:0005604];cell cortex [GO:0005938];cell junction [GO:0030054];cell leading edge [GO:0031252];cell surface [GO:0009986];cytoplasm [GO:0005737];focal adhesion [GO:0005925];hemidesmosome [GO:0030056];integrin complex [GO:0008305];membrane [GO:0016020];nuclear membrane [GO:0031965];nucleolus [GO:0005730];plasma membrane [GO:0005886];receptor com…	G protein-coupled receptor binding [GO:0001664];insulin-like growth factor I binding [GO:0031994];integrin binding [GO:0005178];neuregulin binding [GO:0038132]					NaN	1	0	NaN	0.815645	0.0764971	-0.88421	-1.46914	0.700952	0.411488	0.608008	1.14994	NaN	1	0	NaN	A2A863	Itgb4	Integrin beta-4
NaN	NaN	NaN	NaN	NaN	NaN	NaN	NaN	6.8881	NaN	NaN	NaN	NaN	NaN	NaN	NaN	NaN	NaN	NaN	NaN					neuromuscular process controlling balance [GO:0050885];positive regulation of calcineurin-NFAT signaling cascade [GO:0070886];positive regulation of protein dephosphorylation [GO:0035307];positive regulation of transcription by RNA polymerase II [GO:0045944];regulation of transcription by RNA polymerase II [GO:0006357]	cytosol [GO:0005829];nucleolus [GO:0005730];nucleus [GO:0005634]	double-stranded DNA binding [GO:0003690];sequence-specific DNA binding [GO:0043565];transcription coregulator activity [GO:0003712]					NaN	1	0	NaN	NaN	1	0	NaN	NaN	1	0	NaN	NaN	1	0	NaN	A2A891	Camta1	Calmodulin-binding transcription activator 1
10.0958	9.90808	9.1477	11.6169	10.3991	11.4854	11.0514	11.074	11.4331	11.9516	10.5042	10.9356	11.0403	10.5206	11.2909	11.4197	11.5979	11.4206	11.3039	11.8197	+	+				cytosol [GO:0005829];Golgi apparatus [GO:0005794];intracellular membrane-bounded organelle [GO:0043231];late endosome membrane [GO:0031902];membrane [GO:0016020]	sterol binding [GO:0032934];sterol transporter activity [GO:0015248]					1.55336	0.0110473	1.16556	2.17836	2.2133	0.00635231	0.654047	2.35957	0.24996	0.825749	-0.11327	-0.394059	0.732884	0.780769	-0.624785	-1.17718	A2A8Z1	Osbpl9	Oxysterol-binding protein-related protein 9
8.71596	NaN	NaN	NaN	NaN	10.834	10.184	8.36221	10.9892	10.0705	9.26733	NaN	9.96808	NaN	NaN	9.12852	8.56226	9.31681	9.30102	10.5388					cellular response to amino acid starvation [GO:0034198];cellular response to glucose starvation [GO:0042149];central nervous system development [GO:0007417];corpus callosum morphogenesis [GO:0021540];negative regulation of TORC1 signaling [GO:1904262];pigmentation [GO:0043473];post-embryonic development [GO:0009791];protein localization to lysosome [GO:0061462];regulation of superoxide dismutase …	GATOR1 complex [GO:1990130];GATOR2 complex [GO:0061700];KICSTOR complex [GO:0140007];lysosomal membrane [GO:0005765];peroxisome [GO:0005777]						NaN	1	0	NaN	0.16623	0.664222	-0.248213	-0.369834	0.617765	0.441887	0.718472	1.07637	NaN	1	0	NaN	A2A9C3	Szt2	KICSTOR complex protein SZT2
NaN	NaN	NaN	NaN	NaN	NaN	NaN	7.89954	8.29451	8.87529	NaN	7.92442	NaN	NaN	NaN	NaN	NaN	NaN	NaN	NaN					adipose tissue development [GO:0060612];endocytic recycling [GO:0032456];endosomal transport [GO:0016197];fat cell differentiation [GO:0045444];lipid metabolic process [GO:0006629];lipid storage [GO:0019915];nucleus localization [GO:0051647];phagocytosis [GO:0006909];regulation of cell growth [GO:0001558];spermatogenesis [GO:0007283];synaptic vesicle endocytosis [GO:0048488]	integral component of membrane [GO:0016021];nucleus [GO:0005634];presynapse [GO:0098793]						NaN	1	0	NaN	NaN	1	0	NaN	NaN	1	0	NaN	NaN	1	0	NaN	A2AAE1	Kiaa1109	Transmembrane protein KIAA1109
16.4254	16.5084	16.7558	16.4407	16.8447	17.8314	17.4014	17.8002	17.7879	18.0922	16.6054	16.3005	16.3029	16.7597	16.945	16.9577	17.7796	17.4745	17.9745	17.9219	+	+			cell differentiation [GO:0030154];negative regulation of phosphatidylinositol 3-kinase signaling [GO:0014067];protein autophosphorylation [GO:0046777];protein phosphorylation [GO:0006468]	cytosol [GO:0005829];extracellular space [GO:0005615];intercalated disc [GO:0014704];M band [GO:0031430];nuclear body [GO:0016604];plasma membrane [GO:0005886];sarcolemma [GO:0042383];sarcomere [GO:0030017];striated muscle myosin thick filament [GO:0005863];Z disc [GO:0030018]	ankyrin binding [GO:0030506];ATP binding [GO:0005524];cadherin binding [GO:0045296];calmodulin binding [GO:0005516];guanyl-nucleotide exchange factor activity [GO:0005085];metal ion binding [GO:0046872];phosphatidylinositol bisphosphate binding [GO:1902936];phosphatidylinositol-3,4,5-trisphosphate binding [GO:0005547];phosphatidylinositol-3,4-bisphosphate binding [GO:0043325];phosphatidylinositol…					4.54355	8.41683e-05	1.18761	4.94786	2.75205	0.00115934	1.03895	3.18534	0.318464	0.760504	0.160975	0.507055	0.0278556	0.982322	0.0123199	0.0486602	A2AAJ9	Obscn	Obscurin
11.8313	11.4303	12.0355	12.4103	11.8885	12.1469	12.5583	11.3655	12.3054	11.8398	11.6204	11.9195	11.7013	11.7271	12.3766	11.7384	12.5205	11.7287	11.4135	11.6247						mitochondrion [GO:0005739]	flavin adenine dinucleotide binding [GO:0050660];hydrolase activity [GO:0016787];oxidoreductase activity, acting on the CH-CH group of donors [GO:0016627]	MitoCarta3.0	APEX_matrix, targetP signal+, mito protein domain+, coexpression, MS/MS++	Matrix	Metabolism > Lipid metabolism > Fatty acid oxidation	0.190025	0.686046	0.124024	0.344887	0.102228	0.819707	-0.0638626	-0.192239	0.378939	0.694436	0.238052	0.628576	0.0881819	0.986512	0.0501661	0.162413	Q8K370	Acad10	Acyl-CoA dehydrogenase family member 10
18.7908	14.4577	16.926	17.5082	16.9923	13.9124	13.7235	13.6912	15.9331	14.6546	14.2631	14.6622	16.911	16.6867	17.1429	16.1123	14.2656	15.5552	15.0925	14.7416	+				acetyl-CoA biosynthetic process from pyruvate [GO:0006086];glucose metabolic process [GO:0006006];mitochondrial acetyl-CoA biosynthetic process from pyruvate [GO:0061732];pyruvate metabolic process [GO:0006090];tricarboxylic acid cycle [GO:0006099]	mitochondrial matrix [GO:0005759];mitochondrion [GO:0005739];nucleolus [GO:0005730];pyruvate dehydrogenase complex [GO:0045254]	pyruvate dehydrogenase (acetyl-transferring) activity [GO:0004739]	MitoCarta3.0	literature, yeast mito homolog+, Rickettsial homolog, mito protein domain+, MS/MS++	Matrix	Metabolism > Carbohydrate metabolism > Pyruvate metabolism	1.83594	0.00309321	-2.55203	-2.76693	0.538941	0.185224	-0.77975	-0.991029	0.731994	0.375023	-0.770468	-1.21968	0.504623	0.820694	1.00181	0.972461	P35487	Pdha2	Pyruvate dehydrogenase E1 component subunit alpha, testis-specific form, mitochondrial
8.08133	NaN	NaN	NaN	7.88164	10.382	10.8477	11.2475	11.0615	11.6074	10.8624	9.67134	NaN	NaN	NaN	11.5644	10.7076	11.3299	11.5652	10.3132	+				cellular response to hydroxyurea [GO:0072711];proteasomal protein catabolic process [GO:0010498];protein processing [GO:0016485];regulation of DNA stability [GO:0097752];regulation of protein stability [GO:0031647]	chromosome [GO:0005694];cytosol [GO:0005829];nucleoplasm [GO:0005654]	aspartic-type endopeptidase activity [GO:0004190];identical protein binding [GO:0042802];ubiquitin binding [GO:0043130]					3.50473	6.66667e-05	3.04774	6.83439	0.757165	0.0939493	0.829219	1.32721	0.0749741	0.939339	-0.0668468	-0.157852	1.1989	0.516115	-2.28537	-3.24708	A2ADY9	Ddi2	Protein DDI1 homolog 2
NaN	NaN	NaN	NaN	NaN	7.99683	NaN	5.94415	7.26235	5.28852	NaN	6.85525	NaN	NaN	NaN	NaN	NaN	4.92019	NaN	NaN					B cell homeostasis [GO:0001782];marginal zone B cell differentiation [GO:0002315];positive regulation of filopodium assembly [GO:0051491];positive regulation of GTPase activity [GO:0043547];small GTPase mediated signal transduction [GO:0007264]		guanyl-nucleotide exchange factor activity [GO:0005085];small GTPase binding [GO:0031267]					NaN	1	0	NaN	NaN	1	0	NaN	NaN	1	0	NaN	NaN	1	0	NaN	A2AF47	Dock11	Dedicator of cytokinesis protein 11
11.8459	11.4555	11.5124	11.7919	11.5243	11.8757	12.0381	12.1634	11.7268	12.4425	12.6284	11.6904	11.5795	11.9116	11.1132	12.1261	12.1964	12.1132	12.4242	12.1498	+				cell division [GO:0051301];central nervous system myelin formation [GO:0032289];centrosome cycle [GO:0007098];centrosome duplication [GO:0051298];cytoplasmic translation [GO:0002181];dendritic spine maintenance [GO:0097062];establishment or maintenance of microtubule cytoskeleton polarity [GO:0030951];excitatory postsynaptic potential [GO:0060079];habituation [GO:0046959];locomotory behavior [GO:…	centrosome [GO:0005813];cytoplasm [GO:0005737];dendrite [GO:0030425];kinetochore [GO:0000776];neuronal ribonucleoprotein granule [GO:0071598];nucleolus [GO:0005730];perikaryon [GO:0043204];plasma membrane [GO:0005886];postsynapse [GO:0098794];protein-containing complex [GO:0032991];spindle pole [GO:0000922]	microtubule binding [GO:0008017];microtubule plus end polymerase [GO:0061863];ribonucleoprotein complex binding [GO:0043021]					1.69231	0.0327166	0.423296	1.71619	0.854752	0.117227	0.417304	1.17712	0.533227	0.685835	-0.152632	-0.647868	0.252142	0.964732	-0.158624	-0.439921	A2AGT5	Ckap5	Cytoskeleton-associated protein 5
NaN	NaN	NaN	NaN	NaN	10.1149	NaN	9.57795	10.4488	9.89609	NaN	NaN	NaN	NaN	NaN	NaN	11.3121	12.221	11.6786	11.6471				+	cellular protein localization [GO:0034613];cilium assembly [GO:0060271];cytoskeleton-dependent cytokinesis [GO:0061640];neuron projection development [GO:0031175];protein polymerization [GO:0051258];regulation of exocytosis [GO:0017157];regulation of L-glutamate import across plasma membrane [GO:0002036];regulation of protein localization [GO:0032880];smoothened signaling pathway [GO:0007224];spe…	actin cytoskeleton [GO:0015629];actomyosin contractile ring [GO:0005826];axoneme [GO:0005930];cell cortex [GO:0005938];cell division site [GO:0032153];cell projection [GO:0042995];cell surface [GO:0009986];ciliary membrane [GO:0060170];ciliary transition zone [GO:0035869];cleavage furrow [GO:0032154];cytoplasm [GO:0005737];exocyst [GO:0000145];intercellular bridge [GO:0045171];kinetochore [GO:000…	enzyme regulator activity [GO:0030234];GTP binding [GO:0005525];GTPase activity [GO:0003924];identical protein binding [GO:0042802];molecular adaptor activity [GO:0060090]					NaN	1	0	NaN	NaN	1	0	NaN	3.19765	0.0139286	-1.70528	-4.70298	NaN	1	0	NaN	P42208	Septin2	Septin-2
NaN	10.4293	NaN	NaN	7.89981	10.4832	10.6408	10.5865	11.1084	10.4867	9.32838	NaN	NaN	NaN	NaN	9.51065	10.3868	11.0448	8.94014	9.53532	+				carbohydrate metabolic process [GO:0005975];endoplasmic reticulum mannose trimming [GO:1904380];mannose trimming involved in glycoprotein ERAD pathway [GO:1904382];N-glycan processing [GO:0006491];protein alpha-1,2-demannosylation [GO:0036508];protein glycosylation [GO:0006486];trimming of terminal mannose on B branch [GO:0036509];ubiquitin-dependent ERAD pathway [GO:0030433]	cytoplasmic vesicle [GO:0031410];endoplasmic reticulum [GO:0005783];endoplasmic reticulum membrane [GO:0005789];endoplasmic reticulum quality control compartment [GO:0044322];integral component of membrane [GO:0016021];membrane [GO:0016020]	calcium ion binding [GO:0005509];mannosyl-oligosaccharide 1,2-alpha-mannosidase activity [GO:0004571]					1.0734	0.0305447	1.49658	1.87845	NaN	1	0	NaN	1.09477	0.251178	0.777572	1.59143	NaN	1	0	NaN	A2AJ15	Man1b1	Endoplasmic reticulum mannosyl-oligosaccharide 1,2-alpha-mannosidase
10.9134	11.7783	10.4064	10.8886	10.6356	11.1826	10.7216	11.7948	11.3261	12.1302	11.3043	11.1215	11.0963	10.4941	10.4627	12.0109	10.949	12.1887	12.288	10.9931		+			microtubule cytoskeleton organization [GO:0000226]	cytosol [GO:0005829];microtubule cytoskeleton [GO:0015630];spindle [GO:0005819]						0.764912	0.132253	0.506632	1.15776	1.3001	0.0245553	0.790148	1.78423	0.279833	0.747252	-0.254852	-0.527121	0.0343935	0.983005	0.0286636	0.0733787	A2AJI0	Map7d1	MAP7 domain-containing protein 1
NaN	8.98008	NaN	NaN	NaN	NaN	9.28888	NaN	8.9376	9.5147	7.93657	NaN	NaN	NaN	NaN	4.00448	9.29469	9.59646	8.55173	8.65547					glycogen metabolic process [GO:0005977];regulation of glycogen biosynthetic process [GO:0005979];regulation of glycogen catabolic process [GO:0005981]	glycogen granule [GO:0042587];intracellular membrane-bounded organelle [GO:0043231];protein phosphatase type 1 complex [GO:0000164]	enzyme binding [GO:0019899];glycogen binding [GO:2001069];phosphoprotein phosphatase activity [GO:0004721];protein phosphatase 1 binding [GO:0008157]					NaN	1	0	NaN	NaN	1	0	NaN	0.392682	0.587964	1.22649	0.83481	NaN	1	0	NaN	A2AJW4	Ppp1r3d	Protein phosphatase 1 regulatory subunit
NaN	8.89527	NaN	NaN	9.52954	10.6944	10.6975	10.9396	10.2335	11.0384	9.96843	NaN	NaN	NaN	NaN	9.0738	10.8832	10.8793	10.8143	10.9383	+					focal adhesion [GO:0005925];integral component of membrane [GO:0016021]						2.47965	0.00116515	1.50826	3.89687	NaN	1	0	NaN	0.21136	0.814628	0.202884	0.416267	NaN	1	0	NaN	A2AKG8	Focad	Focadhesin
11.9301	NaN	15.6488	NaN	13.5763	13.2305	15.3416	14.169	12.5168	12.8245	13.1415	NaN	12.747	12.4929	9.92152	12.2757	NaN	8.82892	12.201	14.2303					aorta development [GO:0035904];cardiac septum development [GO:0003279];cell cycle [GO:0007049];coronary vasculature development [GO:0060976];female germ-line stem cell asymmetric division [GO:0048132];kidney development [GO:0001822];regulation of cytoskeleton organization [GO:0051493];ventricular septum development [GO:0003281]	centriolar subdistal appendage [GO:0120103];centrosome [GO:0005813];cytosol [GO:0005829];Flemming body [GO:0090543];meiotic spindle [GO:0072687];meiotic spindle pole [GO:0090619];microtubule organizing center [GO:0005815];mitotic spindle pole [GO:0097431];perinuclear region of cytoplasm [GO:0048471]	cytoskeletal protein binding [GO:0008092]					0.0337391	0.919129	-0.101924	-0.089262	0.0502339	0.877884	-0.191736	-0.133305	0.760191	0.316123	1.73249	1.39264	0.6106	0.771853	1.64268	1.21879	A2AL36	Cntrl	Centriolin
14.126	13.7591	14.7196	15.05	13.7051	11.1124	11.8485	11.0588	11.7225	10.6111	13.5438	14.0625	13.9968	14.1469	14.4816	12.0975	11.6077	11.6399	10.4436	11.2782	+	+			liver regeneration [GO:0097421];negative regulation of membrane protein ectodomain proteolysis [GO:0051045];negative regulation of mitotic cell cycle [GO:0045930];protein dephosphorylation [GO:0006470];regulation of membrane depolarization during action potential [GO:0098902];regulation of sodium ion transmembrane transporter activity [GO:2000649]	cytoplasm [GO:0005737];cytoplasmic side of plasma membrane [GO:0009898];cytoskeleton [GO:0005856]	ATPase binding [GO:0051117];cytoskeletal protein binding [GO:0008092];phosphotyrosine residue binding [GO:0001784];protein tyrosine phosphatase activity [GO:0004725];sodium channel regulator activity [GO:0017080]					4.57552	0	-3.00128	-6.66497	4.50846	0	-2.63294	-6.36122	0.154688	0.869436	-0.142712	-0.311809	0.317659	0.938242	0.225635	0.556487	A2ALK8	Ptpn3	Tyrosine-protein phosphatase non-receptor type 3
11.356	11.421	11.7217	11.4701	12.0106	12.0555	11.8118	11.7552	11.9563	11.7839	11.7868	12.0164	11.8226	12.1541	12.3864	12.1759	11.7042	11.8131	11.9543	11.8844					protein folding [GO:0006457]	endoplasmic reticulum membrane [GO:0005789];integral component of membrane [GO:0016021]						1.14081	0.123768	0.276689	1.18389	0.422501	0.499497	-0.126885	-0.537732	0.131956	0.930546	-0.0338358	-0.171165	1.54775	0.615869	-0.43741	-1.65824	A2ALW5	Dnajc25	DnaJ homolog subfamily C member 25
16.3002	16.1636	16.4471	15.8407	15.9979	15.201	14.8726	15.5727	14.9442	15.3954	15.4121	15.5654	15.4826	15.9083	15.7131	15.5321	15.2313	15.4751	15.8035	15.347	+				cardiac myofibril assembly [GO:0055003];muscle organ development [GO:0007517];positive regulation of transcription by RNA polymerase II [GO:0045944];regulation of gene expression [GO:0010468];regulation of Rho protein signal transduction [GO:0035023];Rho protein signal transduction [GO:0007266]	caveola [GO:0005901];cytoplasm [GO:0005737];cytosol [GO:0005829];plasma membrane [GO:0005886];sarcolemma [GO:0042383];Z disc [GO:0030018]	GTPase activator activity [GO:0005096]					3.29068	0.000741064	-0.952683	-3.52566	0.492735	0.446397	-0.138488	-0.599329	0.903074	0.446773	-0.280615	-1.06381	2.30444	0.467217	0.53358	2.23233	A2AMM0	Cavin4	Caveolae-associated protein 4
11.6692	11.9141	11.4163	11.3682	11.7785	13.2928	12.968	13.7235	13.2671	13.8456	12.2675	11.9315	11.7143	11.1705	10.1507	13.259	13.2676	13.6343	13.8326	13.4097	+	+			ubiquitin-dependent protein catabolic process [GO:0006511]	centrosome [GO:0005813];cytosol [GO:0005829];integral component of membrane [GO:0016021];nucleoplasm [GO:0005654]	calmodulin binding [GO:0005516];ubiquitin protein ligase activity [GO:0061630];ubiquitin-protein transferase activity [GO:0004842];zinc ion binding [GO:0008270]					4.8489	0	1.79013	6.13524	3.11953	0.000147097	2.03372	4.1826	0.11805	0.920148	-0.0612591	-0.207331	0.188469	0.967521	0.182327	0.376413	A2AN08	Ubr4	E3 ubiquitin-protein ligase UBR4
11.3478	10.592	10.9136	11.44	11.0219	10.0977	10.28	9.13794	9.86485	10.0059	11.0526	11.0499	10.5938	11.1116	11.2758	10.0587	10.0418	9.37738	9.19678	10.0118	+	+			ribosomal large subunit assembly [GO:0000027];rRNA processing [GO:0006364]	cytosol [GO:0005829];intermediate filament cytoskeleton [GO:0045111];nucleolus [GO:0005730];nucleoplasm [GO:0005654];preribosome, large subunit precursor [GO:0030687]	ATP binding [GO:0005524]					2.84349	0.00097979	-1.18578	-3.39458	3.42659	0.000165116	-1.27947	-4.02362	0.208169	0.836186	0.140004	0.377525	0.0893143	0.985825	0.0463118	0.159378	A2ANY6	Mdn1	Midasin
NaN	NaN	NaN	NaN	NaN	NaN	NaN	NaN	NaN	NaN	NaN	NaN	NaN	NaN	NaN	NaN	NaN	NaN	NaN	NaN						integral component of membrane [GO:0016021]						NaN	1	0	NaN	NaN	1	0	NaN	NaN	1	0	NaN	NaN	1	0	NaN	A2AP83;Q6DFV6	Fnd3c2;Fndc3c1	Fibronectin type III domain-containing 3C2;Fibronectin type III domain containing protein 3C1
NaN	NaN	NaN	NaN	NaN	8.3533	6.6144	8.47572	NaN	NaN	NaN	NaN	NaN	NaN	NaN	7.06917	6.79327	7.8072	NaN	7.59356					cell migration [GO:0016477];cortical actin cytoskeleton organization [GO:0030866];cytoskeleton organization [GO:0007010];regulation of cell morphogenesis [GO:0022604];regulation of cell shape [GO:0008360]	cytosol [GO:0005829]	actin filament binding [GO:0051015];small GTPase binding [GO:0031267]					NaN	1	0	NaN	NaN	1	0	NaN	0.372214	0.646724	0.498674	0.740298	NaN	1	0	NaN	A2APV2	Fmnl2	Formin-like protein 2
14.3638	14.005	14.6695	14.91	14.7245	11.9906	12.1612	11.9887	12.1754	11.7475	13.9119	14.4463	14.3797	14.3947	14.977	12.9757	12.8372	12.5787	11.8166	12.6346	+	+			erythrocyte development [GO:0048821];heme biosynthetic process [GO:0006783];hemoglobin biosynthetic process [GO:0042541];protoporphyrinogen IX biosynthetic process [GO:0006782];response to hypoxia [GO:0001666]	cytosol [GO:0005829];mitochondrial matrix [GO:0005759];mitochondrion [GO:0005739];nucleoplasm [GO:0005654]	5-aminolevulinate synthase activity [GO:0003870];identical protein binding [GO:0042802];pyridoxal phosphate binding [GO:0030170]	MitoCarta3.0	literature, APEX_matrix, targetP signal, yeast mito homolog+, Rickettsial homolog, mito protein domain+, induction, coexpression, MS/MS	Matrix	Metabolism > Metals and cofactors > Heme synthesis and processing	6.24619	0	-2.52187	-9.11283	3.97321	0	-1.85336	-5.11124	1.48712	0.208873	-0.555859	-1.7625	0.193658	0.970604	0.112654	0.339353	Q8VC19	Alas1	5-aminolevulinate synthase, non-specific, mitochondrial
NaN	NaN	NaN	NaN	NaN	NaN	11.1518	NaN	10.2179	10.0734	14.54	NaN	NaN	NaN	NaN	NaN	NaN	NaN	11.214	10.3906					microtubule cytoskeleton organization [GO:0000226];microtubule-based process [GO:0007017];mitotic cell cycle [GO:0000278];spindle assembly [GO:0051225]	cytoplasm [GO:0005737];microtubule [GO:0005874]	GTP binding [GO:0005525];structural constituent of cytoskeleton [GO:0005200]					NaN	1	0	NaN	NaN	1	0	NaN	0.229521	0.777912	-0.321253	-0.50716	NaN	1	0	NaN	A2AQ07	Tubb1	Tubulin beta-1 chain
11.3521	12.3663	12.1849	11.9324	13.0338	13.218	13.3883	13.7293	13.8504	14.1638	13.2916	12.6464	12.4467	12.9994	12.8215	13.7537	13.7567	13.024	13.3691	13.0029	+	+				cardiac myofibril [GO:0097512];membrane [GO:0016020];myosin complex [GO:0016459];myosin filament [GO:0032982]	actin filament binding [GO:0051015];ATP binding [GO:0005524];motor activity [GO:0003774]					2.78165	0.000739437	1.49601	3.54504	1.39818	0.0312529	0.540117	1.68515	0.591633	0.567587	0.288692	0.859147	1.19306	0.618229	-0.667204	-1.6241	A2AQP0	Myh7b	Myosin-7B
6.9995	NaN	NaN	7.65341	NaN	8.41576	NaN	NaN	9.58044	NaN	NaN	NaN	NaN	NaN	NaN	7.5654	9.46965	NaN	NaN	8.58932					brain development [GO:0007420];cell projection organization [GO:0030030];cell-matrix adhesion [GO:0007160];establishment of protein localization [GO:0045184];extracellular matrix organization [GO:0030198];inner ear morphogenesis [GO:0042472];integrin-mediated signaling pathway [GO:0007229];kidney development [GO:0001822];memory [GO:0007613];metanephros development [GO:0001656];positive regulation…	apical part of cell [GO:0045177];cell surface [GO:0009986];dendritic spine membrane [GO:0032591];endoplasmic reticulum [GO:0005783];integrin complex [GO:0008305];perikaryon [GO:0043204];plasma membrane [GO:0005886];postsynaptic density [GO:0014069]	metal ion binding [GO:0046872]					0.888213	0.0510136	1.67164	2.17705	NaN	1	0	NaN	0.206558	0.788104	0.456645	0.48972	NaN	1	0	NaN	A2ARA8	Itga8	Integrin alpha-8
NaN	6.96887	NaN	NaN	NaN	10.4411	9.1257	10.2575	10.0593	10.6903	NaN	NaN	NaN	NaN	NaN	10.1626	10.8209	11.22	11.3723	NaN					inositol metabolic process [GO:0006020];inositol phosphate biosynthetic process [GO:0032958]	cytosol [GO:0005829];plasma membrane [GO:0005886]	5-diphosphoinositol pentakisphosphate 3-kinase activity [GO:0102092];ATP binding [GO:0005524];diphosphoinositol-pentakisphosphate kinase activity [GO:0033857];inositol heptakisphosphate kinase activity [GO:0000829];inositol hexakisphosphate 1-kinase activity [GO:0052723];inositol hexakisphosphate 3-kinase activity [GO:0052724];inositol hexakisphosphate 5-kinase activity [GO:0000832];inositol hexa…					NaN	1	0	NaN	NaN	1	0	NaN	1.08016	0.250525	-0.779177	-1.60405	NaN	1	0	NaN	A2ARP1	Ppip5k1	Inositol hexakisphosphate and diphosphoinositol-pentakisphosphate kinase 1
NaN	9.68631	10.5236	10.0053	NaN	8.63536	NaN	10.1562	9.86172	9.53164	9.41999	10.0198	10.9911	10.2807	NaN	NaN	NaN	NaN	NaN	NaN					amyloid-beta clearance [GO:0097242];aorta development [GO:0035904];cell population proliferation [GO:0008283];cellular response to growth factor stimulus [GO:0071363];chemoattraction of axon [GO:0061642];coronary artery morphogenesis [GO:0060982];coronary vasculature development [GO:0060976];endocytic hemoglobin import into cell [GO:0020028];endocytosis [GO:0006897];endosomal transport [GO:001619…	apical part of cell [GO:0045177];apical plasma membrane [GO:0016324];axon [GO:0030424];axonal growth cone [GO:0044295];brush border [GO:0005903];brush border membrane [GO:0031526];cell surface [GO:0009986];clathrin-coated pit [GO:0005905];cytoplasm [GO:0005737];dendrite [GO:0030425];endocytic vesicle [GO:0030139];endoplasmic reticulum [GO:0005783];endosome [GO:0005768];endosome lumen [GO:0031904]…	calcium ion binding [GO:0005509];chaperone binding [GO:0051087];hemoglobin binding [GO:0030492];hormone binding [GO:0042562];insulin-like growth factor I binding [GO:0031994];low-density lipoprotein particle receptor binding [GO:0050750];nuclear receptor binding [GO:0016922];PDZ domain binding [GO:0030165];protein transporter activity [GO:0140318];protein-containing complex binding [GO:0044877];S…					0.543914	0.218301	-0.525495	-0.973334	NaN	1	0	NaN	NaN	1	0	NaN	0.0876532	0.976765	-0.106168	-0.198124	A2ARV4	Lrp2	Low-density lipoprotein receptor-related protein 2
11.006	11.0866	11.125	10.4656	10.6511	11.7096	11.4424	11.9707	11.2889	12.0844	10.6717	10.8133	10.8737	11.094	10.3863	11.9567	11.4073	11.9305	11.7759	11.1471	+	+			complement activation, alternative pathway [GO:0006957];complement activation, classical pathway [GO:0006958];inflammatory response [GO:0006954]	extracellular region [GO:0005576]	endopeptidase inhibitor activity [GO:0004866]					2.50318	0.00305868	0.832328	2.77637	2.66947	0.00177568	0.875695	2.9504	0.093986	0.932813	0.0556982	0.174761	0.230631	0.969449	0.099065	0.35953	A2AS37	AI182371	Expressed sequence AI182371
12.158	11.6343	11.6877	11.9812	10.8713	11.7739	11.7111	11.8518	10.9073	12.2461	11.9414	11.7411	10.4653	11.105	10.8055	11.7969	11.8545	12.1173	11.9229	12.0269		+			animal organ morphogenesis [GO:0009887];cell differentiation [GO:0030154];chemical synaptic transmission [GO:0007268];negative regulation of P-type sodium:potassium-exchanging transporter activity [GO:1903407];negative regulation of sodium ion export across plasma membrane [GO:1903277];neuromuscular junction development [GO:0007528];neurotransmitter receptor metabolic process [GO:0045213];plasma …	axonal growth cone [GO:0044295];basement membrane [GO:0005604];cell surface [GO:0009986];collagen-containing extracellular matrix [GO:0062023];extracellular region [GO:0005576];extracellular space [GO:0005615];glutamatergic synapse [GO:0098978];Golgi lumen [GO:0005796];integral component of membrane [GO:0016021];sarcolemma [GO:0042383];synapse [GO:0045202];synaptic cleft [GO:0043083]	acetylcholine receptor regulator activity [GO:0030548];ATPase inhibitor activity [GO:0042030];BMP binding [GO:0036122];calcium ion binding [GO:0005509];chondroitin sulfate binding [GO:0035374];dystroglycan binding [GO:0002162];heparan sulfate proteoglycan binding [GO:0043395];sialic acid binding [GO:0033691];transforming growth factor beta binding [GO:0050431];transmembrane transporter binding [G…					0.035439	0.928645	0.0315338	0.0767938	1.48486	0.0182096	0.732028	1.90627	0.510209	0.63008	-0.245656	-0.753349	0.627047	0.813877	0.454839	0.999604	A2ASQ1	Agrn	Agrin
18.7664	19.1122	18.9481	18.8189	19.496	20.1128	19.6625	20.1606	20.1329	20.6045	19.755	19.3788	19.1804	19.3371	19.3887	19.5281	20.2347	19.6919	20.0995	20.0422	+	+			adult heart development [GO:0007512];cardiac muscle cell development [GO:0055013];cardiac muscle contraction [GO:0060048];cardiac muscle hypertrophy [GO:0003300];cardiac muscle tissue morphogenesis [GO:0055008];cardiac myofibril assembly [GO:0055003];detection of muscle stretch [GO:0035995];forward locomotion [GO:0043056];heart development [GO:0007507];heart growth [GO:0060419];heart morphogenesi…	A band [GO:0031672];condensed nuclear chromosome [GO:0000794];I band [GO:0031674];M band [GO:0031430];muscle myosin complex [GO:0005859];myofibril [GO:0030016];sarcomere [GO:0030017];striated muscle thin filament [GO:0005865];Z disc [GO:0030018]	actin filament binding [GO:0051015];actinin binding [GO:0042805];ankyrin binding [GO:0030506];ATP binding [GO:0005524];calcium ion binding [GO:0005509];calmodulin binding [GO:0005516];enzyme binding [GO:0019899];identical protein binding [GO:0042802];muscle alpha-actinin binding [GO:0051371];protease binding [GO:0002020];protein kinase binding [GO:0019901];protein self-association [GO:0043621];pr…					3.27617	0.000516683	1.10634	3.70406	1.85996	0.0164474	0.511289	1.94532	0.505924	0.645807	0.215393	0.718984	1.32915	0.701338	-0.379657	-1.45057	A2ASS6	Ttn	Titin
20.7429	17.6952	18.4526	18.4459	17.7631	16.1566	16.6071	15.9749	16.6877	15.1298	17.441	17.9585	17.6415	18.3259	17.8524	16.9648	15.6689	16.0118	16.3798	16.8057	+	+			aerobic respiration [GO:0009060];mitochondrial electron transport, ubiquinol to cytochrome c [GO:0006122]	mitochondrial inner membrane [GO:0005743];mitochondrial respiratory chain complex III [GO:0005750];mitochondrion [GO:0005739]	protein-containing complex binding [GO:0044877]	MitoCarta3.0	literature, APEX_IMS, yeast mito homolog++, mito protein domain+, induction, coexpression++, MS/MS++	MIM	OXPHOS > Complex III > CIII subunits;OXPHOS > OXPHOS subunits	2.42691	0.000812183	-2.50873	-3.47877	3.08727	0.000257113	-1.47765	-3.84883	0.293047	0.741856	-0.254985	-0.543502	0.670064	0.770343	0.776097	1.15044	P99028	Uqcrh	Cytochrome b-c1 complex subunit 6, mitochondrial
21.2997	18.1995	19.0959	19.5541	18.9527	17.7148	17.0993	17.0499	17.1366	15.8301	18.0093	18.47	18.1802	18.3722	18.7912	17.4846	16.8606	16.7331	16.2156	18.577	+	+			actin filament polymerization [GO:0030041];protein repair [GO:0030091];response to oxidative stress [GO:0006979]	cytoplasm [GO:0005737];mitochondrion [GO:0005739]	actin binding [GO:0003779];L-methionine-(R)-S-oxide reductase activity [GO:0033745];peptide-methionine (R)-S-oxide reductase activity [GO:0033743];zinc ion binding [GO:0008270]	MitoCarta3.0	APEX_matrix, targetP signal+, yeast mito homolog+, mito protein domain, coexpression, MS/MS++	Matrix	Metabolism > Detoxification > ROS and glutathione metabolism;Metabolism > Sulfur metabolism	2.44624	0.000804774	-2.45426	-3.49172	1.63084	0.00773958	-1.19041	-2.26318	0.159015	0.854608	-0.208071	-0.34168	1.07704	0.618098	1.05579	1.66349	Q78J03	Msrb2	Methionine-R-sulfoxide reductase B2, mitochondrial
14.2901	14.2426	13.494	13.9023	13.9945	14.1613	13.5602	14.7571	14.0298	14.5983	13.7584	13.6736	13.8097	13.5668	13.0243	14.5201	14.5493	15.0106	15.0499	14.8899		+			myofibril assembly [GO:0030239];protein ubiquitination [GO:0016567];regulation of lateral pseudopodium assembly [GO:0031275];regulation of myoblast differentiation [GO:0045661];regulation of myoblast proliferation [GO:2000291];regulation of skeletal muscle cell differentiation [GO:2001014];sarcomere organization [GO:0045214];skeletal muscle cell differentiation [GO:0035914];skeletal muscle fiber …	Cul3-RING ubiquitin ligase complex [GO:0031463];cytoplasm [GO:0005737];cytoskeleton [GO:0005856];cytosol [GO:0005829];endoplasmic reticulum membrane [GO:0005789];M band [GO:0031430];nucleoplasm [GO:0005654];plasma membrane [GO:0005886];pseudopodium [GO:0031143];ruffle [GO:0001726];sarcoplasmic reticulum membrane [GO:0033017]						0.416848	0.394825	0.236602	0.664022	3.87168	5.74887e-05	1.2374	4.39874	1.37608	0.223264	-0.582659	-1.7082	1.1475	0.724154	0.418138	1.38868	A2AUC9	Klhl41	Kelch-like protein 41
NaN	NaN	NaN	NaN	NaN	NaN	NaN	NaN	NaN	NaN	NaN	NaN	NaN	NaN	NaN	NaN	NaN	NaN	NaN	NaN					carbohydrate metabolic process [GO:0005975];lipid glycosylation [GO:0030259]	Golgi apparatus [GO:0005794];membrane [GO:0016020];vesicle [GO:0031982]	glycosyltransferase activity [GO:0016757];hexosyltransferase activity [GO:0016758]					NaN	1	0	NaN	NaN	1	0	NaN	NaN	1	0	NaN	NaN	1	0	NaN	A2AUQ8	4930402F06Rik	RIKEN cDNA 4930402F06 gene
15.6424	13.5462	14.2438	14.8232	14.0713	12.6623	12.2958	12.552	11.0452	11.5146	13.6589	13.9198	14.1314	13.6506	14.3123	12.2958	12.1984	13.2898	12.0432	13.2722	+	+			glycine decarboxylation via glycine cleavage system [GO:0019464];protein lipoylation [GO:0009249]	cytoplasm [GO:0005737];glycine cleavage complex [GO:0005960];mitochondrion [GO:0005739]	aminomethyltransferase activity [GO:0004047];enzyme binding [GO:0019899]	MitoCarta3.0	literature, APEX_matrix, targetP signal+, yeast mito homolog, mito protein domain+, MS/MS	Matrix	Metabolism > Amino acid metabolism > Glycine cleavage system;Metabolism > Amino acid metabolism > Glycine metabolism;Metabolism > Lipid metabolism > Lipoate insertion	3.05577	0.000228869	-2.4514	-4.25262	2.61113	0.000973303	-1.31474	-3.26802	0.735956	0.394811	-0.605892	-1.17345	0.696961	0.789523	0.530774	1.1038	Q91WK5	Gcsh	Glycine cleavage system H protein, mitochondrial
NaN	NaN	NaN	NaN	NaN	9.93137	9.33927	9.83911	9.47664	10.4173	NaN	NaN	NaN	NaN	NaN	NaN	8.18482	9.63149	10.139	8.51625					cell migration [GO:0016477];epidermis development [GO:0008544];epithelial cell-cell adhesion [GO:0090136];gene expression [GO:0010467];lymph circulation [GO:0003017];lymph vessel development [GO:0001945];lymph vessel morphogenesis [GO:0036303];Tie signaling pathway [GO:0048014];tight junction organization [GO:0120193]	cytoplasm [GO:0005737];extracellular matrix [GO:0031012];extracellular region [GO:0005576];extracellular space [GO:0005615];membrane [GO:0016020];nucleus [GO:0005634]	calcium ion binding [GO:0005509];chromatin binding [GO:0003682]					NaN	1	0	NaN	NaN	1	0	NaN	0.746746	0.378595	0.682866	1.2249	NaN	1	0	NaN	A2AVA0	Svep1	Sushi, von Willebrand factor type A, EGF and pentraxin domain-containing protein 1
NaN	10.1009	NaN	NaN	NaN	11.0625	9.55422	10.3503	11.1719	11.0765	NaN	9.12834	NaN	NaN	9.15075	11.3386	11.2157	10.9057	12.1304	10.8848		+				integral component of membrane [GO:0016021]	transmembrane transporter activity [GO:0022857]					NaN	1	0	NaN	2.63014	0.000456173	2.1555	4.49968	0.894478	0.326956	-0.651961	-1.34856	NaN	1	0	NaN	A2AVZ9	Slc43a3	Equilibrative nucleobase transporter 1
9.37375	10.013	9.22868	8.96226	9.84805	10.7371	10.5591	11.0252	10.5163	11.0641	10.6662	9.73896	10.2358	9.91961	8.96589	10.6294	10.4139	10.6837	10.958	10.3799	+	+			activation of GTPase activity [GO:0090630];cell cycle [GO:0007049];intracellular protein transport [GO:0006886];regulation of GTPase activity [GO:0043087]	cytosol [GO:0005829];microtubule organizing center [GO:0005815]	GTPase activator activity [GO:0005096];small GTPase binding [GO:0031267]					3.35613	0.000300326	1.29522	3.97116	1.3295	0.0259518	0.707692	1.76305	0.507109	0.678831	0.167385	0.656915	0.591502	0.824254	-0.420139	-0.947224	A2AWA9	Rabgap1	Rab GTPase-activating protein 1
8.95998	9.00964	NaN	NaN	8.57669	10.7425	10.2782	11.0178	9.84538	11.1421	NaN	NaN	6.33209	8.52069	8.41388	10.0468	10.601	10.6177	10.8949	10.3204	+	+			actin cytoskeleton organization [GO:0030036];positive regulation of stress fiber assembly [GO:0051496];SREBP signaling pathway [GO:0032933]	cytosol [GO:0005829]	GTPase activator activity [GO:0005096];guanyl-nucleotide exchange factor activity [GO:0005085]					2.70405	0.000593128	1.75642	4.02389	2.58433	0.000353982	2.74063	4.18549	0.149859	0.882385	0.109011	0.286121	0.685542	0.75467	1.09322	1.32445	A2AWP8	Arhgef10l	Rho guanine nucleotide exchange factor 10-like protein
10.0118	11.1643	10.326	10.8295	9.61894	11.197	10.8538	10.8158	10.6896	11.4529	9.93154	NaN	10.8041	NaN	10.2648	10.9808	11.0259	10.4907	10.419	11.0192					Mo-molybdopterin cofactor biosynthetic process [GO:0006777];protein urmylation [GO:0032447];tRNA thio-modification [GO:0034227];tRNA wobble position uridine thiolation [GO:0002143];tRNA wobble uridine modification [GO:0002098]	cytoplasm [GO:0005737];cytosol [GO:0005829]	ATP binding [GO:0005524];metal ion binding [GO:0046872];molybdopterin-synthase adenylyltransferase activity [GO:0061605];molybdopterin-synthase sulfurtransferase activity [GO:0061604];nucleotidyltransferase activity [GO:0016779];sulfurtransferase activity [GO:0016783];thiosulfate sulfurtransferase activity [GO:0004792];URM1 activating enzyme activity [GO:0042292]					1.07343	0.0584688	0.611724	1.48968	0.881348	0.102768	0.453664	1.26077	0.515803	0.64501	0.214699	0.725643	0.0479373	0.984844	0.056639	0.110332	A2BDX3	Mocs3	Adenylyltransferase and sulfurtransferase MOCS3
NaN	7.77907	NaN	NaN	NaN	8.46897	NaN	8.43882	7.8479	9.18042	9.0922	8.55423	NaN	NaN	NaN	NaN	9.15249	8.32862	9.43515	8.04613					maturation of 5.8S rRNA [GO:0000460];maturation of LSU-rRNA [GO:0000470]	Las1 complex [GO:0090730];MLL1 complex [GO:0071339];nucleolus [GO:0005730];preribosome, large subunit precursor [GO:0030687]	endonuclease activity [GO:0004519]					NaN	1	0	NaN	0.0546609	0.880594	-0.0826139	-0.132992	0.24367	0.774678	-0.256572	-0.486132	NaN	1	0	NaN	A2BE28	Las1l	Ribosomal biogenesis protein LAS1L
11.5412	9.29762	NaN	NaN	NaN	NaN	11.352	NaN	NaN	NaN	10.9979	9.21973	9.29924	NaN	NaN	10.1507	9.77172	10.1778	NaN	9.85421					G protein-coupled receptor signaling pathway [GO:0007186];sensory perception of smell [GO:0007608]	integral component of membrane [GO:0016021];plasma membrane [GO:0005886]	G protein-coupled receptor activity [GO:0004930];odorant binding [GO:0005549];olfactory receptor activity [GO:0004984]					NaN	1	0	NaN	0.10967	0.771643	0.149669	0.249341	NaN	1	0	NaN	0.193317	0.962539	0.580454	0.474874	A2BHP7;L7MU57	Olfr1158;Olfr1154	Olfactory receptor
13.5115	14.6459	12.3933	13.4219	13.9138	14.2562	12.9597	15.2854	14.0022	15.4324	12.3193	12.8894	12.7701	12.9163	11.4858	13.22	13.4237	15.2627	14.8143	13.0079		+			aerobic respiration [GO:0009060];behavior [GO:0007610];cellular response to lipid [GO:0071396];cellular response to testosterone stimulus [GO:0071394];energy reserve metabolic process [GO:0006112];glucose homeostasis [GO:0042593];heat generation [GO:0031649];locomotor rhythm [GO:0045475];mitochondrion morphogenesis [GO:0070584];negative regulation of gluconeogenesis [GO:0045721];negative regulati…	cytosol [GO:0005829];extracellular space [GO:0005615];nucleus [GO:0005634]	insulin-activated receptor activity [GO:0005009];odorant binding [GO:0005549];pheromone binding [GO:0005550];small molecule binding [GO:0036094]					0.694788	0.122973	0.809886	1.1865	1.61529	0.00665477	1.46955	2.33157	0.290917	0.712797	0.441472	0.59414	1.37806	0.515665	1.10113	1.98373	A2BIM8;A2BIN1;A2CEK7;B5X0G2;P02762;P04938;Q4FZE8	Mup18;Mup10;Mup14;Mup17;Mup6;Mup11;Mup22	Major urinary protein 18;Major urinary protein 10;Major urinary protein 12;Major urinary protein 17;Major urinary protein 6;Major urinary protein 11;Major urinary protein 1
14.0716	13.5934	14.658	14.227	14.2618	13.0869	14.3849	14.0452	13.7835	14.105	14.3287	14.6168	14.6778	14.7283	14.7851	13.8761	13.5771	13.6311	13.9715	13.7223		+			adult locomotory behavior [GO:0008344];axon guidance [GO:0007411];axonogenesis [GO:0007409];central nervous system development [GO:0007417];habituation [GO:0046959];intracellular signal transduction [GO:0035556];lactation [GO:0007595];maternal behavior [GO:0042711];maternal process involved in parturition [GO:0060137];memory [GO:0007613];modification of postsynaptic actin cytoskeleton [GO:0098885…	cytoskeleton [GO:0005856];cytosol [GO:0005829];glutamatergic synapse [GO:0098978];neuron projection [GO:0043005];neuronal cell body [GO:0043025];nucleoplasm [GO:0005654];perinuclear region of cytoplasm [GO:0048471];postsynaptic density [GO:0014069];presynapse [GO:0098793]	ATP binding [GO:0005524];enzyme binding [GO:0019899];guanyl-nucleotide exchange factor activity [GO:0005085];metal ion binding [GO:0046872];protein serine kinase activity [GO:0106310];protein threonine kinase activity [GO:0106311]					0.463696	0.337678	-0.281251	-0.741051	4.3661	0.00014653	-0.871727	-4.17599	0.218942	0.835502	0.125478	0.377432	1.40078	0.622031	-0.464999	-1.60594	A2CG49	Kalrn	Kalirin
NaN	6.02333	NaN	NaN	NaN	7.89026	8.45796	7.52969	9.08666	8.44639	NaN	NaN	NaN	NaN	NaN	NaN	8.14428	8.35928	8.76081	9.2218					positive regulation of triglyceride transport [GO:1905885]	integral component of membrane [GO:0016021]	guanyl-nucleotide exchange factor activity [GO:0005085]					NaN	1	0	NaN	NaN	1	0	NaN	0.412794	0.647194	-0.33935	-0.725845	NaN	1	0	NaN	A2RSQ0	Dennd5b	DENN domain-containing protein 5B
7.02864	9.02933	8.46119	7.84808	NaN	7.98084	NaN	9.15009	NaN	9.56376	8.93338	NaN	NaN	NaN	NaN	NaN	8.71693	9.23476	9.19004	9.82844					adult behavior [GO:0030534];adult locomotory behavior [GO:0008344];tRNA N2-guanine methylation [GO:0002940]	nucleus [GO:0005634]	metal ion binding [GO:0046872];tRNA (guanine-N2-)-methyltransferase activity [GO:0004809];tRNA binding [GO:0000049]					0.575491	0.172241	0.806421	1.08413	NaN	1	0	NaN	0.296865	0.72282	-0.344312	-0.594205	NaN	1	0	NaN	A2RSY6	Trmt1l	TRMT1-like protein
9.22718	10.7365	10.9245	10.5715	10.0799	10.5787	10.205	7.55755	10.2045	10.4907	10.5984	10.6216	10.8227	11.5912	10.1858	11.0423	10.6921	10.997	11.133	11.3297					adenosine metabolic process [GO:0046085];allantoin biosynthetic process [GO:0019428];allantoin metabolic process [GO:0000255];AMP catabolic process [GO:0006196];dAMP catabolic process [GO:0046059];dGMP catabolic process [GO:0046055];IMP catabolic process [GO:0006204];purine nucleoside monophosphate catabolic process [GO:0009128]	cytosol [GO:0005829]	5'-nucleotidase activity [GO:0008253];IMP 5'-nucleotidase activity [GO:0050483];magnesium ion binding [GO:0000287];nucleotide binding [GO:0000166]					0.337949	0.388015	-0.500629	-0.672961	0.508932	0.306518	0.274889	0.777624	1.18516	0.192124	-1.23151	-1.81951	0.573267	0.826037	-0.455993	-0.945455	A3KFX0	Nt5c1a	Cytosolic 5'-nucleotidase 1A
13.3233	13.8872	12.9552	12.7096	13.0797	13.1671	12.7721	13.6018	13.0874	13.9093	13.445	12.8887	13.3948	12.9743	11.9881	13.9456	13.886	13.9914	13.843	13.4314		+			proteolysis [GO:0006508];regulation of cellular protein metabolic process [GO:0032268]	nucleoplasm [GO:0005654]	dipeptidase activity [GO:0016805];identical protein binding [GO:0042802]					0.160115	0.724907	0.116536	0.304006	1.86179	0.00688165	0.881322	2.31668	1.28627	0.250595	-0.511942	-1.57949	0.332414	0.935341	0.252844	0.588452	A3KG59	Pm20d2	Xaa-Arg dipeptidase
8.92544	11.7125	14.2238	14.7546	12.9722	11.0126	10.942	10.3494	10.1345	10.4211	13.1032	13.7445	13.132	13.3742	14.1775	9.87033	10.9063	11.2281	9.39592	10.1515	+	+			centriole-centriole cohesion [GO:0010457];cilium organization [GO:0044782];protein localization [GO:0008104];regulation of cilium assembly [GO:1902017];spermatid development [GO:0007286]	centriolar subdistal appendage [GO:0120103];centriole [GO:0005814];centrosome [GO:0005813];ciliary basal body [GO:0036064];ciliary transition fiber [GO:0097539];cilium [GO:0005929];cytoplasm [GO:0005737];microtubule [GO:0005874];outer dense fiber [GO:0001520];sperm flagellum [GO:0036126];spindle pole [GO:0000922]	small GTPase binding [GO:0031267];structural constituent of cytoskeleton [GO:0005200]					0.989642	0.0355798	-1.94577	-1.68438	4.41582	0	-3.19586	-6.49032	0.294243	0.7391	0.261499	0.547873	0.421835	0.852881	-0.988595	-0.851737	A3KGV1	Odf2	Outer dense fiber protein 2
13.6717	14.2173	13.6804	13.7564	13.8564	13.2287	12.692	13.626	13.2112	13.5079	13.8325	13.885	14.0595	13.8931	12.9154	14.0918	13.693	13.9253	14.2349	13.7364	+											1.81035	0.016253	-0.583282	-2.00901	0.436868	0.389757	0.21919	0.667055	2.13488	0.108538	-0.683138	-2.34321	0.211656	0.96803	0.119334	0.364285	A3KMP2	Ttc38	Tetratricopeptide repeat protein 38
9.85332	10.7305	NaN	12.1862	8.74021	NaN	9.72206	14.5712	10.7818	10.4719	10.9505	11.3135	NaN	12.0634	9.81086	10.5767	11.268	10.6049	13.0654	12.0555						cytoplasm [GO:0005737];intermediate filament [GO:0005882]	structural molecule activity [GO:0005198]					0.328825	0.362345	1.00919	0.717797	0.300177	0.433503	0.479523	0.61802	0.040718	0.953779	-0.127358	-0.106763	0.32184	0.91125	-0.657025	-0.680393	A6BLY7	Krt28	Keratin, type I cytoskeletal 28
9.74489	9.702	9.80808	9.9462	9.75623	11.5929	11.2169	12.2792	11.924	12.4252	10.0098	9.58409	9.7162	9.49217	9.6103	11.9812	11.9533	12.478	12.5606	12.0245	+	+			axon regeneration [GO:0031103];cellular response to nitric oxide [GO:0071732];cobalamin metabolic process [GO:0009235];homocysteine metabolic process [GO:0050667];methionine biosynthetic process [GO:0009086];methionine metabolic process [GO:0006555];protein methylation [GO:0006479];response to axon injury [GO:0048678];tetrahydrofolate metabolic process [GO:0046653]	cytosol [GO:0005829]	amino acid binding [GO:0016597];cobalamin binding [GO:0031419];folic acid binding [GO:0005542];methionine synthase activity [GO:0008705];methyltransferase activity [GO:0008168];zinc ion binding [GO:0008270]					4.83703	0	2.09616	6.44188	6.5938	0	2.51702	9.71461	0.584082	0.559359	-0.31189	-0.872142	0.520186	0.94234	0.108969	0.548293	A6H5Y3	Mtr	Methionine synthase
NaN	NaN	NaN	NaN	NaN	9.82189	NaN	10.3423	NaN	10.438	NaN	NaN	NaN	NaN	NaN	8.51901	NaN	10.422	10.3621	NaN					exocytosis [GO:0006887];Golgi to plasma membrane transport [GO:0006893];intracellular protein transport [GO:0006886];vesicle tethering involved in exocytosis [GO:0090522]	exocyst [GO:0000145];membrane [GO:0016020]						NaN	1	0	NaN	NaN	1	0	NaN	0.264667	0.73705	0.433021	0.574861	NaN	1	0	NaN	A6H5Z3	Exoc6b	Exocyst complex component 6B
24.5815	24.3698	24.4271	24.2678	23.5131	22.102	22.6529	21.5449	21.8717	21.029	22.972	23.8868	23.7148	23.7654	24.0321	21.2585	21.4421	20.8399	20.3289	20.7203	+	+			activation of cysteine-type endopeptidase activity involved in apoptotic process by cytochrome c [GO:0008635];apoptotic process [GO:0006915];hydrogen peroxide metabolic process [GO:0042743];mitochondrial electron transport, cytochrome c to oxygen [GO:0006123];mitochondrial electron transport, ubiquinol to cytochrome c [GO:0006122];positive regulation of cysteine-type endopeptidase activity involv…	cytosol [GO:0005829];mitochondrial intermembrane space [GO:0005758];mitochondrion [GO:0005739];myelin sheath [GO:0043209];nucleus [GO:0005634];respirasome [GO:0070469]	electron transfer activity [GO:0009055];enzyme binding [GO:0019899];heme binding [GO:0020037];metal ion binding [GO:0046872]	MitoCarta3.0	literature, APEX_IMS, yeast mito homolog+, Rickettsial homolog, mito protein domain+, MS/MS++	IMS	Metabolism > Electron carriers > Cytochromes;Metabolism > Metals and cofactors > Heme-containing proteins;Mitochondrial dynamics and surveillance > Apoptosis;OXPHOS > Cytochrome C;OXPHOS > OXPHOS subunits	4.05823	4.66472e-05	-2.39177	-5.56772	5.13676	0	-2.75627	-7.44704	1.5973	0.136267	0.922159	2.11499	1.18041	0.657053	0.557664	1.5402	P62897	Cycs	Cytochrome c, somatic
10.7912	NaN	NaN	9.41555	11.3002	NaN	NaN	9.27478	NaN	NaN	11.5501	NaN	NaN	NaN	9.3924	NaN	NaN	NaN	7.90989	NaN					cellular response to DNA damage stimulus [GO:0006974];methylation [GO:0032259];regulation of response to DNA damage stimulus [GO:2001020]		enzyme binding [GO:0019899];fructose 6-phosphate aldolase activity [GO:0097023];fructose-1-phosphatase activity [GO:0103026];metal ion binding [GO:0046872];phosphatase activity [GO:0016791];protein carboxyl O-methyltransferase activity [GO:0051998];protein-glutamate O-methyltransferase activity [GO:0008983];S-adenosylmethionine-dependent methyltransferase activity [GO:0008757]					NaN	1	0	NaN	NaN	1	0	NaN	NaN	1	0	NaN	0.0092483	0.980292	0.031071	0.026246	A6H630	Armt1	Damage-control phosphatase ARMT1
9.60729	10.1271	NaN	10.8566	8.7889	10.1381	9.55093	9.92206	9.70482	10.298	10.5583	8.00272	NaN	11.7665	7.22714	NaN	9.62124	9.46262	10.0406	10.0357					cell migration involved in sprouting angiogenesis [GO:0002042];negative regulation of cell migration involved in sprouting angiogenesis [GO:0090051];negative regulation of vascular endothelial growth factor receptor signaling pathway [GO:0030948]	basement membrane [GO:0005604];collagen-containing extracellular matrix [GO:0062023];extracellular matrix [GO:0031012];extracellular space [GO:0005615]						0.0676657	0.864746	0.0778263	0.151839	0.14159	0.686311	0.401351	0.341499	0.274806	0.800112	0.132756	0.440277	0.151538	0.968437	0.45628	0.364811	A6H6E2	Mmrn2	Multimerin-2
10.3092	9.77006	10.2429	10.5652	10.2924	10.9061	11.012	10.8338	10.7268	11.1183	10.3714	9.03512	9.24401	9.97296	9.94726	11.1082	11.0661	10.9764	10.5025	11.1115	+	+			cellular response to insulin stimulus [GO:0032869];protein localization to plasma membrane [GO:0072659];protein transport [GO:0015031];regulation of Rab protein signal transduction [GO:0032483]	cytoplasmic vesicle [GO:0031410];cytoplasmic vesicle membrane [GO:0030659];cytosol [GO:0005829];Golgi apparatus [GO:0005794];insulin-responsive compartment [GO:0032593];intracellular membrane-bounded organelle [GO:0043231];plasma membrane [GO:0005886];retromer complex [GO:0030904]	guanyl-nucleotide exchange factor activity [GO:0005085]					2.80016	0.00306239	0.683472	2.77746	2.71124	0.00084549	1.23881	3.31286	0.092391	0.942537	-0.0335505	-0.143483	1.00208	0.721556	0.521783	1.37266	A6H8H2	Dennd4c	DENN domain-containing protein 4C
NaN	NaN	NaN	NaN	NaN	NaN	9.54383	10.4283	9.9417	10.7647	NaN	NaN	NaN	NaN	NaN	10.0049	9.57377	10.5947	10.1983	NaN					small GTPase mediated signal transduction [GO:0007264]	focal adhesion [GO:0005925];lamellipodium [GO:0030027]	GTPase activator activity [GO:0005096];SH3 domain binding [GO:0017124]					NaN	1	0	NaN	NaN	1	0	NaN	0.080884	0.931859	0.0766945	0.17346	NaN	1	0	NaN	A6X8Z5	Arhgap31	Rho GTPase-activating protein 31
NaN	10.18	NaN	NaN	NaN	10.1928	10.3111	10.695	10.5374	11.1882	11.3035	NaN	NaN	NaN	NaN	11.5688	10.1005	10.3417	10.3158	NaN					protein C-linked glycosylation via 2'-alpha-mannosyl-L-tryptophan [GO:0018406]	integral component of membrane [GO:0016021];nuclear inner membrane [GO:0005637]	mannosyltransferase activity [GO:0000030]					NaN	1	0	NaN	NaN	1	0	NaN	0.00306499	0.990386	0.00322652	0.00711846	NaN	1	0	NaN	A6X919	Dpy19l1	Probable C-mannosyltransferase DPY19L1
12.7265	13.3836	12.6019	12.0581	13.8986	13.1415	12.5438	13.6181	12.6775	13.3008	11.9081	12.3137	12.1168	11.8549	11.7411	12.4688	12.603	13.9592	14.3259	12.6583		+			acute-phase response [GO:0006953];hyaluronan metabolic process [GO:0030212];response to cytokine [GO:0034097]	collagen-containing extracellular matrix [GO:0062023];cytoplasm [GO:0005737];extracellular space [GO:0005615];plasma membrane [GO:0005886]	serine-type endopeptidase inhibitor activity [GO:0004867]					0.122996	0.769674	0.122588	0.257027	1.78308	0.00556156	1.21614	2.4213	0.127476	0.890791	-0.146723	-0.273286	1.64536	0.470019	0.946827	2.17056	A6X935	Itih4	Inter alpha-trypsin inhibitor, heavy chain 4
21.8839	21.465	21.9421	21.2272	22.3191	21.546	23.051	22.3678	21.4904	21.9093	23.4534	23.2056	22.5898	22.914	21.6536	22.919	22.8547	21.8066	22.4121	22.3214					cellular oxidant detoxification [GO:0098869];hydrogen peroxide catabolic process [GO:0042744]	extracellular space [GO:0005615];haptoglobin-hemoglobin complex [GO:0031838];hemoglobin complex [GO:0005833]	heme binding [GO:0020037];hemoglobin alpha binding [GO:0031721];hemoglobin beta binding [GO:0031722];hemoglobin binding [GO:0030492];metal ion binding [GO:0046872];organic acid binding [GO:0043177];oxygen binding [GO:0019825];oxygen carrier activity [GO:0005344];protein-containing complex binding [GO:0044877]					0.392069	0.380471	0.305423	0.682071	0.353823	0.413938	-0.300539	-0.636435	0.519416	0.567988	-0.389878	-0.859315	1.57848	0.491393	-0.99584	-2.13424	A8DUK4	Hbb-bs	Beta-globin
16.3588	16.2024	16.7368	16.8721	16.2824	18.1895	18.1247	17.8536	17.938	17.8244	16.3047	16.6546	16.6386	16.7117	16.8414	17.2296	17.1791	17.1993	17.0808	17.1512	+	+		+	bile acid biosynthetic process [GO:0006699];C21-steroid hormone biosynthetic process [GO:0006700];calcitriol biosynthetic process from calciol [GO:0036378];cholesterol catabolic process [GO:0006707];cholesterol metabolic process [GO:0008203]	mitochondrial envelope [GO:0005740];mitochondrial inner membrane [GO:0005743];mitochondrion [GO:0005739]	cholestanetetraol 26-dehydrogenase activity [GO:0047748];cholestanetriol 26-monooxygenase activity [GO:0047749];cholesterol 26-hydroxylase activity [GO:0031073];cholesterol 7-alpha-monooxygenase activity [GO:0008123];cholesterol monooxygenase (side-chain-cleaving) activity [GO:0008386];heme binding [GO:0020037];Hsp70 protein binding [GO:0030544];iron ion binding [GO:0005506];vitamin D3 25-hydroxy…	MitoCarta3.0	literature, targetP signal+, mito protein domain, MS/MS++	MIM	Metabolism > Lipid metabolism > Cholesterol, bile acid, steroid synthesis;Metabolism > Metals and cofactors > Heme-containing proteins	5.038	0	1.49553	5.9561	3.40343	0.00248556	0.537792	2.79566	5.25729	0.006	0.818052	4.61503	0.39122	0.945378	-0.13969	-0.53862	Q9DBG1	Cyp27a1	Sterol 26-hydroxylase, mitochondrial
20.0385	20.1096	20.1774	19.5528	20.1595	20.8861	20.3906	20.8419	20.6124	21.2616	20.4028	20.6942	20.1192	20.3614	20.5786	20.2915	20.9423	20.347	20.6991	20.4713	+				cellular response to starvation [GO:0009267]	myofibril [GO:0030016];myosin complex [GO:0016459]	actin filament binding [GO:0051015];ATP binding [GO:0005524];motor activity [GO:0003774]					2.54854	0.00309658	0.790994	2.76141	0.331128	0.565515	0.11896	0.465403	0.64664	0.567688	0.248322	0.858848	1.62223	0.611913	-0.423712	-1.67922	B1AR69	Myh13	Myosin, heavy polypeptide 13, skeletal muscle
12.9188	11.3958	11.9566	10.75	10.5962	9.36966	10.1791	8.39505	8.91595	8.80862	11.1572	11.8906	12.2625	12.1426	12.6007	9.1479	9.55785	10.1036	6.42971	9.48565	+	+			mitochondrial respiratory chain complex I assembly [GO:0032981]	mitochondrial respiratory chain complex I [GO:0005747];mitochondrion [GO:0005739]		MitoCarta3.0	literature, APEX_IMS, APEX_matrix, targetP signal+, coexpression++, MS/MS++	MIM	OXPHOS > Complex I > CI subunits;OXPHOS > OXPHOS subunits	2.74168	0.000371197	-2.38979	-3.84024	2.66205	0.000260684	-3.0658	-3.87581	0.097732	0.911033	0.188734	0.231568	0.45827	0.857805	-0.487272	-0.827414	O09111	Ndufb11	NADH dehydrogenase [ubiquinone] 1 beta subcomplex subunit 11, mitochondrial
10.1288	10.7923	8.95385	9.51126	9.20605	11.1204	10.7538	10.4609	10.8603	10.2018	8.17661	9.13369	NaN	9.43301	9.81614	10.6816	10.632	11.1487	10.7662	10.5466	+	+			peroxisome organization [GO:0007031];protein import into peroxisome matrix [GO:0016558]	integral component of peroxisomal membrane [GO:0005779];peroxisomal membrane [GO:0005778];peroxisome [GO:0005777]	metal ion binding [GO:0046872];protein C-terminus binding [GO:0008022]					1.5039	0.0146236	0.960973	2.04986	2.75611	0.000478182	1.61516	3.75938	0.153531	0.897989	-0.075602	-0.260025	0.563577	0.816154	0.578588	0.986389	B1AUE5	Pex10	Peroxisome biogenesis factor 10
11.1704	11.766	10.5719	10.4005	11.131	11.974	12.0167	12.7051	12.3403	12.6199	11.9282	11.1215	10.6706	11.2874	10.0637	11.6223	12.0036	12.4341	12.7093	12.2384	+	+			cytoplasmic translational initiation [GO:0002183];hippocampus development [GO:0021766];oligodendrocyte development [GO:0014003];response to glucose [GO:0009749];response to heat [GO:0009408];response to peptide hormone [GO:0043434];T cell receptor signaling pathway [GO:0050852];translational initiation [GO:0006413]	cytoplasm [GO:0005737];eukaryotic translation initiation factor 2B complex [GO:0005851];guanyl-nucleotide exchange factor complex [GO:0032045]	guanyl-nucleotide exchange factor activity [GO:0005085];nucleotidyltransferase activity [GO:0016779];translation initiation factor activity [GO:0003743]					2.77954	0.000861157	1.32324	3.43661	1.94701	0.00396095	1.18727	2.56599	0.220722	0.833743	0.129644	0.382985	0.00541479	0.979401	-0.00632629	-0.0127841	B1AUN2	Eif2b3	Eukaryotic translation initiation factor 2B, subunit 3
NaN	NaN	NaN	NaN	NaN	NaN	NaN	NaN	NaN	6.66339	NaN	NaN	NaN	NaN	NaN	NaN	NaN	NaN	NaN	NaN					negative regulation of axon extension [GO:0030517];negative regulation of cell migration [GO:0030336];negative regulation of fibroblast migration [GO:0010764];signal transduction [GO:0007165]	cytoplasm [GO:0005737];Golgi apparatus [GO:0005794];growth cone [GO:0030426];microtubule [GO:0005874]	GTPase activator activity [GO:0005096];identical protein binding [GO:0042802]					NaN	1	0	NaN	NaN	1	0	NaN	NaN	1	0	NaN	NaN	1	0	NaN	B1AUY3	Arhgap4	Rho GTPase-activating protein 4
9.22934	8.71605	NaN	NaN	NaN	10.7193	10.3622	10.6083	9.64024	10.9222	NaN	8.61752	NaN	NaN	NaN	9.64692	10.1344	10.7202	11.2504	9.9763	+				cellular response to interferon-gamma [GO:0071346];early endosome to late endosome transport [GO:0045022];endoderm development [GO:0007492];epidermal growth factor receptor signaling pathway [GO:0007173];fibroblast growth factor receptor signaling pathway [GO:0008543];formation of primary germ layer [GO:0001704];Golgi to endosome transport [GO:0006895];microtubule-based movement [GO:0007018];rece…	cytoplasm [GO:0005737];cytosol [GO:0005829];early endosome [GO:0005769];early endosome membrane [GO:0031901];endosome [GO:0005768];kinesin complex [GO:0005871];microtubule [GO:0005874];phagocytic vesicle [GO:0045335];spindle [GO:0005819]	ATP binding [GO:0005524];ATP-dependent microtubule motor activity, plus-end-directed [GO:0008574];microtubule binding [GO:0008017];microtubule motor activity [GO:0003777];phosphatidylinositol-3,4,5-trisphosphate binding [GO:0005547];phosphatidylinositol-3,4-bisphosphate binding [GO:0043325];phosphatidylinositol-3,5-bisphosphate binding [GO:0080025];phosphatidylinositol-3-phosphate binding [GO:003…					1.87147	0.00409966	1.47774	2.98405	NaN	1	0	NaN	0.108326	0.913461	0.104778	0.227091	NaN	1	0	NaN	B1AVY7	Kif16b	Kinesin-like protein KIF16B
10.3326	8.9823	NaN	NaN	9.54485	10.3732	9.88621	10.7432	10.2621	11.7078	10.2896	9.14943	9.42216	8.75696	8.43903	10.8365	10.9193	10.9529	11.1757	10.9627	+	+			female pregnancy [GO:0007565];lactation [GO:0007595];nucleoside metabolic process [GO:0009116];response to insulin [GO:0032868];UMP biosynthetic process [GO:0006222]	cytoplasm [GO:0005737];cytosol [GO:0005829];intracellular membrane-bounded organelle [GO:0043231];nucleoplasm [GO:0005654]	GTP binding [GO:0005525]					0.997323	0.0485774	0.974562	1.61705	3.21841	0.000145038	1.75802	4.16346	0.571624	0.541845	-0.374971	-0.903341	0.342681	0.914684	0.408482	0.668897	B1AVZ0	Uprt	Uracil phosphoribosyltransferase homolog
11.5404	11.5156	11.5768	11.4263	11.7011	8.66555	10.6044	7.13948	10.5588	NaN	11.9276	11.9993	12.5524	12.344	12.0001	8.79104	9.04212	9.9243	7.8282	9.10835	+	+			cellular response to reactive oxygen species [GO:0034614];glomerular basement membrane development [GO:0032836];homeostatic process [GO:0042592];inner ear development [GO:0048839];mitochondrial genome maintenance [GO:0000002];reactive oxygen species metabolic process [GO:0072593];regulation of mitochondrial DNA metabolic process [GO:1901858];regulation of reactive oxygen species metabolic process…	cytoplasm [GO:0005737];integral component of membrane [GO:0016021];mitochondrial inner membrane [GO:0005743];mitochondrion [GO:0005739];peroxisome [GO:0005777]	channel activity [GO:0015267]	MitoCarta3.0	literature, targetP signal, yeast mito homolog+, mito protein domain, coexpression, MS/MS++	MIM	Small molecule transport	1.78974	0.0035254	-2.30998	-2.7694	4.73853	0	-3.22586	-7.04787	0.140077	0.860409	0.303261	0.327554	2.83766	0.345561	-0.612615	-2.67414	P19258	Mpv17	Protein Mpv17
9.17321	10.5037	10.2244	9.51543	9.74796	10.9779	10.8023	11.5295	11.0784	11.7781	10.3211	10.0092	9.94073	9.95688	9.21009	10.9954	11.145	11.4035	11.4983	11.1428	+	+			protein deubiquitination [GO:0016579];ubiquitin-dependent protein catabolic process [GO:0006511]	cytosol [GO:0005829];nucleus [GO:0005634]	cysteine-type endopeptidase activity [GO:0004197];thiol-dependent deubiquitinase [GO:0004843]					2.78959	0.000808912	1.40031	3.49647	3.76225	5.79268e-05	1.3494	4.42336	0.00622484	0.988285	-0.00375137	-0.0123458	0.065215	0.984821	-0.0546568	-0.136196	B1AY13	Usp24	Ubiquitin carboxyl-terminal hydrolase 24
12.4198	12.1306	9.06212	11.4854	10.4148	11.0881	10.6641	10.5994	11.2852	11.1024	11.2405	10.3508	11.5047	NaN	9.20506	8.19394	10.3698	10.9598	10.3346	10.994					membrane depolarization during action potential [GO:0086010];muscle contraction [GO:0006936];neuronal action potential [GO:0019228];regulation of ion transmembrane transport [GO:0034765];response to bacterium [GO:0009617];sodium ion homeostasis [GO:0055078];sodium ion transmembrane transport [GO:0035725]	axon [GO:0030424];glial cell projection [GO:0097386];plasma membrane [GO:0005886];voltage-gated sodium channel complex [GO:0001518]	sodium channel activity [GO:0005272];voltage-gated ion channel activity [GO:0005244];voltage-gated sodium channel activity [GO:0005248]					0.0903585	0.810123	-0.154705	-0.211967	0.221039	0.552498	-0.404841	-0.482192	0.741976	0.368779	0.777421	1.23254	0.261911	0.938066	0.527285	0.564792	B1AYL1	Scn7a	Sodium channel protein
9.57322	10.2405	NaN	NaN	7.94472	10.8065	8.22813	10.639	9.19032	NaN	11.3707	9.06822	NaN	10.1287	8.68588	9.7618	9.25227	11.0268	9.84151	9.42429					blastocyst development [GO:0001824];cell morphogenesis [GO:0000902];generation of neurons [GO:0048699];mRNA export from nucleus [GO:0006406];mRNA processing [GO:0006397];negative regulation of neuron projection development [GO:0010977];neuron development [GO:0048666];poly(A)+ mRNA export from nucleus [GO:0016973];regulation of gene expression [GO:0010468];regulation of mRNA export from nucleus [G…	nuclear speck [GO:0016607];nucleus [GO:0005634];THO complex [GO:0000347];THO complex part of transcription export complex [GO:0000445];transcription export complex [GO:0000346]	mRNA binding [GO:0003729]					0.195503	0.593023	0.463166	0.452244	0.0259828	0.934738	0.0479801	0.0652371	0.0819653	0.926726	-0.145359	-0.19524	0.247199	0.946236	-0.560545	-0.553508	B1AZI6	Thoc2	THO complex subunit 2
NaN	NaN	NaN	NaN	NaN	8.42528	NaN	NaN	7.2176	8.83755	NaN	NaN	NaN	NaN	NaN	NaN	NaN	8.34923	9.05802	NaN					regulation of postsynaptic neurotransmitter receptor activity [GO:0098962];signaling [GO:0023052]	cholinergic synapse [GO:0098981];dendrite [GO:0030425];glutamatergic synapse [GO:0098978];neuromuscular junction [GO:0031594];neuronal cell body [GO:0043025];plasma membrane [GO:0005886];postsynaptic specialization [GO:0099572];synapse [GO:0045202]	molecular adaptor activity [GO:0060090];protein domain specific binding [GO:0019904]					NaN	1	0	NaN	NaN	1	0	NaN	0.315986	0.684826	-0.543479	-0.696018	NaN	1	0	NaN	B1AZP2	Dlgap4	Disks large-associated protein 4
18.9158	16.998	17.9338	18.0492	17.5445	15.9337	16.31	15.713	15.866	14.3404	16.5403	17.8435	17.0962	17.5943	17.627	15.642	14.7263	14.8043	14.3583	16.1447	+	+			oxidative phosphorylation [GO:0006119]	mitochondrial inner membrane [GO:0005743];mitochondrion [GO:0005739];respiratory chain complex IV [GO:0045277]		MitoCarta3.0	literature, APEX_IMS, yeast mito homolog+, mito protein domain+, coexpression++, MS/MS++	MIM	OXPHOS > Complex IV > CIV subunits;OXPHOS > OXPHOS subunits	2.91147	0.000277405	-2.25562	-4.01124	3.22353	7.44048e-05	-2.20514	-4.37987	0.492569	0.560114	0.497502	0.871301	0.696705	0.791924	0.547983	1.1108	P56391	Cox6b1	Cytochrome c oxidase subunit 6B1
10.4339	11.3698	10.4168	11.3877	12.2455	11.433	12.2007	12.651	12.5096	12.9018	9.49479	12.0693	12.665	9.87836	10.9455	11.2506	11.8558	11.8716	11.893	11.8064	+				blood coagulation [GO:0007596]	collagen-containing extracellular matrix [GO:0062023];extracellular region [GO:0005576]	calcium ion binding [GO:0005509]					1.59455	0.0100717	1.1685	2.21976	0.556783	0.179818	0.724903	1.00391	1.19338	0.249866	0.603705	1.58381	0.0836661	0.978039	0.160113	0.200185	B2RPV6	Mmrn1	Multimerin-1
10.8211	10.0623	8.95713	9.89889	9.51247	10.9178	11.1687	11.3904	11.1064	11.7185	11.8617	9.69078	10.2583	9.87485	NaN	10.6067	10.7565	11.088	11.2404	10.8826	+				animal organ regeneration [GO:0031100];cellular response to drug [GO:0035690];cellular response to epidermal growth factor stimulus [GO:0071364];citrulline biosynthetic process [GO:0019240];'de novo' pyrimidine nucleobase biosynthetic process [GO:0006207];'de novo' UMP biosynthetic process [GO:0044205];drug metabolic process [GO:0017144];female pregnancy [GO:0007565];glutamine metabolic process […	cell projection [GO:0042995];cytoplasm [GO:0005737];cytosol [GO:0005829];neuronal cell body [GO:0043025];nuclear matrix [GO:0016363];nucleoplasm [GO:0005654];nucleus [GO:0005634];protein-containing complex [GO:0032991];terminal bouton [GO:0043195]	amino acid binding [GO:0016597];aspartate carbamoyltransferase activity [GO:0004070];ATP binding [GO:0005524];carbamoyl-phosphate synthase (glutamine-hydrolyzing) activity [GO:0004088];dihydroorotase activity [GO:0004151];enzyme binding [GO:0019899];identical protein binding [GO:0042802];protein kinase activity [GO:0004672];UTP binding [GO:0002134];zinc ion binding [GO:0008270]					2.51027	0.00123495	1.40999	3.22294	0.505806	0.238953	0.493414	0.892417	1.05505	0.365612	0.345545	1.24321	0.46875	0.849259	-0.571031	-0.868446	B2RQC6	Cad	CAD protein
8.2958	8.64941	NaN	NaN	NaN	NaN	NaN	9.36659	NaN	4.42184	10.2045	8.15831	NaN	NaN	NaN	9.77494	7.66734	9.64832	9.63028	8.24928					innate immune response [GO:0045087];negative regulation of interleukin-1-mediated signaling pathway [GO:2000660];negative regulation of toll-like receptor signaling pathway [GO:0034122];positive regulation of DNA demethylation [GO:1901537];protein deubiquitination [GO:0016579];protein K48-linked deubiquitination [GO:0071108];protein K63-linked deubiquitination [GO:0070536];regulation of protein K…	cytosol [GO:0005829];nucleus [GO:0005634]	Lys63-specific deubiquitinase activity [GO:0061578];molecular adaptor activity [GO:0060090];thiol-dependent deubiquitinase [GO:0004843]					0.22957	0.499753	-1.57839	-0.61209	0.0735794	0.828453	-0.187377	-0.186434	0.658865	0.363327	-2.09982	-1.3158	0.247742	0.941166	-0.708806	-0.622707	B2RRE7	Otud4	OTU domain-containing protein 4
NaN	NaN	NaN	NaN	NaN	NaN	NaN	NaN	NaN	NaN	NaN	NaN	NaN	NaN	NaN	NaN	NaN	NaN	NaN	NaN					chromatin organization [GO:0006325];regulation of transcription by RNA polymerase II [GO:0006357]	nucleus [GO:0005634]	DNA-binding transcription factor activity, RNA polymerase II-specific [GO:0000981];metal ion binding [GO:0046872];RNA polymerase II transcription regulatory region sequence-specific DNA binding [GO:0000977]					NaN	1	0	NaN	NaN	1	0	NaN	NaN	1	0	NaN	NaN	1	0	NaN	B2RRF6	Znf518a	Zinc finger protein 518A
10.2455	NaN	NaN	NaN	NaN	NaN	NaN	NaN	NaN	8.69437	NaN	NaN	NaN	NaN	NaN	NaN	NaN	NaN	NaN	NaN					angiogenesis [GO:0001525];dephosphorylation [GO:0016311];peptidyl-tyrosine dephosphorylation involved in inactivation of protein kinase activity [GO:1990264]	integral component of membrane [GO:0016021];receptor complex [GO:0043235]	cadherin binding [GO:0045296];protein tyrosine phosphatase activity [GO:0004725]					NaN	1	0	NaN	NaN	1	0	NaN	NaN	1	0	NaN	NaN	1	0	NaN	B2RU80	Ptprb	Receptor-type tyrosine-protein phosphatase beta
NaN	10.2874	10.8636	11.2243	NaN	10.3192	NaN	5.90379	8.51439	8.33708	NaN	10.8568	7.31698	9.78884	10.3674	NaN	9.08535	NaN	NaN	8.32888	+				regulation of transcription by RNA polymerase II [GO:0006357]	nucleus [GO:0005634]	DNA-binding transcription factor activity, RNA polymerase II-specific [GO:0000981];metal ion binding [GO:0046872];RNA polymerase II cis-regulatory region sequence-specific DNA binding [GO:0000978]					1.15672	0.0193643	-2.52317	-2.10849	0.295273	0.408641	-0.875389	-0.672523	0.115503	0.88213	-0.438504	-0.296402	0.58106	0.786973	1.20928	1.14331	B2RUI1	Znf551	Zinc finger protein 551
NaN	NaN	NaN	NaN	8.12108	NaN	8.52636	8.0175	7.79196	8.32193	NaN	6.88338	8.80423	NaN	NaN	NaN	7.70279	7.32302	7.76458	NaN					defense response to virus [GO:0051607];dense core granule priming [GO:0061789];germinal center formation [GO:0002467];granuloma formation [GO:0002432];natural killer cell degranulation [GO:0043320];phagocytosis [GO:0006909];positive regulation of exocytosis [GO:0045921];positive regulation of regulated secretory pathway [GO:1903307];positive regulation of substrate adhesion-dependent cell spreadi…	cytosol [GO:0005829];exocytic vesicle [GO:0070382];intracellular membrane-bounded organelle [GO:0043231];late endosome [GO:0005770];lysosome [GO:0005764];membrane [GO:0016020];recycling endosome [GO:0055037];Weibel-Palade body [GO:0033093]	metal ion binding [GO:0046872];small GTPase binding [GO:0031267]					NaN	1	0	NaN	0.119302	0.740239	-0.247008	-0.294861	1.28117	0.237397	0.567641	1.75143	NaN	1	0	NaN	B2RUP2	Unc13d	Protein unc-13 homolog D
NaN	NaN	NaN	NaN	NaN	NaN	NaN	5.25336	6.91723	8.07128	NaN	NaN	NaN	7.20524	NaN	NaN	7.93471	7.73703	NaN	6.62395					adaptive immune response [GO:0002250];in utero embryonic development [GO:0001701];mucosal immune response [GO:0002385];negative regulation of I-kappaB kinase/NF-kappaB signaling [GO:0043124];negative regulation of interleukin-8 production [GO:0032717];negative regulation of protein localization to nucleus [GO:1900181];negative regulation of transcription by RNA polymerase II [GO:0000122];protein …	cytoplasm [GO:0005737];nucleus [GO:0005634]	cysteine-type peptidase activity [GO:0008234];DNA binding [GO:0003677];K63-linked polyubiquitin modification-dependent protein binding [GO:0070530];Lys48-specific deubiquitinase activity [GO:1990380];thiol-dependent deubiquitinase [GO:0004843];zinc ion binding [GO:0008270]					NaN	1	0	NaN	NaN	1	0	NaN	0.304968	0.684813	-0.684608	-0.675156	NaN	1	0	NaN	B2RUR8;Q8R554	Otud7b;Otud7a	OTU domain-containing protein 7B;OTU domain-containing protein 7A
11.2358	10.5616	11.6576	10.4137	11.4234	11.3993	11.7219	10.9731	11.3852	10.4451	10.7068	10.4281	10.9402	11.7657	10.6544	11.4907	11.1993	11.1735	11.7006	11.3268					cellular glucose homeostasis [GO:0001678];cellular response to organic substance [GO:0071310];female pregnancy [GO:0007565];memory [GO:0007613];negative regulation of angiogenesis [GO:0016525];negative regulation of blood-brain barrier permeability [GO:1905604];negative regulation of glial cell proliferation [GO:0060253];negative regulation of insulin secretion [GO:0046676];negative regulation of…	inward rectifying potassium channel [GO:0008282];membrane [GO:0016020];mitochondrion [GO:0005739];plasma membrane [GO:0005886];sarcolemma [GO:0042383];synaptic vesicle membrane [GO:0030672]	ATP binding [GO:0005524];ATPase-coupled cation transmembrane transporter activity [GO:0019829];ATPase-coupled transmembrane transporter activity [GO:0042626];potassium channel activity [GO:0005267];sulfonylurea receptor activity [GO:0008281];transmembrane transporter binding [GO:0044325]					0.148834	0.73355	0.126505	0.295517	1.03078	0.0724851	0.479159	1.3634	0.351243	0.72853	-0.193267	-0.567083	0.188504	0.969099	0.159387	0.365598	B2RUS7	Abcc8	ATP-binding cassette, sub-family C (CFTR/MRP), member 8
16.2581	14.8145	15.7485	15.3533	15.5274	15.5521	15.6719	15.0853	14.908	15.2645	15.856	15.6156	15.4257	16.0451	15.4047	15.8103	16.0317	15.7756	16.0374	14.615						integral component of membrane [GO:0016021]						0.395266	0.406436	-0.24397	-0.648894	0.018058	0.958427	-0.015436	-0.0392802	0.570645	0.548524	-0.35762	-0.891988	0.192421	0.968776	-0.129086	-0.351463	B2RVY9	Tmem182	Transmembrane protein 182
NaN	NaN	NaN	NaN	11.5405	7.92757	10.7153	10.3012	11.6972	11.4431	NaN	10.6186	NaN	NaN	NaN	NaN	NaN	10.4041	10.6388	NaN					constitutive secretory pathway [GO:0045054];endoplasmic reticulum to Golgi vesicle-mediated transport [GO:0006888];Golgi organization [GO:0007030];regulation of protein complex stability [GO:0061635]	Golgi apparatus [GO:0005794];TRAPP complex [GO:0030008]						NaN	1	0	NaN	NaN	1	0	NaN	0.0317664	0.961962	-0.104575	-0.0854594	NaN	1	0	NaN	B2RXC1	Trappc11	Trafficking protein particle complex subunit 11
NaN	NaN	NaN	NaN	NaN	NaN	NaN	NaN	NaN	NaN	NaN	NaN	NaN	NaN	NaN	NaN	NaN	NaN	NaN	NaN					innate immune response [GO:0045087];positive regulation of interferon-beta production [GO:0032728];transcription, DNA-templated [GO:0006351]	nucleoplasm [GO:0005654];RNA polymerase III complex [GO:0005666]	chromatin binding [GO:0003682];DNA binding [GO:0003677];DNA-directed 5'-3' RNA polymerase activity [GO:0003899]					NaN	1	0	NaN	NaN	1	0	NaN	NaN	1	0	NaN	NaN	1	0	NaN	B2RXC6	Polr3a	DNA-directed RNA polymerase subunit
9.84609	NaN	NaN	NaN	11.8182	10.124	12.1461	12.1072	11.2882	12.2949	NaN	NaN	10.982	9.83858	NaN	NaN	10.48	10.9443	10.6858	9.99071						integral component of membrane [GO:0016021];plasma membrane [GO:0005886]						0.380539	0.318632	0.759926	0.793221	0.088236	0.814959	0.114933	0.204178	1.16853	0.208788	1.06689	1.79473	0.126797	0.97516	0.421894	0.340288	B2RXM6	Ly6g6f	Ly6g6f protein
9.06097	7.96344	8.09515	NaN	NaN	10.463	9.96453	10.0657	9.19527	10.1283	9.39933	NaN	NaN	NaN	NaN	NaN	9.74729	9.50768	10.1134	9.81242	+				dense core granule cytoskeletal transport [GO:0099519];negative regulation of protein localization to plasma membrane [GO:1903077];negative regulation of stress fiber assembly [GO:0051497];regulation of dendritic spine development [GO:0060998];regulation of dendritic spine morphogenesis [GO:0061001];regulation of synaptic vesicle exocytosis [GO:2000300];synapse organization [GO:0050808]	axon [GO:0030424];cell surface [GO:0009986];cytosol [GO:0005829];dendrite [GO:0030425];dendritic spine [GO:0043197];focal adhesion [GO:0005925];glutamatergic synapse [GO:0098978];presynaptic active zone [GO:0048786];presynaptic cytosol [GO:0099523];protein-containing complex [GO:0032991];synapse [GO:0045202]	protein-containing complex binding [GO:0044877];structural constituent of presynapse [GO:0099181]					2.25603	0.00178356	1.59016	3.33652	NaN	1	0	NaN	0.267074	0.786687	0.168166	0.465185	NaN	1	0	NaN	B2RXQ2;Q8BSS9	Ppfia1;Ppfia2	Ppfia1 protein;Liprin-alpha-2
12.2381	11.9961	11.7715	12.0025	12.2444	13.1616	12.8994	12.8335	12.9134	13.1716	12.0955	11.9961	12.176	12.3093	12.1276	12.648	12.7208	12.7579	13.0329	12.7885	+	+			brain development [GO:0007420];excitatory synapse assembly [GO:1904861];homophilic cell adhesion via plasma membrane adhesion molecules [GO:0007156];negative regulation of cell adhesion [GO:0007162];neural tube closure [GO:0001843];neuroblast proliferation [GO:0007405];positive regulation of axonogenesis [GO:0050772];positive regulation of neuron projection development [GO:0010976];positive regul…	collagen-containing extracellular matrix [GO:0062023];integral component of plasma membrane [GO:0005887];semaphorin receptor complex [GO:0002116]	semaphorin receptor activity [GO:0017154]					4.49218	0.000156695	0.945392	4.43232	4.28704	0.000545616	0.648723	3.54483	1.18885	0.452502	0.206296	1.05048	0.39561	0.963385	-0.090373	-0.447043	B2RXS4	Plxnb2	Plexin-B2
10.1862	9.13812	NaN	NaN	NaN	10.103	9.63439	9.48076	NaN	10.3069	11.2787	NaN	NaN	9.83675	NaN	NaN	9.96506	9.82967	10.0304	9.27163					apoptotic process [GO:0006915];mRNA processing [GO:0006397];regulation of alternative mRNA splicing, via spliceosome [GO:0000381];regulation of apoptotic process [GO:0042981];RNA splicing [GO:0008380]	cytoplasm [GO:0005737];nuclear speck [GO:0016607]	mRNA binding [GO:0003729]					0.194108	0.635601	0.219129	0.410968	0.697708	0.114387	-0.783508	-1.28056	0.158349	0.878802	0.107072	0.29766	0.375924	0.879214	-0.895565	-0.903451	B2RY56	Rbm25	RNA-binding protein 25
NaN	NaN	NaN	NaN	NaN	NaN	NaN	NaN	NaN	NaN	NaN	NaN	NaN	NaN	NaN	NaN	NaN	NaN	NaN	NaN					cilium movement involved in cell motility [GO:0060294];inner dynein arm assembly [GO:0036159];microtubule-based movement [GO:0007018];negative regulation of Arp2/3 complex-mediated actin nucleation [GO:0034316];negative regulation of cell migration [GO:0030336];positive regulation of osteoblast differentiation [GO:0045669]	axonemal dynein complex [GO:0005858];cytoplasm [GO:0005737];inner dynein arm [GO:0036156]	Arp2/3 complex binding [GO:0071933];dynein heavy chain binding [GO:0045504];dynein light chain binding [GO:0045503]					NaN	1	0	NaN	NaN	1	0	NaN	NaN	1	0	NaN	NaN	1	0	NaN	B2RY71	Dnai3	Dynein axonemal intermediate chain 3
17.8378	17.4273	16.7647	17.3898	17.0962	14.6009	15.4665	15.4278	15.4972	14.2504	16.635	16.605	15.9184	16.7867	17.331	16.1911	16.1494	15.7748	15.4365	15.1766	+	+			mitochondrial cytochrome c oxidase assembly [GO:0033617]	extracellular region [GO:0005576];integral component of membrane [GO:0016021];mitochondrial inner membrane [GO:0005743]		MitoCarta3.0	literature,targetP signal, coexpression, MS/MS	MIM	OXPHOS > Complex IV > CIV assembly factors;OXPHOS > OXPHOS assembly factors	4.00508	4.21053e-05	-2.25459	-5.41801	1.78796	0.00748542	-0.909533	-2.27317	1.18297	0.23826	-0.697123	-1.6325	1.26184	0.618327	0.647929	1.66906	D3Z7Q2	Smim20	Small integral membrane protein 20
14.1955	13.9072	14.7767	14.5541	14.1944	15.4615	15.4814	15.2571	15.4795	15.3351	14.1445	14.4028	14.5282	14.4268	14.5747	14.6352	14.7481	14.6425	14.5368	14.3793	+			+	negative regulation of Golgi to plasma membrane protein transport [GO:0042997];protein depalmitoylation [GO:0002084]	cytoplasm [GO:0005737];cytosol [GO:0005829]	carboxylic ester hydrolase activity [GO:0052689];palmitoyl-(protein) hydrolase activity [GO:0008474]	MitoCarta3.0	targetP signal, mito protein domain, MS/MS++	unknown	Metabolism > Lipid metabolism	3.84797	0.000250307	1.07732	4.15794	0.947392	0.243342	0.17298	0.877374	5.25751	0.00590909	0.81453	4.60394	0.213788	0.969279	-0.0898098	-0.332863	Q3UFF7	Lyplal1	Lysophospholipase-like protein 1
10.4816	10.7906	10.6513	10.6323	9.99315	11.3476	11.0343	11.0148	11.2023	11.1822	9.80308	10.4452	10.733	9.80953	10.7065	10.8388	11.315	11.3432	11.0922	11.4742	+	+			cell adhesion [GO:0007155];integrin-mediated signaling pathway [GO:0007229];neutrophil chemotaxis [GO:0030593];wound healing [GO:0042060]	basal plasma membrane [GO:0009925];integrin alpha9-beta1 complex [GO:0034679];membrane [GO:0016020]	collagen binding [GO:0005518];laminin binding [GO:0043236];metal ion binding [GO:0046872]					2.5716	0.00448518	0.646418	2.57562	2.32634	0.00283333	0.913217	2.71992	0.174399	0.904569	-0.0564701	-0.248355	0.373304	0.934926	0.210328	0.602154	B8JK39	Itga9	Integrin alpha-9
13.4378	13.0969	13.5359	13.4639	13.0845	12.2667	12.5673	11.866	12.3044	11.6991	13.339	13.4171	13.3931	13.5244	13.5664	12.3173	11.7887	11.733	11.2163	11.8228	+	+			tRNA-guanine transglycosylation [GO:0101030]	cytoplasm [GO:0005737];mitochondrial outer membrane [GO:0005741];mitochondrion [GO:0005739];protein-containing complex [GO:0032991]	protein heterodimerization activity [GO:0046982];protein homodimerization activity [GO:0042803];queuine tRNA-ribosyltransferase activity [GO:0008479];zinc ion binding [GO:0008270]					3.684	0.00025	-1.18312	-4.15732	4.83854	0	-1.67239	-5.97829	0.798416	0.436479	0.365093	1.08945	0.564774	0.931828	-0.12418	-0.604694	B8ZXI1	Qtrt2	Queuine tRNA-ribosyltransferase accessory subunit 2
20.2871	18.7149	19.6924	19.5037	18.8816	17.6712	17.2796	17.179	17.6677	16.0106	18.8874	19.0885	18.6681	19.0716	19.1694	17.7955	16.8176	17.0214	16.6801	17.6829	+	+			circulatory system development [GO:0072359];fatty acid metabolic process [GO:0006631];kidney development [GO:0001822];mitochondrial electron transport, NADH to ubiquinone [GO:0006120];mitochondrial respiratory chain complex I assembly [GO:0032981];mitochondrion morphogenesis [GO:0070584];multicellular organism aging [GO:0010259];multicellular organism growth [GO:0035264];muscle contraction [GO:00…	mitochondrial respiratory chain complex I [GO:0005747];mitochondrion [GO:0005739]		MitoCarta3.0	literature, APEX_matrix, targetP signal+, mito protein domain+, coexpression++, MS/MS++	MIM	OXPHOS > Complex I > CI subunits;OXPHOS > OXPHOS subunits	3.19414	0.00018232	-2.25436	-4.36197	4.06052	0	-1.77749	-5.15589	0.0347591	0.963998	-0.0378826	-0.0788888	0.745774	0.790562	0.438979	1.10165	P52503	Ndufs6	NADH dehydrogenase [ubiquinone] iron-sulfur protein 6, mitochondrial
NaN	8.41239	8.5399	NaN	8.15018	10.4566	10.3968	10.8773	10.1914	11.0319	7.88122	7.75402	NaN	7.80901	NaN	8.52086	10.0763	9.83195	10.7131	10.2372	+	+			activation of protein kinase B activity [GO:0032148];fat cell differentiation [GO:0045444];negative regulation of cell migration [GO:0030336];negative regulation of sequestering of triglyceride [GO:0010891];phospholipid transport [GO:0015914];positive regulation of glucose import [GO:0046326];positive regulation of insulin receptor signaling pathway [GO:0046628];positive regulation of protein kin…	cortical endoplasmic reticulum [GO:0032541];cytosol [GO:0005829];endoplasmic reticulum [GO:0005783];endoplasmic reticulum membrane [GO:0005789];integral component of membrane [GO:0016021];intracellular membrane-bounded organelle [GO:0043231];membrane [GO:0016020];nuclear membrane [GO:0031965]	cholesterol binding [GO:0015485];phosphatidylinositol-4-phosphate binding [GO:0070273];phosphatidylserine binding [GO:0001786];phosphatidylserine transfer activity [GO:0140343];sterol binding [GO:0032934];sterol transporter activity [GO:0015248]					4.20506	4.92308e-05	2.2233	6.83601	2.24206	0.00117182	2.06113	3.48452	0.951689	0.293996	0.714919	1.42959	1.99457	0.493807	0.552742	2.5069	B9EJ86	Osbpl8	Oxysterol-binding protein-related protein 8
NaN	NaN	NaN	NaN	NaN	NaN	NaN	NaN	NaN	NaN	NaN	NaN	NaN	NaN	NaN	NaN	NaN	NaN	NaN	NaN						integral component of membrane [GO:0016021]						NaN	1	0	NaN	NaN	1	0	NaN	NaN	1	0	NaN	NaN	1	0	NaN	C0HKD1;C0HKD2;C0HKD3;D3YZF6	Fam205a2;Fam205a3;Fam205a4;Fam205a1	Protein FAM205A-2;Protein FAM205A-3;Protein FAM205A-4;Family with sequence similarity 205, member A1
12.5103	11.3624	11.4448	10.9368	11.0861	12.6415	12.6147	12.2947	12.6355	12.3827	10.8754	11.7405	11.1884	11.6398	11.3589	12.5727	11.909	12.5377	12.1044	12.1667	+	+			innate immune response [GO:0045087];RNA catabolic process [GO:0006401]	endoplasmic reticulum lumen [GO:0005788];extracellular region [GO:0005576];extracellular space [GO:0005615];lysosomal lumen [GO:0043202];lysosome [GO:0005764];mitochondrial intermembrane space [GO:0005758]	endoribonuclease activity [GO:0004521];ribonuclease activity [GO:0004540];ribonuclease T2 activity [GO:0033897];RNA binding [GO:0003723]					2.19371	0.00341053	1.04571	2.71108	2.66221	0.00164841	0.897511	2.96915	0.913449	0.461472	0.25572	1.03157	0.128756	0.979976	0.10752	0.257659	C0HKG5;C0HKG6	Rnaset2a;Rnaset2b	Ribonuclease T2-A;Ribonuclease T2-B
14.257	13.4774	14.9346	13.832	13.5403	11.691	12.5456	NaN	11.047	NaN	13.4709	13.9075	13.8149	14.4807	14.4431	12.3735	10.0663	10.8961	10.9938	11.0553	+	+			cellular response to DNA damage stimulus [GO:0006974];fatty acid metabolic process [GO:0006631];regulation of lipid storage [GO:0010883];regulation of mitochondrial membrane permeability involved in programmed necrotic cell death [GO:1902445]	mitochondrial matrix [GO:0005759];mitochondrion [GO:0005739]	dioxygenase activity [GO:0051213];metal ion binding [GO:0046872]	MitoCarta3.0	APEX_matrix, targetP signal+, mito protein domain, induction, coexpression++, MS/MS	Matrix	0	2.47369	0.000806149	-2.24704	-3.88035	3.97139	0	-2.94642	-5.69103	0.540893	0.491593	0.684206	0.996328	0.0156403	0.98062	-0.0151724	-0.0351534	Q9D6Z0	Alkbh7	Alpha-ketoglutarate-dependent dioxygenase alkB homolog 7, mitochondrial
NaN	NaN	NaN	NaN	NaN	9.38969	7.84652	8.80801	NaN	8.93072	NaN	NaN	NaN	NaN	NaN	NaN	8.96619	9.34928	9.29033	8.15342												NaN	1	0	NaN	NaN	1	0	NaN	0.179762	0.838879	-0.196071	-0.373225	NaN	1	0	NaN	D3YUE4	Fam151b	Family with sequence similarity 151, member B
9.96104	10.9539	9.15668	9.94525	9.85121	10.3061	9.92758	11.0467	10.8384	10.8443	9.76058	10.5493	10.572	9.65322	9.70195	10.2113	10.5124	10.8498	10.6849	11.0176		+			cellular sodium ion homeostasis [GO:0006883];complement activation, classical pathway [GO:0006958];cytolysis [GO:0019835];innate immune response [GO:0045087]	extracellular region [GO:0005576];membrane attack complex [GO:0005579]						0.928135	0.0790585	0.618991	1.36509	1.37189	0.0285689	0.607815	1.72602	0.0926271	0.930685	-0.0626143	-0.17932	0.0753221	0.98614	-0.0737907	-0.161984	D3YXF5	C7	Complement component 7
14.9057	10.8609	NaN	NaN	10.9111	12.4952	12.351	12.0362	12.3657	12.5251	11.9968	10.7861	9.83858	7.97792	NaN	12.273	12.5157	12.2634	12.7299	11.5905		+			hormone metabolic process [GO:0042445];intracellular estrogen receptor signaling pathway [GO:0030520];positive regulation of transcription by RNA polymerase II [GO:0045944];regulation of growth [GO:0040008];regulation of mRNA processing [GO:0050684];regulation of transcription by RNA polymerase II [GO:0006357]	midbody [GO:0030496];nucleoplasm [GO:0005654];nucleus [GO:0005634]	chromatin binding [GO:0003682];RNA binding [GO:0003723];RNA polymerase II cis-regulatory region sequence-specific DNA binding [GO:0000978];sequence-specific DNA binding [GO:0043565]					0.0455947	0.893723	0.12872	0.118595	1.53783	0.00630814	2.12462	2.42575	0.146928	0.898361	0.0801378	0.258327	0.6456	0.758013	2.07604	1.29383	D3YXK2	Safb	Scaffold attachment factor B1
11.3936	10.1996	9.84604	10.5736	10.533	10.9407	10.8338	9.97024	11.4634	10.439	10.72	11.5232	11.6593	11.1086	11.0269	NaN	9.90676	10.419	5.98889	9.55412		+			cilium movement [GO:0003341];microtubule-based movement [GO:0007018]	axoneme [GO:0005930];dynein complex [GO:0030286];inner dynein arm [GO:0036156];microtubule [GO:0005874]	ATP binding [GO:0005524];ATP-dependent microtubule motor activity, minus-end-directed [GO:0008569];dynein intermediate chain binding [GO:0045505];dynein light intermediate chain binding [GO:0051959];microtubule motor activity [GO:0003777]					0.254522	0.557264	0.220278	0.47992	1.36876	0.00943116	-2.24039	-2.22541	0.999912	0.231462	1.76224	1.71055	1.27134	0.599262	-0.698427	-1.70874	D3YYQ8	Dnah10	Dynein, axonemal, heavy chain 10
10.3167	10.5144	10.6105	10.249	10.4697	11.552	10.869	11.4164	11.4315	11.3399	10.3467	10.4958	10.7257	10.1168	10.2111	11.6282	12.2491	11.7887	12.1608	12.3141	+	+			Golgi organization [GO:0007030];homophilic cell adhesion via plasma membrane adhesion molecules [GO:0007156];microtubule cytoskeleton organization [GO:0000226];positive regulation of dendrite morphogenesis [GO:0050775];protein localization to Golgi apparatus [GO:0034067];regulation of mitotic nuclear division [GO:0007088];retina layer formation [GO:0010842];synapse assembly [GO:0007416]	3M complex [GO:1990393];centrosome [GO:0005813];cytoplasm [GO:0005737];Golgi apparatus [GO:0005794];perinuclear region of cytoplasm [GO:0048471];synapse [GO:0045202]						3.75981	0.000380198	0.889686	3.78087	4.91959	0	1.64895	6.04424	2.36348	0.0932601	-0.706434	-2.52697	0.163334	0.980522	0.0528351	0.233549	D3YYU8	Obsl1	Obscurin-like protein 1
11.7411	12.1652	12.3653	12.6773	12.4941	11.7641	12.3508	12.8551	12.366	12.6654	11.979	12.0123	12.3801	11.9083	11.8802	11.65	12.4233	12.0107	12.0243	11.858					acyl-CoA metabolic process [GO:0006637];fatty acid metabolic process [GO:0006631];intracellular signal transduction [GO:0035556];negative regulation of cold-induced thermogenesis [GO:0120163];response to cold [GO:0009409];response to temperature stimulus [GO:0009266]	cytoplasm [GO:0005737];cytosol [GO:0005829];mitochondrial matrix [GO:0005759]	acyl-CoA hydrolase activity [GO:0047617];carboxylic ester hydrolase activity [GO:0052689];lipid binding [GO:0008289];long-chain acyl-CoA hydrolase activity [GO:0052816];long-chain fatty acyl-CoA binding [GO:0036042];myristoyl-CoA hydrolase activity [GO:0102991];palmitoyl-CoA hydrolase activity [GO:0016290]	MitoCarta3.0	literature,targetP signal, mito protein domain, coexpression	Matrix	Metabolism > Lipid metabolism > Fatty acid oxidation	0.180123	0.706087	0.111682	0.323799	0.0916213	0.858107	-0.0387394	-0.151491	0.969164	0.363375	0.40703	1.25442	0.697793	0.843022	0.256609	0.903691	Q8VHQ9	Acot11	Acyl-coenzyme A thioesterase 11
NaN	8.23249	8.43161	NaN	8.0528	9.7774	9.67027	10.198	8.89021	10.3844	9.51727	7.66488	NaN	NaN	NaN	8.89728	9.58967	9.69378	10.0942	9.3331	+					cytoskeleton [GO:0005856];cytosol [GO:0005829]	identical protein binding [GO:0042802];SH3 domain binding [GO:0017124]					2.31949	0.00155007	1.54509	3.39794	0.752574	0.0901975	0.93053	1.34474	0.352006	0.700925	0.262451	0.615462	0.185992	0.967882	-0.352107	-0.437593	D3YZP9	Ccdc6	Coiled-coil domain-containing protein 6
13.5925	12.9875	12.1372	12.7623	13.3931	14.3267	13.9761	13.9146	13.9507	14.256	12.7769	12.8912	12.7235	12.6567	12.7826	13.2167	13.5207	14.1184	14.1349	13.9155	+	+			endoplasmic reticulum to Golgi vesicle-mediated transport [GO:0006888];Golgi organization [GO:0007030];intracellular protein transport [GO:0006886]	COPII-coated ER to Golgi transport vesicle [GO:0030134];endoplasmic reticulum [GO:0005783];endoplasmic reticulum membrane [GO:0005789];endoplasmic reticulum-Golgi intermediate compartment [GO:0005793];endoplasmic reticulum-Golgi intermediate compartment membrane [GO:0033116];Golgi apparatus [GO:0005794];integral component of membrane [GO:0016021]						2.47776	0.00197453	1.11028	3.00676	3.25784	0.000484192	1.01506	3.58076	0.782108	0.468779	0.303584	1.0162	0.353604	0.933425	0.208365	0.581708	D3YZZ5	Tmed7	Transmembrane p24-trafficking protein 7
10.4242	11.6245	11.4532	10.9869	11.7432	12.7	12.9009	12.8114	12.5697	13.1513	12.5367	12.1999	11.7368	11.6102	11.2345	13.0388	12.2317	12.3806	12.8136	12.4371	+	+			actin filament organization [GO:0007015];muscle contraction [GO:0006936]	actin filament [GO:0005884]	actin filament binding [GO:0051015]					3.50951	0.00015299	1.58026	4.36972	1.51832	0.0174632	0.716741	1.92243	0.686574	0.553496	0.246294	0.883238	0.99591	0.700059	-0.617228	-1.4254	D3Z2H9	Tpm3-rs7	Tropomyosin 3, related sequence 7
12.3219	NaN	NaN	NaN	NaN	NaN	10.7115	NaN	NaN	NaN	8.94968	NaN	NaN	8.4479	NaN	NaN	NaN	NaN	NaN	NaN					epithelial cell differentiation [GO:0030855];regulation of RNA splicing [GO:0043484]	nucleoplasm [GO:0005654];nucleus [GO:0005634];ribonucleoprotein complex [GO:1990904]	RNA binding [GO:0003723]					NaN	1	0	NaN	NaN	1	0	NaN	NaN	1	0	NaN	NaN	1	0	NaN	D3Z3N4	Hnrnph3	Heterogeneous nuclear ribonucleoprotein H3
9.3436	9.78004	11.1865	10.8231	9.96149	9.77532	9.86373	9.54872	9.72439	8.95213	10.2381	10.2036	10.4643	10.5092	10.1868	10.1869	9.29225	10.1828	9.95173	9.12121		+					aminoacyl-tRNA hydrolase activity [GO:0004045]					0.899767	0.0817064	-0.646103	-1.35107	1.38169	0.0298256	-0.573446	-1.70428	0.259543	0.788375	-0.174121	-0.459272	0.109024	0.981427	-0.101464	-0.226519	D3Z4S3	Ptrhd1	Putative peptidyl-tRNA hydrolase PTRHD1
9.04682	8.88934	8.90137	8.70656	8.85607	9.41746	9.42701	10.3926	9.55578	9.66343	9.77831	7.98146	8.75595	8.40825	9.45065	9.90227	9.67442	9.96023	10.4492	10.0508	+	+			lipid catabolic process [GO:0016042]	endoplasmic reticulum [GO:0005783];lipid droplet [GO:0005811]	carboxylic ester hydrolase activity [GO:0052689]					2.57703	0.00280539	0.811234	2.80644	1.90163	0.00450847	1.13245	2.49724	0.72003	0.487889	-0.31611	-0.984688	0.00516286	0.979076	0.00511026	0.0117632	D3Z5G7	Ces1b	Carboxylic ester hydrolase
NaN	NaN	NaN	NaN	NaN	NaN	NaN	NaN	NaN	NaN	NaN	NaN	NaN	NaN	NaN	NaN	NaN	NaN	NaN	NaN					cell projection organization [GO:0030030];de novo centriole assembly involved in multi-ciliated epithelial cell differentiation [GO:0098535];skeletal muscle contraction [GO:0003009]	centriole [GO:0005814];cytoplasm [GO:0005737];deuterosome [GO:0098536];perinuclear region of cytoplasm [GO:0048471];sarcolemma [GO:0042383];sarcoplasmic reticulum [GO:0016529]						NaN	1	0	NaN	NaN	1	0	NaN	NaN	1	0	NaN	NaN	1	0	NaN	D3Z5T1	Ccdc78	Coiled-coil domain-containing protein 78
11.1321	11.8054	NaN	12.4062	13.4515	12.317	13.9521	12.6121	12.4788	13.1007	10.1788	12.4269	12.1656	NaN	NaN	11.7624	12.0892	11.9955	12.8648	12.1484					cell chemotaxis [GO:0060326];phagocytosis, engulfment [GO:0006911];plasma membrane tubulation [GO:0097320];podosome assembly [GO:0071800]	cell cortex [GO:0005938];cell junction [GO:0030054];cell projection [GO:0042995];phagocytic cup [GO:0001891];plasma membrane [GO:0005886];podosome [GO:0002102]	phospholipid binding [GO:0005543]					0.610147	0.164623	0.693342	1.07186	0.455678	0.261198	0.581636	0.862657	1.13747	0.246492	0.720056	1.60438	0.30338	0.920657	0.60835	0.652983	D3Z6Q9	Bin2	Bridging integrator 2
8.79991	NaN	NaN	NaN	NaN	10.084	9.60089	9.15816	10.1467	10.1173	NaN	NaN	NaN	NaN	NaN	9.30377	9.19983	8.93778	8.85281	8.74625					negative regulation of interleukin-12 production [GO:0032695];negative regulation of interleukin-13 production [GO:0032696];positive regulation of calcium ion transport [GO:0051928];positive regulation of cell activation [GO:0050867];positive regulation of inflammatory response [GO:0050729];positive regulation of interleukin-1 beta production [GO:0032731];positive regulation of interleukin-10 pro…	cell surface [GO:0009986];extracellular space [GO:0005615];integral component of membrane [GO:0016021]						NaN	1	0	NaN	NaN	1	0	NaN	2.21132	0.0929467	0.813323	2.53745	NaN	1	0	NaN	D3Z7A9	Lilra5	Leukocyte immunoglobulin-like receptor, subfamily A (with TM domain), member 5
17.5819	15.092	15.9522	16.4915	15.6116	14.5802	13.851	14.1714	14.0569	12.912	14.7648	15.5445	14.9632	15.4595	15.7691	13.6637	13.4357	13.2439	12.9357	15.0677	+	+				mitochondrion [GO:0005739]	oxidoreductase activity [GO:0016491]	MitoCarta3.0	APEX_matrix, GFP, targetP signal, yeast mito homolog, mito protein domain, coexpression++, MS/MS++	Matrix	0	2.6384	0.000573034	-2.23152	-3.67246	2.36426	0.00119085	-1.63087	-3.1705	0.21444	0.801585	0.24495	0.435905	0.973215	0.665706	0.845601	1.4972	Q8VE38	Oxnad1	Oxidoreductase NAD-binding domain-containing protein 1
22.3717	22.2582	22.485	22.5383	22.195	22.2781	22.6654	22.1026	22.8059	22.2361	22.1217	22.4687	22.4192	22.3455	22.6768	21.9152	21.5889	21.7885	21.4493	21.4313		+			acyl-CoA metabolic process [GO:0006637];fatty acid metabolic process [GO:0006631];long-chain fatty acid metabolic process [GO:0001676];response to hypoxia [GO:0001666];very long-chain fatty acid catabolic process [GO:0042760];very long-chain fatty acid metabolic process [GO:0000038]	mitochondrial matrix [GO:0005759];mitochondrion [GO:0005739]	acyl-CoA hydrolase activity [GO:0047617];carboxylic ester hydrolase activity [GO:0052689];myristoyl-CoA hydrolase activity [GO:0102991];palmitoyl-CoA hydrolase activity [GO:0016290]	MitoCarta3.0	literature, targetP signal, mito protein domain, induction, coexpression, MS/MS++	Matrix	Metabolism > Lipid metabolism	0.12104	0.828754	0.048003	0.192203	3.44181	0.000841434	-0.771767	-3.3439	2.83872	0.0571919	0.783022	2.95559	0.125395	0.986104	-0.0367474	-0.174117	Q9QYR9	Acot2	Acyl-coenzyme A thioesterase 2, mitochondrial
NaN	9.04852	9.7264	9.71489	8.74659	11.4937	11.1531	11.6525	11.5462	11.7813	10.6273	10.4857	9.66878	10.7674	9.78602	10.5127	11.5063	11.4625	11.2135	10.7739	+	+			endosome organization [GO:0007032];receptor-mediated endocytosis [GO:0006898];regulation of early endosome to late endosome transport [GO:2000641];regulation of early endosome to recycling endosome transport [GO:1902954]	cytosol [GO:0005829];early endosome membrane [GO:0031901];endosome membrane [GO:0010008];intracellular membrane-bounded organelle [GO:0043231];WASH complex [GO:0071203]						4.36779	0	2.21626	6.39715	1.61652	0.0117181	0.826762	2.07657	1.05885	0.328945	0.431572	1.34195	1.61614	0.477248	-0.957929	-2.20475	D4AFX7	Dnajc13	DnaJ heat shock protein family (Hsp40) member C13
NaN	NaN	NaN	NaN	NaN	7.79182	10.2488	NaN	NaN	10.1526	NaN	6.97581	8.66133	NaN	NaN	NaN	8.25646	NaN	7.8114	NaN					blood coagulation [GO:0007596];erythrocyte differentiation [GO:0030218];integrin-mediated signaling pathway [GO:0007229];megakaryocyte development [GO:0035855];megakaryocyte differentiation [GO:0030219];negative regulation of signal transduction [GO:0009968];platelet formation [GO:0030220]	cytosol [GO:0005829];endoplasmic reticulum [GO:0005783];Golgi apparatus [GO:0005794];integral component of membrane [GO:0016021];nucleoplasm [GO:0005654];plasma membrane [GO:0005886]						NaN	1	0	NaN	0.082023	0.811915	0.215362	0.221647	0.545212	0.449887	1.36379	1.18549	NaN	1	0	NaN	D7PDD4	Mpig6b	Megakaryocyte and platelet inhibitory receptor G6b
8.57141	NaN	NaN	NaN	NaN	11.2851	10.9714	11.3686	11.0452	11.4499	NaN	NaN	NaN	9.91837	NaN	11.1296	11.0247	11.0961	11.6659	10.3008												NaN	1	0	NaN	NaN	1	0	NaN	0.330367	0.745418	0.18065	0.536452	NaN	1	0	NaN	E0CZ22	Mroh1	Maestro heat-like repeat family member 1
9.64856	NaN	NaN	NaN	10.592	NaN	NaN	NaN	8.68036	9.93643	NaN	NaN	11.0387	NaN	NaN	NaN	10.4622	NaN	NaN	9.34804					insulin receptor signaling pathway [GO:0008286];negative regulation of gluconeogenesis [GO:0045721];regulation of autophagy [GO:0010506]	extracellular space [GO:0005615]						0.387306	0.30902	-0.811895	-0.916912	NaN	1	0	NaN	0.258909	0.731338	-0.596711	-0.635138	NaN	1	0	NaN	E1U8D0	Soga1	Protein SOGA1
8.46107	8.89531	9.03893	9.17853	9.23947	8.88786	10.0183	10.1768	10.2191	9.96162	9.11204	9.60861	9.05323	NaN	9.10944	10.0281	9.54877	10.2324	9.41621	10.1259	+	+			cation transport [GO:0006812];cellular response to mechanical stimulus [GO:0071260];detection of mechanical stimulus [GO:0050982];positive regulation of cell-cell adhesion mediated by integrin [GO:0033634];positive regulation of integrin activation [GO:0033625];positive regulation of myotube differentiation [GO:0010831];regulation of membrane potential [GO:0042391]	endoplasmic reticulum [GO:0005783];endoplasmic reticulum membrane [GO:0005789];endoplasmic reticulum-Golgi intermediate compartment membrane [GO:0033116];integral component of membrane [GO:0016021];lamellipodium membrane [GO:0031258];membrane [GO:0016020];plasma membrane [GO:0005886]	cation channel activity [GO:0005261];identical protein binding [GO:0042802];mechanosensitive ion channel activity [GO:0008381]					1.86791	0.00808787	0.890087	2.32778	1.6944	0.0142878	0.64943	2.04762	0.0203994	0.975994	-0.0175135	-0.0443385	0.646209	0.852081	-0.25817	-0.87693	E2JF22	Piezo1	Piezo-type mechanosensitive ion channel component 1
NaN	NaN	NaN	NaN	NaN	NaN	NaN	NaN	NaN	NaN	9.94503	NaN	NaN	NaN	NaN	NaN	NaN	NaN	NaN	NaN					cell division [GO:0051301];microtubule-based movement [GO:0007018];minus-end-directed vesicle transport along microtubule [GO:0072382];mitotic metaphase plate congression [GO:0007080];mitotic spindle assembly [GO:0090307];negative regulation of centrosome duplication [GO:0010826];vesicle transport along microtubule [GO:0047496]	early endosome [GO:0005769];endocytic vesicle [GO:0030139];kinesin complex [GO:0005871];microtubule [GO:0005874];microtubule organizing center [GO:0005815];mitotic spindle [GO:0072686];nucleus [GO:0005634];spindle pole centrosome [GO:0031616]	ATP binding [GO:0005524];ATP-dependent microtubule motor activity [GO:1990939];ATP-dependent microtubule motor activity, minus-end-directed [GO:0008569];microtubule binding [GO:0008017];microtubule motor activity [GO:0003777]					NaN	1	0	NaN	NaN	1	0	NaN	NaN	1	0	NaN	NaN	1	0	NaN	E9PUA5;Q9QWT9	Kifc5b;Kifc1	Kinesin-like protein;Kinesin-like protein KIFC1
10.9771	10.6575	10.0062	NaN	9.77122	11.5017	11.0649	11.2734	11.301	11.3662	11.2062	9.68673	10.2112	10.4959	9.93954	9.87934	10.9963	11.2283	11.1525	11.2176	+				innate immune response [GO:0045087]	cytoplasm [GO:0005737]	RNA binding [GO:0003723]					2.09563	0.00454784	0.948434	2.64317	0.827902	0.0958382	0.586902	1.25625	0.779683	0.425286	0.406633	1.10839	0.0408627	0.983595	0.0451005	0.0928546	E9PUR0	Ankhd1	Ankyrin repeat and KH domain-containing 1
17.0451	17.6623	16.9239	17.3099	18.2561	17.7685	18.6667	18.5715	18.0556	18.5683	16.4639	16.2852	17.6582	16.6939	16.4811	17.0975	17.0354	18.2441	18.7116	17.84	+	+			adaptive immune response [GO:0002250];blood coagulation [GO:0007596];blood coagulation, common pathway [GO:0072377];blood coagulation, fibrin clot formation [GO:0072378];cell-matrix adhesion [GO:0007160];cellular protein-containing complex assembly [GO:0034622];fibrinolysis [GO:0042730];induction of bacterial agglutination [GO:0043152];innate immune response [GO:0045087];negative regulation of en…	blood microparticle [GO:0072562];cell cortex [GO:0005938];cell surface [GO:0009986];collagen-containing extracellular matrix [GO:0062023];cytoplasm [GO:0005737];external side of plasma membrane [GO:0009897];extracellular space [GO:0005615];fibrinogen complex [GO:0005577];platelet alpha granule [GO:0031091];rough endoplasmic reticulum [GO:0005791];synapse [GO:0045202]	metal ion binding [GO:0046872];signaling receptor binding [GO:0005102];structural molecule activity [GO:0005198]					1.75272	0.00982967	0.88663	2.22888	1.52203	0.0108085	1.06926	2.11247	0.741289	0.406511	0.540371	1.15173	1.16864	0.617733	0.723003	1.63363	E9PV24	Fga	Fibrinogen alpha chain
9.27	10.2893	10.3235	10.7849	10.3364	9.55442	8.93875	10.0128	9.35793	10.0186	10.1964	9.96804	9.92219	10.3528	9.72072	9.56985	10.2571	10.2951	10.2686	10.0118					cardiac muscle cell development [GO:0055013];in utero embryonic development [GO:0001701];vasculogenesis [GO:0001570]	filamentous actin [GO:0031941];unconventional myosin complex [GO:0016461];Z disc [GO:0030018]	actin binding [GO:0003779];ATP binding [GO:0005524];motor activity [GO:0003774]					1.04804	0.060807	-0.624311	-1.47506	0.102237	0.835015	0.048469	0.175474	1.12201	0.288348	-0.503979	-1.45291	0.256712	0.965706	0.168802	0.452413	E9PV66	Myo18b	Myosin XVIIIb
10.6767	10.2959	9.07763	10.108	10.4389	11.5563	11.5486	11.9548	11.3862	11.8046	11.7169	9.41889	9.35116	10.074	NaN	11.0995	11.418	12.2126	12.7091	11.109	+	+			cellular response to amino acid starvation [GO:0034198];cellular response to leucine starvation [GO:1990253];positive regulation of kinase activity [GO:0033674];positive regulation of transcription from RNA polymerase II promoter in response to stress [GO:0036003];regulation of translation [GO:0006417]	cytosol [GO:0005829];polysome [GO:0005844]	protein kinase binding [GO:0019901];protein kinase regulator activity [GO:0019887];ribosome binding [GO:0043022]					3.08363	0.000344398	1.5307	3.88007	1.44552	0.0094287	1.56939	2.22446	0.063338	0.946056	-0.0595314	-0.136132	0.0122655	0.980714	-0.0208401	-0.0308245	E9PVA8	Gcn1	eIF-2-alpha kinase activator GCN1
8.48838	8.99691	11.1666	NaN	8.397	9.41262	9.46448	10.5702	9.65424	10.2083	9.42469	7.36092	7.53705	8.00326	NaN	9.07039	9.98576	10.6677	10.9792	9.77517		+			chondrocyte proliferation [GO:0035988];protein localization to pericentriolar material [GO:1905793]	cis-Golgi network [GO:0005801];endoplasmic reticulum-Golgi intermediate compartment [GO:0005793];Golgi apparatus [GO:0005794];integral component of membrane [GO:0016021]						0.433025	0.284404	0.599747	0.827659	2.05201	0.00184828	2.01418	3.04606	0.235948	0.786532	-0.233681	-0.461717	0.720834	0.746558	1.18075	1.31266	E9PVZ8	Golgb1	Golgi autoantigen, golgin subfamily b, macrogolgin 1
NaN	NaN	NaN	NaN	NaN	7.99275	NaN	7.90568	NaN	8.19784	NaN	NaN	NaN	NaN	NaN	NaN	NaN	7.95203	NaN	8.07298					establishment of protein localization [GO:0045184];negative regulation of canonical Wnt signaling pathway [GO:0090090];negative regulation of epithelial cell migration [GO:0010633];negative regulation of epithelial cell proliferation [GO:0050680]	cytoplasm [GO:0005737];cytoplasmic ribonucleoprotein granule [GO:0036464];cytosol [GO:0005829];nucleoplasm [GO:0005654];nucleus [GO:0005634];plasma membrane [GO:0005886]	calcium ion binding [GO:0005509]					NaN	1	0	NaN	NaN	1	0	NaN	0.054911	0.962002	0.0195909	0.0888285	NaN	1	0	NaN	E9PWI3	Mcc	Mutated in colorectal cancers
15.607	15.6119	15.7003	15.6883	15.5782	16.0512	16.43	16.0503	15.8976	16.287	16.4334	15.5811	15.3758	16.2851	15.4757	16.4089	16.6362	16.1506	16.4222	16.5569	+	+			cell adhesion [GO:0007155]	collagen trimer [GO:0005581];collagen-containing extracellular matrix [GO:0062023];extracellular matrix [GO:0031012];extracellular space [GO:0005615];sarcolemma [GO:0042383]	serine-type endopeptidase inhibitor activity [GO:0004867]					3.0667	0.00464344	0.506079	2.55635	1.48405	0.0230862	0.60475	1.80664	1.30773	0.349196	-0.291739	-1.29104	0.389616	0.934826	-0.193068	-0.601502	E9PWQ3	Col6a3	Collagen, type VI, alpha 3
10.9142	10.7128	11.1392	10.3991	11.7894	11.6222	11.6741	11.5307	11.7707	11.6011	10.6371	10.928	10.1672	11.1407	10.743	11.1539	11.5812	11.4485	11.5478	11.5707	+	+										1.5913	0.0197757	0.648817	1.92422	2.43552	0.00342244	0.737231	2.61528	1.09538	0.510439	0.17934	0.945954	0.4257	0.905683	0.267753	0.695174	E9PWR4	Dip2c	Disco-interacting protein 2 homolog C
12.7814	12.9799	12.4329	12.3933	13.3327	10.8972	10.7036	11.1876	11.0675	10.2216	12.2849	13.0883	12.1486	12.3336	12.7713	10.846	12.181	11.9903	11.5301	12.0365	+	+			ribosomal large subunit assembly [GO:0000027];translation [GO:0006412]	cytosolic large ribosomal subunit [GO:0022625]	RNA binding [GO:0003723];structural constituent of ribosome [GO:0003735]					4.38817	5.28053e-05	-1.96854	-5.72501	1.56453	0.0136653	-0.808586	-2.02168	1.79326	0.116007	-0.901273	-2.27247	0.485106	0.88808	0.258679	0.743507	E9PWZ3	Rpl3l	Ribosomal protein L3-like
12.9292	9.05704	NaN	12.6461	12.4154	11.1408	12.4438	12.3726	11.8345	12.2282	12.7404	12.4908	12.8566	12.849	9.23573	12.4396	11.4987	8.24496	12.146	11.2885							RNA binding [GO:0003723]					0.106691	0.77036	0.242064	0.256837	0.396702	0.286368	-0.91092	-0.80799	0.529165	0.48335	0.880421	0.992662	0.088379	0.979423	-0.272563	-0.222092	E9PX25;E9PZY4	Gm4302;Gm4307	Predicted gene 4302;Predicted gene 4303
NaN	NaN	NaN	10.4839	12.1947	11.8363	11.8776	12.0927	11.3364	11.9286	NaN	NaN	NaN	NaN	NaN	11.9519	12.2054	12.4906	9.98368	12.2831					proteasome-mediated ubiquitin-dependent protein catabolic process [GO:0043161];protein K48-linked ubiquitination [GO:0070936];regulation of Rac protein signal transduction [GO:0035020]	Cul3-RING ubiquitin ligase complex [GO:0031463];cytoplasm [GO:0005737];nucleus [GO:0005634]						0.413601	0.319516	0.47505	0.791538	NaN	1	0	NaN	0.0227434	0.972153	0.0313831	0.0545481	NaN	1	0	NaN	E9PYD7	Kbtbd6	Kelch repeat and BTB (POZ) domain-containing 6
11.4006	11.753	10.2647	9.54981	11.4042	11.1458	10.2168	11.4116	11.0185	11.6402	11.0959	10.2796	11.0169	10.7568	10.6105	12.0695	11.7966	12.0533	12.0401	11.0024		+			positive regulation of transcription by RNA polymerase II [GO:0045944];regulation of cell adhesion [GO:0030155];regulation of signaling [GO:0023051]	adherens junction [GO:0005912];apical plasma membrane [GO:0016324];cell surface [GO:0009986];cytoplasm [GO:0005737];nuclear envelope [GO:0005635];nucleoplasm [GO:0005654];nucleus [GO:0005634];plasma membrane [GO:0005886]	actinin binding [GO:0042805];metal ion binding [GO:0046872];protein C-terminus binding [GO:0008022]					0.17323	0.667018	0.212117	0.364912	2.48892	0.00169739	1.04045	2.96266	1.24821	0.229984	-0.705817	-1.69349	0.103394	0.9811	0.122516	0.226511	E9PYF4	Lmo7	LIM domain only 7
NaN	NaN	NaN	NaN	NaN	10.2349	10.0247	10.2789	10.3589	10.6833	NaN	NaN	NaN	NaN	NaN	10.3397	10.2935	10.5479	11.1377	10.7734					cell death [GO:0008219];cellular protein modification process [GO:0006464];inflammatory response [GO:0006954];protein mono-ADP-ribosylation [GO:0140289];regulation of telomerase activity [GO:0051972]	cytoplasm [GO:0005737];cytosol [GO:0005829];nucleus [GO:0005634];spindle [GO:0005819];spindle microtubule [GO:0005876]	enzyme binding [GO:0019899];NAD+ ADP-ribosyltransferase activity [GO:0003950];protein ADP-ribosylase activity [GO:1990404]					NaN	1	0	NaN	NaN	1	0	NaN	0.830728	0.453506	-0.302286	-1.04739	NaN	1	0	NaN	E9PYK3	Parp4	Protein mono-ADP-ribosyltransferase PARP4
9.11051	9.37909	NaN	NaN	NaN	8.5139	9.40284	8.60193	8.45932	8.41828	7.29127	NaN	7.76867	8.52141	NaN	7.70081	8.80225	9.07854	8.5478	9.53612					protein localization [GO:0008104]	cytosol [GO:0005829];membrane [GO:0016020]	protein kinase binding [GO:0019901]					0.877152	0.0936847	-0.565546	-1.36226	0.915043	0.0578613	0.872651	1.49362	0.0537019	0.95067	-0.0538489	-0.117953	1.21359	0.547396	1.38435	2.4161	E9PYP2	Nbeal1	Neurobeachin-like 1
7.83047	8.8184	8.883	8.75647	NaN	11.1294	10.7419	10.6011	10.6419	10.9524	9.43909	9.50236	NaN	8.01906	NaN	10.1524	10.3656	10.4425	11.1245	10.8565	+	+			cell population proliferation [GO:0008283];DNA dealkylation involved in DNA repair [GO:0006307];DNA duplex unwinding [GO:0032508]	activating signal cointegrator 1 complex [GO:0099053];cytosol [GO:0005829];nuclear speck [GO:0016607];nucleus [GO:0005634]	3'-5' DNA helicase activity [GO:0043138];ATP binding [GO:0005524];ATP hydrolysis activity [GO:0140603];RNA binding [GO:0003723]					4.40649	0	2.24125	6.48069	2.03337	0.00235667	1.60145	3.05332	0.525194	0.634244	0.225051	0.74429	0.351508	0.910475	-0.414753	-0.690537	E9PZJ8	Ascc3	Activating signal cointegrator 1 complex subunit 3
18.2346	17.9715	18.3098	16.5918	17.7894	15.658	17.5812	17.8794	19.747	16.9357	18.2639	17.5632	15.2764	17.1943	16.1019	18.883	17.0352	17.897	18.1469	16.299						keratin filament [GO:0045095]						0.111598	0.764807	-0.219174	-0.262226	0.523713	0.194741	0.772289	0.970175	0.040136	0.954985	-0.0919777	-0.10176	0.738783	0.750395	0.899485	1.25593	E9Q0F0	Krt78	Keratin 78
13.5293	13.607	13.8772	13.9282	13.7973	12.1613	12.4616	12.2276	12.6281	12.1353	13.5012	14.0581	13.6497	13.7433	13.9179	12.3302	12.2122	11.9292	11.4466	12.2212	+	+				integral component of plasma membrane [GO:0005887]	G protein-coupled receptor activity [GO:0004930]					5.55535	0	-1.42501	-6.39308	4.84244	0	-1.74615	-6.07475	0.818577	0.462299	0.2949	1.03049	0.076355	0.984784	-0.0262346	-0.116695	E9Q0K5;E9Q0M3;K7N712	Vmn2r63;Vmn2r-ps158;Vmn2r62	Vomeronasal 2, receptor 63;Vomeronasal 2, receptor, pseudogene 158;Vomeronasal 2, receptor 62
14.3606	14.5551	13.7161	14.0668	14.6479	14.5521	14.385	14.8787	14.4187	14.7003	14.5722	13.7601	13.7928	14.3005	13.3557	14.1818	14.2958	14.9393	15.2074	14.1756					cell-substrate junction assembly [GO:0007044];fibroblast migration [GO:0010761];intracellular signal transduction [GO:0035556]	cell-substrate junction [GO:0030055];focal adhesion [GO:0005925]	actin binding [GO:0003779]					0.856257	0.156617	0.317669	1.08244	1.08498	0.0511714	0.603721	1.49464	0.0405298	0.962797	0.0269869	0.0808809	0.542608	0.853061	0.313039	0.836477	E9Q0S6	Tns1	Tensin 1
NaN	6.44136	NaN	NaN	NaN	10.4599	9.93233	9.90998	9.75376	9.88413	10.4187	NaN	NaN	NaN	NaN	NaN	9.40055	9.6014	10.7737	9.80177					protein-DNA covalent cross-linking repair [GO:0106300];reticulophagy [GO:0061709]	autophagosome membrane [GO:0000421];cytoplasmic vesicle [GO:0031410];cytosol [GO:0005829];endoplasmic reticulum [GO:0005783];endoplasmic reticulum membrane [GO:0005789];integral component of membrane [GO:0016021];nucleus [GO:0005634];replication fork [GO:0005657]	signaling receptor activity [GO:0038023]					NaN	1	0	NaN	NaN	1	0	NaN	0.116529	0.9119	0.093679	0.233635	NaN	1	0	NaN	E9Q137	Tex264	Testis-expressed protein 264 homolog
10.99	NaN	10.2866	NaN	NaN	NaN	9.29912	NaN	NaN	NaN	NaN	NaN	NaN	NaN	NaN	9.54626	NaN	NaN	NaN	NaN					chromatin organization [GO:0006325];negative regulation of chromatin silencing [GO:0031936];positive regulation of transcription by RNA polymerase II [GO:0045944];positive regulation of transcription, DNA-templated [GO:0045893]	nucleoplasm [GO:0005654];nucleus [GO:0005634]	ATP binding [GO:0005524];ATP hydrolysis activity [GO:0140603];chromatin binding [GO:0003682];histone binding [GO:0042393];lysine-acetylated histone binding [GO:0070577]					NaN	1	0	NaN	NaN	1	0	NaN	NaN	1	0	NaN	NaN	1	0	NaN	E9Q166;Q8CDM1	Atad2b;Atad2	ATPase family, AAA domain-containing 2B;ATPase family AAA domain-containing protein 2
NaN	NaN	NaN	NaN	NaN	NaN	NaN	NaN	NaN	NaN	NaN	NaN	NaN	NaN	NaN	NaN	NaN	NaN	NaN	NaN						keratin filament [GO:0045095]						NaN	1	0	NaN	NaN	1	0	NaN	NaN	1	0	NaN	NaN	1	0	NaN	E9Q1Z0	Krt90	Keratin 90
NaN	NaN	NaN	NaN	NaN	NaN	NaN	NaN	NaN	NaN	NaN	NaN	NaN	NaN	NaN	NaN	NaN	NaN	NaN	NaN					glucose homeostasis [GO:0042593];glucose metabolic process [GO:0006006]		ubiquitin-protein transferase activity [GO:0004842]					NaN	1	0	NaN	NaN	1	0	NaN	NaN	1	0	NaN	NaN	1	0	NaN	E9Q2E4	Hectd4	HECT domain E3 ubiquitin protein ligase 4
NaN	NaN	NaN	NaN	NaN	NaN	NaN	NaN	NaN	NaN	NaN	NaN	NaN	NaN	NaN	NaN	NaN	NaN	NaN	NaN					tRNA methylation [GO:0030488]		RNA binding [GO:0003723];tRNA (guanine) methyltransferase activity [GO:0016423]					NaN	1	0	NaN	NaN	1	0	NaN	NaN	1	0	NaN	NaN	1	0	NaN	E9Q368	Tarbp1	TAR RNA-binding protein 1
20.932	20.7536	21.4176	21.0124	20.334	18.5025	19.2402	18.6226	19.2685	17.7092	20.1727	20.8427	20.8615	20.9661	21.0326	19.1437	18.8991	19.1479	18.7105	18.3378	+	+			mitochondrial electron transport, NADH to ubiquinone [GO:0006120];mitochondrial respiratory chain complex I assembly [GO:0032981]	endoplasmic reticulum [GO:0005783];mitochondrial inner membrane [GO:0005743];mitochondrial respiratory chain complex I [GO:0005747];mitochondrion [GO:0005739]		MitoCarta3.0	literature, APEX_IMS, APEX_matrix, targetP signal+, mito protein domain+, induction, coexpression++, MS/MS++	MIM	OXPHOS > Complex I > CI subunits;OXPHOS > OXPHOS subunits	3.77501	5.70175e-05	-2.22132	-5.09331	4.69831	0	-1.92735	-6.09091	0.225458	0.809314	-0.179187	-0.422888	0.195356	0.970705	0.114787	0.343079	Q9D6J5	Ndufb8	NADH dehydrogenase [ubiquinone] 1 beta subcomplex subunit 8, mitochondrial
12.4522	12.3717	11.9953	12.208	12.5301	12.8141	12.7787	13.0657	12.7068	12.9645	12.215	11.8013	12.0681	12.2481	11.6726	12.8556	12.8402	13.1075	13.4158	12.8418	+	+			multi-organism membrane organization [GO:0044803];phosphatidylinositol phosphate biosynthetic process [GO:0046854];phosphatidylinositol-mediated signaling [GO:0048015];phosphorylation [GO:0016310];viral replication complex formation and maintenance [GO:0046786];viral RNA genome replication [GO:0039694]	cytoplasm [GO:0005737];Golgi-associated vesicle membrane [GO:0030660];membrane [GO:0016020];plasma membrane [GO:0005886]	1-phosphatidylinositol 4-kinase activity [GO:0004430];ATP binding [GO:0005524];kinase activity [GO:0016301];phosphatidylinositol kinase activity [GO:0052742]					2.86631	0.00453421	0.554464	2.57194	3.63592	0.000263215	1.01115	3.88392	0.530426	0.692155	-0.146238	-0.634548	1.15527	0.745419	0.310452	1.24935	E9Q3L2	Pi4ka	Phosphatidylinositol 4-kinase alpha
17.8112	16.8266	17.8262	16.8918	17.9485	16.3822	16.4316	16.1267	16.0499	15.9609	16.9614	16.2983	16.741	17.6587	17.3953	16.4751	16.5702	16.5558	16.8205	16.6577	+				calcium ion transmembrane transport [GO:0070588];calcium ion transport [GO:0006816];calcium ion transport into cytosol [GO:0060402];calcium-mediated signaling [GO:0019722];calcium-mediated signaling using intracellular calcium source [GO:0035584];cardiac muscle contraction [GO:0060048];cardiac muscle hypertrophy [GO:0003300];cellular calcium ion homeostasis [GO:0006874];cellular response to caffe…	A band [GO:0031672];calcium channel complex [GO:0034704];cytoplasm [GO:0005737];cytoplasmic vesicle membrane [GO:0030659];endoplasmic reticulum [GO:0005783];extrinsic component of cytoplasmic side of plasma membrane [GO:0031234];integral component of membrane [GO:0016021];membrane [GO:0016020];neuron projection [GO:0043005];nuclear envelope [GO:0005635];plasma membrane [GO:0005886];protein-contai…	calcium channel activity [GO:0005262];calcium ion binding [GO:0005509];calcium-induced calcium release activity [GO:0048763];calcium-release channel activity [GO:0015278];calmodulin binding [GO:0005516];enzyme binding [GO:0019899];identical protein binding [GO:0042802];organic cyclic compound binding [GO:0097159];protein kinase A catalytic subunit binding [GO:0034236];protein kinase A regulatory …					2.8772	0.000806838	-1.27059	-3.49271	0.828851	0.12893	-0.395065	-1.13871	2.33059	0.148298	-0.425604	-2.02982	0.64286	0.81241	0.449924	1.01269	E9Q401	Ryr2	Ryanodine receptor 2
9.48243	9.81083	NaN	NaN	10.6958	12.7344	12.6957	12.5999	11.9935	12.8677	10.3274	7.65995	NaN	10.8346	9.70426	11.9795	12.2856	12.53	13.2098	12.4658	+	+			negative regulation of nuclear-transcribed mRNA catabolic process, nonsense-mediated decay [GO:2000623];nuclear-transcribed mRNA catabolic process [GO:0000956];protein transport [GO:0015031];retrograde vesicle-mediated transport, Golgi to endoplasmic reticulum [GO:0006890]	Dsl1/NZR complex [GO:0070939];endoplasmic reticulum [GO:0005783]	SNARE binding [GO:0000149]					3.61173	5.53191e-05	2.58188	5.95415	2.48979	0.000446083	2.86258	3.79817	0.125648	0.908668	0.0840944	0.237776	0.157947	0.968564	0.364796	0.372891	E9Q411	Nbas	Neuroblastoma-amplified sequence
10.8577	11.2369	9.54251	10.2516	11.4918	10.5481	10.2317	10.0475	10.665	10.4601	10.1429	9.35237	10.5722	9.97478	9.65176	8.61538	10.2733	10.7201	11.4715	11.2496					artery morphogenesis [GO:0048844];cellular response to prostaglandin stimulus [GO:0071379];cellular response to tumor necrosis factor [GO:0071356];cholesterol efflux [GO:0033344];cholesterol homeostasis [GO:0042632];cholesterol metabolic process [GO:0008203];cholesterol transport [GO:0030301];fertilization [GO:0009566];flagellated sperm motility [GO:0030317];in utero embryonic development [GO:000…	chylomicron [GO:0042627];cytoplasm [GO:0005737];cytosol [GO:0005829];endoplasmic reticulum [GO:0005783];endoplasmic reticulum exit site [GO:0070971];extracellular region [GO:0005576];extracellular space [GO:0005615];high-density lipoprotein particle [GO:0034364];intermediate-density lipoprotein particle [GO:0034363];intracellular membrane-bounded organelle [GO:0043231];lipid droplet [GO:0005811];…	cholesterol transfer activity [GO:0120020];heparin binding [GO:0008201];lipase binding [GO:0035473];low-density lipoprotein particle receptor binding [GO:0050750];phospholipid binding [GO:0005543]					0.335964	0.43897	-0.285642	-0.6088	0.437935	0.283215	0.527192	0.812659	0.0515665	0.951353	-0.0755142	-0.121878	0.961678	0.702119	0.73732	1.44806	E9Q414	Apob	Apolipoprotein B-100
NaN	NaN	NaN	NaN	NaN	NaN	NaN	NaN	NaN	NaN	NaN	NaN	NaN	NaN	NaN	NaN	NaN	NaN	NaN	NaN					ATP-dependent chromatin remodeling [GO:0043044];chromatin remodeling [GO:0006338];dendritic cell dendrite assembly [GO:0097026];dendritic spine development [GO:0060996];neuron-neuron synaptic transmission [GO:0007270];positive regulation of transcription, DNA-templated [GO:0045893];regulation of transcription by RNA polymerase II [GO:0006357]	brahma complex [GO:0035060];cytoplasm [GO:0005737];cytosol [GO:0005829];nBAF complex [GO:0071565];nucleoplasm [GO:0005654];nucleus [GO:0005634];plasma membrane [GO:0005886];SWI/SNF complex [GO:0016514];synapse [GO:0045202]	DNA binding [GO:0003677]					NaN	1	0	NaN	NaN	1	0	NaN	NaN	1	0	NaN	NaN	1	0	NaN	E9Q4N7	Arid1b	AT-rich interactive domain-containing protein 1B
11.2476	10.0008	9.41691	10.3117	10.0899	11.7814	11.0525	11.1335	11.0047	11.3765	10.7993	10.1561	10.9834	10.2164	10.6229	11.1653	11.4318	11.1916	10.5957	11.8933	+	+			positive regulation of toll-like receptor 3 signaling pathway [GO:0034141];positive regulation of toll-like receptor 4 signaling pathway [GO:0034145]	cytosol [GO:0005829];early endosome [GO:0005769];nucleus [GO:0005634]	1-phosphatidylinositol binding [GO:0005545];metal ion binding [GO:0046872]					1.89733	0.00606513	1.05632	2.4543	1.52626	0.0176978	0.699925	1.91634	0.0191147	0.975959	0.0141733	0.0399895	0.465959	0.878535	-0.342222	-0.779914	E9Q4P1	Wdfy1	WD repeat and FYVE domain-containing protein 1
9.08281	9.45376	NaN	NaN	9.38464	7.59342	NaN	NaN	7.40151	NaN	9.63032	9.53174	8.98937	10.1838	8.84584	NaN	NaN	7.40252	NaN	NaN	+				negative regulation of transcription by RNA polymerase II [GO:0000122];regulation of transcription by RNA polymerase II [GO:0006357]		DNA-binding transcription factor activity, RNA polymerase II-specific [GO:0000981];DNA-binding transcription repressor activity, RNA polymerase II-specific [GO:0001227];metal ion binding [GO:0046872];RNA polymerase II transcription regulatory region sequence-specific DNA binding [GO:0000977]					2.8013	0.000585047	-1.8096	-6.86743	NaN	1	0	NaN	NaN	1	0	NaN	0.148872	0.976	-0.129151	-0.29973	E9Q4R4	Zfp882	Zinc finger protein 882
14.3936	14.2098	15.0113	14.8723	14.0429	12.7388	13.0949	12.7108	12.5489	12.3261	14.0188	14.3345	14.1667	14.4596	14.7584	12.6177	12.0414	11.4581	11.6442	11.4717	+	+			centriole replication [GO:0007099];centrosome-templated microtubule nucleation [GO:0090222];microtubule nucleation [GO:0007020];mitotic spindle assembly [GO:0090307];mitotic spindle assembly checkpoint signaling [GO:0007094];protein localization to centrosome [GO:0071539];regulation of centriole replication [GO:0046599];regulation of centrosome cycle [GO:0046605];regulation of establishment of pr…	centriole [GO:0005814];centrosome [GO:0005813];cytoplasm [GO:0005737];cytosol [GO:0005829];pericentriolar material [GO:0000242]	phosphatase binding [GO:0019902];protein kinase binding [GO:0019901]					4.38144	4.71976e-05	-1.82207	-5.58589	5.02487	0	-2.50098	-7.07091	1.96727	0.10664	0.837291	2.3695	0.297269	0.959626	0.158377	0.484973	E9Q4Y4	Cep192	Centrosomal protein 192
18.3262	18.1491	18.5279	18.9393	18.1192	18.6473	18.7029	18.1192	18.6989	18.1027	17.8099	18.5632	18.5574	18.4145	18.8827	17.9745	17.8041	17.9107	17.8817	17.9699		+			acyl-CoA metabolic process [GO:0006637]	mitochondrial matrix [GO:0005759];mitochondrion [GO:0005739]	acetyl-CoA hydrolase activity [GO:0003986];acyl-CoA hydrolase activity [GO:0047617];carboxylic ester hydrolase activity [GO:0052689]	MitoCarta3.0	literature, targetP signal, MS/MS++	MIM	Metabolism > Lipid metabolism	0.0735899	0.876148	0.0418316	0.136718	1.76688	0.0173632	-0.537338	-1.92464	2.2763	0.117841	0.545996	2.23798	0.0506995	0.983695	-0.0331734	-0.0999316	Q9R0X4	Acot9	Acyl-coenzyme A thioesterase 9, mitochondrial
8.93536	9.57673	7.39207	8.94429	8.88894	10.5734	9.73987	10.9173	9.55679	10.6928	8.77196	8.46853	8.39751	8.37125	NaN	10.6593	10.3306	10.8217	11.0965	10.5396	+	+			bone development [GO:0060348];cartilage development [GO:0051216];chondrocyte differentiation involved in endochondral bone morphogenesis [GO:0003413];endoplasmic reticulum to Golgi vesicle-mediated transport [GO:0006888];Golgi organization [GO:0007030];Golgi ribbon formation [GO:0090161];inner ear receptor cell stereocilium organization [GO:0060122];protein glycosylation [GO:0006486];ventricular …	acrosomal membrane [GO:0002080];cis-Golgi network [GO:0005801];endoplasmic reticulum-Golgi intermediate compartment [GO:0005793];Golgi apparatus [GO:0005794];inner acrosomal membrane [GO:0002079];nuclear speck [GO:0016607];nucleoplasm [GO:0005654];outer acrosomal membrane [GO:0002081]	small GTPase binding [GO:0031267]					2.043	0.00283863	1.54854	2.80285	5.44063	0	2.18723	8.17108	0.643325	0.489436	-0.393517	-0.981461	0.239471	0.960563	0.245167	0.47309	E9Q512	Trip11	Thyroid hormone receptor interactor 11
9.25529	9.81358	9.29046	9.34108	8.74957	10.8913	10.5228	10.8475	10.8725	11.0658	12.4635	9.10105	9.08568	9.74844	9.21157	10.4596	11.0182	10.8302	10.7751	10.9122	+				angiogenesis [GO:0001525];negative regulation of non-canonical Wnt signaling pathway [GO:2000051];protein autoubiquitination [GO:0051865];protein homooligomerization [GO:0051260];protein ubiquitination [GO:0016567];sprouting angiogenesis [GO:0002040];ubiquitin-dependent protein catabolic process [GO:0006511]	cytoplasm [GO:0005737];cytosol [GO:0005829];nucleolus [GO:0005730]	ATP hydrolysis activity [GO:0140603];metal ion binding [GO:0046872];ubiquitin-protein transferase activity [GO:0004842]					4.41367	6.5e-05	1.54998	5.33656	0.664507	0.121156	0.877011	1.1637	0.119615	0.930605	0.0409225	0.178675	0.429361	0.858543	-0.632045	-0.822463	E9Q555	Rnf213	E3 ubiquitin-protein ligase RNF213
16.2616	16.1835	15.824	16.2611	16.2583	16.0476	15.8333	16.3655	15.9904	16.4489	16.1328	15.744	15.8076	16.2183	15.524	15.7511	16.08	15.9764	16.485	16.2556					adherens junction organization [GO:0034332];bundle of His cell-Purkinje myocyte adhesion involved in cell communication [GO:0086073];cell-cell adhesion [GO:0098609];desmosome organization [GO:0002934];epithelial cell-cell adhesion [GO:0090136];intermediate filament cytoskeleton organization [GO:0045104];intermediate filament organization [GO:0045109];keratinocyte differentiation [GO:0030216];pept…	basolateral plasma membrane [GO:0016323];cell-cell junction [GO:0005911];cornified envelope [GO:0001533];cytoplasm [GO:0005737];cytoskeleton [GO:0005856];desmosome [GO:0030057];fascia adherens [GO:0005916];intercalated disc [GO:0014704];membrane [GO:0016020];plasma membrane [GO:0005886]	cell adhesion molecule binding [GO:0050839];protein kinase C binding [GO:0005080];scaffold protein binding [GO:0097110];structural molecule activity [GO:0005198]					0.050603	0.923173	-0.0205597	-0.0842536	0.611425	0.288363	0.224277	0.804983	0.0576766	0.955139	0.0275314	0.101825	0.942074	0.791169	0.272369	1.0737	E9Q557	Dsp	Desmoplakin
NaN	8.55466	NaN	NaN	NaN	9.88547	10.7899	9.51471	7.74756	NaN	12.555	10.3435	NaN	NaN	NaN	9.31625	9.98777	9.00533	10.1097	7.33146		+			box H/ACA RNA metabolic process [GO:0033979];neural crest cell development [GO:0014032];neural crest formation [GO:0014029];nucleolus organization [GO:0007000];positive regulation of cell population proliferation [GO:0008284];positive regulation of transcription, DNA-templated [GO:0045893];regulation of protein import into nucleus [GO:0042306];regulation of translation [GO:0006417];response to os…	box C/D RNP complex [GO:0031428];box H/ACA snoRNP complex [GO:0031429];Cajal body [GO:0015030];cytoplasm [GO:0005737];fibrillar center [GO:0001650];nucleolus [GO:0005730];nucleoplasm [GO:0005654];small nuclear ribonucleoprotein complex [GO:0030532]	box C/D RNA binding [GO:0034512];box C/D snoRNP complex binding [GO:0062064];box H/ACA snoRNA binding [GO:0034513];box H/ACA snoRNP complex binding [GO:0062065];nuclear localization sequence binding [GO:0008139];protein domain specific binding [GO:0019904];protein heterodimerization activity [GO:0046982];protein-macromolecule adaptor activity [GO:0030674];TFIIB-class transcription factor binding …					NaN	1	0	NaN	1.13198	0.0187586	-2.29916	-2.05376	0.162935	0.837441	0.334296	0.373016	NaN	1	0	NaN	E9Q5C9	Nolc1	Nucleolar and coiled-body phosphoprotein 1
9.39302	10.0507	NaN	NaN	NaN	11.1318	11.5471	11.0832	11.2325	NaN	NaN	NaN	NaN	8.50634	NaN	10.9122	11.5199	10.727	11.1476	10.8572	+				dosage compensation by inactivation of X chromosome [GO:0009048];in utero embryonic development [GO:0001701];mRNA alternative polyadenylation [GO:0110104];mRNA export from nucleus [GO:0006406];mRNA splice site selection [GO:0006376];mRNA splicing, via spliceosome [GO:0000398];posttranscriptional regulation of gene expression [GO:0010608];primary follicle stage [GO:0048160];regulation of alternati…	nuclear body [GO:0016604];nuclear speck [GO:0016607];nucleoplasm [GO:0005654];nucleus [GO:0005634];plasma membrane [GO:0005886]	mRNA binding [GO:0003729];N6-methyladenosine-containing RNA binding [GO:1990247];RNA binding [GO:0003723]					2.40802	0.00124655	1.5268	4.30174	NaN	1	0	NaN	0.558758	0.627802	0.215854	0.763302	NaN	1	0	NaN	E9Q5K9	Ythdc1	YTH domain-containing protein 1
13.6366	14.1999	13.3031	13.3737	13.2558	15.245	15.157	15.5283	15.1989	15.8838	15.5814	13.5257	13.1941	12.754	13.0742	14.9568	14.6769	15.302	15.4492	13.9534	+	+			regulation of RNA splicing [GO:0043484];regulation of voltage-gated calcium channel activity [GO:1901385]	actin cytoskeleton [GO:0015629];cell-cell contact zone [GO:0044291];cell-cell junction [GO:0005911];costamere [GO:0043034];cytoplasm [GO:0005737];cytosol [GO:0005829];extracellular exosome [GO:0070062];membrane raft [GO:0045121];nucleus [GO:0005634];plasma membrane [GO:0005886];sarcolemma [GO:0042383];vesicle [GO:0031982]	identical protein binding [GO:0042802];S100 protein binding [GO:0044548];structural molecule activity conferring elasticity [GO:0097493]					4.49114	4.68227e-05	1.8488	5.74819	1.21532	0.0205411	1.24177	1.85408	0.955449	0.328935	0.534952	1.34266	0.0477548	0.984478	-0.0720821	-0.113775	E9Q616	Ahnak	AHNAK nucleoprotein (desmoyokin)
NaN	7.87891	9.22556	NaN	NaN	10.4706	9.80719	10.0902	10.391	10.8943	NaN	NaN	NaN	NaN	NaN	9.57743	9.91379	9.2697	10.763	10.1178	+				actin filament organization [GO:0007015];endocytosis [GO:0006897];glomerular basement membrane development [GO:0032836];glomerular filtration [GO:0003094];glomerular visceral epithelial cell development [GO:0072015];hemopoiesis [GO:0030097];in utero embryonic development [GO:0001701];kidney development [GO:0001822];nitrogen compound metabolic process [GO:0006807];platelet-derived growth factor re…	actin cytoskeleton [GO:0015629];adherens junction [GO:0005912];brush border [GO:0005903];clathrin-coated endocytic vesicle [GO:0045334];cuticular plate [GO:0032437];cytoplasm [GO:0005737];cytoskeleton [GO:0005856];microvillus [GO:0005902];myosin complex [GO:0016459];plasma membrane [GO:0005886];protein-containing complex [GO:0032991];vesicle [GO:0031982]	actin filament binding [GO:0051015];ATP binding [GO:0005524];ATP hydrolysis activity [GO:0140603];calmodulin binding [GO:0005516];microfilament motor activity [GO:0000146];phosphatidylinositol binding [GO:0035091];protein-containing complex binding [GO:0044877]					1.89063	0.00332942	1.77845	3.11875	NaN	1	0	NaN	0.62905	0.492241	0.40234	0.973612	NaN	1	0	NaN	E9Q634	Myo1e	Unconventional myosin-Ie
10.3874	10.3136	9.82616	9.93529	9.71113	10.6229	10.2428	11.853	10.515	11.5711	7.54142	10.2075	NaN	NaN	NaN	9.56326	10.5017	11.5917	12.1413	10.9076	+	+			complement activation, classical pathway [GO:0006958];cytolysis [GO:0019835];in utero embryonic development [GO:0001701];innate immune response [GO:0045087];positive regulation of apoptotic process [GO:0043065]	extracellular space [GO:0005615];membrane attack complex [GO:0005579]						1.56615	0.0135174	0.926254	2.08945	1.00022	0.029511	2.06665	1.83636	0.0123967	0.980936	0.0198565	0.0307575	0.750012	0.741724	1.16025	1.3808	E9Q6D8	C6	Complement component C6
NaN	NaN	NaN	NaN	NaN	NaN	NaN	NaN	NaN	NaN	NaN	NaN	NaN	NaN	NaN	NaN	NaN	NaN	NaN	NaN					RNA splicing [GO:0008380]	nuclear speck [GO:0016607];nucleoplasm [GO:0005654]	identical protein binding [GO:0042802];RNA binding [GO:0003723]					NaN	1	0	NaN	NaN	1	0	NaN	NaN	1	0	NaN	NaN	1	0	NaN	E9Q6E5	Srsf11	Serine and arginine-rich-splicing factor 11
NaN	NaN	NaN	7.79611	NaN	11.934	11.9749	11.9994	11.6701	12.6051	NaN	NaN	NaN	NaN	NaN	10.8664	11.7634	12.3556	11.5113	12.4967					glutathione metabolic process [GO:0006749];xenobiotic metabolic process [GO:0006805]	cytosol [GO:0005829]	glutathione binding [GO:0043295];glutathione transferase activity [GO:0004364]					NaN	1	0	NaN	NaN	1	0	NaN	0.304812	0.738923	0.237997	0.549091	NaN	1	0	NaN	E9Q6L7	Gsta5	Glutathione S-transferase
11.9345	11.7033	11.8853	11.5512	12.1516	11.7549	8.83399	12.2469	11.6623	11.7684	11.2317	10.8235	10.983	10.91	10.5499	11.5499	11.6473	12.2188	12.1688	11.1056		+			phosphatidylinositol phosphate biosynthetic process [GO:0046854];protein localization to plasma membrane [GO:0072659]	cytosol [GO:0005829];plasma membrane [GO:0005886]						0.432893	0.285298	-0.591895	-0.819943	2.13452	0.0044457	0.838465	2.50192	0.322897	0.685167	-0.4848	-0.648575	3.61691	0.176571	0.94556	3.76848	E9Q6P5	Ttc7b	Tetratricopeptide repeat protein 7B
10.8975	10.7272	10.6234	9.91069	10.0154	11.4999	10.9368	11.5828	11.317	11.8054	11.3607	10.1488	10.3225	9.84105	9.71154	10.983	11.4043	11.5382	11.8925	11.2118	+	+			adult somatic muscle development [GO:0007527];neuromuscular junction development [GO:0007528];positive regulation of cell-matrix adhesion [GO:0001954]	contractile ring [GO:0070938];cortical actin cytoskeleton [GO:0030864];cytoplasm [GO:0005737];cytosol [GO:0005829];dystrophin-associated glycoprotein complex [GO:0016010];filopodium [GO:0030175];filopodium membrane [GO:0031527];growth cone [GO:0030426];neuromuscular junction [GO:0031594];nucleoplasm [GO:0005654];plasma membrane [GO:0005886];postsynaptic membrane [GO:0045211];protein-containing co…	actin binding [GO:0003779];actin filament binding [GO:0051015];integrin binding [GO:0005178];protein kinase binding [GO:0019901];vinculin binding [GO:0017166];zinc ion binding [GO:0008270]					2.4263	0.00250754	0.993535	2.87101	2.0447	0.0033373	1.12905	2.6278	0.0370149	0.96637	0.0224062	0.0718925	0.176375	0.969168	0.157923	0.348826	E9Q6R7	Utrn	Utrophin
12.1066	11.1934	11.3919	11.8432	11.6409	10.3645	10.4761	9.69707	10.6364	9.5814	10.3536	9.77254	11.4208	10.8622	11.3075	10.6583	10.105	10.4665	9.40276	10.6296	+				negative regulation of transcription by RNA polymerase II [GO:0000122];regulation of transcription by RNA polymerase II [GO:0006357]		DNA-binding transcription factor activity, RNA polymerase II-specific [GO:0000981];DNA-binding transcription repressor activity, RNA polymerase II-specific [GO:0001227];metal ion binding [GO:0046872];RNA polymerase II transcription regulatory region sequence-specific DNA binding [GO:0000977]					3.2598	0.000281818	-1.48409	-4.0321	0.620971	0.177414	-0.490889	-1.00977	0.120524	0.907615	-0.101327	-0.242804	1.48095	0.506458	0.891877	1.99612	E9Q732	Zfp949	Zinc finger protein 949
11.728	10.0946	9.43381	9.27087	9.89284	10.6103	10.3945	11.3138	10.5545	11.2823	10.5806	9.73233	9.89884	9.47414	NaN	10.4776	10.8175	11.1829	11.6174	10.9694		+			protein polyubiquitination [GO:0000209];ubiquitin-dependent ERAD pathway [GO:0030433]	cytoplasm [GO:0005737];nucleus [GO:0005634];ubiquitin ligase complex [GO:0000151]	ubiquitin protein ligase activity [GO:0061630];ubiquitin-ubiquitin ligase activity [GO:0034450]					0.804285	0.094543	0.747078	1.29183	2.08689	0.0032057	1.0915	2.73486	0.282599	0.76939	-0.181869	-0.489666	0.112881	0.97806	0.162553	0.254988	E9Q735	Ube4a	Ubiquitin conjugation factor E4 A
11.9149	10.4904	11.0918	13.4051	12.6025	8.81945	11.3331	10.2406	10.3352	9.89084	NaN	NaN	NaN	13.0937	NaN	NaN	10.4406	8.67412	10.478	NaN	+				flagellated sperm motility [GO:0030317]	cytoplasm [GO:0005737];cytoskeleton [GO:0005856];motile cilium [GO:0031514];sperm flagellum [GO:0036126]						1.56623	0.00770712	-1.77709	-2.34252	NaN	1	0	NaN	0.142185	0.8618	0.25961	0.327408	NaN	1	0	NaN	E9Q743	Cfap251	Cilia- and flagella-associated protein 251
NaN	6.75321	8.42356	NaN	NaN	NaN	NaN	NaN	NaN	NaN	NaN	NaN	NaN	NaN	NaN	NaN	NaN	NaN	NaN	6.02718					mRNA methylation [GO:0080009];mRNA processing [GO:0006397];regulation of stem cell population maintenance [GO:2000036];RNA splicing [GO:0008380]	nuclear speck [GO:0016607];nucleoplasm [GO:0005654];RNA N6-methyladenosine methyltransferase complex [GO:0036396]	metal ion binding [GO:0046872]					NaN	1	0	NaN	NaN	1	0	NaN	NaN	1	0	NaN	NaN	1	0	NaN	E9Q784	Zc3h13	Zinc finger CCCH domain-containing protein 13
8.22323	NaN	NaN	NaN	9.7098	10.9698	10.4477	10.3277	10.0541	9.97877	8.67525	NaN	NaN	9.37106	9.0732	9.55526	9.95234	10.0475	10.5253	9.6591	+	+			actin cytoskeleton organization [GO:0030036];activation of GTPase activity [GO:0090630];hematopoietic stem cell homeostasis [GO:0061484];intracellular signal transduction [GO:0035556];myeloid dendritic cell chemotaxis [GO:0002408];positive regulation of DNA-binding transcription factor activity [GO:0051091];positive regulation of GTPase activity [GO:0043547];positive regulation of JUN kinase acti…	cell junction [GO:0030054];cell periphery [GO:0071944];cell projection [GO:0042995];cytoplasm [GO:0005737];cytosol [GO:0005829];nucleoplasm [GO:0005654];nucleus [GO:0005634];plasma membrane [GO:0005886];podosome [GO:0002102]	guanyl-nucleotide exchange factor activity [GO:0005085];lipid binding [GO:0008289]					1.4342	0.0122746	1.38909	2.34908	1.81406	0.00699044	0.908077	2.4493	0.870802	0.392264	0.407691	1.18177	0.0399004	0.984231	-0.0733218	-0.102969	E9Q7D5	Arhgef5	Rho guanine nucleotide exchange factor 5
11.0657	11.0843	10.4075	10.3211	10.4647	10.6284	10.1038	10.9803	10.5069	11.2791	12.2085	10.2733	10.8438	10.6592	9.69935	11.1784	10.8661	11.0505	11.2061	10.8179					anastral spindle assembly [GO:0055048];astral microtubule organization [GO:0030953];cell division [GO:0051301];chromosome segregation [GO:0007059];establishment of mitotic spindle orientation [GO:0000132];meiotic cell cycle [GO:0051321];microtubule bundle formation [GO:0001578];positive regulation of BMP signaling pathway [GO:0030513];positive regulation of chromosome segregation [GO:0051984];pos…	cell cortex [GO:0005938];cell cortex region [GO:0099738];centrosome [GO:0005813];chromosome [GO:0005694];cortical microtubule [GO:0055028];cytoplasmic microtubule bundle [GO:1905720];cytosol [GO:0005829];dendrite [GO:0030425];extrinsic component of plasma membrane [GO:0019897];Golgi membrane [GO:0000139];lateral cell cortex [GO:0097575];lateral plasma membrane [GO:0016328];microtubule bundle [GO:…	disordered domain specific binding [GO:0097718];dynein complex binding [GO:0070840];microtubule binding [GO:0008017];microtubule minus-end binding [GO:0051011];microtubule plus-end binding [GO:0051010];phosphatidylinositol binding [GO:0035091];protein C-terminus binding [GO:0008022];protein domain specific binding [GO:0019904];protein-containing complex binding [GO:0044877];tubulin binding [GO:00…					0.0416155	0.921698	0.0310352	0.0857345	0.285823	0.491447	0.286983	0.547432	0.762806	0.466849	-0.324094	-1.0242	0.0539544	0.984322	-0.0681459	-0.124085	E9Q7G0	Numa1	Nuclear mitotic apparatus protein 1
19.1127	18.8609	20.0234	19.7853	18.8657	19.3816	19.5565	19.0449	19.5396	19.1311	18.9403	19.1959	19.4807	19.2899	19.7306	19.5836	19.3814	19.0978	18.6776	19.2018					fatty acid metabolic process [GO:0006631]	mitochondrion [GO:0005739]	ATP binding [GO:0005524];butyrate-CoA ligase activity [GO:0047760];medium-chain fatty acid-CoA ligase activity [GO:0031956]	MitoCarta3.0	APEX_matrix, targetP signal, Rickettsial homolog, mito protein domain, MS/MS++	Matrix	Metabolism > Lipid metabolism > Fatty acid oxidation	0.0014733	0.994517	0.00115433	0.00317464	0.291631	0.570375	-0.139073	-0.460266	0.334555	0.764189	0.142322	0.500097	0.00255431	0.980002	0.00209427	0.00556695	Q8VCW8	Acsf2	Medium-chain acyl-CoA ligase ACSF2, mitochondrial
NaN	NaN	NaN	NaN	NaN	NaN	NaN	NaN	NaN	NaN	NaN	NaN	NaN	NaN	NaN	NaN	NaN	NaN	NaN	NaN					ribosome biogenesis [GO:0042254]	aggresome [GO:0016235];midbody [GO:0030496];nucleolus [GO:0005730]						NaN	1	0	NaN	NaN	1	0	NaN	NaN	1	0	NaN	NaN	1	0	NaN	E9Q7L1	Urb2	URB2 ribosome biogenesis 2 homolog (S. cerevisiae)
14.2911	14.3472	14.5217	14.7175	14.6889	14.7706	14.9455	14.7043	14.8178	14.9437	14.5124	14.938	14.9289	14.9718	14.8846	14.6677	14.4943	14.6594	14.7206	14.5395	+					extracellular space [GO:0005615]	complement component C3b binding [GO:0001851];heparin binding [GO:0008201]					1.94564	0.0413564	0.323122	1.62558	1.38655	0.115003	-0.230818	-1.18428	2.05623	0.328649	0.220084	1.34261	1.60493	0.661481	-0.333856	-1.50966	E9Q8B5	Cfhr4	Complement factor H-related 4
NaN	NaN	NaN	NaN	NaN	NaN	NaN	NaN	NaN	NaN	NaN	NaN	NaN	NaN	NaN	NaN	NaN	NaN	NaN	NaN					lipid transport [GO:0006869]	integral component of membrane [GO:0016021];intracellular membrane-bounded organelle [GO:0043231]	ATP binding [GO:0005524];ATPase-coupled transmembrane transporter activity [GO:0042626];lipid transporter activity [GO:0005319]					NaN	1	0	NaN	NaN	1	0	NaN	NaN	1	0	NaN	NaN	1	0	NaN	E9Q8F8	Abca14	ATP-binding cassette, sub-family A (ABC1), member 14
9.609	9.43345	8.17405	10.2249	NaN	10.7946	10.8967	10.5804	10.7719	10.8014	8.84446	9.16272	9.04562	8.93911	9.90826	9.93399	10.5581	10.5148	10.1011	10.6034	+	+			cell morphogenesis [GO:0000902];negative regulation of tubulin deacetylation [GO:1904428];neuron projection development [GO:0031175]	cell cortex [GO:0005938];microtubule organizing center [GO:0005815];site of polarized growth [GO:0030427];spindle pole [GO:0000922]	enzyme inhibitor activity [GO:0004857]					2.10638	0.00269098	1.40867	2.91973	2.9676	0.000574106	1.16226	3.48697	1.72411	0.215264	0.42672	1.73868	0.160648	0.971961	0.18031	0.337134	E9Q8I9	Fry	Protein furry homolog
12.8776	12.9539	12.1171	12.4701	12.7433	12.9919	12.2241	13.3392	12.3953	13.3883	12.1513	11.733	11.9393	12.1589	11.2922	12.5163	12.88	13.0143	13.5156	13.1687		+			axon guidance [GO:0007411];centrosome localization [GO:0051642];cerebral cortex radially oriented cell migration [GO:0021799];dendrite self-avoidance [GO:0070593];homophilic cell adhesion via plasma membrane adhesion molecules [GO:0007156]	axon [GO:0030424];centrosome [GO:0005813];cytoplasm [GO:0005737];integral component of membrane [GO:0016021];plasma membrane [GO:0005886]	cell-cell adhesion mediator activity [GO:0098632]					0.365119	0.435683	0.235347	0.612789	3.00812	0.000572672	1.16404	3.52511	0.209899	0.830522	-0.151208	-0.38727	2.09302	0.42673	0.777484	2.41379	E9Q8Q6	Ccdc141	Coiled-coil domain-containing 141
NaN	NaN	NaN	NaN	NaN	NaN	NaN	NaN	NaN	NaN	NaN	NaN	NaN	NaN	NaN	NaN	NaN	NaN	NaN	NaN												NaN	1	0	NaN	NaN	1	0	NaN	NaN	1	0	NaN	NaN	1	0	NaN	E9Q8Z1	Ccdc121rt3	Predicted gene 6583
12.1006	11.4007	12.3588	11.6991	11.3692	11.9952	11.4798	11.4808	11.8856	11.855	11.8145	11.7779	11.6166	11.6693	12.6927	11.4297	11.8116	11.5263	11.8586	11.8855					myosin filament assembly [GO:0031034];negative regulation of endoplasmic reticulum calcium ion concentration [GO:0032471];positive regulation of GTPase activity [GO:0043547];positive regulation of mitochondrial calcium ion concentration [GO:0051561];vascular associated smooth muscle contraction [GO:0014829]	cytosol [GO:0005829];endoplasmic reticulum [GO:0005783];mitochondrion [GO:0005739]	GTPase activator activity [GO:0005096]					0.0756745	0.870581	-0.046406	-0.143838	0.441985	0.391689	-0.21188	-0.664414	0.0953642	0.939494	0.0369368	0.151931	0.183398	0.971391	-0.128538	-0.340512	E9Q912	Rap1gds1	Rap1 GTPase-GDP dissociation stimulator 1
11.8887	11.8258	12.5199	12.9273	11.6919	10.2494	9.1047	10.0157	9.44305	9.20462	10.6078	12.7613	12.1378	12.1925	11.8173	10.1223	10.2282	9.09194	8.30604	10.8327	+	+			DNA strand elongation involved in DNA replication [GO:0006271];DNA unwinding involved in DNA replication [GO:0006268];double-strand break repair involved in meiotic recombination [GO:1990918];double-strand break repair via break-induced replication [GO:0000727];late meiotic recombination nodule assembly [GO:0042140];meiotic recombination nodule assembly [GO:0007146];mitotic DNA replication initia…	MCM complex [GO:0042555];nucleus [GO:0005634]	ATP binding [GO:0005524];DNA replication origin binding [GO:0003688];single-stranded DNA binding [GO:0003697]					4.29799	0	-2.56723	-6.00763	2.28324	0.000977645	-2.18712	-3.2402	0.0817225	0.928195	-0.112744	-0.18678	0.259178	0.956425	0.267365	0.505313	E9Q956	Mcmdc2	Minichromosome maintenance domain-containing protein 2
NaN	NaN	NaN	NaN	NaN	NaN	NaN	8.49763	9.37223	9.52257	8.57347	NaN	NaN	NaN	NaN	NaN	9.03099	9.48724	9.55722	7.20569					cellular response to nerve growth factor stimulus [GO:1990090];dendrite morphogenesis [GO:0048813];in utero embryonic development [GO:0001701];nerve growth factor signaling pathway [GO:0038180];positive regulation of neuron projection development [GO:0010976]	integral component of membrane [GO:0016021];late endosome [GO:0005770];protein-containing complex [GO:0032991]	PDZ domain binding [GO:0030165];protein kinase binding [GO:0019901];protein kinase regulator activity [GO:0019887]					NaN	1	0	NaN	NaN	1	0	NaN	0.16896	0.83615	0.310523	0.386073	NaN	1	0	NaN	E9Q9B7	Kidins220	Kinase D-interacting substrate 220
14.812	14.363	15.2744	14.2848	15.3899	12.9449	13.4817	12.9501	13.0654	12.5048	14.1333	13.6855	14.1182	14.9848	14.8603	13.1071	13.1396	13.0682	13.5827	13.6733	+	+			cellular calcium ion homeostasis [GO:0006874];cytoplasmic microtubule organization [GO:0031122];endoplasmic reticulum membrane organization [GO:0090158];heart contraction [GO:0060047];negative regulation of release of sequestered calcium ion into cytosol [GO:0051280];positive regulation of release of sequestered calcium ion into cytosol [GO:0051281];positive regulation of ryanodine-sensitive calc…	calcium channel complex [GO:0034704];cytosol [GO:0005829];endoplasmic reticulum [GO:0005783];intracellular membrane-bounded organelle [GO:0043231];junctional membrane complex [GO:0030314];junctional sarcoplasmic reticulum membrane [GO:0014701];membrane [GO:0016020];plasma membrane [GO:0005886];sarcoplasmic reticulum [GO:0016529]	signaling receptor binding [GO:0005102];transmembrane transporter binding [GO:0044325]					3.80418	0.000100775	-1.83544	-4.89396	2.25342	0.00268568	-1.04224	-2.76078	0.830762	0.44261	-0.324811	-1.07321	0.702308	0.792153	0.46839	1.07909	E9Q9K5	Trdn	Triadin
10.3855	11.0549	10.404	9.39042	NaN	11.2731	NaN	11.7214	10.5461	12.2164	NaN	9.96361	9.00853	10.3775	NaN	11.5225	11.7075	12.0018	12.2522	10.9367	+	+			cellular protein-containing complex localization [GO:0034629];cellular response to cAMP [GO:0071320];cellular response to cytokine stimulus [GO:0071345];cellular response to epinephrine stimulus [GO:0071872];negative regulation of adenylate cyclase activity [GO:0007194];positive regulation of calcineurin-NFAT signaling cascade [GO:0070886];positive regulation of cAMP-dependent protein kinase acti…	calcium channel complex [GO:0034704];caveola [GO:0005901];cytoplasm [GO:0005737];intercalated disc [GO:0014704];junctional sarcoplasmic reticulum membrane [GO:0014701];nuclear envelope [GO:0005635];nuclear membrane [GO:0031965];nucleus [GO:0005634];perinuclear region of cytoplasm [GO:0048471];protein-containing complex [GO:0032991];sarcolemma [GO:0042383];sarcoplasmic reticulum [GO:0016529];T-tub…	adenylate cyclase binding [GO:0008179];enzyme binding [GO:0019899];molecular adaptor activity [GO:0060090];protein kinase A binding [GO:0051018];protein kinase A regulatory subunit binding [GO:0034237];protein phosphatase 2A binding [GO:0051721];protein-membrane adaptor activity [GO:0043495];transmembrane transporter binding [GO:0044325]					1.2082	0.0250617	1.13056	1.90452	2.39341	0.000866302	1.90093	3.64799	0.250281	0.772968	-0.244871	-0.487484	0.436102	0.864295	0.525493	0.835103	E9Q9K8	Akap6	A kinase (PRKA) anchor protein 6
NaN	NaN	NaN	NaN	NaN	NaN	NaN	NaN	NaN	NaN	NaN	NaN	NaN	NaN	NaN	NaN	NaN	NaN	NaN	NaN					auditory receptor cell development [GO:0060117];auditory receptor cell stereocilium organization [GO:0060088];detection of mechanical stimulus involved in sensory perception of sound [GO:0050910];establishment of protein localization [GO:0045184];sensory perception of sound [GO:0007605]	cilium [GO:0005929];nucleoplasm [GO:0005654];nucleus [GO:0005634];plasma membrane [GO:0005886];stereocilia ankle link [GO:0002141];stereocilia ankle link complex [GO:0002142];stereocilium [GO:0032420];stereocilium tip [GO:0032426];USH2 complex [GO:1990696]	identical protein binding [GO:0042802]					NaN	1	0	NaN	NaN	1	0	NaN	NaN	1	0	NaN	NaN	1	0	NaN	E9Q9W7	Pdzd7	PDZ domain-containing protein 7
11.5435	12.0446	11.3023	11.6965	11.9591	11.9366	11.5701	12.3675	11.8787	12.4721	14.119	11.4021	11.2817	11.4466	10.7945	11.7535	11.9052	12.1763	12.8363	11.5746					actin filament bundle assembly [GO:0051017];angiogenesis [GO:0001525];muscle contraction [GO:0006936];positive regulation of protein binding [GO:0032092];regulation of smooth muscle contraction [GO:0006940]	actin cap [GO:0030478];actin cytoskeleton [GO:0015629];actin filament [GO:0005884];dendrite [GO:0030425];dendritic spine [GO:0043197];membrane [GO:0016020];neuronal cell body [GO:0043025];plasma membrane [GO:0005886];postsynaptic density [GO:0014069]	actin binding [GO:0003779];calmodulin binding [GO:0005516];myosin binding [GO:0017022]					0.806983	0.162148	0.335804	1.068	0.147389	0.693821	0.240398	0.329825	0.00512675	0.988427	-0.00418396	-0.0111357	0.0588708	0.984674	-0.0995893	-0.141361	E9QA15	Cald1	Caldesmon 1
NaN	NaN	NaN	NaN	NaN	NaN	NaN	NaN	NaN	NaN	NaN	NaN	NaN	NaN	NaN	NaN	NaN	NaN	NaN	NaN						integral component of membrane [GO:0016021]						NaN	1	0	NaN	NaN	1	0	NaN	NaN	1	0	NaN	NaN	1	0	NaN	E9QA35	Spata31d1a	Spermatogenesis-associated 31 subfamily D, member 1A
8.97602	9.42674	9.60987	9.5057	9.58518	10.8618	11.2015	11.0844	10.5493	10.7536	NaN	8.89948	9.90989	7.88311	NaN	11.0531	11.4935	11.1296	11.2971	10.9078	+	+			actin filament organization [GO:0007015];actin nucleation [GO:0045010];muscle contraction [GO:0006936];myofibril assembly [GO:0030239];pointed-end actin filament capping [GO:0051694];positive regulation of skeletal muscle fiber development [GO:0048743];skeletal muscle fiber development [GO:0048741];skeletal muscle thin filament assembly [GO:0030240];striated muscle contraction [GO:0006941]	A band [GO:0031672];cytoplasm [GO:0005737];cytoskeleton [GO:0005856];M band [GO:0031430];myofibril [GO:0030016];striated muscle thin filament [GO:0005865]	actin monomer binding [GO:0003785];tropomyosin binding [GO:0005523]					4.71731	4.65116e-05	1.46943	5.56543	2.64729	0.000423301	2.27874	4.1578	0.998062	0.415638	-0.286098	-1.12595	0.532755	0.839251	0.523211	0.943933	E9QA62	Lmod3	Leiomodin-3
NaN	NaN	NaN	NaN	NaN	NaN	NaN	NaN	NaN	NaN	NaN	NaN	NaN	NaN	NaN	NaN	NaN	NaN	NaN	NaN					microtubule bundle formation [GO:0001578];microtubule depolymerization [GO:0007019]	microtubule plus-end [GO:0035371]						NaN	1	0	NaN	NaN	1	0	NaN	NaN	1	0	NaN	NaN	1	0	NaN	E9QAE1	Nckap5	NCK-associated protein 5
NaN	NaN	NaN	8.52667	NaN	9.47458	9.31692	8.26776	8.51974	9.33974	9.50824	7.32839	8.04785	8.25854	8.86599	9.85182	9.4578	8.74821	9.21536	9.58457		+			autophagy [GO:0006914];COPII vesicle coating [GO:0048208];endoplasmic reticulum organization [GO:0007029];endoplasmic reticulum to Golgi vesicle-mediated transport [GO:0006888];Golgi organization [GO:0007030];Golgi to plasma membrane CFTR protein transport [GO:0043000];positive regulation of protein exit from endoplasmic reticulum [GO:0070863];protein exit from endoplasmic reticulum [GO:0032527];…	cytosol [GO:0005829];endoplasmic reticulum [GO:0005783];endoplasmic reticulum exit site [GO:0070971];endoplasmic reticulum membrane [GO:0005789];ER to Golgi transport vesicle membrane [GO:0012507];Golgi apparatus [GO:0005794];Golgi membrane [GO:0000139];organelle membrane [GO:0031090];perinuclear region of cytoplasm [GO:0048471]						NaN	1	0	NaN	1.32427	0.0190142	0.969752	1.8853	0.612359	0.507987	-0.387803	-0.949414	NaN	1	0	NaN	E9QAT4	Sec16a	Protein transport protein Sec16A
14.7202	11.0505	9.72678	NaN	11.2263	13.7163	11.1951	12.8678	12.9234	13.3956	9.27796	10.9761	NaN	9.42867	12.3051	12.9998	12.4355	13.0448	14.1577	14.6818		+			antibacterial humoral response [GO:0019731];B cell receptor signaling pathway [GO:0050853];complement activation, classical pathway [GO:0006958];defense response to bacterium [GO:0042742];humoral immune response mediated by circulating immunoglobulin [GO:0002455];immunoglobulin mediated immune response [GO:0016064];innate immune response [GO:0045087];phagocytosis, engulfment [GO:0006911];phagocyt…	external side of plasma membrane [GO:0009897];extracellular space [GO:0005615];immunoglobulin complex, circulating [GO:0042571];integral component of membrane [GO:0016021]	antigen binding [GO:0003823];immunoglobulin receptor binding [GO:0034987]					0.497642	0.201388	1.13871	0.982422	2.16655	0.00103474	2.96693	3.35965	0.502666	0.530874	-0.644242	-0.920285	0.40663	0.852308	1.18398	0.855422	F6TQW2	Ighg2c	Immunoglobulin heavy constant gamma 2C (Fragment)
NaN	NaN	NaN	NaN	NaN	NaN	NaN	NaN	NaN	NaN	NaN	NaN	NaN	NaN	NaN	NaN	NaN	NaN	NaN	NaN					positive regulation of transcription by RNA polymerase II [GO:0045944];positive regulation of transcription of Notch receptor target [GO:0007221]	nuclear speck [GO:0016607];nucleoplasm [GO:0005654];nucleus [GO:0005634]	transcription coactivator activity [GO:0003713]					NaN	1	0	NaN	NaN	1	0	NaN	NaN	1	0	NaN	NaN	1	0	NaN	F6U238	Maml2	Mastermind-like transcriptional coactivator 2
NaN	NaN	NaN	NaN	NaN	10.3474	10.1759	10.3581	10.7401	10.2753	NaN	NaN	NaN	NaN	NaN	NaN	10.0987	9.68502	10.2096	9.94289					determination of left/right symmetry [GO:0007368];glycoprotein metabolic process [GO:0009100];nerve growth factor production [GO:0032902];peptide hormone processing [GO:0016486];protein processing [GO:0016485];secretion by cell [GO:0032940];zygotic determination of anterior/posterior axis, embryo [GO:0007354]	cell surface [GO:0009986];collagen-containing extracellular matrix [GO:0062023];extracellular space [GO:0005615];membrane [GO:0016020]	endopeptidase activity [GO:0004175];heparin binding [GO:0008201];nerve growth factor binding [GO:0048406];serine-type endopeptidase activity [GO:0004252]					NaN	1	0	NaN	NaN	1	0	NaN	1.49991	0.252574	0.395305	1.59648	NaN	1	0	NaN	F6XJP7	Pcsk6	Proprotein convertase subtilisin/kexin type 6
10.6178	9.94897	9.11358	9.41228	9.42002	10.4668	10.2222	10.3521	9.60027	10.7867	11.8182	9.50483	10.3027	10.7392	9.81822	10.1435	10.4418	10.1534	10.8661	10.3934					cell division [GO:0051301];cellular response to heat [GO:0034605];cellular response to interferon-alpha [GO:0035457];mitotic spindle assembly checkpoint signaling [GO:0007094];mRNA export from nucleus [GO:0006406];mRNA export from nucleus in response to heat stress [GO:0031990];negative regulation of RNA export from nucleus [GO:0046832];negative regulation of transcription by RNA polymerase II [G…	cytoplasm [GO:0005737];cytoplasmic dynein complex [GO:0005868];extrinsic component of membrane [GO:0019898];kinetochore [GO:0000776];mitotic spindle [GO:0072686];nuclear envelope [GO:0005635];nuclear inclusion body [GO:0042405];nuclear membrane [GO:0031965];nuclear periphery [GO:0034399];nuclear pore [GO:0005643];nuclear pore nuclear basket [GO:0044615];nucleus [GO:0005634]	chromatin binding [GO:0003682];dynein complex binding [GO:0070840];heat shock protein binding [GO:0031072];mitogen-activated protein kinase binding [GO:0051019];mRNA binding [GO:0003729];protein homodimerization activity [GO:0042803];structural constituent of nuclear pore [GO:0017056];tubulin binding [GO:0015631]					0.940199	0.0805107	0.583069	1.35756	0.0302028	0.930253	-0.0369806	-0.070423	0.193164	0.85539	-0.114038	-0.34007	0.775884	0.748475	-0.734087	-1.25776	F6ZDS4	Tpr	Nucleoprotein TPR
9.36536	8.0816	NaN	7.94942	9.20721	11.5395	10.9842	11.491	11.4919	11.6996	8.18996	8.35711	6.9512	8.64401	NaN	10.5241	11.0826	11.6642	12.0088	11.032	+	+			nuclear-transcribed mRNA catabolic process, exonucleolytic, 3'-5' [GO:0034427]	cytoplasm [GO:0005737];cytosol [GO:0005829];nucleoplasm [GO:0005654];nucleus [GO:0005634];Ski complex [GO:0055087];transcriptionally active chromatin [GO:0035327]						4.01557	5.12821e-05	2.79034	6.17452	3.79607	0	3.22678	5.96678	0.260027	0.786679	0.178883	0.46306	0.544043	0.817431	0.615323	0.984281	F8VPK0	Ttc37	Tetratricopeptide repeat domain 37
15.2847	15.842	14.8274	15.3526	15.3763	15.0322	14.7212	15.8503	15.2293	15.9521	15.2033	15.3308	15.3604	14.9326	14.1659	15.6328	15.6567	16.0403	15.9805	15.6693		+			glycogen biosynthetic process [GO:0005978];glycogen catabolic process [GO:0005980];glycogen metabolic process [GO:0005977];response to glucocorticoid [GO:0051384];response to hormone [GO:0009725];response to nutrient [GO:0007584]	cytoplasm [GO:0005737];inclusion body [GO:0016234];nucleus [GO:0005634];sarcoplasmic reticulum [GO:0016529]	4-alpha-glucanotransferase activity [GO:0004134];amylo-alpha-1,6-glucosidase activity [GO:0004135];beta-maltose 4-alpha-glucanotransferase activity [GO:0102500];carbohydrate binding [GO:0030246];glycogen debranching enzyme activity [GO:0004133];polysaccharide binding [GO:0030247];polyubiquitin modification-dependent protein binding [GO:0031593]					0.024587	0.949773	0.0204161	0.0528093	1.99304	0.0063654	0.797308	2.3562	0.917566	0.365482	-0.438888	-1.24361	0.598337	0.843049	0.338004	0.90408	F8VPN4	Agl	Glycogen debranching enzyme
9.77346	9.58726	NaN	NaN	9.51211	10.1263	11.2382	11.124	11.0563	11.7493	10.4195	8.99757	NaN	8.88592	8.94357	11.1569	11.6176	11.6113	10.7492	10.3509	+	+			posttranscriptional regulation of gene expression [GO:0010608];production of miRNAs involved in gene silencing by miRNA [GO:0035196]		metal ion binding [GO:0046872];miRNA binding [GO:0035198]					2.16689	0.00231179	1.43454	3.15172	2.37494	0.000979836	1.78555	3.37695	0.0372209	0.961887	-0.0383696	-0.0833158	0.291169	0.938658	0.312637	0.576212	F8VPP8	Zc3h7b	Zinc finger CCCH type-containing 7B
11.6459	11.6466	10.8381	NaN	10.9325	12.5545	11.993	11.9989	12.1395	11.9505	11.8629	11.0935	11.0843	11.4375	11.8794	10.338	11.9598	11.976	12.1194	11.9601	+				dendrite morphogenesis [GO:0048813];postsynaptic actin cytoskeleton organization [GO:0098974];regulation of presynapse assembly [GO:1905606];retrograde trans-synaptic signaling by trans-synaptic protein complex [GO:0098942];synapse assembly [GO:0007416]	cytoskeleton [GO:0005856];cytosol [GO:0005829];dendrite [GO:0030425];dendritic spine [GO:0043197];extrinsic component of cytoplasmic side of plasma membrane [GO:0031234];extrinsic component of postsynaptic membrane [GO:0098890];filopodium [GO:0030175];glutamatergic synapse [GO:0098978]	cytoskeletal protein binding [GO:0008092];guanyl-nucleotide exchange factor activity [GO:0005085];small GTPase binding [GO:0031267]					2.13048	0.00505774	0.861516	2.60069	0.213047	0.612546	0.19911	0.416901	0.635632	0.473566	0.456647	1.00896	0.316592	0.944656	-0.205759	-0.545184	F8VPU2	Farp1	FERM, ARHGEF and pleckstrin domain-containing protein 1
10.2488	10.3598	9.89922	8.56466	9.76997	11.6998	11.9955	11.3609	11.5623	11.7461	10.4065	10.3027	10.6493	10.0282	10.3706	11.2143	11.4334	11.4217	11.999	11.5035	+	+			cell morphogenesis [GO:0000902];neuron projection development [GO:0031175]	cell cortex [GO:0005938];site of polarized growth [GO:0030427]						3.32112	0.000182069	1.90442	4.36159	3.98409	5.75758e-05	1.16291	4.40186	0.43058	0.713427	0.158559	0.593156	0.920463	0.732116	-0.582957	-1.33985	F8VQ05	Fryl	FRY-like transcription coactivator
10.6327	10.4211	11.0481	11.2065	11.1816	11.4955	11.8466	11.6034	11.477	11.9859	11.3208	10.8742	10.632	10.9966	10.8677	11.3108	11.3476	11.5749	11.9556	10.8771	+	+			SRP-dependent cotranslational protein targeting to membrane [GO:0006614]	endoplasmic reticulum [GO:0005783];nucleolus [GO:0005730];signal recognition particle [GO:0048500];signal recognition particle, endoplasmic reticulum targeting [GO:0005786]	7S RNA binding [GO:0008312];ribosome binding [GO:0043022];signal recognition particle binding [GO:0005047];TPR domain binding [GO:0030911]					2.51968	0.00321888	0.783663	2.73183	1.277	0.0456301	0.474936	1.53616	0.652212	0.551787	0.268469	0.885782	0.0755392	0.984226	-0.0402588	-0.137187	F8VQC1	Srp72	Signal recognition particle subunit SRP72
NaN	7.19665	NaN	9.31599	NaN	12.0096	11.3479	11.7166	11.3546	12.0551	9.20758	9.98824	9.69342	8.4705	NaN	10.9202	11.5659	11.6165	9.84721	11.1261	+	+			alpha-beta T cell activation involved in immune response [GO:0002287];antigen processing and presentation of endogenous peptide antigen via MHC class Ib [GO:0002476];antigen processing and presentation of exogenous peptide antigen via MHC class Ib [GO:0002477];antigen processing and presentation of exogenous protein antigen via MHC class Ib, TAP-dependent [GO:0002481];defense response to bacteriu…	cis-Golgi network membrane [GO:0033106];early endosome [GO:0005769];external side of plasma membrane [GO:0009897];extracellular space [GO:0005615];integral component of membrane [GO:0016021];MHC class Ib protein complex [GO:0032398];plasma membrane [GO:0005886]	CD8 receptor binding [GO:0042610];identical protein binding [GO:0042802];peptide antigen binding [GO:0042605];protein homodimerization activity [GO:0042803];signaling receptor binding [GO:0005102]					2.59524	0.000363265	3.44043	4.80443	2.05833	0.002119	1.67524	2.96303	1.04159	0.275482	0.681582	1.49908	0.592361	0.791194	-1.08361	-1.18102	F8VQG4;Q31093	H2-T24;H2-M3	Histocompatibility 2, T region locus 24;Histocompatibility 2, M region locus 3
10.8029	9.48891	11.9039	12.0847	10.9148	10.4865	10.6436	10.5426	11.1135	11.2187	11.3516	11.1891	10.9177	10.5183	13.252	13.334	12.3929	11.5512	10.4369	12.0442					cellular response to interferon-beta [GO:0035458];defense response [GO:0006952]	endoplasmic reticulum membrane [GO:0005789];integral component of membrane [GO:0016021]	GTP binding [GO:0005525];GTPase activity [GO:0003924]					0.194304	0.628288	-0.238061	-0.404329	0.324903	0.399114	0.506112	0.655166	1.29327	0.171197	-1.15086	-1.91312	0.25442	0.948159	-0.406692	-0.533007	G3UWE2	F830016B08Rik	Interferon-gamma-inducible GTPase Ifgga4 protein
11.2233	8.86736	9.75965	10.0938	8.03523	10.1549	10.1415	10.9573	9.82018	10.7377	9.58565	9.26464	8.7858	10.5559	NaN	10.2711	9.53184	9.92394	10.061	10.3228					5-phosphoribose 1-diphosphate biosynthetic process [GO:0006015];AMP biosynthetic process [GO:0006167];hypoxanthine biosynthetic process [GO:0046101];nervous system development [GO:0007399];nucleoside metabolic process [GO:0009116];nucleotide biosynthetic process [GO:0009165];purine nucleobase metabolic process [GO:0006144];purine nucleotide biosynthetic process [GO:0006164];ribonucleoside monopho…	cytoplasm [GO:0005737];protein-containing complex [GO:0032991];ribose phosphate diphosphokinase complex [GO:0002189]	ADP binding [GO:0043531];AMP binding [GO:0016208];ATP binding [GO:0005524];carbohydrate binding [GO:0030246];GDP binding [GO:0019003];identical protein binding [GO:0042802];kinase activity [GO:0016301];magnesium ion binding [GO:0000287];protein homodimerization activity [GO:0042803];ribose phosphate diphosphokinase activity [GO:0004749]					0.649385	0.142587	0.766473	1.12416	0.626835	0.177771	0.474118	1.01766	0.664923	0.499662	0.340208	0.962585	0.0235479	0.98111	0.047853	0.0600026	G3UXL2;Q9D7G0	Prps1l3;Prps1	Ribose-phosphate diphosphokinase;Ribose-phosphate pyrophosphokinase 1
13.2671	13.8483	12.5385	13.2023	13.0944	13.4814	12.8768	13.8948	13.4028	14.077	13.1876	13.1235	13.0319	11.8724	12.0941	13.6071	13.5026	14.1131	14.1693	13.8717		+			tRNA modification [GO:0006400];tRNA-guanine transglycosylation [GO:0101030]							0.58077	0.237752	0.356429	0.900662	2.30569	0.00193943	1.19086	2.90374	0.599431	0.554735	-0.3062	-0.880556	0.771327	0.778506	0.528231	1.17474	G3X8U3	2210016F16Rik	Queuosine salvage protein
NaN	NaN	NaN	NaN	NaN	NaN	NaN	NaN	NaN	NaN	7.10013	NaN	NaN	NaN	NaN	NaN	NaN	NaN	NaN	NaN					maturation of SSU-rRNA from tricistronic rRNA transcript (SSU-rRNA, 5.8S rRNA, LSU-rRNA) [GO:0000462];positive regulation of rRNA processing [GO:2000234];positive regulation of transcription by RNA polymerase I [GO:0045943]	90S preribosome [GO:0030686];fibrillar center [GO:0001650];mitochondrion [GO:0005739];nucleolus [GO:0005730];small-subunit processome [GO:0032040];t-UTP complex [GO:0034455]	snoRNA binding [GO:0030515]					NaN	1	0	NaN	NaN	1	0	NaN	NaN	1	0	NaN	NaN	1	0	NaN	G3X9B1	Heatr1	HEAT repeat-containing protein 1
NaN	NaN	NaN	NaN	NaN	NaN	NaN	NaN	NaN	NaN	NaN	NaN	NaN	NaN	NaN	NaN	NaN	NaN	NaN	NaN					activation of GTPase activity [GO:0090630];cytoskeleton organization [GO:0007010];epithelial cell morphogenesis [GO:0003382];establishment of epithelial cell polarity [GO:0090162];eye development [GO:0001654];hematopoietic progenitor cell differentiation [GO:0002244];regulation of small GTPase mediated signal transduction [GO:0051056]	apical part of cell [GO:0045177];apical plasma membrane [GO:0016324];cytoplasm [GO:0005737];Golgi apparatus [GO:0005794];nucleoplasm [GO:0005654];plasma membrane [GO:0005886];stress fiber [GO:0001725];tricellular tight junction [GO:0061689]	GTPase activator activity [GO:0005096]					NaN	1	0	NaN	NaN	1	0	NaN	NaN	1	0	NaN	NaN	1	0	NaN	G3X9J0	Sipa1l3	Signal-induced proliferation-associated 1-like protein 3
NaN	NaN	NaN	NaN	NaN	8.1782	9.66251	8.75949	7.96365	9.18093	7.60181	NaN	NaN	NaN	10.134	NaN	7.26076	9.24703	9.71609	8.35175					endomembrane system organization [GO:0010256];Golgi organization [GO:0007030];negative regulation of actin filament polymerization [GO:0030837];negative regulation of GTPase activity [GO:0034260];neuron projection development [GO:0031175];positive regulation of protein glycosylation in Golgi [GO:0090284];positive regulation of protein kinase B signaling [GO:0051897];positive regulation of wound h…	cytosol [GO:0005829];Golgi apparatus [GO:0005794];Golgi membrane [GO:0000139];nuclear matrix [GO:0016363];nucleolus [GO:0005730];nucleoplasm [GO:0005654];perinuclear region of cytoplasm [GO:0048471];small nuclear ribonucleoprotein complex [GO:0030532];trans-Golgi network [GO:0005802]	guanyl-nucleotide exchange factor activity [GO:0005085];myosin binding [GO:0017022];protein kinase A regulatory subunit binding [GO:0034237]					NaN	1	0	NaN	0.069789	0.833347	-0.223978	-0.183243	0.0632477	0.939729	0.10505	0.151522	NaN	1	0	NaN	G3X9K3	Arfgef1	Brefeldin A-inhibited guanine nucleotide-exchange protein 1
7.93957	7.59981	NaN	7.08699	8.56073	9.53683	NaN	10.4144	NaN	10.6657	9.61322	NaN	NaN	7.84415	NaN	NaN	10.5322	10.2986	10.1559	10.541	+	+			gene expression [GO:0010467];glucose metabolic process [GO:0006006];lipid metabolic process [GO:0006629];phosphatidylinositol 3-kinase signaling [GO:0014065];response to insulin [GO:0032868]							2.45507	0.000769629	2.40885	4.26748	1.37873	0.0105591	1.65324	2.50608	0.22858	0.80939	-0.176302	-0.433064	0.582887	0.790769	-0.931914	-1.14624	G3X9X1	Kbtbd2	Kelch repeat and BTB (POZ) domain-containing 2
13.1105	13.142	13.0849	13.2933	13.0891	13.7219	13.7843	13.4811	13.652	13.6152	13.1419	13.0926	12.7694	13.4106	13.0221	13.9056	13.2647	13.6608	13.77	13.2402	+	+			aging [GO:0007568];brain development [GO:0007420];calcium ion export [GO:1901660];calcium ion export across plasma membrane [GO:1990034];calcium ion transport [GO:0006816];cellular calcium ion homeostasis [GO:0006874];cellular response to corticosterone stimulus [GO:0071386];cellular response to vitamin D [GO:0071305];negative regulation of cytokine production [GO:0001818];negative regulation of …	apical part of cell [GO:0045177];apical plasma membrane [GO:0016324];basolateral plasma membrane [GO:0016323];cytoplasmic side of plasma membrane [GO:0009898];dendrite membrane [GO:0032590];dendritic spine membrane [GO:0032591];GABA-ergic synapse [GO:0098982];glutamatergic synapse [GO:0098978];immunological synapse [GO:0001772];integral component of plasma membrane [GO:0005887];integral component…	ATP binding [GO:0005524];ATP hydrolysis activity [GO:0140603];ATPase-coupled cation transmembrane transporter activity [GO:0019829];calcium ion transmembrane transporter activity [GO:0015085];calmodulin binding [GO:0005516];metal ion binding [GO:0046872];PDZ domain binding [GO:0030165];P-type calcium transporter activity [GO:0005388];P-type calcium transporter activity involved in regulation of p…					4.31085	0.00166923	0.506942	3.08415	1.65784	0.0245698	0.480944	1.78354	0.234807	0.855595	0.0826258	0.338369	0.206821	0.983948	0.0566286	0.269447	G5E829	Atp2b1	Plasma membrane calcium-transporting ATPase 1
10.209	9.93148	8.57442	9.2406	9.11526	10.787	10.8629	10.4301	10.6924	10.8362	10.6605	9.06843	9.09899	9.03853	9.11729	10.4326	11.3058	11.1117	11.0796	10.973	+	+			cellular response to DNA damage stimulus [GO:0006974];DNA repair [GO:0006281];negative regulation of double-strand break repair [GO:2000780];negative regulation of histone H2A K63-linked ubiquitination [GO:1901315];protein polyubiquitination [GO:0000209];regulation of double-strand break repair [GO:2000779];regulation of embryonic development [GO:0045995];ubiquitin-dependent protein catabolic pro…	nuclear speck [GO:0016607];nucleoplasm [GO:0005654]	thyroid hormone receptor binding [GO:0046966];ubiquitin protein ligase activity [GO:0061630];zinc ion binding [GO:0008270]					2.58382	0.00122724	1.30755	3.23722	2.72195	0.000565179	1.58381	3.52909	0.797926	0.493645	-0.258852	-0.970286	0.0137624	0.980131	0.0174086	0.0327533	G5E870	Trip12	E3 ubiquitin-protein ligase TRIP12
15.7136	12.0366	13.038	13.9832	13.4998	12.4604	11.0427	11.9623	11.7719	9.97856	12.519	12.7001	12.374	12.4119	12.8566	11.5992	10.5142	11.3065	10.6841	13.3258	+	+			cellular response to cAMP [GO:0071320];cellular response to forskolin [GO:1904322];cholesterol metabolic process [GO:0008203];hormone biosynthetic process [GO:0042446];NADPH oxidation [GO:0070995];positive regulation of oxidoreductase activity [GO:0051353];regulation of catalytic activity [GO:0050790];steroid biosynthetic process [GO:0006694]	mitochondrial crista [GO:0030061];mitochondrial matrix [GO:0005759];mitochondrion [GO:0005739]	2 iron, 2 sulfur cluster binding [GO:0051537];electron transfer activity [GO:0009055];enzyme binding [GO:0019899];iron ion binding [GO:0005506]	MitoCarta3.0	literature, APEX_matrix, targetP signal+, yeast mito homolog+, Rickettsial homolog, mito protein domain, induction, coexpression, MS/MS+	Matrix	Metabolism > Lipid metabolism > Cholesterol, bile acid, steroid synthesis;Metabolism > Metals and cofactors > Fe-S cluster biosynthesis;Metabolism > Metals and cofactors > Fe-S-containing proteins;Metabolism > Metals and cofactors > Heme synthesis and processing;Metabolism > Vitamin metabolism > Vitamin D metabolism	1.74765	0.00409279	-2.21109	-2.61807	1.18463	0.0245754	-1.08636	-1.78374	0.022284	0.972632	-0.0427727	-0.0562157	0.935711	0.666277	1.08196	1.51582	P46656	Fdx1	Adrenodoxin, mitochondrial
8.32612	10.0438	9.09911	8.94283	9.01009	12.0057	10.921	11.9436	12.0439	12.2424	9.94055	10.328	9.92488	9.37066	9.35327	10.9416	11.4562	11.4575	11.4602	11.1627	+	+			protein O-linked glycosylation via serine [GO:0018242]	endomembrane system [GO:0012505];endoplasmic reticulum lumen [GO:0005788]	EGF-domain serine glucosyltransferase activity [GO:0140561];EGF-domain serine xylosyltransferase activity [GO:0140562];glucosyltransferase activity [GO:0046527];UDP-glucosyltransferase activity [GO:0035251];UDP-xylosyltransferase activity [GO:0035252]					4.20372	0	2.74691	5.9581	3.97216	4.07332e-05	1.51216	4.81068	1.15801	0.273411	0.535663	1.50588	1.16107	0.618031	-0.699091	-1.61448	G5E897	Poglut3	Protein O-glucosyltransferase 3
16.2796	15.3628	16.0932	15.0856	16.1381	14.8086	14.921	14.3371	14.2255	14.2688	15.4928	14.9802	15.1138	15.8868	15.591	14.8573	15.0467	14.9701	15.0058	14.7336	+	+			calcium ion homeostasis [GO:0055074];negative regulation of calcium ion import into sarcoplasmic reticulum [GO:1902081];negative regulation of cytosolic calcium ion concentration [GO:0051481];positive regulation of heart rate [GO:0010460];positive regulation of relaxation of cardiac muscle [GO:1901899];regulation of cell communication by electrical coupling involved in cardiac conduction [GO:1901…	sarcoplasmic reticulum membrane [GO:0033017];Z disc [GO:0030018]	ATPase binding [GO:0051117];calcium ion binding [GO:0005509];transmembrane transporter binding [GO:0044325]					2.74667	0.00099359	-1.2797	-3.37518	1.64866	0.0240251	-0.490221	-1.79063	1.5124	0.2483	-0.410527	-1.59867	0.645515	0.819417	0.378952	0.9741	G5E8J6	Hrc	Histidine-rich calcium-binding protein
10.2361	10.5646	10.2448	10.8052	9.82059	10.9324	10.2184	11.4045	10.4337	10.8944	9.9296	NaN	9.75375	9.54268	9.52614	9.95908	10.9134	11.0639	11.4373	11.0658		+			axon guidance [GO:0007411];axonogenesis [GO:0007409];cellular response to magnesium ion [GO:0071286];clustering of voltage-gated sodium channels [GO:0045162];establishment of protein localization [GO:0045184];Golgi to plasma membrane protein transport [GO:0043001];magnesium ion homeostasis [GO:0010960];maintenance of protein location in plasma membrane [GO:0072660];membrane assembly [GO:0071709];…	axon [GO:0030424];axon initial segment [GO:0043194];basal plasma membrane [GO:0009925];basolateral plasma membrane [GO:0016323];cell surface [GO:0009986];dendrite [GO:0030425];intercalated disc [GO:0014704];lateral plasma membrane [GO:0016328];lysosome [GO:0005764];membrane [GO:0016020];neuromuscular junction [GO:0031594];neuron projection [GO:0043005];node of Ranvier [GO:0033268];paranode region…	cadherin binding [GO:0045296];cytoskeletal protein binding [GO:0008092];phosphorylation-dependent protein binding [GO:0140031];protein-macromolecule adaptor activity [GO:0030674];spectrin binding [GO:0030507];structural constituent of cytoskeleton [GO:0005200];transmembrane transporter binding [GO:0044325]					0.86915	0.116549	0.442436	1.20797	2.33511	0.00180377	1.19985	3.05104	0.13097	0.896593	-0.111212	-0.262778	1.77492	0.514326	0.646206	2.10512	G5E8K5	Ank3	Ankyrin-3
12.4124	12.095	11.8077	12.1645	12.1169	13.2324	12.8179	12.8014	13.1661	12.9665	12.9444	13.0008	12.6846	11.8085	11.348	12.8043	12.9959	13.2211	12.9252	12.723	+				intracellular protein transport [GO:0006886];negative regulation of retrograde transport, endosome to Golgi [GO:1905280];regulation of Arp2/3 complex-mediated actin nucleation [GO:0034315];regulation of protein secretion [GO:0050708]	cytosol [GO:0005829];Golgi membrane [GO:0000139];trans-Golgi network membrane [GO:0032588]	phosphatidylinositol-4-phosphate binding [GO:0070273];phospholipid binding [GO:0005543];protein domain specific binding [GO:0019904]					3.8257	0.000384	0.877577	3.80619	0.886624	0.0843105	0.576676	1.30596	0.205579	0.885442	0.0629412	0.282141	0.293214	0.947151	-0.237959	-0.535535	G5E8V9	Arfip1	Arfaptin-1
19.4489	19.1649	19.9701	19.5017	18.7582	17.1311	18.0104	16.8603	17.5959	16.2068	18.9559	19.1775	19.2195	19.593	19.8307	17.4716	17.4173	17.2395	16.9831	16.7346	+	+			mitochondrial electron transport, cytochrome c to oxygen [GO:0006123]	integral component of membrane [GO:0016021];mitochondrial respiratory chain complex IV [GO:0005751];mitochondrion [GO:0005739]	cytochrome-c oxidase activity [GO:0004129];enzyme regulator activity [GO:0030234]	MitoCarta3.0	literature, yeast mito homolog+, mito protein domain+, induction, coexpression	MIM	OXPHOS > Complex IV > CIV subunits;OXPHOS > OXPHOS subunits	3.48809	8.84354e-05	-2.20788	-4.71511	5.21739	0	-2.1861	-7.07478	0.00835134	0.987726	-0.00834084	-0.0190145	0.0181147	0.981801	0.0134331	0.037928	P43023	Cox6a2	Cytochrome c oxidase subunit 6A2, mitochondrial
11.314	9.13386	NaN	9.60225	8.45539	9.51258	10.0028	10.5849	8.44498	10.647	7.55499	NaN	NaN	9.73959	NaN	10.2061	10.6993	10.4109	10.9396	10.6839		+			smooth muscle cell migration [GO:0014909]	cell surface [GO:0009986];cytosol [GO:0005829];intercellular bridge [GO:0045171];microtubule cytoskeleton [GO:0015630]	heparin binding [GO:0008201]					0.112093	0.764893	0.212093	0.263218	1.59621	0.0056582	1.94064	2.71114	0.93682	0.294108	-0.749472	-1.42822	0.360196	0.882894	0.979078	0.793941	J3QN89	Aamp	Angio-associated migratory protein
NaN	NaN	NaN	NaN	NaN	6.93394	NaN	6.79633	NaN	8.49154	NaN	NaN	NaN	NaN	NaN	NaN	7.67491	NaN	7.82439	6.59552					apoptotic process [GO:0006915];I-kappaB kinase/NF-kappaB signaling [GO:0007249];negative regulation of extrinsic apoptotic signaling pathway via death domain receptors [GO:1902042];positive regulation of neurogenesis [GO:0050769]	cytoplasm [GO:0005737]						NaN	1	0	NaN	NaN	1	0	NaN	0.0211495	0.97178	0.0423292	0.0551629	NaN	1	0	NaN	J3QPY3;Q9WUD8	Faiml;Faim	Fas apoptotic inhibitory molecule-like;Fas apoptotic inhibitory molecule 1
10.0503	9.77025	11.6544	NaN	8.81292	11.1706	10.7551	10.7399	10.9111	11.6357	NaN	11.2901	NaN	NaN	12.1043	8.61585	10.3165	10.778	9.90018	9.79209		+			flavonoid glucuronidation [GO:0052696];glucuronate metabolic process [GO:0019585];xenobiotic glucuronidation [GO:0052697]	endoplasmic reticulum [GO:0005783];endoplasmic reticulum membrane [GO:0005789];integral component of membrane [GO:0016021];intracellular membrane-bounded organelle [GO:0043231];mitochondrial inner membrane [GO:0005743];protein-containing complex [GO:0032991]	enzyme binding [GO:0019899];glucuronosyltransferase activity [GO:0015020];protein heterodimerization activity [GO:0046982];protein homodimerization activity [GO:0042803];protein-containing complex binding [GO:0044877]					0.913113	0.0618085	0.970517	1.48843	1.43779	0.00872652	-1.81668	-2.45173	1.71583	0.108843	1.16194	2.33471	0.818222	0.694904	-1.62526	-1.5937	K9J7B2;Q64435	Ugt1a6b;Ugt1a6	UDP-glucuronosyltransferase;UDP-glucuronosyltransferase 1-6
16.2283	15.2917	16.7446	15.9093	14.8118	15.9806	16.3972	15.3631	15.5364	15.0209	11.3822	15.6574	15.8265	15.8885	16.1508	15.4311	15.315	15.4942	15.0407	15.3948					arachidonic acid metabolic process [GO:0019369];exogenous drug catabolic process [GO:0042738];organic acid metabolic process [GO:0006082];xenobiotic metabolic process [GO:0006805]	cytoplasm [GO:0005737];integral component of membrane [GO:0016021];intracellular membrane-bounded organelle [GO:0043231]	heme binding [GO:0020037];iron ion binding [GO:0005506];oxidoreductase activity, acting on paired donors, with incorporation or reduction of molecular oxygen, reduced flavin or flavoprotein as one donor, and incorporation of one atom of oxygen [GO:0016712];steroid hydroxylase activity [GO:0008395]					0.124879	0.761674	-0.137538	-0.26594	0.150995	0.672702	0.354092	0.351752	0.626821	0.531538	0.324445	0.91829	0.37421	0.883596	0.816075	0.766021	L7N463	Cyp2d34	Cytochrome P450
24.6018	24.2906	24.959	24.8789	24.3419	22.4289	22.9952	22.2449	22.5142	21.9042	24.1615	24.7769	24.5362	24.7721	24.7786	23.0659	22.6393	22.3999	22.0238	22.6164	+	+			branched-chain amino acid catabolic process [GO:0009083];fatty acid beta-oxidation using acyl-CoA dehydrogenase [GO:0033539];leucine catabolic process [GO:0006552]	mitochondrial matrix [GO:0005759];mitochondrial membrane [GO:0031966];mitochondrion [GO:0005739];nucleoplasm [GO:0005654]	butyryl-CoA dehydrogenase activity [GO:0004085];flavin adenine dinucleotide binding [GO:0050660];identical protein binding [GO:0042802];isovaleryl-CoA dehydrogenase activity [GO:0008470]	MitoCarta3.0	literature, APEX_matrix, targetP signal+, mito protein domain+, coexpression+, MS/MS++	Matrix	Metabolism > Amino acid metabolism > Branched-chain amino acid metabolism	5.00678	0	-2.19697	-6.77846	5.03031	0	-2.05599	-6.67076	0.2162	0.835368	-0.131587	-0.379852	0.017743	0.979762	0.00938683	0.0333742	Q9JHI5	Ivd	Isovaleryl-CoA dehydrogenase, mitochondrial
19.8622	18.9039	19.8111	19.128	19.4074	19.9613	20.0365	19.3247	19.7722	18.9283	18.8733	19.0768	19.1355	19.5928	19.5374	19.7104	19.5235	19.4991	19.6274	19.5971					apoptotic mitochondrial changes [GO:0008637];carbohydrate phosphorylation [GO:0046835];cellular glucose homeostasis [GO:0001678];cellular response to leukemia inhibitory factor [GO:1990830];establishment of protein localization to mitochondrion [GO:0072655];fructose 6-phosphate metabolic process [GO:0006002];glucose 6-phosphate metabolic process [GO:0051156];glucose metabolic process [GO:0006006]…	centrosome [GO:0005813];cytosol [GO:0005829];intracellular membrane-bounded organelle [GO:0043231];mitochondrial outer membrane [GO:0005741];mitochondrion [GO:0005739];plasma membrane [GO:0005886];sarcoplasmic reticulum [GO:0016529]	ATP binding [GO:0005524];fructokinase activity [GO:0008865];glucokinase activity [GO:0004340];glucose binding [GO:0005536];hexokinase activity [GO:0004396];mannokinase activity [GO:0019158]					0.271658	0.559185	0.18207	0.478042	1.37995	0.0607499	0.348332	1.42879	0.0211585	0.976532	0.0130959	0.0418604	0.334012	0.946712	0.179358	0.538716	O08528	Hk2	Hexokinase-2
13.1371	13.1953	12.6919	13.3277	13.168	13.3804	12.9943	14.1558	13.5135	14.1902	13.187	13.2045	13.2616	12.6532	12.2402	13.9508	13.5147	14.2358	14.1405	13.9779		+			behavioral response to pain [GO:0048266];blastocyst development [GO:0001824];cellular response to amino acid stimulus [GO:0071230];cellular response to interferon-beta [GO:0035458];cellular response to lipopolysaccharide [GO:0071222];female pregnancy [GO:0007565];myoblast fusion [GO:0007520];positive regulation of cardiac muscle cell apoptotic process [GO:0010666];positive regulation of myoblast …	cell projection [GO:0042995];chromatin [GO:0000785];cytoplasm [GO:0005737];cytosol [GO:0005829];dendrite [GO:0030425];endoplasmic reticulum [GO:0005783];external side of plasma membrane [GO:0009897];focal adhesion [GO:0005925];Golgi apparatus [GO:0005794];lysosome [GO:0005764];membrane [GO:0016020];membrane raft [GO:0045121];mitochondrial intermembrane space [GO:0005758];neuronal cell body [GO:00…	calcium ion binding [GO:0005509];calcium-dependent cysteine-type endopeptidase activity [GO:0004198];cytoskeletal protein binding [GO:0008092];enzyme binding [GO:0019899];peptidase activity [GO:0008233];protein-containing complex binding [GO:0044877]					1.18008	0.0529827	0.542855	1.52844	2.68626	0.00127848	1.05461	3.14366	0.582988	0.557632	-0.317097	-0.875216	0.379793	0.933631	0.194663	0.594396	O08529	Capn2	Calpain-2 catalytic subunit
14.5627	14.1264	14.4091	14.3708	14.7704	13.0169	13.174	12.8592	12.8441	12.7215	14.2674	14.3719	14.447	14.8417	14.5481	13.2487	13.2016	13.1638	13.1458	13.2854	+	+			calcium ion transmembrane transport [GO:0070588];calcium ion transmembrane transport via high voltage-gated calcium channel [GO:0061577];calcium ion transport [GO:0006816];calcium ion transport into cytosol [GO:0060402];cardiac muscle cell action potential involved in contraction [GO:0086002];cellular response to amyloid-beta [GO:1904646];membrane depolarization during bundle of His cell action p…	anchored component of postsynaptic membrane [GO:0099025];anchored component of presynaptic active zone membrane [GO:0099029];glutamatergic synapse [GO:0098978];L-type voltage-gated calcium channel complex [GO:1990454];sarcoplasmic reticulum [GO:0016529];T-tubule [GO:0030315];voltage-gated calcium channel complex [GO:0005891]	metal ion binding [GO:0046872];voltage-gated calcium channel activity [GO:0005245];voltage-gated calcium channel activity involved in bundle of His cell action potential [GO:0086057]					5.53232	0	-1.52474	-6.56023	5.85153	0	-1.28616	-6.38492	2.07006	0.254549	-0.285922	-1.56646	0.123564	0.977368	-0.0473398	-0.193253	O08532	Cacna2d1	Voltage-dependent calcium channel subunit alpha-2/delta-1
9.03306	7.85472	NaN	NaN	NaN	11.3851	11.504	11.4226	11.3629	12.2302	9.97629	8.07258	NaN	NaN	NaN	9.88794	10.1432	10.6774	11.7722	9.10125	+				endosome to lysosome transport [GO:0008333];lipid tube assembly [GO:0060988];muscle cell differentiation [GO:0042692];negative regulation of amyloid-beta formation [GO:1902430];negative regulation of aspartic-type endopeptidase activity involved in amyloid precursor protein catabolic process [GO:1902960];negative regulation of calcium ion transmembrane transport via high voltage-gated calcium cha…	axon [GO:0030424];axon initial segment [GO:0043194];axon terminus [GO:0043679];cerebellar mossy fiber [GO:0044300];cytoplasm [GO:0005737];cytosol [GO:0005829];dendrite [GO:0030425];endosome [GO:0005768];extrinsic component of synaptic vesicle membrane [GO:0098850];glutamatergic synapse [GO:0098978];I band [GO:0031674];lipid tube [GO:0060987];membrane [GO:0016020];microtubule [GO:0005874];node of …	actin filament binding [GO:0051015];aspartic-type endopeptidase inhibitor activity [GO:0019828];chaperone binding [GO:0051087];GTPase binding [GO:0051020];identical protein binding [GO:0042802];phospholipid binding [GO:0005543];protease binding [GO:0002020];protein-containing complex binding [GO:0044877];RNA polymerase binding [GO:0070063];tau protein binding [GO:0048156]					3.19015	0.000106624	3.13707	6.08631	0.678843	0.101125	1.29196	1.29537	1.54886	0.121482	1.26457	2.20615	0.183286	0.968387	-0.580542	-0.476072	O08539	Bin1	Myc box-dependent-interacting protein 1
13.4994	12.4622	11.5853	11.9495	11.9836	13.3395	13.1619	13.5066	13.2899	13.339	12.404	11.6383	11.9678	12.1002	11.5436	12.5272	12.9044	13.296	13.6013	12.7534	+	+			endoplasmic reticulum to Golgi vesicle-mediated transport [GO:0006888];negative regulation of autophagosome assembly [GO:1902902];positive regulation of protein catabolic process [GO:0045732];protein transport [GO:0015031];retrograde vesicle-mediated transport, Golgi to endoplasmic reticulum [GO:0006890];vesicle fusion with Golgi apparatus [GO:0048280];vesicle-mediated transport [GO:0016192]	COPI-coated vesicle [GO:0030137];endoplasmic reticulum membrane [GO:0005789];endoplasmic reticulum-Golgi intermediate compartment [GO:0005793];endoplasmic reticulum-Golgi intermediate compartment membrane [GO:0033116];ER to Golgi transport vesicle membrane [GO:0012507];Golgi membrane [GO:0000139];integral component of membrane [GO:0016021];melanosome [GO:0042470];SNARE complex [GO:0031201];synapt…	SNAP receptor activity [GO:0005484];syntaxin binding [GO:0019905]					1.81282	0.00736105	1.03137	2.36478	2.62712	0.00131254	1.08568	3.11914	0.798037	0.460432	0.310927	1.03536	0.458039	0.877392	0.365235	0.782739	O08547	Sec22b	Vesicle-trafficking protein SEC22b
15.2356	15.705	15.0722	15.1753	15.1378	15.6562	15.3183	16.1993	15.9221	16.3313	15.4712	15.5906	15.4854	15.02	14.6883	15.4658	15.489	15.9419	15.9797	15.7054	+	+			axon guidance [GO:0007411];cytoskeleton organization [GO:0007010];endocytosis [GO:0006897];olfactory bulb development [GO:0021772];positive regulation of glutamate secretion [GO:0014049];regulation of axon extension [GO:0030516];regulation of neuron differentiation [GO:0045664];regulation of neuron projection development [GO:0010975];response to amphetamine [GO:0001975];response to cocaine [GO:00…	axon [GO:0030424];cytoskeleton [GO:0005856];cytosol [GO:0005829];dendrite [GO:0030425];growth cone [GO:0030426];mitochondrion [GO:0005739];myelin sheath [GO:0043209];neuron projection [GO:0043005];neuronal cell body [GO:0043025];plasma membrane [GO:0005886];presynapse [GO:0098793];protein-containing complex [GO:0032991];terminal bouton [GO:0043195]	hydrolase activity, acting on carbon-nitrogen (but not peptide) bonds [GO:0016810];identical protein binding [GO:0042802];microtubule binding [GO:0008017];protein kinase binding [GO:0019901]					1.68698	0.0181685	0.620262	1.96607	1.29199	0.0456187	0.465262	1.53585	0.346526	0.743056	0.169082	0.540144	0.0236264	0.982639	0.014082	0.0460935	O08553	Dpysl2	Dihydropyrimidinase-related protein 2
9.63002	12.7002	NaN	NaN	8.31417	9.61031	9.53838	8.88501	9.85561	9.86585	12.4231	NaN	NaN	NaN	NaN	NaN	7.98038	10.5087	9.66529	9.0726					cellular response to growth factor stimulus [GO:0071363];negative regulation of canonical Wnt signaling pathway [GO:0090090];negative regulation of fibroblast proliferation [GO:0048147];nuclear membrane organization [GO:0071763];positive regulation of protein export from nucleus [GO:0046827];regulation of canonical Wnt signaling pathway [GO:0060828];skeletal muscle cell differentiation [GO:003591…	cortical endoplasmic reticulum [GO:0032541];cytoplasm [GO:0005737];endoplasmic reticulum [GO:0005783];integral component of membrane [GO:0016021];microtubule [GO:0005874];nuclear envelope [GO:0005635];nuclear inner membrane [GO:0005637];nuclear lamina [GO:0005652];nuclear membrane [GO:0031965];nuclear outer membrane [GO:0005640];nucleoplasm [GO:0005654];nucleus [GO:0005634];spindle [GO:0005819];s…	actin binding [GO:0003779];beta-tubulin binding [GO:0048487]					0.28164	0.440736	-0.66375	-0.615461	NaN	1	0	NaN	0.189921	0.824501	0.244281	0.401266	NaN	1	0	NaN	O08579	Emd	Emerin
10.5942	10.2872	10.4378	9.8615	9.76733	10.6749	10.7541	10.937	10.9165	10.5033	10.0029	9.70584	10.2824	9.7227	10.1184	9.98108	10.9267	10.3561	10.38	10.7692	+	+			GTP metabolic process [GO:0046039];positive regulation of mRNA catabolic process [GO:0061014];translational elongation [GO:0006414]	cytoplasmic exosome (RNase complex) [GO:0000177];cytosol [GO:0005829]	GTP binding [GO:0005525];GTPase activity [GO:0003924];translation elongation factor activity [GO:0003746]					1.86591	0.0156621	0.567564	2.02534	1.47736	0.0292366	0.516171	1.71412	0.752928	0.499499	0.274537	0.962432	0.539056	0.882912	0.223145	0.752561	O08582	Gtpbp1	GTP-binding protein 1
12.3057	9.47622	NaN	NaN	NaN	8.71026	NaN	8.87334	6.7708	9.02779	10.2106	NaN	NaN	NaN	NaN	NaN	NaN	7.76012	8.70246	NaN	+				mRNA processing [GO:0006397];mRNA transport [GO:0051028];RNA export from nucleus [GO:0006405];RNA splicing [GO:0008380]	cytoplasm [GO:0005737];nuclear speck [GO:0016607];nucleus [GO:0005634];spliceosomal complex [GO:0005681]	C5-methylcytidine-containing RNA binding [GO:0062153];RNA binding [GO:0003723];single-stranded DNA binding [GO:0003697]					1.01704	0.0295501	-2.5454	-1.99684	NaN	1	0	NaN	0.0462985	0.950724	0.114254	0.121007	NaN	1	0	NaN	O08583;Q9JJW6	Alyref;Alyref2	THO complex subunit 4;Aly/REF export factor 2
11.0512	11.8822	10.6744	10.6181	10.4643	12.0181	11.7772	12.1292	11.9582	12.0135	11.5247	11.3376	11.0639	10.281	10.9147	11.6588	11.643	11.7697	11.981	11.5439	+	+			axon target recognition [GO:0007412];cellular response to interferon-gamma [GO:0071346];developmental process involved in reproduction [GO:0003006];exocytosis [GO:0006887];intracellular protein transport [GO:0006886];long-term synaptic depression [GO:0060292];negative regulation of neuron apoptotic process [GO:0043524];negative regulation of protein-containing complex assembly [GO:0031333];negati…	axon [GO:0030424];cytoplasm [GO:0005737];cytoskeleton [GO:0005856];cytosol [GO:0005829];extrinsic component of presynaptic active zone membrane [GO:0098891];glutamatergic synapse [GO:0098978];mitochondrion [GO:0005739];myelin sheath [GO:0043209];nucleoplasm [GO:0005654];nucleus [GO:0005634];perinuclear region of cytoplasm [GO:0048471];phagocytic vesicle [GO:0045335];plasma membrane [GO:0005886];p…	identical protein binding [GO:0042802];phospholipase binding [GO:0043274];protein domain specific binding [GO:0019904];protein kinase binding [GO:0019901];protein N-terminus binding [GO:0047485];SNARE binding [GO:0000149];syntaxin binding [GO:0019905];syntaxin-1 binding [GO:0017075]					2.3929	0.00244739	1.04121	2.88075	1.81276	0.0104294	0.694883	2.12841	1.60669	0.33078	0.25998	1.33838	0.0959076	0.977862	-0.086342	-0.199495	O08599	Stxbp1	Syntaxin-binding protein 1
8.81815	NaN	8.84869	NaN	NaN	8.65652	12.219	NaN	8.67803	10.9689	NaN	NaN	NaN	NaN	7.94834	NaN	11.6548	NaN	6.39289	NaN					acyl-CoA metabolic process [GO:0006637];fatty acid biosynthetic process [GO:0006633]	mitochondrial matrix [GO:0005759];mitochondrion [GO:0005739]	ATP binding [GO:0005524];butyrate-CoA ligase activity [GO:0047760];fatty acid ligase activity [GO:0015645];fatty-acyl-CoA synthase activity [GO:0004321];metal ion binding [GO:0046872];methylbutanoate-CoA ligase activity [GO:0043759];propionate CoA-transferase activity [GO:0018729];propionate-CoA ligase activity [GO:0050218]	MitoCarta3.0	literature, targetP signal, yeast mito homolog, Rickettsial homolog, mito protein domain, MS/MS++	Matrix	Metabolism > Lipid metabolism > Fatty acid oxidation	0.417205	0.259884	1.2972	0.911025	NaN	1	0	NaN	0.205037	0.771271	1.10678	0.506478	NaN	1	0	NaN	Q3UNX5	Acsm3	Acyl-coenzyme A synthetase ACSM3, mitochondrial
10.0832	9.53124	10.7337	7.97677	10.0435	13.367	12.9786	12.5434	12.961	13.1026	9.88526	8.98789	8.96998	10.21	9.69916	12.0709	12.1442	12.8104	13.4416	12.5589	+	+			cholesterol homeostasis [GO:0042632];cholesterol metabolic process [GO:0008203];circadian rhythm [GO:0007623];lipid metabolic process [GO:0006629];lipid transport [GO:0006869];lipoprotein metabolic process [GO:0042157];lipoprotein transport [GO:0042953];low-density lipoprotein particle remodeling [GO:0034374];phospholipid transport [GO:0015914];plasma lipoprotein particle assembly [GO:0034377];pr…	basolateral plasma membrane [GO:0016323];brush border membrane [GO:0031526];endoplasmic reticulum [GO:0005783];Golgi apparatus [GO:0005794];microvillus membrane [GO:0031528];receptor complex [GO:0043235];rough endoplasmic reticulum [GO:0005791];vesicle [GO:0031982]	apolipoprotein binding [GO:0034185];ceramide 1-phosphate transfer activity [GO:1902388];cholesterol transfer activity [GO:0120020];lipid binding [GO:0008289];lipid transporter activity [GO:0005319];phosphatidylcholine transfer activity [GO:0120019];phosphatidylethanolamine transfer activity [GO:1904121];phospholipid transfer activity [GO:0120014];phospholipid transporter activity [GO:0005548];pro…					3.88469	5.07937e-05	3.31683	5.68048	4.6249	0	3.05473	6.7727	0.678117	0.474329	0.385319	1.00715	0.0856861	0.977525	0.123216	0.196576	O08601	Mttp	Microsomal triglyceride transfer protein large subunit
12.2579	12.4696	12.2511	12.1755	12.0579	12.8282	13.3827	12.8011	12.9535	13.2885	11.7328	12.0432	11.4821	13.4101	11.9495	12.52	13.3412	12.2501	12.6168	12.6639	+				cardiac muscle cell development [GO:0055013];elastic fiber assembly [GO:0048251];skeletal muscle myosin thick filament assembly [GO:0030241];smooth muscle contraction [GO:0006939]	brush border [GO:0005903];melanosome [GO:0042470];muscle myosin complex [GO:0005859];myofibril [GO:0030016];myosin complex [GO:0016459];myosin filament [GO:0032982];smooth muscle contractile fiber [GO:0030485];stress fiber [GO:0001725]	actin filament binding [GO:0051015];ATP binding [GO:0005524];calmodulin binding [GO:0005516];motor activity [GO:0003774];structural constituent of muscle [GO:0008307]					3.43005	0.000936688	0.808373	3.40279	0.735895	0.124461	0.554884	1.15287	0.905997	0.393578	0.372374	1.1755	0.132247	0.983885	0.118885	0.268649	O08638	Myh11	Myosin-11
NaN	9.17186	NaN	NaN	NaN	10.4509	NaN	11.0263	9.97629	11.0523	NaN	NaN	NaN	NaN	NaN	9.81882	10.7273	10.7547	10.6939	10.7027					activation of MAPKK activity [GO:0000186];chorionic trophoblast cell differentiation [GO:0060718];determination of dorsal identity [GO:0048263];intracellular signal transduction [GO:0035556];male germ-line sex determination [GO:0019100];placenta development [GO:0001890];positive regulation of JUN kinase activity [GO:0043507];positive regulation of p38MAPK cascade [GO:1900745];positive regulation …	cytoplasm [GO:0005737];perinuclear region of cytoplasm [GO:0048471]	ATP binding [GO:0005524];MAP kinase kinase kinase activity [GO:0004709];metal ion binding [GO:0046872];protein kinase activity [GO:0004672];protein serine kinase activity [GO:0106310];protein threonine kinase activity [GO:0106311]					NaN	1	0	NaN	NaN	1	0	NaN	0.105806	0.918562	0.0869438	0.214727	NaN	1	0	NaN	O08648	Map3k4	Mitogen-activated protein kinase kinase kinase 4
11.8811	12.0755	11.665	11.4358	11.7597	12.5048	12.1951	12.5607	12.3366	12.41	11.6326	10.9873	11.3631	11.166	10.8734	11.9779	12.2962	12.3363	12.6905	12.2182	+	+			N-terminal protein amino acid modification [GO:0031365];peptidyl-methionine modification [GO:0018206];protein initiator methionine removal [GO:0070084];protein processing [GO:0016485]	cytoplasm [GO:0005737];cytosol [GO:0005829];plasma membrane [GO:0005886]	aminopeptidase activity [GO:0004177];metal ion binding [GO:0046872];metalloaminopeptidase activity [GO:0070006];metalloexopeptidase activity [GO:0008235]					3.03945	0.00263975	0.638025	2.8389	3.58105	0.000185268	1.09933	3.95999	0.318981	0.810509	0.0976471	0.421366	1.92566	0.513227	0.558954	2.05132	O08663	Metap2	Methionine aminopeptidase 2
13.3165	14.1127	13.2382	13.4616	13.803	13.8453	13.2049	14.5424	13.8909	14.4391	13.3519	13.8208	13.8085	13.1993	13.1054	14.2338	13.9753	14.7279	14.893	14.3098		+			blood coagulation [GO:0007596];inflammatory response [GO:0006954];negative regulation of blood coagulation [GO:0030195];negative regulation of endopeptidase activity [GO:0010951];positive regulation of cytosolic calcium ion concentration [GO:0007204];vasodilation [GO:0042311]	collagen-containing extracellular matrix [GO:0062023];extracellular region [GO:0005576];extracellular space [GO:0005615]	cysteine-type endopeptidase inhibitor activity [GO:0004869];endopeptidase inhibitor activity [GO:0004866];signaling receptor binding [GO:0005102]					0.682541	0.181343	0.398131	1.01961	2.5819	0.00163286	0.97078	2.97961	0.773152	0.41542	-0.443437	-1.12841	0.238452	0.96521	0.129212	0.400597	O08677	Kng1	Kininogen-1
10.3916	11.4912	9.78201	9.21796	12.5345	8.08635	10.3869	9.5083	8.2827	7.83534	8.33929	NaN	7.48522	7.95689	NaN	9.0246	8.88932	9.25915	8.26375	9.00877	+	+			defense response [GO:0006952];negative regulation of angiogenesis [GO:0016525];negative regulation of lymphangiogenesis [GO:1901491]	cytoplasmic vesicle [GO:0031410];extracellular space [GO:0005615]	cysteine-type endopeptidase inhibitor activity [GO:0004869]					1.37898	0.0120364	-1.86353	-2.14264	1.81286	0.00654722	0.961986	2.48567	0.0475663	0.951204	-0.0691947	-0.112675	1.82695	0.307611	2.75632	3.00917	O08692	Ngp	Neutrophilic granule protein
17.8327	17.2215	18.876	18.1861	17.3996	15.8039	16.2538	15.439	15.9648	15.1038	17.3411	17.9902	17.6338	18.3398	18.551	15.9618	15.7806	15.6224	15.093	15.1943	+	+			L-methylmalonyl-CoA metabolic process [GO:0046491]	mitochondrion [GO:0005739]	metal ion binding [GO:0046872];methylmalonyl-CoA epimerase activity [GO:0004493]	MitoCarta3.0	targetP signal, induction, coexpression++, MS/MS++	Matrix	Metabolism > Carbohydrate metabolism > Propanoate metabolism;Metabolism > Lipid metabolism > Fatty acid oxidation	3.54884	9.36937e-05	-2.19015	-4.7845	4.6541	0	-2.44074	-6.45847	0.296374	0.76204	0.182611	0.504596	0.0661821	0.984531	-0.0679852	-0.144758	Q9D1I5	Mcee	Methylmalonyl-CoA epimerase, mitochondrial
14.7607	14.343	15.2935	15.0519	14.1215	12.8408	12.9114	12.4048	12.9092	11.5733	13.9544	14.5334	14.3979	14.6215	14.9401	13.309	12.2551	12.4968	12.3328	12.6123	+	+			mitochondrial electron transport, NADH to ubiquinone [GO:0006120];mitochondrial respiratory chain complex I assembly [GO:0032981];negative regulation of necrotic cell death [GO:0060547];negative regulation of NIK/NF-kappaB signaling [GO:1901223];negative regulation of reactive oxygen species biosynthetic process [GO:1903427];positive regulation of ATP biosynthetic process [GO:2001171];positive re…	cytoplasm [GO:0005737];mitochondrial inner membrane [GO:0005743];mitochondrial respiratory chain complex I [GO:0005747];mitochondrion [GO:0005739]		MitoCarta3.0	literature, APEX_IMS, mito protein domain+, coexpression++, MS/MS++	MIM	OXPHOS > Complex I > CI subunits;OXPHOS > OXPHOS subunits	3.72868	6.61157e-05	-2.18619	-5.01432	4.21761	0	-1.88826	-5.44056	0.0843936	0.932544	-0.0733078	-0.175436	0.366952	0.931145	0.224617	0.607077	Q9CQ54	Ndufc2	NADH dehydrogenase [ubiquinone] 1 subunit C2
12.1478	11.5463	13.0844	12.4548	11.81	11.8749	13.052	11.7323	11.8845	11.8818	11.7369	12.2556	11.712	11.8406	12.8227	9.96404	13.1268	10.0728	10.2708	10.9528		+				intracellular membrane-bounded organelle [GO:0043231];mitochondrial matrix [GO:0005759];mitochondrion [GO:0005739]	acetate-CoA ligase activity [GO:0003987];ATP binding [GO:0005524];butyrate-CoA ligase activity [GO:0047760];propionate-CoA ligase activity [GO:0050218]	MitoCarta3.0	targetP signal, yeast mito homolog, mito protein domain, MS/MS	Matrix	Metabolism > Lipid metabolism	0.129938	0.760019	-0.123513	-0.267623	1.03667	0.0342591	-1.19614	-1.65029	1.02546	0.236661	1.20768	1.63997	0.153555	0.975902	0.135052	0.306451	Q14DH7	Acss3	Acyl-CoA synthetase short-chain family member 3, mitochondrial
NaN	NaN	NaN	NaN	NaN	8.02771	NaN	9.3097	8.44863	8.79324	NaN	NaN	NaN	NaN	NaN	NaN	7.38081	8.72516	7.84828	7.56097					apoptotic process [GO:0006915];endoplasmic reticulum unfolded protein response [GO:0030968];execution phase of apoptosis [GO:0097194];intrinsic apoptotic signaling pathway [GO:0097193];intrinsic apoptotic signaling pathway in response to endoplasmic reticulum stress [GO:0070059];positive regulation of apoptotic process [GO:0043065];positive regulation of cysteine-type endopeptidase activity invol…	AIM2 inflammasome complex [GO:0097169];cytoplasm [GO:0005737];cytosol [GO:0005829];endoplasmic reticulum [GO:0005783];intracellular membrane-bounded organelle [GO:0043231];IPAF inflammasome complex [GO:0072557];NLRP3 inflammasome complex [GO:0072559];nucleus [GO:0005634]	cysteine-type endopeptidase activity [GO:0004197];cysteine-type endopeptidase activity involved in apoptotic signaling pathway [GO:0097199];cysteine-type peptidase activity [GO:0008234];endopeptidase activity [GO:0004175];protease binding [GO:0002020]					NaN	1	0	NaN	NaN	1	0	NaN	0.974237	0.282036	0.766012	1.52264	NaN	1	0	NaN	O08736	Casp12	Caspase-12
7.88935	8.17445	NaN	NaN	NaN	NaN	8.59655	10.4637	9.96762	10.9368	NaN	NaN	7.94613	NaN	NaN	NaN	10.1709	9.66457	9.95847	10.4167	+				acute inflammatory response to non-antigenic stimulus [GO:0002525];apoptotic process [GO:0006915];axonal fasciculation [GO:0007413];cellular response to staurosporine [GO:0072734];epithelial cell differentiation [GO:0030855];positive regulation of apoptotic process [GO:0043065];positive regulation of neuron apoptotic process [GO:0043525];positive regulation of retinal cell programmed cell death […	axon [GO:0030424];cytoplasm [GO:0005737];cytosol [GO:0005829];neuronal cell body [GO:0043025];nucleoplasm [GO:0005654];nucleus [GO:0005634]	cysteine-type endopeptidase activity [GO:0004197];cysteine-type endopeptidase activity involved in apoptotic process [GO:0097153];cysteine-type endopeptidase activity involved in execution phase of apoptosis [GO:0097200];endopeptidase activity [GO:0004175];identical protein binding [GO:0042802]					1.207	0.0183725	1.95928	2.27069	NaN	1	0	NaN	0.0402781	0.957058	-0.0614717	-0.097595	NaN	1	0	NaN	O08738	Casp6	Caspase-6
11.3783	12.1646	10.8846	11.9068	11.3411	13.0088	12.8373	13.0789	12.7256	13.2078	11.9537	11.3929	11.1521	11.7368	11.744	12.3069	12.5375	12.6075	13.1641	12.6698	+	+			ADP catabolic process [GO:0046032];ADP metabolic process [GO:0046031];AMP catabolic process [GO:0006196];AMP metabolic process [GO:0046033];ATP metabolic process [GO:0046034];energy homeostasis [GO:0097009];erythrocyte homeostasis [GO:0034101];GTP metabolic process [GO:0046039];IMP biosynthetic process [GO:0006188];IMP salvage [GO:0032264]	cytosol [GO:0005829]	AMP deaminase activity [GO:0003876];metal ion binding [GO:0046872]					3.46453	0.000259542	1.43658	4.20588	3.13299	0.000566667	1.06127	3.53079	1.03196	0.389325	0.314523	1.18734	0.0831612	0.98724	-0.0607901	-0.165553	O08739	Ampd3	AMP deaminase 3
21.5273	21.3725	22.0479	21.9773	21.2348	19.5799	19.8921	19.3249	19.5754	19.2196	21.2152	21.4994	21.4826	21.5214	21.8005	19.9935	19.5143	19.3242	19.2825	19.2733	+	+				cytoplasm [GO:0005737];cytosol [GO:0005829];microtubule cytoskeleton [GO:0015630];mitochondrial nucleoid [GO:0042645];mitochondrion [GO:0005739]	acetyltransferase activity [GO:0016407];dihydrolipoyllysine-residue (2-methylpropanoyl)transferase activity [GO:0043754];lipoic acid binding [GO:0031405];ubiquitin protein ligase binding [GO:0031625]	MitoCarta3.0	literature, APEX_matrix, targetP signal+, yeast mito homolog+, Rickettsial homolog, mito protein domain+, induction, coexpression+, MS/MS++	Matrix	Metabolism > Amino acid metabolism > Branched-chain amino acid dehydrogenase complex;Metabolism > Amino acid metabolism > Branched-chain amino acid metabolism	5.24756	0	-2.11357	-7.04041	5.75007	0	-2.02626	-7.65309	0.0831907	0.941133	0.0408482	0.146156	0.290063	0.962713	0.128151	0.44633	P53395	Dbt	Lipoamide acyltransferase component of branched-chain alpha-keto acid dehydrogenase complex, mitochondrial
22.7608	22.6629	23.4744	23.0349	22.3143	21.6729	22.0444	21.1202	21.6116	21.3057	22.4862	23.0469	23.0441	23.0152	23.2928	21.9059	21.7954	21.5686	21.196	21.7165	+	+			androgen metabolic process [GO:0008209];bile acid biosynthetic process [GO:0006699];brexanolone metabolic process [GO:0062173];C21-steroid hormone metabolic process [GO:0008207];estrogen metabolic process [GO:0008210];fatty acid beta-oxidation [GO:0006635];isoleucine catabolic process [GO:0006550];mitochondrial tRNA 3'-end processing [GO:1990180];mitochondrial tRNA 5'-end processing [GO:0097745];…	endoplasmic reticulum [GO:0005783];mitochondrial inner membrane [GO:0005743];mitochondrial nucleoid [GO:0042645];mitochondrial ribonuclease P complex [GO:0030678];mitochondrion [GO:0005739]	17-beta-hydroxysteroid dehydrogenase (NAD+) activity [GO:0044594];3-hydroxy-2-methylbutyryl-CoA dehydrogenase activity [GO:0047015];3-hydroxyacyl-CoA dehydrogenase activity [GO:0003857];acetoacetyl-CoA reductase activity [GO:0018454];amyloid-beta binding [GO:0001540];androstan-3-alpha,17-beta-diol dehydrogenase activity [GO:0047044];chenodeoxycholate 7-alpha-dehydrogenase (NAD+) activity [GO:0106…					3.06892	0.000555977	-1.29849	-3.69767	4.1226	3.95257e-05	-1.34054	-4.77251	0.16613	0.884544	-0.0855362	-0.283865	0.220301	0.967026	-0.127582	-0.380728	O08756	Hsd17b10	3-hydroxyacyl-CoA dehydrogenase type-2
10.3443	10.8906	9.68957	10.406	9.88599	12.8475	13.0607	12.459	12.7447	12.7539	10.4865	9.9289	10.2418	9.05912	9.33897	13.5562	13.374	13.0064	13.1658	13.1782	+	+			androgen receptor signaling pathway [GO:0030521];cellular response to brain-derived neurotrophic factor stimulus [GO:1990416];locomotory exploration behavior [GO:0035641];motor learning [GO:0061743];negative regulation of dendritic spine morphogenesis [GO:0061002];ovarian follicle development [GO:0001541];positive regulation of Golgi lumen acidification [GO:1905528];positive regulation of phospha…	cytosol [GO:0005829];nucleus [GO:0005634];proteasome complex [GO:0000502]	metal ion binding [GO:0046872];transcription coactivator activity [GO:0003713];ubiquitin protein ligase activity [GO:0061630];ubiquitin-protein transferase activity [GO:0004842]					5.35118	0	2.52987	7.61629	5.69298	0	3.44506	8.94823	2.12913	0.144435	-0.482975	-2.04856	0.617296	0.816097	0.432222	0.978754	O08759	Ube3a	Ubiquitin-protein ligase E3A
NaN	NaN	NaN	NaN	NaN	5.78094	NaN	NaN	NaN	NaN	10.4586	NaN	NaN	NaN	NaN	NaN	NaN	NaN	7.23501	NaN					neural crest cell development [GO:0014032];neural crest formation [GO:0014029];nucleolar large rRNA transcription by RNA polymerase I [GO:0042790];regulation of translation [GO:0006417]	cytosol [GO:0005829];fibrillar center [GO:0001650];nucleolus [GO:0005730];nucleoplasm [GO:0005654]	protein heterodimerization activity [GO:0046982];protein-macromolecule adaptor activity [GO:0030674];scaffold protein binding [GO:0097110]					NaN	1	0	NaN	NaN	1	0	NaN	NaN	1	0	NaN	NaN	1	0	NaN	O08784	Tcof1	Treacle protein
12.2899	12.4345	11.8451	11.7861	11.677	12.5561	12.1727	12.8303	12.669	13.0395	12.2015	12.2284	12.2769	11.5963	10.9915	12.5775	12.7733	12.6893	12.9157	12.7492	+	+			cell division [GO:0051301];centriole-centriole cohesion [GO:0010457];cytoplasmic microtubule organization [GO:0031122];establishment of mitotic spindle orientation [GO:0000132];melanosome transport [GO:0032402];microtubule anchoring at centrosome [GO:0034454];motor behavior [GO:0061744];neuromuscular junction development [GO:0007528];neuromuscular process [GO:0050905];neuron cellular homeostasis …	axon [GO:0030424];cell cortex [GO:0005938];cell cortex region [GO:0099738];cell leading edge [GO:0031252];centriolar subdistal appendage [GO:0120103];centriole [GO:0005814];centrosome [GO:0005813];ciliary basal body [GO:0036064];cytoplasm [GO:0005737];cytoplasmic dynein complex [GO:0005868];cytosol [GO:0005829];intercellular bridge [GO:0045171];kinetochore [GO:0000776];microtubule [GO:0005874];mi…	identical protein binding [GO:0042802];microtubule binding [GO:0008017];microtubule plus-end binding [GO:0051010];protein kinase binding [GO:0019901];tubulin binding [GO:0015631]					1.83755	0.0132782	0.646993	2.09849	2.05771	0.0047129	0.882094	2.47758	0.230201	0.854189	-0.0874901	-0.342726	0.203447	0.968398	0.147611	0.377267	O08788	Dctn1	Dynactin subunit 1
11.7116	12.0152	11.4395	11.2031	11.8346	13.6898	13.265	13.1584	13.7303	13.9919	12.9386	11.8622	12.0556	11.7665	12.1041	13.1994	13.4904	13.3233	13.4137	13.0279	+	+			in utero embryonic development [GO:0001701];liver development [GO:0001889];negative regulation of neuron projection development [GO:0010977];N-glycan processing [GO:0006491];nitrogen compound metabolic process [GO:0006807]	endoplasmic reticulum [GO:0005783];glucosidase II complex [GO:0017177];intracellular membrane-bounded organelle [GO:0043231]	calcium ion binding [GO:0005509];phosphoprotein binding [GO:0051219];protein kinase C binding [GO:0005080];protein-containing complex binding [GO:0044877];RNA binding [GO:0003723];transmembrane transporter binding [GO:0044325]					4.76898	0	1.92631	6.18242	3.04908	0.000545133	1.14554	3.54452	0.813605	0.476726	0.276169	1.00353	1.09173	0.699078	-0.504607	-1.43049	O08795	Prkcsh	Glucosidase 2 subunit beta
NaN	NaN	NaN	NaN	NaN	9.04002	9.20207	9.79677	9.56571	10.0086	NaN	NaN	NaN	NaN	NaN	NaN	9.12786	9.5469	9.85387	9.06686					cellular response to anoxia [GO:0071454];cellular response to brain-derived neurotrophic factor stimulus [GO:1990416];cellular response to calcium ion [GO:0071277];cellular response to cAMP [GO:0071320];cellular response to insulin stimulus [GO:0032869];negative regulation of apoptotic process [GO:0043066];positive regulation of dendritic spine morphogenesis [GO:0061003];positive regulation of en…	dendritic spine [GO:0043197];postsynaptic density [GO:0014069]	ATP binding [GO:0005524];calcium ion binding [GO:0005509];calmodulin binding [GO:0005516];elongation factor-2 kinase activity [GO:0004686];translation factor activity, RNA binding [GO:0008135]					NaN	1	0	NaN	NaN	1	0	NaN	0.187035	0.855002	0.123763	0.34262	NaN	1	0	NaN	O08796	Eef2k	Eukaryotic elongation factor 2 kinase
13.3044	13.6351	12.8671	12.4123	13.0341	13.6204	13.6284	14.4483	14.0304	14.6031	13.4902	13.286	13.3815	12.75	11.7902	14.5836	14.2194	14.8309	14.9753	14.4118	+	+			acute inflammatory response to antigenic stimulus [GO:0002438];defense response to bacterium [GO:0042742];immune response [GO:0006955];negative regulation by symbiont of host apoptotic process [GO:0033668];negative regulation of apoptotic process [GO:0043066];negative regulation of endopeptidase activity [GO:0010951];negative regulation of T cell apoptotic process [GO:0070233];positive regulation…	collagen-containing extracellular matrix [GO:0062023];cytoplasm [GO:0005737];cytosol [GO:0005829];extracellular space [GO:0005615];Golgi apparatus [GO:0005794];nucleoplasm [GO:0005654];nucleus [GO:0005634]	cysteine-type endopeptidase inhibitor activity involved in apoptotic process [GO:0043027];protease binding [GO:0002020];serine-type endopeptidase inhibitor activity [GO:0004867]					2.09947	0.00418778	1.0155	2.60883	2.89894	0.000342289	1.66463	3.75941	1.22657	0.257512	-0.538078	-1.55959	0.110657	0.980278	0.111048	0.233446	O08797	Serpinb9	SPI6
12.166	12.9566	11.7497	11.3823	12.363	12.9873	12.4984	13.8481	13.0048	13.631	11.9146	12.5911	12.9593	12.0319	11.7239	14.1223	13.5096	13.6602	14.0303	13.7275	+	+			gonad development [GO:0008406];negative regulation of endopeptidase activity [GO:0010951]	cytoplasm [GO:0005737];extracellular space [GO:0005615];nucleus [GO:0005634]	serine-type endopeptidase inhibitor activity [GO:0004867]					1.73822	0.00822817	1.07042	2.31603	3.53408	7.48503e-05	1.56581	4.38516	1.29055	0.232858	-0.616052	-1.66972	0.129828	0.984383	-0.120662	-0.266101	O08804	Serpinb6b	NK13
19.535	19.7996	19.9193	19.9873	19.3262	17.8399	17.9579	17.2815	18.0315	16.9099	19.172	20.096	19.8832	19.8863	20.022	18.9753	18.0671	17.9465	17.5831	18.2657	+	+			mitochondrial electron transport, cytochrome c to oxygen [GO:0006123];mitochondrial respirasome assembly [GO:0097250];regulation of oxidative phosphorylation [GO:0002082]	integral component of membrane [GO:0016021];mitochondrial respirasome [GO:0005746];mitochondrial respiratory chain complex IV [GO:0005751];mitochondrion [GO:0005739]	cytochrome-c oxidase activity [GO:0004129]	MitoCarta3.0	literature, targetP signal, mito protein domain+, induction, coexpression, MS/MS+	MIM	OXPHOS > Complex IV > CIV subunits;OXPHOS > OXPHOS subunits	4.51963	0	-2.10934	-6.01651	3.39228	0.000143258	-1.64433	-4.28754	0.944714	0.326083	-0.563426	-1.35057	0.189679	0.973022	-0.09842	-0.321278	P56392	Cox7a1	Cytochrome c oxidase subunit 7A1, mitochondrial
NaN	NaN	NaN	NaN	NaN	10.7147	10.8264	10.9	10.6903	11.4214	10.4889	NaN	9.97523	8.84716	NaN	10.1187	10.3288	10.4921	11.0842	10.1124					actin cytoskeleton organization [GO:0030036];actin filament polymerization [GO:0030041];brain development [GO:0007420];cellular response to histamine [GO:0071420];cytoskeleton organization [GO:0007010];neuron projection development [GO:0031175];positive regulation of cell migration [GO:0030335];protein localization to microtubule [GO:0035372];regulation of cell shape [GO:0008360];regulation of cy…	brush border [GO:0005903];cytoplasm [GO:0005737];microtubule organizing center [GO:0005815];mitotic spindle [GO:0072686];neuron projection [GO:0043005];nucleus [GO:0005634];ruffle membrane [GO:0032587]	actin binding [GO:0003779];identical protein binding [GO:0042802];profilin binding [GO:0005522];small GTPase binding [GO:0031267];transmembrane transporter binding [GO:0044325]					NaN	1	0	NaN	0.757391	0.106291	0.656838	1.24658	1.20684	0.275965	0.483292	1.49614	NaN	1	0	NaN	O08808	Diaph1	Protein diaphanous homolog 1
12.107	11.4358	8.77099	9.73854	10.8551	11.6296	10.8291	11.6536	10.75	12.1767	11.8439	10.736	10.1647	10.5418	9.2973	10.9772	11.4603	11.419	11.2847	11.73		+			mRNA splicing, via spliceosome [GO:0000398]	Cajal body [GO:0015030];catalytic step 2 spliceosome [GO:0071013];cytosol [GO:0005829];intracellular membrane-bounded organelle [GO:0043231];nuclear speck [GO:0016607];nucleoplasm [GO:0005654];nucleus [GO:0005634];ribonucleoprotein complex [GO:1990904];U2-type catalytic step 2 spliceosome [GO:0071007];U2-type precatalytic spliceosome [GO:0071005];U4/U6 x U5 tri-snRNP complex [GO:0046540]	GTP binding [GO:0005525];GTPase activity [GO:0003924];U5 snRNA binding [GO:0030623]					0.61462	0.152938	0.826291	1.09396	1.08576	0.0374854	0.857504	1.61357	0.0395395	0.962218	0.0335539	0.0844127	0.0310005	0.983866	0.0647673	0.0784111	O08810	Eftud2	116 kDa U5 small nuclear ribonucleoprotein component
10.457	10.0391	10.0826	NaN	10.0165	11.0577	10.636	11.6646	11.6009	11.8624	10.7917	10.1573	11.011	8.86153	NaN	10.1584	10.9529	11.1072	11.4802	10.6934	+				cellular response to interferon-alpha [GO:0035457];cilium assembly [GO:0060271];immune system development [GO:0002520];regulation of gene expression [GO:0010468];response to UV [GO:0009411];smoothened signaling pathway [GO:0007224]	cytoplasm [GO:0005737];cytosol [GO:0005829];nucleoplasm [GO:0005654];nucleus [GO:0005634];ribonucleoprotein complex [GO:1990904]	metal ion binding [GO:0046872];misfolded RNA binding [GO:0034336];RNA binding [GO:0003723];U2 snRNA binding [GO:0030620]					2.54009	0.00141202	1.21551	3.27084	0.669436	0.13391	0.673031	1.13583	0.790084	0.396835	0.485923	1.16933	0.039715	0.98342	-0.0565567	-0.0951925	O08848	RO60	RNA-binding protein Ro60
11.2521	11.6821	10.753	10.3987	10.7668	10.9863	10.0603	11.4485	10.9828	11.3886	10.7601	11.0731	11.3589	NaN	10.1075	11.0348	10.6598	11.7942	11.6749	11.5045					cell cycle [GO:0007049];intracellular signal transduction [GO:0035556];myoblast differentiation [GO:0045445];negative regulation of cell cycle [GO:0045786];peptidyl-serine phosphorylation [GO:0018105];protein phosphorylation [GO:0006468]	cytoplasm [GO:0005737];mitochondrion [GO:0005739];nucleoplasm [GO:0005654];nucleus [GO:0005634]	ATP binding [GO:0005524];magnesium ion binding [GO:0000287];MAP kinase activity [GO:0004707];protein serine kinase activity [GO:0106310];protein serine/threonine kinase activity [GO:0004674];protein threonine kinase activity [GO:0106311]					0.0027516	0.991484	0.00272903	0.00628549	0.757147	0.124726	0.508713	1.16406	0.520069	0.575274	-0.360357	-0.844725	0.163148	0.972854	0.145627	0.326193	O08911	Mapk12	Mitogen-activated protein kinase 12
11.0985	11.801	11.3036	10.9036	11.5304	12.4571	12.2333	12.7743	12.6157	12.3829	10.6744	10.3247	11.0316	10.6164	10.332	11.931	11.6907	12.6603	12.4903	11.4681	+	+			protein O-linked glycosylation [GO:0006493];protein O-linked glycosylation via serine [GO:0018242];protein O-linked glycosylation via threonine [GO:0018243]	extracellular region [GO:0005576];Golgi apparatus [GO:0005794];Golgi cisterna membrane [GO:0032580];integral component of membrane [GO:0016021];perinuclear region of cytoplasm [GO:0048471]	carbohydrate binding [GO:0030246];manganese ion binding [GO:0030145];polypeptide N-acetylgalactosaminyltransferase activity [GO:0004653]					3.65698	0.000243147	1.16521	4.11067	3.24805	0.000173714	1.45224	3.99615	0.958887	0.353143	0.444588	1.28012	2.14012	0.420667	0.731619	2.40145	O08912	Galnt1	Polypeptide N-acetylgalactosaminyltransferase 1
11.0143	11.3828	10.0497	10.5723	10.3237	12.1906	11.6661	12.133	11.3245	12.8816	12.66	11.0833	10.5371	NaN	9.38502	12.0948	11.4804	12.3243	12.5881	11.3561	+				negative regulation of cyclic-nucleotide phosphodiesterase activity [GO:0051344];protein maturation by protein folding [GO:0022417];protein targeting to mitochondrion [GO:0006626];regulation of protein kinase A signaling [GO:0010738];xenobiotic metabolic process [GO:0006805]	aryl hydrocarbon receptor complex [GO:0034751];cytosol [GO:0005829];membrane [GO:0016020];plasma membrane [GO:0005886]	aryl hydrocarbon receptor binding [GO:0017162];GAF domain binding [GO:0036004];peptidyl-prolyl cis-trans isomerase activity [GO:0003755];transcription coregulator activity [GO:0003712];unfolded protein binding [GO:0051082]					2.31298	0.00197586	1.3706	3.00687	0.815991	0.0707509	1.0524	1.39182	0.0716003	0.93993	0.0704248	0.15453	0.144534	0.972412	-0.247782	-0.327671	O08915	Aip	AH receptor-interacting protein
15.815	14.9914	15.2767	14.9451	15.2077	16.0205	16.2724	15.8018	15.9712	15.8351	14.6553	15.0778	15.038	15.5265	15.1907	15.589	15.4095	15.5665	15.7183	15.6651	+	+			axon guidance [GO:0007411];axonogenesis [GO:0007409];cellular response to exogenous dsRNA [GO:0071360];dsRNA transport [GO:0033227];endocytosis [GO:0006897];extracellular matrix disassembly [GO:0022617];membrane raft assembly [GO:0001765];plasma membrane raft assembly [GO:0044854];positive regulation of cell adhesion molecule production [GO:0060355];positive regulation of cell junction assembly […	adherens junction [GO:0005912];basolateral plasma membrane [GO:0016323];caveola [GO:0005901];cell-cell contact zone [GO:0044291];cell-cell junction [GO:0005911];centriolar satellite [GO:0034451];COP9 signalosome [GO:0008180];cortical actin cytoskeleton [GO:0030864];cytoplasmic vesicle [GO:0031410];dopaminergic synapse [GO:0098691];early endosome [GO:0005769];endosome [GO:0005768];external side of…	ionotropic glutamate receptor binding [GO:0035255];protease binding [GO:0002020]					2.49846	0.00381197	0.733007	2.65309	1.95745	0.0153364	0.492011	1.97145	2.37486	0.1596	0.390515	1.96446	0.305625	0.959607	0.149519	0.483856	O08917	Flot1	Flotillin-1
11.3021	11.4763	11.6698	11.1842	11.6777	12.7476	12.977	13.2643	13.1942	13.5138	11.6276	11.5562	11.4114	12.0431	11.8327	13.4189	13.7579	13.7349	14.392	13.6984	+	+			actin cytoskeleton organization [GO:0030036];chemical synaptic transmission [GO:0007268];negative regulation of proteasomal ubiquitin-dependent protein catabolic process [GO:0032435];negative regulation of receptor internalization [GO:0002091];negative regulation of transcription by RNA polymerase II [GO:0000122];positive regulation of cell growth [GO:0030307];positive regulation of cell migratio…	adherens junction [GO:0005912];cytoplasm [GO:0005737];cytoskeleton [GO:0005856];cytosol [GO:0005829];endoplasmic reticulum membrane [GO:0005789];extracellular exosome [GO:0070062];focal adhesion [GO:0005925];interleukin-5 receptor complex [GO:0005895];melanosome [GO:0042470];membrane raft [GO:0045121];nuclear membrane [GO:0031965];nucleoplasm [GO:0005654];plasma membrane [GO:0005886];synapse [GO:…	cell adhesion molecule binding [GO:0050839];ephrin receptor binding [GO:0046875];frizzled binding [GO:0005109];growth factor binding [GO:0019838];identical protein binding [GO:0042802];interleukin-5 receptor binding [GO:0005137];neurexin family protein binding [GO:0042043];phosphatidylinositol-4,5-bisphosphate binding [GO:0005546];protein C-terminus binding [GO:0008022];protein heterodimerization…					5.16424	0	1.67734	6.37778	5.33118	0	2.10624	7.15259	1.9026	0.132183	-0.661066	-2.1586	0.809893	0.828376	-0.232159	-0.936817	O08992	Sdcbp	Syntenin-1
12.5404	12.2559	13.2623	11.7287	12.0903	11.5818	10.8625	10.568	10.2824	NaN	11.9975	11.964	11.9214	12.4226	12.252	11.3931	NaN	11.4452	10.6901	NaN	+	+			cellular copper ion homeostasis [GO:0006878];copper ion export [GO:0060003];copper ion transport [GO:0006825];negative regulation of apoptotic process [GO:0043066];response to oxidative stress [GO:0006979]	cytosol [GO:0005829]	ATPase binding [GO:0051117];copper chaperone activity [GO:0016531];copper ion binding [GO:0005507];copper-dependent protein binding [GO:0032767];cuprous ion binding [GO:1903136]					2.3231	0.00155211	-1.55186	-3.22404	2.27252	0.00286199	-0.935373	-2.92552	0.392211	0.654667	-0.352458	-0.722267	0.437137	0.90216	0.264034	0.703669	O08997	Atox1	Copper transport protein ATOX1
7.93414	10.2252	9.65328	9.81806	9.81111	10.7438	10.4989	10.2617	10.4663	10.7585	10.1805	9.78118	9.31492	10.0502	9.71609	10.9521	11.2354	10.5654	10.7534	10.2284	+	+			cell development [GO:0048468];cellular lipid metabolic process [GO:0044255];cerebral cortex cell migration [GO:0021795];cerebral cortex neuron differentiation [GO:0021895];endoplasmic reticulum organization [GO:0007029];fatty acid beta-oxidation [GO:0006635];mitochondrial membrane organization [GO:0007006];mitochondrion organization [GO:0007005];negative regulation of protein-containing complex a…	cytoplasm [GO:0005737];cytosol [GO:0005829];Golgi apparatus [GO:0005794];membrane [GO:0016020];mitochondrion [GO:0005739];peroxisomal matrix [GO:0005782];peroxisomal membrane [GO:0005778];peroxisome [GO:0005777];protein-containing complex [GO:0032991]	enzyme binding [GO:0019899];peroxisome matrix targeting signal-1 binding [GO:0005052];peroxisome membrane targeting sequence binding [GO:0033328];peroxisome targeting sequence binding [GO:0000268];protein C-terminus binding [GO:0008022];protein N-terminus binding [GO:0047485];protein sequestering activity [GO:0140311];small GTPase binding [GO:0031267]					1.48342	0.0139538	1.05751	2.071	2.48178	0.00209611	0.938326	2.86784	0.479632	0.664335	-0.201053	-0.682794	0.323441	0.931429	-0.320235	-0.607539	O09012	Pex5	Peroxisomal targeting signal 1 receptor
12.3897	12.6469	12.1073	12.4747	12.3679	12.8344	12.7135	13.2786	12.9278	13.4923	12.509	12.612	12.5339	12.317	12.2413	12.6865	12.5897	12.6891	12.9071	12.6163	+				exocytic insertion of neurotransmitter receptor to postsynaptic membrane [GO:0098967];exocytosis [GO:0006887];histamine secretion by mast cell [GO:0002553];membrane fusion [GO:0061025];protein transport [GO:0015031];protein-containing complex assembly [GO:0065003];regulation of exocytosis [GO:0017157];synaptic vesicle fusion to presynaptic active zone membrane [GO:0031629];synaptic vesicle primin…	adherens junction [GO:0005912];azurophil granule [GO:0042582];cytoplasm [GO:0005737];cytoplasmic vesicle [GO:0031410];GABA-ergic synapse [GO:0098982];glutamatergic synapse [GO:0098978];mitochondrion [GO:0005739];neuron projection [GO:0043005];nucleoplasm [GO:0005654];plasma membrane [GO:0005886];postsynapse [GO:0098794];presynapse [GO:0098793];SNARE complex [GO:0031201];specific granule [GO:00425…	SNAP receptor activity [GO:0005484];syntaxin binding [GO:0019905]					2.30721	0.00651035	0.652043	2.41775	1.66907	0.0760152	0.255104	1.34649	1.26853	0.315923	0.351601	1.375	0.157186	0.97776	-0.0453373	-0.213818	O09044	Snap23	Synaptosomal-associated protein 23
NaN	NaN	NaN	NaN	NaN	10.3498	10.3212	10.1064	10.7302	10.9735	NaN	NaN	NaN	NaN	NaN	8.70959	9.63399	10.1772	9.89924	9.0324					chemotaxis [GO:0006935];complement receptor mediated signaling pathway [GO:0002430];inflammatory response [GO:0006954];phospholipase C-activating G protein-coupled receptor signaling pathway [GO:0007200];positive regulation of angiogenesis [GO:0045766];positive regulation of cell migration [GO:0030335];positive regulation of cytosolic calcium ion concentration [GO:0007204];positive regulation of …	integral component of membrane [GO:0016021];plasma membrane [GO:0005886]	complement component C3a binding [GO:0001850];complement component C3a receptor activity [GO:0004876];complement receptor activity [GO:0004875];G protein-coupled receptor activity [GO:0004930]					NaN	1	0	NaN	NaN	1	0	NaN	1.90455	0.0979714	1.00574	2.43232	NaN	1	0	NaN	O09047	C3ar1	C3a anaphylatoxin chemotactic receptor
13.0316	10.0206	NaN	10.3479	NaN	10.4141	8.85812	11.4462	10.3815	10.7465	10.7732	10.2184	10.1651	NaN	8.1907	10.1534	11.381	11.0217	11.3893	10.5585		+			proteasomal ubiquitin-independent protein catabolic process [GO:0010499];proteasome-mediated ubiquitin-dependent protein catabolic process [GO:0043161]	cytoplasm [GO:0005737];cytosol [GO:0005829];nucleoplasm [GO:0005654];nucleus [GO:0005634];proteasome complex [GO:0000502];proteasome core complex [GO:0005839];proteasome core complex, beta-subunit complex [GO:0019774]	endopeptidase activity [GO:0004175];threonine-type endopeptidase activity [GO:0004298]					0.369712	0.328748	-0.764092	-0.766598	0.988582	0.0415718	1.06392	1.59529	0.512756	0.541328	-0.531499	-0.905132	0.571269	0.790309	1.29652	1.13575	O09061	Psmb1	Proteasome subunit beta type-1
NaN	13.4934	NaN	NaN	13.1869	NaN	12.676	13.5088	13.5101	13.9738	14.1776	12.9232	13.6572	12.8839	NaN	13.0202	13.7473	13.3596	13.4388	13.5442					cardiac muscle cell development [GO:0055013];cellular response to hydrogen peroxide [GO:0070301];cellular response to oxidative stress [GO:0034599];cellular response to trichostatin A [GO:0035984];cellular response to tumor necrosis factor [GO:0071356];chromatin organization [GO:0006325];circadian regulation of gene expression [GO:0032922];circadian rhythm [GO:0007623];dendrite development [GO:00…	chromatin [GO:0000785];cytoplasm [GO:0005737];cytosol [GO:0005829];ESC/E(Z) complex [GO:0035098];heterochromatin [GO:0000792];histone deacetylase complex [GO:0000118];neuron projection [GO:0043005];neuronal cell body [GO:0043025];nucleoplasm [GO:0005654];nucleus [GO:0005634];NuRD complex [GO:0016581];perinuclear region of cytoplasm [GO:0048471];protein-containing complex [GO:0032991];replication …	chromatin binding [GO:0003682];chromatin DNA binding [GO:0031490];core promoter sequence-specific DNA binding [GO:0001046];deacetylase activity [GO:0019213];DNA binding [GO:0003677];DNA-binding transcription factor binding [GO:0140297];E-box binding [GO:0070888];enzyme binding [GO:0019899];heat shock protein binding [GO:0031072];histone deacetylase activity (H4-K16 specific) [GO:0034739];histone …					0.064421	0.87002	0.0770202	0.149248	0.0127941	0.969687	0.0115157	0.0284086	0.00596316	0.988318	-0.00484209	-0.0129681	0.0507169	0.983609	-0.0703466	-0.122019	O09106;P70288	Hdac1;Hdac2	Histone deacetylase 1;Histone deacetylase 2
15.3074	14.8758	15.7609	15.5339	15.1296	15.0397	15.2244	14.6735	15.0102	14.3627	15.021	15.148	15.3214	15.5051	15.6169	14.8874	14.5787	14.5619	14.1901	14.4741		+				integral component of membrane [GO:0016021];mitochondrion [GO:0005739]	protein serine/threonine kinase activity [GO:0004674]	MitoCarta3.0	targetP signal, yeast mito homolog+, Rickettsial homolog, mito protein domain, induction, coexpression, MS/MS	unknown	0	1.17178	0.0647969	-0.459409	-1.44833	2.98054	0.00142589	-0.784054	-3.05504	0.898867	0.420663	0.323667	1.11756	0.00174081	0.979778	-0.000978088	-0.00338327	Q80V03	Adck5	Uncharacterized aarF domain-containing protein kinase 5
14.8292	15.4171	15.0725	14.9501	14.7662	15.6273	14.4432	15.5389	14.911	15.9496	14.4785	15.3734	15.4708	14.5031	14.2931	15.4788	15.2459	15.4656	15.6244	15.762		+			cellular response to arsenic-containing substance [GO:0071243];glutathione metabolic process [GO:0006749];L-ascorbic acid biosynthetic process [GO:0019853];L-ascorbic acid metabolic process [GO:0019852];negative regulation of ryanodine-sensitive calcium-release channel activity [GO:0060315];positive regulation of ryanodine-sensitive calcium-release channel activity [GO:0060316];regulation of rele…	axon [GO:0030424];basement membrane [GO:0005604];cell body [GO:0044297];cytoplasm [GO:0005737];cytosol [GO:0005829];myelin sheath [GO:0043209];nuclear membrane [GO:0031965];nucleoplasm [GO:0005654]	glutathione dehydrogenase (ascorbate) activity [GO:0045174];glutathione transferase activity [GO:0004364];methylarsonate reductase activity [GO:0050610];oxidoreductase activity [GO:0016491]					0.445333	0.347552	0.286994	0.727127	1.52625	0.0180824	0.691551	1.91	0.337979	0.724281	-0.221338	-0.5754	0.28322	0.95864	0.183219	0.4913	O09131	Gsto1	Glutathione S-transferase omega-1
12.1608	11.7219	12.3159	12.2933	11.6759	14.2176	13.6262	14.1292	14.2318	13.9588	11.9717	11.9635	11.5876	11.9131	11.654	13.2282	13.3421	13.7452	13.215	13.3988	+	+			cellular protein modification process [GO:0006464];learning or memory [GO:0007611];mannose metabolic process [GO:0006013]	extracellular space [GO:0005615];intracellular membrane-bounded organelle [GO:0043231];lysosome [GO:0005764];nucleoplasm [GO:0005654];vacuolar membrane [GO:0005774]	alpha-mannosidase activity [GO:0004559];mannose binding [GO:0005537];metal ion binding [GO:0046872]					5.42832	0	1.99916	7.16033	5.78119	0	1.56789	6.92831	2.62075	0.0869474	0.646855	2.60647	0.659822	0.858384	0.215586	0.824156	O09159	Man2b1	Lysosomal alpha-mannosidase
17.3415	17.0383	17.5874	17.0989	18.0541	16.795	16.7992	16.4111	16.8886	16.5005	17.006	16.5514	17.3492	17.4076	17.6957	17.2736	17.24	16.9369	17.3493	16.9514	+				cardiac muscle contraction [GO:0060048];cellular response to caffeine [GO:0071313];negative regulation of potassium ion transmembrane transporter activity [GO:1901017];negative regulation of potassium ion transport [GO:0043267];negative regulation of ryanodine-sensitive calcium-release channel activity [GO:0060315];protein polymerization [GO:0051258];regulation of cardiac muscle cell contraction …	cytoplasm [GO:0005737];junctional membrane complex [GO:0030314];sarcoplasmic reticulum [GO:0016529];sarcoplasmic reticulum lumen [GO:0033018];Z disc [GO:0030018]	calcium ion binding [GO:0005509];calcium-dependent protein binding [GO:0048306];protein homodimerization activity [GO:0042803];protein kinase C binding [GO:0005080]					2.15121	0.00649688	-0.745141	-2.42384	0.088754	0.845087	-0.0517433	-0.1647	2.22266	0.142295	-0.471343	-2.07479	0.362402	0.934051	0.222055	0.600697	O09161	Casq2	Calsequestrin-2
10.2593	10.3968	10.3871	9.73713	10.0409	11.2038	10.9493	10.7466	10.7477	10.8598	9.62059	9.4068	9.87771	9.58695	9.79691	9.66131	10.45	10.885	11.2745	10.1213	+	+			blood vessel diameter maintenance [GO:0097746];removal of superoxide radicals [GO:0019430];response to copper ion [GO:0046688];response to hypoxia [GO:0001666]	collagen-containing extracellular matrix [GO:0062023];cytoplasm [GO:0005737];extracellular space [GO:0005615];Golgi lumen [GO:0005796];nucleus [GO:0005634]	copper ion binding [GO:0005507];superoxide dismutase activity [GO:0004784]					2.9206	0.00210853	0.73718	2.94185	1.62686	0.0116206	0.820637	2.0813	0.723007	0.443684	0.423004	1.07145	2.01946	0.511914	0.50646	2.02915	O09164	Sod3	Extracellular superoxide dismutase [Cu-Zn]
8.3212	NaN	NaN	10.2449	11.8999	8.94594	10.594	8.15807	10.1175	10.3544	NaN	7.92673	NaN	13.2781	NaN	NaN	NaN	NaN	11.3476	NaN					endoplasmic reticulum organization [GO:0007029];positive regulation of release of sequestered calcium ion into cytosol [GO:0051281];positive regulation of store-operated calcium channel activity [GO:1901341];protein polymerization [GO:0051258];regulation of muscle contraction [GO:0006937];regulation of release of sequestered calcium ion into cytosol [GO:0051279];regulation of release of sequester…	cytoplasm [GO:0005737];endoplasmic reticulum [GO:0005783];Golgi apparatus [GO:0005794];I band [GO:0031674];intracellular membrane-bounded organelle [GO:0043231];mitochondrial matrix [GO:0005759];mitochondrion [GO:0005739];myofibril [GO:0030016];sarcolemma [GO:0042383];sarcoplasmic reticulum [GO:0016529];sarcoplasmic reticulum lumen [GO:0033018];sarcoplasmic reticulum membrane [GO:0033017];termina…	calcium ion binding [GO:0005509];identical protein binding [GO:0042802]					0.212648	0.559213	-0.521335	-0.483993	NaN	1	0	NaN	NaN	1	0	NaN	0.0634384	0.987274	-0.447102	-0.178848	O09165	Casq1	Calsequestrin-1
NaN	10.1098	NaN	NaN	9.97238	12.702	11.9841	12.3199	11.5096	12.3675	11.0306	NaN	NaN	9.4573	NaN	10.5033	11.9375	11.4993	12.2074	11.872	+	+			translation [GO:0006412]	cytosol [GO:0005829];cytosolic large ribosomal subunit [GO:0022625];cytosolic ribosome [GO:0022626];endoplasmic reticulum [GO:0005783];ribosome [GO:0005840]	structural constituent of ribosome [GO:0003735]					2.82463	0.000345114	2.13551	4.8564	1.0447	0.0307698	1.35997	1.81605	0.824497	0.365828	0.572712	1.24641	0.0855015	0.978074	-0.20283	-0.227991	O09167	Rpl21	60S ribosomal protein L21
11.0594	11.1624	10.8206	10.7905	11.1208	13.2885	12.8528	13.0788	12.9483	13.3399	11.7898	11.7086	11.2805	11.0186	10.8357	12.923	12.7711	12.821	13.4798	13.0117	+	+			aging [GO:0007568];apoptotic mitochondrial changes [GO:0008637];blood vessel diameter maintenance [GO:0097746];cellular response to fibroblast growth factor stimulus [GO:0044344];cellular response to follicle-stimulating hormone stimulus [GO:0071372];cellular response to glucose stimulus [GO:0071333];cellular response to hepatocyte growth factor stimulus [GO:0035729];cellular response to leukemia…	glutamate-cysteine ligase complex [GO:0017109]	D-threo-aldose 1-dehydrogenase activity [GO:0047834];enzyme regulator activity [GO:0030234];glutamate-cysteine ligase activity [GO:0004357];glutamate-cysteine ligase catalytic subunit binding [GO:0035226];protein-containing complex binding [GO:0044877]					6.89628	0	2.11092	9.50766	4.12607	0	1.6747	5.14149	0.265399	0.828755	0.100338	0.389134	0.868277	0.792469	-0.335876	-1.11108	O09172	Gclm	Glutamate--cysteine ligase regulatory subunit
21.4085	19.6865	20.5761	20.7386	19.8264	18.5255	18.8904	18.1838	18.3965	17.7889	19.7365	20.216	20.0299	20.1545	20.7621	19.0171	18.2315	18.2958	17.4057	18.7158	+	+			cellular response to DNA damage stimulus [GO:0006974];peptidyl-glutamate ADP-deribosylation [GO:0140291];protein de-ADP-ribosylation [GO:0051725];purine nucleoside metabolic process [GO:0042278]	mitochondrion [GO:0005739];nucleoplasm [GO:0005654];nucleus [GO:0005634]	ADP-ribosylglutamate hydrolase activity [GO:0140293];deacetylase activity [GO:0019213];hydrolase activity, acting on glycosyl bonds [GO:0016798]	MitoCarta3.0	APEX_matrix, targetP signal, coexpression, MS/MS++	Matrix	Signaling	3.36007	0.000150442	-2.09022	-4.50026	3.37916	5.73152e-05	-1.84659	-4.39825	0.0250774	0.972851	0.0238274	0.0556561	0.323092	0.933235	0.267464	0.58521	Q922B1	Macrod1	ADP-ribose glycohydrolase MACROD1
12.779	13.5275	12.6587	12.6949	12.816	15.0969	14.4924	14.676	14.922	15.3209	12.7273	13.1712	12.8069	12.6052	12.7135	13.9532	14.0645	14.6387	14.5648	13.8353	+	+			apoptotic signaling pathway [GO:0097190];cellular response to hypoxia [GO:0071456];cellular response to interleukin-1 [GO:0071347];cellular response to interleukin-6 [GO:0071354];decidualization [GO:0046697];embryo implantation [GO:0007566];icosanoid metabolic process [GO:0006690];negative regulation of inflammatory response [GO:0050728];negative regulation of NF-kappaB transcription factor activ…	caveola [GO:0005901];cytoplasm [GO:0005737];endoplasmic reticulum [GO:0005783];endoplasmic reticulum membrane [GO:0005789];extracellular space [GO:0005615];integral component of membrane [GO:0016021];nucleus [GO:0005634]	heme binding [GO:0020037];hydroperoxy icosatetraenoate dehydratase activity [GO:0106256];iron ion binding [GO:0005506];monooxygenase activity [GO:0004497];oxidoreductase activity, acting on paired donors, with incorporation or reduction of molecular oxygen [GO:0016705];prostaglandin-I synthase activity [GO:0008116]					4.80724	0	2.0064	6.31425	4.11141	0	1.40647	4.84195	1.85652	0.13242	0.690349	2.15583	0.191948	0.974473	0.0904198	0.314372	O35074	Ptgis	Prostacyclin synthase
11.089	11.5946	8.73271	10.4266	NaN	11.7834	10.829	11.9784	11.7829	11.6495	11.5626	10.6419	11.0484	9.60559	10.3866	12.053	11.6412	11.799	12.0089	11.4607	+	+			endocytic recycling [GO:0032456];intracellular protein transport [GO:0006886]	endosome [GO:0005768]						1.02151	0.0414583	1.14392	1.6501	1.96508	0.00398947	1.14353	2.56176	0.359666	0.726438	-0.187933	-0.570101	0.105509	0.977849	-0.18832	-0.247103	O35075	Vps26c	Vacuolar protein sorting-associated protein 26C
NaN	NaN	NaN	NaN	NaN	NaN	NaN	8.49014	8.32452	8.76907	NaN	NaN	NaN	NaN	NaN	9.28833	NaN	9.74377	9.30509	NaN					activation of MAPKK activity [GO:0000186];cellular response to amino acid starvation [GO:0034198];cellular response to hydrogen peroxide [GO:0070301];cellular response to reactive nitrogen species [GO:1902170];innate immune response [GO:0045087];intrinsic apoptotic signaling pathway in response to endoplasmic reticulum stress [GO:0070059];intrinsic apoptotic signaling pathway in response to oxida…	cytoplasm [GO:0005737];cytosol [GO:0005829];external side of plasma membrane [GO:0009897];IRE1-TRAF2-ASK1 complex [GO:1990604];protein kinase complex [GO:1902911];protein-containing complex [GO:0032991]	ATP binding [GO:0005524];identical protein binding [GO:0042802];magnesium ion binding [GO:0000287];MAP kinase kinase kinase activity [GO:0004709];protein domain specific binding [GO:0019904];protein homodimerization activity [GO:0042803];protein kinase activity [GO:0004672];protein kinase binding [GO:0019901];protein phosphatase binding [GO:0019903];protein serine kinase activity [GO:0106310];pro…					NaN	1	0	NaN	NaN	1	0	NaN	2.0131	0.0945275	-0.917823	-3.08383	NaN	1	0	NaN	O35099	Map3k5	Mitogen-activated protein kinase kinase kinase 5
12.2487	12.7262	12.5902	12.1272	12.0277	13.1989	13.1239	12.6246	13.2571	13.2864	12.0889	12.4075	12.7131	12.6883	12.337	13.3838	13.0556	13.4143	13.1222	12.9569	+	+			aminophospholipid transport [GO:0015917];gene expression [GO:0010467];positive regulation of neuron projection development [GO:0010976];protein targeting to lysosome [GO:0006622];receptor-mediated endocytosis [GO:0006898];regulation of cellular carbohydrate catabolic process [GO:0043471];regulation of glucosylceramidase activity [GO:1905123];sensory perception of sound [GO:0007605]	cytoplasm [GO:0005737];endocytic vesicle membrane [GO:0030666];integral component of membrane [GO:0016021];lysosomal lumen [GO:0043202];lysosomal membrane [GO:0005765];plasma membrane [GO:0005886]	cargo receptor activity [GO:0038024];chaperone binding [GO:0051087];cholesterol binding [GO:0015485];enzyme binding [GO:0019899];phosphatidylcholine binding [GO:0031210];phosphatidylserine binding [GO:0001786];protein homodimerization activity [GO:0042803];scavenger receptor activity [GO:0005044]					2.49732	0.00361428	0.75417	2.67952	2.98336	0.00161161	0.739602	2.98697	0.239408	0.850585	-0.0884073	-0.351168	0.237433	0.969278	-0.102975	-0.370405	O35114	Scarb2	Lysosome membrane protein 2
16.479	15.9686	16.8738	16.0242	15.804	14.4075	14.8571	13.6685	14.2188	13.5549	16.019	15.9247	16.2337	16.3602	16.4987	14.7949	14.3399	13.6911	13.8249	13.6509	+	+				mitochondrial intermembrane space [GO:0005758];mitochondrion [GO:0005739]		MitoCarta3.0	yeast mito homolog, induction, coexpression, MS/MS+	IMS	Metabolism > Metals and cofactors > Copper metabolism	3.83027	5.63991e-05	-2.08854	-5.09078	4.64578	0	-2.14691	-6.22118	0.0913248	0.927624	0.0810167	0.189898	0.0354795	0.980163	0.0226437	0.0701455	Q8K2Q5	Chchd7	Coiled-coil-helix-coiled-coil-helix domain-containing protein 7
NaN	8.50294	NaN	NaN	NaN	9.96836	9.797	9.20868	NaN	10.1559	11.0441	NaN	NaN	NaN	NaN	NaN	9.16073	9.49443	NaN	9.93426					blastocyst development [GO:0001824];nucleologenesis [GO:0017126];rRNA base methylation [GO:0070475]	chromosome [GO:0005694];nucleolus [GO:0005730];nucleoplasm [GO:0005654];small-subunit processome [GO:0032040]	identical protein binding [GO:0042802];rRNA (pseudouridine) methyltransferase activity [GO:0070037];rRNA binding [GO:0019843]					NaN	1	0	NaN	NaN	1	0	NaN	0.34965	0.705705	0.252687	0.621818	NaN	1	0	NaN	O35130	Emg1	Ribosomal RNA small subunit methyltransferase NEP1
15.8403	15.9059	16.6044	16.5937	15.9363	16.514	16.558	16.0161	16.5672	16.0212	15.8405	16.2983	16.311	16.2533	16.7139	16.7742	16.2304	16.3061	16.1243	16.4139					cristae formation [GO:0042407];mitochondrial fusion [GO:0008053];mitochondrial protein processing [GO:0034982];mitochondrion organization [GO:0007005];protein processing [GO:0016485];protein-containing complex assembly [GO:0065003]	m-AAA complex [GO:0005745];mitochondrial inner membrane [GO:0005743];mitochondrion [GO:0005739]	ATP binding [GO:0005524];ATP-dependent peptidase activity [GO:0004176];metalloendopeptidase activity [GO:0004222];zinc ion binding [GO:0008270]	MitoCarta3.0	literature, targetP signal, yeast mito homolog, Rickettsial homolog, mito protein domain+, coexpression, MS/MS+	MIM	Protein import, sorting and homeostasis > Protein homeostasis > Proteases	0.315964	0.535391	0.159175	0.503004	0.193698	0.711137	0.0863884	0.310916	0.0730043	0.949356	-0.0344803	-0.127213	0.192658	0.969873	-0.107267	-0.333264	Q920A7	Afg3l1	AFG3-like protein 1
NaN	NaN	NaN	NaN	NaN	NaN	NaN	NaN	NaN	NaN	NaN	NaN	NaN	NaN	NaN	NaN	NaN	NaN	NaN	NaN					anterior/posterior pattern specification [GO:0009952];apical protein localization [GO:0045176];cell-cell adhesion [GO:0098609];establishment of body hair planar orientation [GO:0048105];establishment of planar polarity [GO:0001736];establishment of planar polarity of embryonic epithelium [GO:0042249];hair follicle development [GO:0001942];homophilic cell adhesion via plasma membrane adhesion mole…	integral component of membrane [GO:0016021];membrane [GO:0016020];nucleoplasm [GO:0005654];plasma membrane [GO:0005886]	calcium ion binding [GO:0005509];G protein-coupled receptor activity [GO:0004930]					NaN	1	0	NaN	NaN	1	0	NaN	NaN	1	0	NaN	NaN	1	0	NaN	O35161	Celsr1	Cadherin EGF LAG seven-pass G-type receptor 1
NaN	NaN	NaN	NaN	NaN	NaN	NaN	NaN	8.70103	NaN	NaN	NaN	NaN	NaN	7.25586	NaN	NaN	7.46913	NaN	NaN					endoplasmic reticulum to Golgi vesicle-mediated transport [GO:0006888];Golgi to vacuole transport [GO:0006896];intra-Golgi vesicle-mediated transport [GO:0006891];protein targeting to vacuole [GO:0006623];retrograde transport, endosome to Golgi [GO:0042147];vesicle fusion with Golgi apparatus [GO:0048280];vesicle-mediated transport [GO:0016192]	cytosol [GO:0005829];endoplasmic reticulum membrane [GO:0005789];ER to Golgi transport vesicle membrane [GO:0012507];Golgi apparatus [GO:0005794];Golgi membrane [GO:0000139];integral component of membrane [GO:0016021];late endosome membrane [GO:0031902];SNARE complex [GO:0031201]	SNAP receptor activity [GO:0005484];SNARE binding [GO:0000149]					NaN	1	0	NaN	NaN	1	0	NaN	NaN	1	0	NaN	NaN	1	0	NaN	O35166	Gosr2	Golgi SNAP receptor complex member 2
14.5048	14.5411	14.1141	14.5742	13.7703	14.6732	14.9039	14.4258	14.5235	14.6128	15.5075	14.5293	14.1945	14.8482	14.2209	14.506	14.9685	14.4774	14.6049	14.6681					angiogenesis [GO:0001525];cell adhesion [GO:0007155];endothelial cell morphogenesis [GO:0001886];extracellular matrix organization [GO:0030198]	basement membrane [GO:0005604];collagen trimer [GO:0005581];collagen-containing extracellular matrix [GO:0062023];extracellular matrix [GO:0031012];extracellular space [GO:0005615]	extracellular matrix structural constituent [GO:0005201]					0.997572	0.123728	0.326922	1.18385	0.0200683	0.956268	-0.0150925	-0.0421203	0.0510153	0.963209	-0.0171572	-0.078249	0.603519	0.840203	-0.359172	-0.923269	O35206	Col15a1	Collagen alpha-1(XV) chain
12.5362	13.6147	12.8603	12.8783	13.1478	11.8877	10.8989	12.8756	12.0955	12.9061	12.9531	13.1758	13.2867	12.9822	11.7153	12.6603	12.8463	13.063	13.4867	12.4516	+				melanin biosynthetic process [GO:0042438];negative regulation of macrophage chemotaxis [GO:0010760];positive regulation of ERK1 and ERK2 cascade [GO:0070374];positive regulation of inflammatory response [GO:0050729];positive regulation of tumor necrosis factor production [GO:0032760]	cytoplasm [GO:0005737];extracellular space [GO:0005615]	cytokine receptor binding [GO:0005126];D-dopachrome decarboxylase activity [GO:0033981];phenylpyruvate tautomerase activity [GO:0050178];protease binding [GO:0002020]					1.17977	0.0331615	-0.874712	-1.71094	0.0865101	0.829298	0.0789865	0.181688	1.00974	0.273059	-0.768844	-1.50684	0.223878	0.968977	0.184854	0.424002	O35215	Ddt	D-dopachrome decarboxylase
11.3785	12.0286	9.64127	10.9305	11.5189	12.2473	12.7897	12.593	12.3093	13.059	12.6236	11.6233	11.401	10.5723	NaN	12.6814	12.6717	12.5111	13.1042	12.1265	+	+			proteasome assembly [GO:0043248];proteasome-mediated ubiquitin-dependent protein catabolic process [GO:0043161]	cytoplasm [GO:0005737];cytosol [GO:0005829];nucleoplasm [GO:0005654];nucleus [GO:0005634];proteasome accessory complex [GO:0022624];proteasome complex [GO:0000502];proteasome regulatory particle, base subcomplex [GO:0008540]	identical protein binding [GO:0042802];polyubiquitin modification-dependent protein binding [GO:0031593]					2.07649	0.00271931	1.50009	2.82119	1.44213	0.0131103	1.06398	2.08067	0.0308142	0.97093	-0.0193497	-0.0608164	0.332429	0.915768	-0.455456	-0.660437	O35226	Psmd4	26S proteasome non-ATPase regulatory subunit 4
10.4768	11.4032	11.8233	12.1273	11.1637	11.6763	12.0757	12.0347	12.0404	11.5007	10.9899	11.6813	11.3917	11.5239	11.713	11.5952	11.5261	11.9423	11.8977	11.7574					epithelial cell-cell adhesion [GO:0090136];Golgi organization [GO:0007030];microtubule-based movement [GO:0007018];microtubule-based process [GO:0007017];zonula adherens maintenance [GO:0045218]	centrosome [GO:0005813];cytoplasmic vesicle membrane [GO:0030659];Golgi apparatus [GO:0005794];kinesin complex [GO:0005871];microtubule [GO:0005874];zonula adherens [GO:0005915]	ATP binding [GO:0005524];ATP-dependent microtubule motor activity, minus-end-directed [GO:0008569];identical protein binding [GO:0042802];microtubule binding [GO:0008017]					0.776506	0.136025	0.466698	1.14588	0.987208	0.136209	0.283758	1.11634	0.380042	0.763301	0.121832	0.502804	0.0705499	0.983829	-0.0611078	-0.147974	O35231	Kifc3	Kinesin-like protein KIFC3
11.3296	10.8097	10.6712	11.2815	10.1065	10.5078	9.99347	11.0787	10.4665	10.6925	10.3388	11.0129	10.5667	9.46786	11.3878	10.182	10.24	10.627	9.54772	9.92739					negative regulation of neuron projection development [GO:0010977];peptidyl-tyrosine dephosphorylation [GO:0035335];positive regulation of protein localization to plasma membrane [GO:1903078];protein dephosphorylation [GO:0006470]	cytoplasm [GO:0005737];neuron projection terminus [GO:0044306]	protein tyrosine phosphatase activity [GO:0004725]					0.474809	0.325577	-0.291912	-0.758922	0.583045	0.202389	-0.44999	-0.952948	0.938389	0.360842	0.442946	1.26303	0.307814	0.933997	0.284868	0.574487	O35239	Ptpn9	Tyrosine-protein phosphatase non-receptor type 9
NaN	NaN	NaN	NaN	NaN	NaN	NaN	NaN	NaN	NaN	NaN	NaN	9.46902	10.1873	NaN	NaN	NaN	NaN	NaN	NaN					positive regulation of apoptotic process [GO:0043065]		death receptor binding [GO:0005123];sphingomyelin phosphodiesterase activator activity [GO:0016230]					NaN	1	0	NaN	NaN	1	0	NaN	NaN	1	0	NaN	NaN	1	0	NaN	O35242	Nsmaf	Protein FAN
NaN	9.24064	NaN	NaN	9.62691	11.0963	10.5739	10.8924	11.2333	11.2689	NaN	NaN	9.26127	9.32355	NaN	10.2577	9.98808	10.8608	10.9363	9.81182	+	+			aorta development [GO:0035904];branching involved in ureteric bud morphogenesis [GO:0001658];calcium ion transmembrane transport [GO:0070588];calcium ion transport [GO:0006816];cell-cell signaling by wnt [GO:0198738];cellular calcium ion homeostasis [GO:0006874];cellular response to calcium ion [GO:0071277];cellular response to cAMP [GO:0071320];cellular response to fluid shear stress [GO:0071498…	basal cortex [GO:0045180];basal plasma membrane [GO:0009925];basolateral plasma membrane [GO:0016323];cation channel complex [GO:0034703];ciliary basal body [GO:0036064];ciliary membrane [GO:0060170];cilium [GO:0005929];cytoplasm [GO:0005737];cytoplasmic vesicle membrane [GO:0030659];endoplasmic reticulum [GO:0005783];endoplasmic reticulum membrane [GO:0005789];Golgi apparatus [GO:0005794];integr…	actinin binding [GO:0042805];alpha-actinin binding [GO:0051393];ATPase binding [GO:0051117];calcium channel activity [GO:0005262];calcium ion binding [GO:0005509];calcium-induced calcium release activity [GO:0048763];cation channel activity [GO:0005261];channel activity [GO:0015267];cytoskeletal protein binding [GO:0008092];HLH domain binding [GO:0043398];identical protein binding [GO:0042802];mu…					2.93543	0.000394477	1.57919	4.67908	1.43837	0.012654	1.07852	2.24513	1.4069	0.203878	0.642038	1.7797	0.263624	0.967944	0.14137	0.478204	O35245	Pkd2	Polycystin-2
8.97467	9.70016	9.48111	9.01385	9.48431	10.5687	10.874	11.0863	11.0353	11.3299	9.77762	10.0118	8.66861	9.1839	NaN	10.5581	10.5821	11.4105	11.3506	10.351	+	+			exocytosis [GO:0006887];protein transport [GO:0015031];regulation of entry of bacterium into host cell [GO:2000535]	centriolar satellite [GO:0034451];cytosol [GO:0005829];exocyst [GO:0000145];Flemming body [GO:0090543];growth cone membrane [GO:0032584];microtubule organizing center [GO:0005815];plasma membrane [GO:0005886]						4.6035	5.03145e-05	1.64802	5.66983	2.25634	0.0016137	1.44	3.09886	0.203012	0.84188	0.128372	0.362869	0.0939706	0.976745	-0.0796534	-0.193641	O35250	Exoc7	Exocyst complex component 7
12.1029	11.5823	10.5116	10.8804	10.9667	11.8087	12.2895	12.4148	12.2562	12.5699	12.3892	10.7449	11.3826	11.1522	10.9335	12.1801	12.3972	12.4779	12.4006	12.3907	+	+			mRNA processing [GO:0006397];response to alkaloid [GO:0043279];response to toxic substance [GO:0009636];RNA splicing [GO:0008380]	nuclear speck [GO:0016607];nucleolus [GO:0005730];spliceosomal complex [GO:0005681];U12-type spliceosomal complex [GO:0005689];U2-type post-mRNA release spliceosomal complex [GO:0071008]	ATP binding [GO:0005524];ATP hydrolysis activity [GO:0140603];double-stranded RNA binding [GO:0003725];RNA binding [GO:0003723];RNA helicase activity [GO:0003724]					2.04269	0.00439404	1.05903	2.58619	2.15094	0.00308444	1.04883	2.67564	0.319379	0.805442	-0.101478	-0.428598	0.103099	0.979888	-0.111674	-0.222053	O35286	Dhx15	ATP-dependent RNA helicase DHX15
9.1371	9.64169	NaN	NaN	8.64142	10.3886	10.7506	11.0339	10.6453	10.9542	11.6566	10.0401	NaN	6.90405	NaN	NaN	9.89102	10.6645	10.3241	9.47489	+				cell differentiation [GO:0030154];cell population proliferation [GO:0008283];DNA unwinding involved in DNA replication [GO:0006268];negative regulation of transcription by RNA polymerase II [GO:0000122];negative regulation of transcription, DNA-templated [GO:0045892];regulation of transcription by RNA polymerase II [GO:0006357]	nucleoplasm [GO:0005654];nucleus [GO:0005634]	DNA-binding transcription factor activity [GO:0003700];DNA-binding transcription factor activity, RNA polymerase II-specific [GO:0000981];DNA-binding transcription factor binding [GO:0140297];DNA-binding transcription repressor activity, RNA polymerase II-specific [GO:0001227];double-stranded DNA binding [GO:0003690];double-stranded telomeric DNA binding [GO:0003691];mRNA binding [GO:0003729];pur…					3.08889	0.000297735	1.61448	4.47714	0.177273	0.613812	0.555031	0.424758	1.41478	0.194741	0.665942	1.84042	0.0990461	0.977922	-0.393507	-0.258089	O35295	Purb	Transcriptional activator protein Pur-beta
NaN	10.6602	NaN	NaN	NaN	11.0543	10.9724	10.5443	11.0486	10.8455	11.3655	NaN	NaN	NaN	NaN	11.3556	10.8344	11.1612	10.5533	11.3552					interferon-gamma-mediated signaling pathway [GO:0060333];macrophage activation involved in immune response [GO:0002281];negative regulation of cell population proliferation [GO:0008285];negative regulation of innate immune response [GO:0045824];negative regulation of interferon-alpha production [GO:0032687];negative regulation of interferon-beta production [GO:0032688];negative regulation of NIK/…	cytoplasm [GO:0005737];cytosol [GO:0005829];extracellular space [GO:0005615];membrane [GO:0016020];nucleoplasm [GO:0005654];nucleus [GO:0005634]	identical protein binding [GO:0042802];transcription coregulator activity [GO:0003712]					NaN	1	0	NaN	NaN	1	0	NaN	0.385771	0.731555	-0.158917	-0.560816	NaN	1	0	NaN	O35309	Nmi	N-myc-interactor
11.4272	10.342	NaN	NaN	10.1132	11.3954	11.5817	10.7493	10.253	10.721	10.8106	NaN	NaN	NaN	NaN	10.5487	10.614	10.6873	11.3561	10.2135					mRNA splicing, via spliceosome [GO:0000398];positive regulation of RNA splicing [GO:0033120];response to insulin [GO:0032868];response to wounding [GO:0009611]	nuclear speck [GO:0016607];nucleus [GO:0005634]	mRNA binding [GO:0003729];protein kinase B binding [GO:0043422];RNA binding [GO:0003723];RS domain binding [GO:0050733]					0.29891	0.47141	0.312634	0.580789	NaN	1	0	NaN	0.369853	0.693379	0.256157	0.631038	NaN	1	0	NaN	O35326	Srsf5	Serine/arginine-rich splicing factor 5
12.5557	NaN	NaN	NaN	NaN	8.93773	NaN	NaN	NaN	NaN	8.48478	9.36729	NaN	NaN	NaN	NaN	NaN	NaN	NaN	9.7765					NLS-bearing protein import into nucleus [GO:0006607];protein import into nucleus [GO:0006606];response to hydrogen peroxide [GO:0042542]	cytoplasm [GO:0005737];nuclear membrane [GO:0031965];nucleoplasm [GO:0005654];nucleus [GO:0005634]	nuclear import signal receptor activity [GO:0061608];nuclear localization sequence binding [GO:0008139]					NaN	1	0	NaN	NaN	1	0	NaN	NaN	1	0	NaN	NaN	1	0	NaN	O35343	Kpna4	Importin subunit alpha-3
11.2074	11.6401	11.1438	10.9368	11.1369	12.7477	12.3616	13.3141	12.67	13.467	11.4769	10.731	10.8699	10.2718	10.2689	13.0129	12.7296	12.777	13.6871	12.9881	+	+			NLS-bearing protein import into nucleus [GO:0006607]	cytoplasm [GO:0005737];nucleoplasm [GO:0005654];nucleus [GO:0005634]	nuclear import signal receptor activity [GO:0061608];nuclear localization sequence binding [GO:0008139];protein C-terminus binding [GO:0008022]					4.01537	5.49683e-05	1.69909	5.0353	4.44398	0	2.31521	6.06496	0.187297	0.853915	-0.126849	-0.34388	1.05534	0.723296	0.489271	1.39034	O35344	Kpna3	Importin subunit alpha-4
NaN	9.66803	NaN	NaN	9.99814	9.93849	10.2406	11.275	10.7269	11.8214	11.3825	NaN	NaN	NaN	NaN	10.7006	11.2878	11.5838	11.8558	10.5731					entry of viral genome into host nucleus through nuclear pore complex via importin [GO:0075506];maternal process involved in female pregnancy [GO:0060135];mitigation of host defenses by symbiont [GO:0030682];NLS-bearing protein import into nucleus [GO:0006607];positive regulation of cytokine production involved in inflammatory response [GO:1900017];positive regulation of transcription by RNA polym…	cytoplasm [GO:0005737];host cell [GO:0043657];nucleoplasm [GO:0005654];nucleus [GO:0005634]	nuclear import signal receptor activity [GO:0061608];nuclear localization sequence binding [GO:0008139]					0.810036	0.0811799	0.967402	1.42749	NaN	1	0	NaN	0.430713	0.623744	-0.399741	-0.766216	NaN	1	0	NaN	O35345	Kpna6	Importin subunit alpha-7
10.6722	10.9298	11.5833	10.8875	10.9453	10.6925	11.042	11.8494	10.7832	11.6367	11.0409	11.1281	10.6854	10.534	10.2979	11.3098	11.3205	11.0308	11.3432	11.8243		+			cellular response to hydrogen peroxide [GO:0070301];mammary gland involution [GO:0060056];negative regulation of actin filament polymerization [GO:0030837];negative regulation of NIK/NF-kappaB signaling [GO:1901223];positive regulation of cardiac muscle cell apoptotic process [GO:0010666];positive regulation of leukocyte tethering or rolling [GO:1903238];positive regulation of vascular permeabili…	cytoplasm [GO:0005737];cytosol [GO:0005829];lysosome [GO:0005764];membrane [GO:0016020];mitochondrion [GO:0005739];plasma membrane [GO:0005886]	calcium ion binding [GO:0005509];calcium-dependent cysteine-type endopeptidase activity [GO:0004198];cytoskeletal protein binding [GO:0008092];enzyme binding [GO:0019899];peptidase activity [GO:0008233]					0.303417	0.517332	0.197109	0.522546	1.84855	0.0114654	0.628453	2.08609	0.259762	0.792044	-0.164972	-0.452885	0.590958	0.851418	0.266372	0.837721	O35350	Capn1	Calpain-1 catalytic subunit
11.2976	10.5218	10.5837	10.4932	10.9907	12.3977	12.5779	12.2036	12.2436	12.185	10.6736	10.756	10.5008	10.8915	10.9012	11.4368	11.44	11.7505	12.3434	11.6541	+	+			carboxylic acid transmembrane transport [GO:1905039];cell chemotaxis [GO:0060326];cellular response to amyloid-beta [GO:1904646];export across plasma membrane [GO:0140115];glutathione transmembrane transport [GO:0034775];leukotriene transport [GO:0071716];long-chain fatty acid import across plasma membrane [GO:0015911];negative regulation of cell death [GO:0060548];negative regulation of neuron d…	apical plasma membrane [GO:0016324];basal plasma membrane [GO:0009925];basolateral plasma membrane [GO:0016323];cytoplasm [GO:0005737];integral component of plasma membrane [GO:0005887];lateral plasma membrane [GO:0016328];membrane [GO:0016020];plasma membrane [GO:0005886]	ABC-type glutathione S-conjugate transporter activity [GO:0015431];ABC-type transporter activity [GO:0140359];ABC-type xenobiotic transporter activity [GO:0008559];amide transmembrane transporter activity [GO:0042887];ATP binding [GO:0005524];ATPase-coupled lipid transmembrane transporter activity [GO:0034040];ATPase-coupled transmembrane transporter activity [GO:0042626];carboxylic acid transmem…					4.67592	4.86322e-05	1.54414	5.62281	3.18151	0.00057917	0.980358	3.47541	1.94985	0.136512	0.596598	2.11552	0.0676919	0.983466	0.0328165	0.119464	O35379	Abcc1	Multidrug resistance-associated protein 1
11.3214	10.8393	10.4224	11.0749	10.7109	12.2723	12.3866	12.6241	12.3248	12.91	11.3392	10.0706	10.2539	10.0192	10.4257	12.2667	12.3323	12.5555	12.9137	11.7944	+	+			chemical synaptic transmission [GO:0007268];establishment of cell polarity [GO:0030010];exocytosis [GO:0006887];Golgi to plasma membrane transport [GO:0006893];Golgi to transport vesicle transport [GO:0055108];membrane biogenesis [GO:0044091];oligodendrocyte differentiation [GO:0048709];paraxial mesoderm formation [GO:0048341];positive regulation of calcium-mediated signaling [GO:0050850];protein…	cell leading edge [GO:0031252];cytoplasm [GO:0005737];dendritic shaft [GO:0043198];exocyst [GO:0000145];Flemming body [GO:0090543];growth cone [GO:0030426];growth cone membrane [GO:0032584];microvillus [GO:0005902];myelin sheath [GO:0043209];myelin sheath abaxonal region [GO:0035748];neuron projection [GO:0043005];neuronal cell body [GO:0043025];plasma membrane [GO:0005886];postsynaptic density […	PDZ domain binding [GO:0030165];protein N-terminus binding [GO:0047485];protein-containing complex binding [GO:0044877];small GTPase binding [GO:0031267]					4.51656	4.57143e-05	1.62974	5.54705	3.70327	0	1.95077	4.84805	0.24815	0.816748	0.13105	0.411841	0.81905	0.777259	0.452081	1.1734	O35382	Exoc4	Exocyst complex component 4
20.5519	20.3538	21.094	21.0967	20.4822	20.5745	20.7257	20.1546	20.7482	20.1411	20.3657	20.7417	20.7461	20.7528	21.017	20.296	20.1536	20.0944	19.9422	20.2314		+			axonogenesis [GO:0007409];calcium import into the mitochondrion [GO:0036444];cristae formation [GO:0042407];membrane protein proteolysis [GO:0033619];mitochondrial calcium ion homeostasis [GO:0051560];mitochondrial fusion [GO:0008053];mitochondrial protein processing [GO:0034982];mitochondrion organization [GO:0007005];muscle cell development [GO:0055001];myelination [GO:0042552];nerve developmen…	m-AAA complex [GO:0005745];mitochondrial inner membrane [GO:0005743];mitochondrion [GO:0005739]	ATP binding [GO:0005524];ATP-dependent peptidase activity [GO:0004176];metalloendopeptidase activity [GO:0004222];metallopeptidase activity [GO:0008237];zinc ion binding [GO:0008270]	MitoCarta3.0	literature, APEX_matrix, targetP signal, yeast mito homolog, Rickettsial homolog, mito protein domain+, induction, coexpression++, MS/MS++	MIM	Protein import, sorting and homeostasis > Protein homeostasis > Proteases	0.571221	0.296753	-0.246896	-0.802686	2.8829	0.00329962	-0.581156	-2.63689	1.23264	0.340739	0.325317	1.31425	0.0161614	0.980736	-0.00894318	-0.0309167	Q8JZQ2	Afg3l2	AFG3-like protein 2
13.3049	12.963	13.2899	12.7974	13.0082	15.3681	15.3461	15.0811	15.2283	15.4798	12.9921	12.8384	13.2467	13.659	13.2392	14.3648	14.6162	15.2082	15.0735	14.6076	+	+			inflammatory response [GO:0006954];innate immune response [GO:0045087];myotube differentiation [GO:0014902];regulation of cytokine production involved in inflammatory response [GO:1900015]	early endosome membrane [GO:0031901];endoplasmic reticulum membrane [GO:0005789];Golgi membrane [GO:0000139];integral component of membrane [GO:0016021];late endosome membrane [GO:0031902];lysosomal lumen [GO:0043202];lysosomal membrane [GO:0005765]	phospholipase D activity [GO:0004630];single-stranded DNA 5'-3' exodeoxyribonuclease activity [GO:0045145]					7.15295	0	2.22802	10.154	4.15927	0	1.57897	5.08461	1.81068	0.165946	0.526629	1.93743	0.307019	0.966296	-0.122423	-0.452596	O35405	Pld3	5'-3' exonuclease PLD3
20.217	20.0117	20.4575	20.6747	20.1384	18.1838	18.6729	17.9494	18.54	17.7671	19.8201	20.3913	20.3795	20.2581	20.6188	18.9607	18.4295	18.3375	17.809	18.2516	+	+			leucine catabolic process [GO:0006552]	3-methylcrotonyl-CoA carboxylase complex, mitochondrial [GO:0002169];methylcrotonoyl-CoA carboxylase complex [GO:1905202];mitochondrial inner membrane [GO:0005743];mitochondrial matrix [GO:0005759];mitochondrion [GO:0005739]	ATP binding [GO:0005524];CoA carboxylase activity [GO:0016421];metal ion binding [GO:0046872];methylcrotonoyl-CoA carboxylase activity [GO:0004485]	MitoCarta3.0	literature, targetP signal, Rickettsial homolog, mito protein domain, induction, coexpression+, MS/MS++	Matrix	Metabolism > Amino acid metabolism > Branched-chain amino acid metabolism;Metabolism > Vitamin metabolism > Biotin utilizing proteins	5.06089	0	-2.07723	-6.73587	4.56242	0	-1.93591	-5.92212	0.217196	0.833385	-0.135024	-0.383745	0.0120986	0.979343	0.00630341	0.0227229	Q99MR8	Mccc1	Methylcrotonoyl-CoA carboxylase subunit alpha, mitochondrial
NaN	9.78657	10.3153	10.3836	NaN	11.1455	11.6798	10.9209	10.6953	11.1632	7.69067	NaN	11.011	10.9098	11.2033	10.6549	10.9174	10.8596	11.2018	10.5279	+				response to mechanical stimulus [GO:0009612]	endosome membrane [GO:0010008];integral component of membrane [GO:0016021];intracellular membrane-bounded organelle [GO:0043231]	antiporter activity [GO:0015297];ATP binding [GO:0005524];chloride transmembrane transporter activity [GO:0015108];voltage-gated chloride channel activity [GO:0005247]					2.00436	0.0052595	0.959098	2.67825	0.367335	0.336468	0.628629	0.74018	0.725593	0.49988	0.288614	0.960227	0.0139314	0.981788	-0.0418545	-0.0378356	O35454	Clcn6	H(+)/Cl(-) exchange transporter 6
14.8217	14.7199	15.7862	15.573	14.8045	13.2834	13.3293	12.7989	13.5873	12.3272	14.8301	14.9904	14.8959	14.8897	15.0111	13.4857	13.0958	13.0894	11.9627	12.4948	+	+			acyl-CoA metabolic process [GO:0006637];fatty acid biosynthetic process [GO:0006633]	mitochondrial matrix [GO:0005759]	ATP binding [GO:0005524];butyrate-CoA ligase activity [GO:0047760];fatty acid ligase activity [GO:0015645];fatty-acyl-CoA synthase activity [GO:0004321];medium-chain fatty acid-CoA ligase activity [GO:0031956];metal ion binding [GO:0046872]	MitoCarta3.0	literature, targetP signal, yeast mito homolog, Rickettsial homolog, mito protein domain, coexpression, MS/MS++	Matrix	Metabolism > Detoxification > Xenobiotic metabolism;Metabolism > Lipid metabolism > Fatty acid oxidation	3.75434	8.55397e-05	-2.07587	-4.9865	4.27175	0	-2.09775	-5.67368	0.290649	0.746495	0.239506	0.533267	0.44006	0.912306	0.217626	0.668324	Q8BGA8	Acsm5	Acyl-coenzyme A synthetase ACSM5, mitochondrial
NaN	NaN	NaN	NaN	NaN	9.94952	8.21786	7.83164	8.86891	8.74814	8.55823	NaN	NaN	NaN	NaN	8.14634	7.3842	9.22084	9.57832	8.79271					androgen biosynthetic process [GO:0006702];C21-steroid hormone metabolic process [GO:0008207];hippocampus development [GO:0021766];response to corticosterone [GO:0051412];steroid biosynthetic process [GO:0006694]	cytoplasm [GO:0005737];endoplasmic reticulum [GO:0005783];endoplasmic reticulum membrane [GO:0005789];integral component of membrane [GO:0016021];intercellular bridge [GO:0045171];intracellular membrane-bounded organelle [GO:0043231];mitochondrial inner membrane [GO:0005743];mitochondrial intermembrane space [GO:0005758];mitochondrial membrane [GO:0031966];mitochondrion [GO:0005739];nucleolus [GO…	3-beta-hydroxy-delta5-steroid dehydrogenase activity [GO:0003854];3-keto sterol reductase activity [GO:0000253];5alpha-androstane-3beta,17beta-diol dehydrogenase activity [GO:0047024];cholesterol dehydrogenase activity [GO:0102294];oxidoreductase activity, acting on the CH-OH group of donors, NAD or NADP as acceptor [GO:0016616];steroid delta-isomerase activity [GO:0004769]					NaN	1	0	NaN	NaN	1	0	NaN	0.0669732	0.939133	0.098732	0.156499	NaN	1	0	NaN	O35469;P24815;P26149;P26150	Hsd3b6;Hsd3b1;Hsd3b2;Hsd3b3	3 beta-hydroxysteroid dehydrogenase/Delta 5-->4-isomerase type 6;3 beta-hydroxysteroid dehydrogenase/Delta 5-->4-isomerase type 1;3 beta-hydroxysteroid dehydrogenase/Delta 5-->4-isomerase type 2;3 beta-hydroxysteroid dehydrogenase/Delta 5-->4-isomerase type 3
[truncated: 4,366 more rows]
[truncated: 6 more columns]

## Sheet: PCA
Component 1	Component 2	Component 3	Component 4	Component 5	Component 6	Component 7	Component 8	Component 9	Component 10	Component 11	Component 12	Component 13	Component 14	Component 15	Component 16	Component 17	Component 18	Component 19	C: Group1	T: Item
[truncated: 20 more rows]

## Sheet: 1D_enrichment (Chchd10 vs WT)
C: Column	C: Type	C: Name	N: Size	N: Score	N: P value	N: Benj. Hoch. FDR	N: Mean	N: Median
[truncated: 378 more rows]

## Sheet: fisher (Chchd10 vs WT)
C: Selection column	C: Selection value	C: Category column	C: Category value	N: Total size	N: Selection size	N: Category size	N: Intersection size	N: Enrichment factor	N: P value	N: Benj. Hoch. FDR
[truncated: 41 more rows]

[truncated: 2 more sheets: fisher(Chchd10_Oma vs Oma1), raw]
