# Supplementary material for: Mutant CHCHD10 disrupts cytochrome c oxidation and activates mitochondrial retrograde signaling
Source: EMBO Mol Med. 2025 Dec 19;18(2):542–74. doi: 10.1038/s44321-025-00358-5 (PMC12905356; doi:10.1038/s44321-025-00358-5)
Supplement: Supplementary file 8 — Dataset EV6 [file 44321_2025_358_MOESM8_ESM.xlsx]

## Sheet: EV Dataset 6 Legend
Dataset EV6 -Pathway Analysis RNAseq Chchd10/Oma1_vs_Chche10 Females
Enrichr pathway analyses of 67 upregulated and 55 downregulated genes between Chchd10 males and WT males
Refers to Figure S3m

## Sheet: Chchd10_Oma1_F_vs_Chchd10_F
	gene_name	gene_biotype	gene_source	baseMean	log2FoldChange	lfcSE	stat	pvalue	padj	log2FoldChangeNotShrinked	lfcSENotShrinked
ENSMUSG00000102693	4933401J01Rik	TEC;	havana
ENSMUSG00000064842	Gm26206	snRNA;	ensembl
ENSMUSG00000051951	Xkr4	protein_coding;	ensembl_havana	14.9138	0.025448	0.157585	0.482477	0.629467	0.874962	0.217727	0.45127
ENSMUSG00000102851	Gm18956	processed_pseudogene;	havana
ENSMUSG00000103377	Gm37180	TEC;	havana
ENSMUSG00000104017	Gm37363	TEC;	havana
ENSMUSG00000103025	Gm37686	TEC;	havana
ENSMUSG00000089699	Gm1992	antisense;	havana
ENSMUSG00000103201	Gm37329	TEC;	havana
ENSMUSG00000103147	Gm7341	processed_pseudogene;	havana
ENSMUSG00000103161	Gm38148	TEC;	havana
ENSMUSG00000102331	Gm19938	sense_intronic;	havana
ENSMUSG00000102348	Gm10568	TEC;	havana
ENSMUSG00000102592	Gm38385	TEC;	havana
ENSMUSG00000088333	Gm27396	snRNA;	ensembl
ENSMUSG00000102343	Gm37381	lincRNA;	havana
ENSMUSG00000025900	Rp1	protein_coding;	ensembl_havana	34.1922	-0.0442409	0.218116	-0.972199	0.330952	0.702484	-0.865637	0.890391
ENSMUSG00000102948	Gm6101	processed_pseudogene;	havana
ENSMUSG00000104123	Gm37483	TEC;	havana
ENSMUSG00000025902	Sox17	protein_coding;	ensembl_havana	348.083	0.0250254	0.122879	0.42483	0.670961	0.893517	0.10662	0.250971
ENSMUSG00000104238	Gm37587	processed_transcript;	havana
ENSMUSG00000102269	Gm7357	processed_pseudogene;	havana	7.75175	0.113365	0.297786	1.83027	0.0672091	0.338693	1.44839	0.791353
ENSMUSG00000096126	Gm22307	snRNA;	ensembl
ENSMUSG00000103003	Gm38076	processed_pseudogene;	havana
ENSMUSG00000104328	Gm37323	lincRNA;	havana
ENSMUSG00000102735	Gm7369	processed_pseudogene;	havana
ENSMUSG00000098104	Gm6085	processed_pseudogene;	havana	2.02277	-0.0533091	0.249529	-1.25514	0.209429	0.585158	-1.443	1.14967
ENSMUSG00000102175	Gm6119	processed_pseudogene;	havana
ENSMUSG00000088000	Gm25493	snRNA;	ensembl
ENSMUSG00000103265	Gm2053	processed_pseudogene;	havana
ENSMUSG00000103922	Gm6123	processed_pseudogene;	havana	24.4635	-0.0876937	0.161824	-1.34675	0.178062	0.538789	-0.406696	0.301984
ENSMUSG00000033845	Mrpl15	protein_coding;	ensembl_havana	1444.84	-0.0797672	0.0950958	-1.24381	0.213569	0.589094	-0.163758	0.131658
ENSMUSG00000102275	Gm37144	TEC;	havana
ENSMUSG00000025903	Lypla1	protein_coding;	ensembl_havana	2.70401	0.0195887	0.193486	0.445806	0.655738	0.885758	0.367059	0.823362
ENSMUSG00000104217	Gm37988	protein_coding;	havana	4.19364	-0.00973451	0.187835	-0.221655	0.824583	0.947411	-0.176561	0.796556
ENSMUSG00000033813	Tcea1	protein_coding;	ensembl_havana	502.491	-0.243233	0.117105	-3.18614	0.00144185	0.0288854	-0.364491	0.114399
ENSMUSG00000062588	Gm6104	processed_pseudogene;	havana	8.04448	0.055605	0.219917	1.123	0.261437	0.642912	0.877644	0.781516
ENSMUSG00000103280	Gm37277	TEC;	havana
ENSMUSG00000002459	Rgs20	protein_coding;	ensembl_havana	2.98068	-0.0272367	0.21991	-0.704854	0.480901	0.801669	-0.818509	1.16125
ENSMUSG00000091305	Gm17100	processed_pseudogene;	havana
ENSMUSG00000102653	Gm37079	TEC;	havana
ENSMUSG00000085623	Gm16041	antisense;	havana
ENSMUSG00000091665	Gm17101	processed_pseudogene;	havana
ENSMUSG00000033793	Atp6v1h	protein_coding;	ensembl_havana	1349.37	-0.681768	0.125331	-5.90313	3.56667e-09	6.32466e-07	-0.72915	0.123519
ENSMUSG00000104352	Gm7182	processed_pseudogene;	havana
ENSMUSG00000104046	Gm37567	TEC;	havana
ENSMUSG00000102907	Gm38264	TEC;	havana
ENSMUSG00000025905	Oprk1	protein_coding;	ensembl_havana
ENSMUSG00000103936	Gm36965	processed_pseudogene;	havana
ENSMUSG00000093015	Gm22463	miRNA;	ensembl
ENSMUSG00000103519	Gm37429	TEC;	havana
ENSMUSG00000033774	Npbwr1	protein_coding;	ensembl_havana
ENSMUSG00000103090	Gm19214	processed_pseudogene;	havana
ENSMUSG00000025907	Rb1cc1	protein_coding;	ensembl_havana	1933.01	-0.0684456	0.100432	-1.06759	0.285705	0.664968	-0.157874	0.147878
ENSMUSG00000090031	4732440D04Rik	antisense;	ensembl_havana	84.9642	0.02092	0.12719	0.362371	0.717075	0.910361	0.0998207	0.275465
ENSMUSG00000087247	Alkal1	protein_coding;	ensembl_havana
ENSMUSG00000103355	Gm2147	processed_pseudogene;	havana
ENSMUSG00000102706	Gm7417	processed_pseudogene;	havana
ENSMUSG00000103845	Gm19026	processed_pseudogene;	havana
ENSMUSG00000033740	St18	protein_coding;	ensembl_havana	1.58542	0.0876798	0.353076	2.27244	0.0230597	0.182907	4.2647	1.8767
ENSMUSG00000103329	Gm42492	TEC;	havana
ENSMUSG00000104385	Gm7449	processed_pseudogene;	havana
ENSMUSG00000102135	Gm37108	processed_pseudogene;	havana
ENSMUSG00000103282	Gm37275	processed_pseudogene;	havana
ENSMUSG00000102534	Gm37225	processed_pseudogene;	havana
ENSMUSG00000102213	Gm37489	processed_pseudogene;	havana
ENSMUSG00000103629	Gm5694	processed_pseudogene;	havana
ENSMUSG00000051285	Pcmtd1	protein_coding;	ensembl_havana	2066.36	0.0858707	0.0846029	1.37961	0.167707	0.524725	0.149949	0.10869
ENSMUSG00000098201	Gm26983	processed_pseudogene;	havana
ENSMUSG00000103509	Gm38372	TEC;	havana
ENSMUSG00000048538	Gm9826	processed_pseudogene;	ensembl_havana
ENSMUSG00000103709	Nras-ps2	processed_pseudogene;	havana
ENSMUSG00000077244	Gm23274	snoRNA;	ensembl
ENSMUSG00000102768	Gm19002	processed_pseudogene;	havana
ENSMUSG00000097797	Gm26901	lincRNA;	havana	10.5293	-0.00961906	0.149161	-0.182841	0.854923	0.957883	-0.0768687	0.420414
ENSMUSG00000103498	Gm18984	processed_pseudogene;	havana
ENSMUSG00000103067	Gm30414	lincRNA;	havana
ENSMUSG00000102320	Gm37791	processed_pseudogene;	havana
ENSMUSG00000104226	Gm7470	processed_pseudogene;	havana
ENSMUSG00000103903	Rps2-ps2	processed_pseudogene;	havana
ENSMUSG00000103557	Gm38216	processed_pseudogene;	havana
ENSMUSG00000025909	Sntg1	protein_coding;	ensembl_havana	11.5664	-0.020947	0.168485	-0.418951	0.675252	0.894973	-0.230255	0.549599
ENSMUSG00000102647	Gm38024	TEC;	havana
ENSMUSG00000086235	Gm16284	processed_pseudogene;	havana
ENSMUSG00000102253	Gm38259	TEC;	havana
ENSMUSG00000093970	Gm23358	miRNA;	ensembl
ENSMUSG00000103884	Gm37005	TEC;	havana
ENSMUSG00000084353	Gm15452	processed_pseudogene;	havana
ENSMUSG00000103933	Gm36964	processed_pseudogene;	havana
ENSMUSG00000076135	Gm24276	miRNA;	ensembl
ENSMUSG00000086195	Gm6152	processed_pseudogene;	havana
ENSMUSG00000104504	Gm7445	processed_pseudogene;	havana
ENSMUSG00000066693	Gm7493	processed_pseudogene;	havana
ENSMUSG00000102316	Gm37629	TEC;	havana
ENSMUSG00000103819	Gm38008	processed_pseudogene;	havana
ENSMUSG00000102871	Gm37143	TEC;	havana
ENSMUSG00000101571	Gm6187	processed_pseudogene;	havana
ENSMUSG00000104428	Gm18299	processed_pseudogene;	havana
ENSMUSG00000102272	Gm7512	processed_pseudogene;	havana
ENSMUSG00000065625	Gm24765	snRNA;	ensembl
ENSMUSG00000103411	Gm18300	processed_pseudogene;	havana
ENSMUSG00000061024	Rrs1	protein_coding;	ensembl_havana	376.113	-0.272838	0.13782	-3.24175	0.00118799	0.0249151	-0.413784	0.127642
ENSMUSG00000025911	Adhfe1	protein_coding;	ensembl_havana	1472.75	-0.0511241	0.102284	-0.808006	0.419087	0.763505	-0.128505	0.15904
ENSMUSG00000079671	2610203C22Rik	processed_transcript;	havana	112.327	0.344163	0.287105	2.8334	0.00460559	0.0658835	0.742811	0.262163
ENSMUSG00000081441	Gm6161	processed_pseudogene;	havana
ENSMUSG00000067879	3110035E14Rik	protein_coding;	ensembl_havana
ENSMUSG00000099827	Gm29520	lincRNA;	havana
ENSMUSG00000025912	Mybl1	protein_coding;	ensembl_havana	57.9477	-0.0301083	0.118663	-0.501023	0.616355	0.868926	-0.114382	0.228297
ENSMUSG00000045210	Vcpip1	protein_coding;	ensembl_havana	660.143	-0.171896	0.0795915	-2.79351	0.00521395	0.072333	-0.243974	0.0873362
ENSMUSG00000097893	1700034P13Rik	antisense;	havana	7.84347	-0.0655224	0.205004	-1.18039	0.237846	0.616648	-0.690063	0.584607
ENSMUSG00000025915	Sgk3	protein_coding;	ensembl_havana	482.438	0.0743883	0.0955172	1.16267	0.244965	0.62542	0.155925	0.13411
ENSMUSG00000046334	Gm6195	processed_pseudogene;	havana
ENSMUSG00000088916	Gm22607	snRNA;	ensembl
ENSMUSG00000046101	Mcmdc2	protein_coding;	ensembl_havana	5.95196	-0.0943009	0.253025	-1.58173	0.11371	0.437686	-1.07817	0.68164
ENSMUSG00000098234	Snhg6	lincRNA;	havana	218.324	-0.131664	0.111666	-1.9054	0.0567276	0.309659	-0.274241	0.143928
ENSMUSG00000093178	Snord87	snoRNA;	ensembl
ENSMUSG00000099032	Tcf24	protein_coding;	ensembl_havana	20.5054	0.281051	0.371767	2.52931	0.0114288	0.120335	1.14002	0.450722
ENSMUSG00000104025	E330040D14Rik	TEC;	havana
ENSMUSG00000025916	Ppp1r42	protein_coding;	ensembl_havana	4.41206	-0.0442768	0.210518	-0.938918	0.347773	0.714943	-0.756376	0.805583
ENSMUSG00000087199	Gm15818	antisense;	havana
ENSMUSG00000095780	Gm24674	snRNA;	ensembl
ENSMUSG00000025917	Cops5	protein_coding;	ensembl_havana	1900.06	-0.0367931	0.0780946	-0.614642	0.538791	0.832069	-0.0620756	0.100995
ENSMUSG00000056763	Cspp1	protein_coding;	ensembl_havana	232.511	0.00485622	0.0960852	0.0780296	0.937804	0.984668	0.0115719	0.148301
ENSMUSG00000102356	1700047N06Rik	TEC;	havana
ENSMUSG00000067851	Arfgef1	protein_coding;	ensembl_havana	2533.38	0.0631885	0.114859	0.994176	0.320137	0.692262	0.189704	0.190815
ENSMUSG00000088153	Gm26348	misc_RNA;	ensembl
ENSMUSG00000102556	Gm37569	TEC;	havana
ENSMUSG00000042501	Cpa6	protein_coding;	ensembl_havana
ENSMUSG00000103810	Gm38005	TEC;	havana
ENSMUSG00000083422	Gm15604	processed_pseudogene;	havana
ENSMUSG00000094979	Gm25253	snRNA;	ensembl
ENSMUSG00000081417	Gm15603	processed_pseudogene;	havana
ENSMUSG00000103448	Gm37133	TEC;	havana
ENSMUSG00000100212	Gm5522	processed_pseudogene;	havana
ENSMUSG00000100648	Gm28659	processed_pseudogene;	havana
ENSMUSG00000088585	Gm22963	snoRNA;	ensembl
ENSMUSG00000048960	Prex2	protein_coding;	ensembl_havana	1096.91	0.00916293	0.101806	0.147974	0.882363	0.966079	0.0247345	0.167155
ENSMUSG00000077318	Gm24173	snoRNA;	ensembl
ENSMUSG00000101827	Gm28686	processed_pseudogene;	havana
ENSMUSG00000103494	Gm37410	TEC;	havana
ENSMUSG00000057715	A830018L16Rik	protein_coding;	ensembl_havana	3.25773	-0.243033	0.558695	-2.77426	0.00553277	0.0755274	-3.10969	1.12091
ENSMUSG00000103825	Gm38178	TEC;	havana
ENSMUSG00000099845	Gm29273	processed_pseudogene;	havana
ENSMUSG00000103561	Gm38069	TEC;	havana
ENSMUSG00000101610	Gm7560	processed_pseudogene;	havana
ENSMUSG00000093864	Gm22633	snRNA;	ensembl
ENSMUSG00000098555	Mir6341	miRNA;	mirbase
ENSMUSG00000097628	Gm2383	processed_pseudogene;	havana	5.34479	-0.1179	0.261706	-1.75084	0.079974	0.368893	-1.01658	0.580626
ENSMUSG00000098163	Gm6216	processed_pseudogene;	havana
ENSMUSG00000097171	Gm17644	lincRNA;	havana
ENSMUSG00000101314	Gm29663	lincRNA;	havana
ENSMUSG00000016918	Sulf1	protein_coding;	ensembl_havana	1052.35	0.00975987	0.113418	0.162458	0.870945	0.962832	0.034702	0.213605
ENSMUSG00000025938	Slco5a1	protein_coding;	ensembl_havana	299.316	-0.00700664	0.119096	-0.119181	0.905132	0.974499	-0.0287097	0.24089
ENSMUSG00000104518	Gm37162	TEC;	havana
ENSMUSG00000069620	Gm5250	processed_pseudogene;	havana
ENSMUSG00000099498	Gm29283	lincRNA;	havana
ENSMUSG00000042414	Prdm14	protein_coding;	ensembl_havana
ENSMUSG00000005886	Ncoa2	protein_coding;	ensembl_havana	1112.62	0.022724	0.0858212	0.368841	0.712247	0.908118	0.0439007	0.119024
ENSMUSG00000103506	Gm38376	TEC;	havana
ENSMUSG00000103495	Gm37409	TEC;	havana
ENSMUSG00000099183	Gm27881	miRNA;	ensembl
ENSMUSG00000102639	Gm38223	TEC;	havana
ENSMUSG00000104170	Gm37702	TEC;	havana
ENSMUSG00000087782	Gm23169	snRNA;	ensembl
ENSMUSG00000103085	Gm38120	TEC;	havana
ENSMUSG00000102664	Gm38380	TEC;	havana
ENSMUSG00000101476	Gm29570	antisense;	havana	2.4619	-0.0159208	0.203703	-0.394945	0.692883	0.902055	-0.39651	1.00396
ENSMUSG00000101171	Gm7593	processed_pseudogene;	havana
ENSMUSG00000025935	Tram1	protein_coding;	ensembl_havana	1251.44	-0.0267735	0.0844969	-0.436035	0.662811	0.889543	-0.0504073	0.115604
ENSMUSG00000025937	Lactb2	protein_coding;	ensembl_havana	707.331	0.000122887	0.092669	0.00197589	0.998423	1	0.000272827	0.138078
ENSMUSG00000102982	Gm38319	TEC;	havana
ENSMUSG00000067813	Xkr9	protein_coding;	ensembl_havana
ENSMUSG00000077368	Gm26273	snoRNA;	ensembl
ENSMUSG00000097711	Gm5523	processed_pseudogene;	havana	8.48853	-0.0431781	0.180227	-0.82104	0.411623	0.758298	-0.44731	0.54481
ENSMUSG00000102166	Gm36947	TEC;	havana
ENSMUSG00000089358	Gm25491	misc_RNA;	ensembl
ENSMUSG00000104209	Gm37400	TEC;	havana
ENSMUSG00000025932	Eya1	protein_coding;	ensembl_havana	65.5792	0.493693	0.371215	3.1401	0.00168889	0.0321787	0.983105	0.313081
ENSMUSG00000095853	Gm22616	miRNA;	ensembl
ENSMUSG00000102588	Gm37444	TEC;	havana
ENSMUSG00000054493	Gm9947	antisense;	ensembl_havana	13.2889	-0.0134638	0.158712	-0.263813	0.791924	0.937	-0.128554	0.487292
ENSMUSG00000025930	Msc	protein_coding;	ensembl_havana	67.2779	-0.130646	0.20636	-1.7647	0.0776136	0.364749	-0.597801	0.338755
ENSMUSG00000103492	Gm37412	TEC;	havana	3.81219	0.00502731	0.194564	0.120826	0.903829	0.973995	0.109662	0.907606
ENSMUSG00000081201	Smt3h2-ps4	processed_pseudogene;	ensembl_havana
ENSMUSG00000082193	Rpl5-ps1	processed_pseudogene;	ensembl_havana	4.96025	0.0408145	0.201885	0.853943	0.393137	0.743481	0.639683	0.749094
ENSMUSG00000032769	Trpa1	protein_coding;	ensembl_havana
ENSMUSG00000088159	Gm26345	snoRNA;	ensembl
ENSMUSG00000073737	Gm10566	processed_pseudogene;	havana	4.34182	0.01846	0.184093	0.40031	0.688928	0.900797	0.285894	0.714183
ENSMUSG00000092083	Kcnb2	protein_coding;	ensembl_havana
ENSMUSG00000102937	Gm38116	TEC;	havana
ENSMUSG00000104149	Gm37138	TEC;	havana
ENSMUSG00000088829	Gm25227	snoRNA;	ensembl
ENSMUSG00000077377	Gm25168	snoRNA;	ensembl
ENSMUSG00000101652	Gm6060	processed_pseudogene;	havana
ENSMUSG00000100814	Gm28669	processed_pseudogene;	havana
ENSMUSG00000025925	Terf1	protein_coding;	ensembl_havana	211.827	0.0579866	0.103846	0.911566	0.361997	0.725615	0.146765	0.161004
ENSMUSG00000104379	Gm37509	TEC;	havana	3.89549	0.0303202	0.204741	0.692253	0.488778	0.805269	0.610957	0.882562
ENSMUSG00000032719	Sbspon	protein_coding;	ensembl_havana
ENSMUSG00000088943	Gm23259	misc_RNA;	ensembl
ENSMUSG00000100652	Gm7634	processed_pseudogene;	havana
ENSMUSG00000067795	4930444P10Rik	protein_coding;	ensembl_havana
ENSMUSG00000043716	Rpl7	protein_coding;	ensembl_havana	8475.82	-0.129947	0.0709943	-2.25851	0.0239141	0.186705	-0.182729	0.0809072
ENSMUSG00000025921	Rdh10	protein_coding;	ensembl_havana	176.988	-0.0181989	0.0900357	-0.292986	0.769533	0.930233	-0.0381104	0.130076
ENSMUSG00000104165	Gm38249	TEC;	havana
ENSMUSG00000100868	Gm28095	antisense;	havana
ENSMUSG00000025920	Stau2	protein_coding;	ensembl_havana	1704.5	-0.132413	0.105573	-1.94237	0.0520929	0.294781	-0.259483	0.133591
ENSMUSG00000089982	Gm7568	antisense;	havana
ENSMUSG00000025939	Ube2w	protein_coding;	ensembl_havana	682.782	-0.0806268	0.0825569	-1.30888	0.190574	0.558125	-0.138181	0.105571
ENSMUSG00000102457	Gm38342	TEC;	havana
ENSMUSG00000079658	Eloc	protein_coding;	ensembl_havana	1917.48	-0.121124	0.0756884	-2.03258	0.0420953	0.262326	-0.180238	0.0886749
ENSMUSG00000097744	D030040B21Rik	lincRNA;	havana
ENSMUSG00000100959	Gm7654	processed_pseudogene;	havana
ENSMUSG00000025940	Tmem70	protein_coding;	ensembl_havana	1962.82	0.0256762	0.0819807	0.421926	0.673079	0.894212	0.0463702	0.109901
ENSMUSG00000025779	Ly96	protein_coding;	ensembl_havana	106.642	-0.00883522	0.106548	-0.144107	0.885416	0.966939	-0.0266431	0.184884
ENSMUSG00000100093	Gm29649	processed_pseudogene;	havana
ENSMUSG00000091020	Gm5828	processed_pseudogene;	havana
ENSMUSG00000101640	Gm28376	antisense;	havana	6.79063	0.091539	0.230741	1.49551	0.13478	0.474395	0.860207	0.575191
ENSMUSG00000104133	4921511E07Rik	TEC;	havana
ENSMUSG00000042686	Jph1	protein_coding;	ensembl_havana	475.612	-0.248692	0.211847	-2.58146	0.00983844	0.109377	-0.554124	0.214656
ENSMUSG00000100110	Gm28783	lincRNA;	havana
ENSMUSG00000025777	Gdap1	protein_coding;	ensembl_havana
ENSMUSG00000099899	Gm28784	lincRNA;	havana
ENSMUSG00000100272	Gm28785	processed_pseudogene;	havana
ENSMUSG00000100398	Gm5251	processed_pseudogene;	havana
ENSMUSG00000101589	Rbm6-ps1	processed_pseudogene;	havana
ENSMUSG00000102048	Gm6075	processed_pseudogene;	havana
ENSMUSG00000089534	Gm25166	snoRNA;	ensembl
ENSMUSG00000067780	Pi15	protein_coding;	ensembl_havana	169.732	0.227316	0.249471	2.36037	0.0182569	0.1606	0.6749	0.28593
ENSMUSG00000100053	Gm28154	antisense;	havana	3.18526	-0.0865756	0.274986	-1.61805	0.105651	0.42237	-1.45827	0.90125
ENSMUSG00000085125	Gm16070	antisense;	havana	10.5124	0.0212707	0.158638	0.409454	0.682207	0.89845	0.192351	0.469775
ENSMUSG00000025776	Crispld1	protein_coding;	ensembl_havana	61.0922	0.0760248	0.138977	1.1906	0.233811	0.612573	0.29929	0.251378
ENSMUSG00000099895	Gm28153	antisense;	havana
ENSMUSG00000100554	Gm7690	processed_pseudogene;	havana
ENSMUSG00000099473	Gm18775	transcribed_unprocessed_pseudogene;	havana
ENSMUSG00000099591	Gm17969	processed_pseudogene;	havana
ENSMUSG00000109887	Gm28756	processed_transcript;	havana
ENSMUSG00000102001	Gm28755	unprocessed_pseudogene;	havana
ENSMUSG00000101717	Gm45784	transcribed_unprocessed_pseudogene;	havana
ENSMUSG00000025774	Crisp4	protein_coding;	ensembl_havana
ENSMUSG00000070977	Defb44-ps	unprocessed_pseudogene;	havana
ENSMUSG00000073735	Defb18	protein_coding;	ensembl_havana
ENSMUSG00000067773	Defb41	protein_coding;	ensembl_havana
ENSMUSG00000101685	Gm17837	processed_pseudogene;	havana
ENSMUSG00000101306	Gm5252	processed_pseudogene;	havana
ENSMUSG00000088800	Gm24075	snoRNA;	ensembl
ENSMUSG00000101644	Gm28343	processed_pseudogene;	havana
ENSMUSG00000099433	Gm28344	processed_pseudogene;	havana
ENSMUSG00000089787	Gm15825	antisense;	havana
ENSMUSG00000042596	Tfap2d	protein_coding;	ensembl_havana
ENSMUSG00000100720	Gm10075	processed_pseudogene;	havana
ENSMUSG00000025927	Tfap2b	protein_coding;	ensembl_havana
ENSMUSG00000100538	Gm28340	lincRNA;	havana
ENSMUSG00000101117	Gm28341	processed_pseudogene;	havana
ENSMUSG00000100204	Gm4849	processed_pseudogene;	havana	2.05458	-0.0716844	0.309888	-1.85253	0.0639495	0.330926	-3.0358	1.63873
ENSMUSG00000084668	Gm24633	snoRNA;	ensembl
ENSMUSG00000102597	Gm38382	TEC;	havana
ENSMUSG00000043760	Pkhd1	protein_coding;	ensembl_havana
ENSMUSG00000104095	Gm37315	TEC;	havana
ENSMUSG00000089914	4930486I03Rik	antisense;	havana
ENSMUSG00000090142	Gm15795	processed_pseudogene;	havana
ENSMUSG00000070175	Gm24162	snRNA;	ensembl
ENSMUSG00000099906	Gm28653	lincRNA;	havana
ENSMUSG00000065559	Mir206	miRNA;	mirbase
ENSMUSG00000065480	Mir133b	miRNA;	mirbase
ENSMUSG00000025929	Il17a	protein_coding;	ensembl_havana
ENSMUSG00000041872	Il17f	protein_coding;	ensembl_havana
ENSMUSG00000041859	Mcm3	protein_coding;	ensembl_havana	172.647	0.0766033	0.123051	1.1854	0.23586	0.614879	0.241819	0.203998
ENSMUSG00000099714	Gm20587	processed_pseudogene;	havana
ENSMUSG00000102121	Gm28065	lincRNA;	havana
ENSMUSG00000088858	Gm24723	snoRNA;	ensembl
ENSMUSG00000097934	6720483E21Rik	lincRNA;	havana
ENSMUSG00000025931	Paqr8	protein_coding;	ensembl_havana	60.7179	-0.0338639	0.121775	-0.565546	0.571702	0.847376	-0.135161	0.238992
ENSMUSG00000077314	Gm24171	snoRNA;	ensembl
ENSMUSG00000100929	Gm28064	processed_pseudogene;	havana
ENSMUSG00000041809	Efhc1	protein_coding;	ensembl_havana	31.685	0.0271007	0.132207	0.472587	0.636508	0.878527	0.139564	0.295319
ENSMUSG00000041779	Tram2	protein_coding;	ensembl_havana	238.249	0.0633578	0.101553	0.991619	0.321383	0.692946	0.151339	0.152618
ENSMUSG00000099971	Gm28287	antisense;	havana
ENSMUSG00000100819	Gm2693	unprocessed_pseudogene;	havana	11.1801	0.944463	0.664809	3.63814	0.000274613	0.00832206	1.81004	0.497517
ENSMUSG00000025933	Tmem14a	protein_coding;	ensembl_havana	79.995	0.01036	0.100565	0.166966	0.867397	0.962257	0.0271694	0.162724
ENSMUSG00000102633	Gm38224	TEC;	havana
ENSMUSG00000025934	Gsta3	protein_coding;	ensembl_havana	396.32	-0.634474	0.217511	-4.15705	3.22379e-05	0.00149194	-0.776865	0.186879
ENSMUSG00000099343	Gm28836	antisense;	havana
ENSMUSG00000096375	Gm7094	unprocessed_pseudogene;	havana
ENSMUSG00000025936	Gm4956	transcribed_unprocessed_pseudogene;	ensembl_havana	78.3038	-0.0301343	0.16131	-0.569863	0.568771	0.84586	-0.264193	0.463609
ENSMUSG00000093963	Gm21909	unprocessed_pseudogene;	havana
ENSMUSG00000067750	Khdc1a	protein_coding;	ensembl_havana
ENSMUSG00000086194	Gm16329	unprocessed_pseudogene;	havana
ENSMUSG00000094436	Gm16327	processed_pseudogene;	havana
ENSMUSG00000041722	Khdc1c	protein_coding;	ensembl_havana
ENSMUSG00000085507	Gm2709	unprocessed_pseudogene;	havana
ENSMUSG00000094926	Gm16533	processed_pseudogene;	havana
ENSMUSG00000085079	Khdc1b	protein_coding;	ensembl_havana
ENSMUSG00000085679	Gm16328	processed_pseudogene;	havana
ENSMUSG00000028033	Kcnq5	protein_coding;	ensembl_havana	11.5849	-0.0624054	0.195573	-1.11782	0.263645	0.645595	-0.606666	0.542724
ENSMUSG00000104138	Gm36949	TEC;	havana
ENSMUSG00000082935	Gm7658	processed_pseudogene;	havana
ENSMUSG00000103748	Gm38243	TEC;	havana
ENSMUSG00000097109	Gm26580	lincRNA;	ensembl
ENSMUSG00000099692	Gm5696	processed_pseudogene;	havana
ENSMUSG00000100418	Gm28239	processed_pseudogene;	havana
ENSMUSG00000041670	Rims1	protein_coding;	ensembl_havana	7.10055	-0.078874	0.228923	-1.38649	0.165596	0.521968	-0.897975	0.647659
ENSMUSG00000097642	Gm26866	processed_pseudogene;	havana
ENSMUSG00000101468	Gm7761	processed_pseudogene;	havana
ENSMUSG00000101227	Gm29506	sense_overlapping;	havana
ENSMUSG00000073730	4933415F23Rik	protein_coding;	ensembl_havana
ENSMUSG00000089553	Gm24176	snoRNA;	ensembl
ENSMUSG00000102766	Gm6420	TEC;	ensembl_havana
ENSMUSG00000065405	Mir30a	miRNA;	mirbase
ENSMUSG00000097970	Gm27028	lincRNA;	havana	24.4103	-0.0362267	0.154333	-0.657563	0.510819	0.815835	-0.263391	0.400556
ENSMUSG00000065567	Mir30c-2	miRNA;	mirbase
ENSMUSG00000100775	Gm29107	lincRNA;	havana
ENSMUSG00000101226	Gm20954	processed_pseudogene;	havana
ENSMUSG00000026158	Ogfrl1	protein_coding;	ensembl_havana	827.838	0.0309581	0.0716931	0.538067	0.590531	0.856373	0.0478275	0.0888877
ENSMUSG00000097920	Gm7784	processed_pseudogene;	havana
ENSMUSG00000099503	Gm28822	lincRNA;	havana
ENSMUSG00000026156	B3gat2	protein_coding;	ensembl_havana
ENSMUSG00000026155	Smap1	protein_coding;	ensembl_havana	584.344	-0.0146606	0.0893179	-0.236391	0.813129	0.942896	-0.0303445	0.128366
ENSMUSG00000026154	Sdhaf4	protein_coding;	ensembl_havana	770.067	0.0477078	0.0889359	0.764356	0.444655	0.779311	0.0948266	0.124061
ENSMUSG00000102495	Gm26524	TEC;	ensembl_havana
ENSMUSG00000026153	Fam135a	protein_coding;	ensembl_havana	795.745	-0.0286428	0.0740908	-0.489891	0.624211	0.872257	-0.0457819	0.0934532
ENSMUSG00000102398	Gm37580	TEC;	havana
ENSMUSG00000097670	Gm26607	processed_pseudogene;	havana
ENSMUSG00000026147	Col9a1	protein_coding;	ensembl_havana
ENSMUSG00000026141	Col19a1	protein_coding;	ensembl_havana	6.40518	-0.0502117	0.199157	-0.977166	0.328487	0.69905	-0.633232	0.648029
ENSMUSG00000077463	Gm26418	snoRNA;	ensembl
ENSMUSG00000099997	Tubb4b-ps2	processed_pseudogene;	havana	2.93085	-0.00151321	0.186382	-0.0345374	0.972449	0.993258	-0.027378	0.792705
ENSMUSG00000100131	Gm28439	unprocessed_pseudogene;	havana	429.473	0.048904	0.136161	0.819435	0.412538	0.758704	0.231669	0.282718
ENSMUSG00000067736	Gm10222	unprocessed_pseudogene;	ensembl_havana	160.385	0.0359316	0.133275	0.617204	0.5371	0.831021	0.178509	0.289223
ENSMUSG00000101939	Gm28438	unprocessed_pseudogene;	havana	2078.45	0.0703087	0.125624	1.10341	0.269851	0.651	0.240012	0.217519
ENSMUSG00000101111	Gm28437	unprocessed_pseudogene;	havana	1041.46	-0.0179637	0.103993	-0.290481	0.771448	0.930637	-0.0505172	0.173909
ENSMUSG00000100862	Gm10925	unprocessed_pseudogene;	havana	1575.36	0.0198404	0.134416	0.352911	0.724155	0.912657	0.111328	0.315456
ENSMUSG00000102070	Gm28661	unprocessed_pseudogene;	havana	562.462	0.0604353	0.113206	0.953142	0.340518	0.709953	0.178806	0.187597
ENSMUSG00000101249	Gm29216	unprocessed_pseudogene;	havana	2421.71	-0.0201959	0.136377	-0.36143	0.717778	0.910568	-0.117909	0.326229
ENSMUSG00000073725	Lmbrd1	protein_coding;	ensembl_havana	1158.76	0.0141704	0.0747212	0.241545	0.809132	0.941744	0.0229613	0.0950602
ENSMUSG00000100808	Gm28594	processed_pseudogene;	havana
ENSMUSG00000100483	Gm28237	lincRNA;	havana
ENSMUSG00000100450	Gm9443	processed_pseudogene;	havana
ENSMUSG00000099392	Gm29414	lincRNA;	havana
ENSMUSG00000033569	Adgrb3	protein_coding;	ensembl_havana
ENSMUSG00000080849	Gm15702	processed_pseudogene;	havana
ENSMUSG00000104257	Gm20172	TEC;	havana
ENSMUSG00000096866	Gm22260	snRNA;	ensembl
ENSMUSG00000102296	Gm37543	TEC;	havana
ENSMUSG00000103209	Gm37331	TEC;	havana
ENSMUSG00000104027	Gm37211	TEC;	havana
ENSMUSG00000102407	Gm37862	TEC;	havana
ENSMUSG00000103214	Gm38286	TEC;	havana
ENSMUSG00000104100	Gm37880	TEC;	havana
ENSMUSG00000084740	Gm25294	snRNA;	ensembl
ENSMUSG00000103889	Gm37011	TEC;	havana
ENSMUSG00000101301	Gm29214	processed_pseudogene;	havana
ENSMUSG00000104221	Gm37051	TEC;	havana
ENSMUSG00000102250	Gm38260	TEC;	havana
ENSMUSG00000102317	Gm37628	TEC;	havana
ENSMUSG00000103563	8030445P17Rik	TEC;	havana
ENSMUSG00000102465	Gm38198	TEC;	havana
ENSMUSG00000102659	Gm37077	TEC;	havana
ENSMUSG00000103924	Gm37895	TEC;	havana
ENSMUSG00000104132	Gm36952	TEC;	havana
ENSMUSG00000102747	Gm37602	TEC;	havana
ENSMUSG00000102386	2900022M07Rik	TEC;	havana
ENSMUSG00000103004	2900002M20Rik	TEC;	havana
ENSMUSG00000104516	Gm9884	TEC;	ensembl_havana
ENSMUSG00000101618	Gm18443	processed_pseudogene;	havana
ENSMUSG00000099458	Gm19123	processed_pseudogene;	havana
ENSMUSG00000088111	Gm24064	snoRNA;	ensembl
ENSMUSG00000073722	4931408C20Rik	protein_coding;	ensembl_havana
ENSMUSG00000095256	n-R5s209	rRNA;	ensembl
ENSMUSG00000100310	Gm19641	processed_pseudogene;	havana
ENSMUSG00000101514	Gm5524	lincRNA;	havana
ENSMUSG00000101033	Gm18776	processed_pseudogene;	havana
ENSMUSG00000101372	Gm19028	processed_pseudogene;	havana
ENSMUSG00000103241	Gm38089	TEC;	havana
ENSMUSG00000086240	Gm7846	processed_pseudogene;	havana
ENSMUSG00000048411	Gm597	protein_coding;	ensembl_havana
ENSMUSG00000081557	Gm5697	processed_pseudogene;	havana
ENSMUSG00000058590	Gm6462	processed_pseudogene;	havana
ENSMUSG00000101235	Gm18033	processed_pseudogene;	havana
ENSMUSG00000064433	Gm25586	misc_RNA;	ensembl
ENSMUSG00000080625	Gm22679	miRNA;	ensembl
ENSMUSG00000080391	Gm23785	miRNA;	ensembl
ENSMUSG00000099257	Mir6342	miRNA;	mirbase
ENSMUSG00000099492	Gm5525	processed_pseudogene;	havana	5.90452	0.026743	0.177303	0.54325	0.586958	0.854651	0.328566	0.604816
ENSMUSG00000101726	Gm7858	processed_pseudogene;	havana
ENSMUSG00000096829	Gm23771	miRNA;	ensembl
ENSMUSG00000098883	Gm27430	miRNA;	ensembl
ENSMUSG00000053185	Gm9898	lincRNA;	ensembl_havana
ENSMUSG00000100261	Gm6473	unprocessed_pseudogene;	havana
ENSMUSG00000101180	Gm2914	processed_pseudogene;	havana
ENSMUSG00000048874	Phf3	protein_coding;	ensembl_havana	1128.21	-0.05475	0.0758713	-0.924436	0.355259	0.72038	-0.0882669	0.0954819
ENSMUSG00000103783	Gm37522	TEC;	havana
ENSMUSG00000104315	Gm37906	TEC;	havana
ENSMUSG00000026064	Ptp4a1	protein_coding;	ensembl_havana	858.187	-0.227977	0.158399	-2.67585	0.00745405	0.0911224	-0.431989	0.16144
ENSMUSG00000086151	Gm5698	processed_pseudogene;	havana
ENSMUSG00000086726	Gm9458	processed_pseudogene;	havana
ENSMUSG00000087346	Gm5699	processed_pseudogene;	havana	2.3102	-0.0226296	0.219227	-0.60711	0.543778	0.833505	-0.741755	1.22178
ENSMUSG00000100371	Gm29669	lincRNA;	havana
ENSMUSG00000100237	Gm28644	lincRNA;	havana
ENSMUSG00000098529	Gm27362	rRNA;	ensembl
ENSMUSG00000086727	4931428L18Rik	protein_coding;	ensembl_havana
ENSMUSG00000100910	Gm29128	antisense;	havana
ENSMUSG00000099796	Gm7893	processed_pseudogene;	havana
ENSMUSG00000050217	Lgsn	protein_coding;	ensembl_havana
ENSMUSG00000026063	Pih1d3	protein_coding;	ensembl_havana
ENSMUSG00000077664	Gm26145	snoRNA;	ensembl
ENSMUSG00000100205	Gm4850	processed_pseudogene;	havana
ENSMUSG00000100592	Gm28645	processed_pseudogene;	havana
ENSMUSG00000094215	Gm6489	processed_pseudogene;	havana
ENSMUSG00000101093	Gm10307	processed_pseudogene;	havana
ENSMUSG00000070960	Gm19680	processed_pseudogene;	havana	5.38241	-0.112982	0.343117	-2.01583	0.0438177	0.268473	-2.2101	1.09637
ENSMUSG00000088620	Gm23032	snRNA;	ensembl
ENSMUSG00000082159	Gm7910	processed_pseudogene;	havana
ENSMUSG00000026058	Khdrbs2	protein_coding;	ensembl_havana
ENSMUSG00000064688	Gm25814	snRNA;	ensembl
ENSMUSG00000103482	Gm37999	TEC;	havana
ENSMUSG00000104498	Gm37110	TEC;	havana
ENSMUSG00000104313	Gm37911	TEC;	havana
ENSMUSG00000102865	Gm9839	TEC;	ensembl_havana
ENSMUSG00000102321	Gm37792	TEC;	havana
ENSMUSG00000091318	Gm5415	protein_coding;	ensembl_havana
ENSMUSG00000089489	Gm24732	snRNA;	ensembl
ENSMUSG00000104433	Gm37426	TEC;	havana
ENSMUSG00000089395	Gm23024	misc_RNA;	ensembl
ENSMUSG00000102926	Gm37151	TEC;	havana
ENSMUSG00000100497	Gm28624	processed_pseudogene;	havana
ENSMUSG00000102917	Gm37724	lincRNA;	havana
ENSMUSG00000100481	Gm7114	processed_pseudogene;	havana
ENSMUSG00000100590	Gm4785	processed_pseudogene;	havana
ENSMUSG00000088750	Gm24901	snRNA;	ensembl
ENSMUSG00000104230	Gm37591	lincRNA;	havana
ENSMUSG00000101754	Gm2987	processed_pseudogene;	havana
ENSMUSG00000065223	Gm25792	snRNA;	ensembl
ENSMUSG00000100318	Gm18799	processed_pseudogene;	havana
ENSMUSG00000101612	Gm7933	processed_pseudogene;	havana
ENSMUSG00000065260	Gm23453	snRNA;	ensembl
ENSMUSG00000026134	Prim2	protein_coding;	ensembl_havana	104.831	0.0644261	0.119147	1.01592	0.309668	0.684099	0.206286	0.203053
ENSMUSG00000101682	Gm29228	processed_pseudogene;	havana
ENSMUSG00000102714	Gm37618	TEC;	havana
ENSMUSG00000102093	Gm17813	processed_pseudogene;	havana
ENSMUSG00000103746	1700001G17Rik	TEC;	ensembl_havana
ENSMUSG00000102198	Gm38173	TEC;	havana
ENSMUSG00000004768	Rab23	protein_coding;	ensembl_havana	257.646	0.0878316	0.115584	1.33286	0.182576	0.545813	0.234485	0.175926
ENSMUSG00000042215	Bag2	protein_coding;	ensembl_havana	984.541	-0.0634857	0.0929583	-1.00263	0.316038	0.689258	-0.131182	0.130838
ENSMUSG00000103072	Gm37905	TEC;	havana
ENSMUSG00000042197	Zfp451	protein_coding;	ensembl_havana	520.064	0.0431705	0.0717386	0.749686	0.453444	0.785718	0.0663533	0.0885082
ENSMUSG00000081402	Gm15455	processed_pseudogene;	havana
ENSMUSG00000042182	Bend6	protein_coding;	ensembl_havana	118.244	-0.050931	0.109074	-0.809294	0.418346	0.762653	-0.145709	0.180044
ENSMUSG00000104416	Gm37067	TEC;	havana
ENSMUSG00000026131	Dst	protein_coding;	ensembl_havana	11741.5	0.0296828	0.0882204	0.478475	0.632312	0.876879	0.0595402	0.124437
ENSMUSG00000103596	Gm37354	TEC;	havana
ENSMUSG00000099382	Gm28631	processed_pseudogene;	havana
ENSMUSG00000084506	Gm23792	snRNA;	ensembl
ENSMUSG00000103364	Gm38157	TEC;	havana
ENSMUSG00000105982	Mir6896	miRNA;	mirbase
ENSMUSG00000096992	Gm26788	processed_transcript;	havana
ENSMUSG00000103001	A930005N03Rik	TEC;	havana
ENSMUSG00000104397	Gm37958	lincRNA;	havana
ENSMUSG00000102839	Gm37385	TEC;	havana
ENSMUSG00000101206	Gm5266	processed_pseudogene;	havana
ENSMUSG00000101462	Gm3052	transcribed_processed_pseudogene;	havana	6.48448	0.011572	0.176885	0.2467	0.80514	0.939969	0.162749	0.659705
ENSMUSG00000102336	Gm37233	lincRNA;	havana	20.7405	0.115968	0.217683	1.65857	0.097202	0.40514	0.683911	0.412349
ENSMUSG00000092852	Mir5103	miRNA;	mirbase
ENSMUSG00000042111	Ccdc115	protein_coding;	ensembl_havana	417.885	-0.00898013	0.0809365	-0.148342	0.882073	0.965939	-0.0160428	0.108148
ENSMUSG00000101711	Gm28306	antisense;	havana
ENSMUSG00000026127	Imp4	protein_coding;	ensembl_havana	539.684	0.0327169	0.0754859	0.554677	0.579115	0.851507	0.0532457	0.095994
ENSMUSG00000026126	Ptpn18	protein_coding;	ensembl_havana	146.505	0.0797345	0.130805	1.23116	0.218261	0.594911	0.274084	0.222621
ENSMUSG00000100280	Gm28417	processed_transcript;	havana	7.82632	0.138232	0.308146	1.96116	0.0498607	0.287694	1.32532	0.675787
ENSMUSG00000101223	4930568A12Rik	lincRNA;	havana
ENSMUSG00000026125	Prss39	protein_coding;	ensembl_havana
ENSMUSG00000101116	Gm28416	processed_pseudogene;	havana
ENSMUSG00000026124	Cfc1	protein_coding;	ensembl_havana
ENSMUSG00000101803	Gm28419	processed_pseudogene;	havana
ENSMUSG00000037529	Prss40	protein_coding;	ensembl_havana
ENSMUSG00000045815	1700101I19Rik	antisense;	ensembl_havana
ENSMUSG00000045174	Amer3	protein_coding;	ensembl_havana
ENSMUSG00000100524	Gm28418	processed_pseudogene;	havana
ENSMUSG00000102499	Gm36984	processed_pseudogene;	havana
ENSMUSG00000103521	Gm29730	processed_pseudogene;	havana
ENSMUSG00000104098	AA619741	processed_pseudogene;	havana
ENSMUSG00000037509	Arhgef4	protein_coding;	ensembl_havana	14.0994	0.00929435	0.144558	0.173777	0.862041	0.959801	0.0675462	0.388695
ENSMUSG00000102537	Gm37224	processed_pseudogene;	havana
ENSMUSG00000102612	Gm37845	processed_pseudogene;	havana
ENSMUSG00000104002	Gm38336	antisense;	havana	4.55267	-0.00764552	0.188678	-0.175807	0.860445	0.959778	-0.143153	0.814262
ENSMUSG00000037503	Fam168b	protein_coding;	ensembl_havana	1451.07	0.072456	0.0831381	1.17542	0.239826	0.618648	0.126754	0.107837
ENSMUSG00000104358	Gm37127	TEC;	havana
ENSMUSG00000026123	Plekhb2	protein_coding;	ensembl_havana	2014.85	0.0451334	0.103433	0.717123	0.473298	0.797507	0.11804	0.164603
ENSMUSG00000103716	Gm19430	processed_pseudogene;	havana
ENSMUSG00000103548	Gm37670	processed_pseudogene;	havana
ENSMUSG00000103760	Gm8009	processed_pseudogene;	havana
ENSMUSG00000103997	Gm38027	processed_pseudogene;	havana
ENSMUSG00000077231	Gm25096	snoRNA;	ensembl
ENSMUSG00000104417	Gm37068	lincRNA;	havana
ENSMUSG00000064601	Gm25634	snRNA;	ensembl
ENSMUSG00000101714	Gm28415	lincRNA;	havana
ENSMUSG00000102531	1110002O04Rik	lincRNA;	havana	11.9076	0.417076	0.539389	2.89805	0.00375493	0.057089	1.66146	0.573305
ENSMUSG00000103096	Gm8022	processed_pseudogene;	havana
ENSMUSG00000102279	Gm37146	lincRNA;	havana
ENSMUSG00000103708	Gm33222	lincRNA;	havana
ENSMUSG00000104201	4930535G08Rik	lincRNA;	havana
ENSMUSG00000102434	Gm38049	TEC;	havana
ENSMUSG00000045216	Hs6st1	protein_coding;	ensembl_havana	652.289	-0.0315127	0.0794632	-0.523154	0.600867	0.861253	-0.0544725	0.104123
ENSMUSG00000104523	Gm37335	antisense;	havana
ENSMUSG00000102202	Gm33280	lincRNA;	havana
ENSMUSG00000037470	Uggt1	protein_coding;	ensembl_havana	1124.62	0.0282758	0.068691	0.50288	0.615048	0.868323	0.0420409	0.0836002
ENSMUSG00000098752	Mir6897	miRNA;	mirbase
ENSMUSG00000047180	Neurl3	protein_coding;	ensembl_havana	220.513	0.0391527	0.132408	0.666149	0.505316	0.812844	0.187001	0.28072
ENSMUSG00000037447	Arid5a	protein_coding;	ensembl_havana	176.119	-0.0766432	0.128743	-1.18991	0.234083	0.612842	-0.261924	0.220122
ENSMUSG00000102762	4930403P22Rik	lincRNA;	havana
ENSMUSG00000010453	Kansl3	protein_coding;	ensembl_havana	1378.2	-0.0820981	0.0693135	-1.44988	0.147093	0.495762	-0.119195	0.0822105
ENSMUSG00000098680	Mir6898	miRNA;	mirbase
ENSMUSG00000037432	Fer1l5	protein_coding;	havana
ENSMUSG00000001143	Lman2l	protein_coding;	ensembl_havana	633.798	-0.0194406	0.0773108	-0.326488	0.744055	0.919197	-0.0326937	0.100138
ENSMUSG00000037408	Cnnm4	protein_coding;	ensembl_havana	127.209	-0.00314889	0.0987554	-0.0506858	0.959576	0.990658	-0.00795569	0.156961
ENSMUSG00000104316	Gm37909	TEC;	havana
ENSMUSG00000106081	Gm47280	miRNA;	ensembl
ENSMUSG00000001138	Cnnm3	protein_coding;	ensembl_havana	344.702	-0.0405992	0.106781	-0.649929	0.515738	0.818653	-0.115145	0.177165
ENSMUSG00000102845	Gm38033	antisense;	havana
ENSMUSG00000067653	Ankrd23	protein_coding;	ensembl_havana
ENSMUSG00000109510	Gm42417	protein_coding;	havana	9.1293	0.0178347	0.161344	0.349779	0.726504	0.913358	0.17459	0.499144
ENSMUSG00000079610	Ankrd39	protein_coding;	ensembl_havana	68.7728	-0.0492872	0.10941	-0.78494	0.432489	0.772194	-0.142834	0.181969
ENSMUSG00000026121	Sema4c	protein_coding;	ensembl_havana	366.193	0.129468	0.139494	1.80546	0.0710032	0.35023	0.349603	0.193637
ENSMUSG00000087589	D430040D24Rik	processed_transcript;	havana	53.4184	0.130427	0.194765	1.763	0.0779007	0.365431	0.544721	0.308974
ENSMUSG00000046337	Fam178b	protein_coding;	ensembl_havana	4.4513	0.0505837	0.203476	0.997086	0.318723	0.69175	0.67927	0.681255
ENSMUSG00000089906	Gm6428	processed_pseudogene;	havana
ENSMUSG00000077939	Gm24133	miRNA;	ensembl
ENSMUSG00000061518	Cox5b	protein_coding;	ensembl_havana	16356.5	-0.0742628	0.0841296	-1.19919	0.230452	0.608781	-0.131387	0.109563
ENSMUSG00000037351	Actr1b	protein_coding;	ensembl_havana	1883.1	-0.112554	0.0689509	-1.9915	0.0464258	0.277078	-0.158247	0.0794612
ENSMUSG00000102416	4933424G06Rik	protein_coding;	havana	2.76288	-0.0246456	0.200204	-0.568515	0.569685	0.846551	-0.497685	0.875412
ENSMUSG00000104237	Gm33533	lincRNA;	havana
ENSMUSG00000026117	Zap70	protein_coding;	ensembl_havana	8.76775	0.257021	0.387727	2.46888	0.0135536	0.132647	1.2974	0.525501
ENSMUSG00000097291	Gm18828	transcribed_processed_pseudogene;	havana
ENSMUSG00000026116	Tmem131	protein_coding;	ensembl_havana	1140.69	-0.095611	0.0812754	-1.55682	0.119513	0.449239	-0.157378	0.10109
ENSMUSG00000103016	Gm37506	TEC;	havana
ENSMUSG00000102930	Gm38115	sense_intronic;	havana
ENSMUSG00000103159	F830112A20Rik	TEC;	havana
ENSMUSG00000080054	Rpl12-ps1	processed_pseudogene;	ensembl_havana
ENSMUSG00000095944	n-R5s210	rRNA;	ensembl
ENSMUSG00000050122	Vwa3b	protein_coding;	ensembl_havana	4.95271	0.0255692	0.189635	0.553148	0.580162	0.851628	0.407571	0.736821
ENSMUSG00000103603	Gm37020	antisense;	havana
ENSMUSG00000026114	Cnga3	protein_coding;	ensembl_havana	59.9781	0.0465541	0.129523	0.773673	0.439124	0.776529	0.199983	0.258486
ENSMUSG00000102231	1700074A21Rik	TEC;	havana
ENSMUSG00000026113	Inpp4a	protein_coding;	ensembl_havana	682.128	0.0313253	0.083282	0.511938	0.608694	0.865485	0.0575889	0.112492
ENSMUSG00000086064	4930439A04Rik	antisense;	havana
ENSMUSG00000102879	Gm37135	TEC;	havana
ENSMUSG00000026112	Coa5	protein_coding;	ensembl_havana	3723.73	-0.0678643	0.100768	-1.05876	0.289711	0.668475	-0.157693	0.148942
ENSMUSG00000026111	Unc50	protein_coding;	ensembl_havana	578.348	-0.0429411	0.0776475	-0.718609	0.472382	0.796945	-0.0716613	0.0997224
ENSMUSG00000026110	Mgat4a	protein_coding;	ensembl_havana	653.55	0.183241	0.127896	2.42685	0.0152305	0.143568	0.35016	0.144286
ENSMUSG00000103948	4930594C11Rik	TEC;	havana
ENSMUSG00000087233	Gm43213	processed_pseudogene;	havana
ENSMUSG00000026090	2010300C02Rik	protein_coding;	ensembl_havana	31.9719	-0.0744268	0.182114	-1.22443	0.220789	0.597872	-0.508415	0.415225
ENSMUSG00000089767	4930556I23Rik	antisense;	havana
ENSMUSG00000104365	4930470B04Rik	TEC;	havana
ENSMUSG00000102650	Gm19863	TEC;	havana
ENSMUSG00000060771	Tsga10	protein_coding;	ensembl_havana	213.451	0.02566	0.0886535	0.413575	0.679185	0.896801	0.0520652	0.12589
ENSMUSG00000097268	Gm26805	antisense;	havana
ENSMUSG00000037216	Lipt1	protein_coding;	ensembl_havana	181.528	0.0903487	0.119334	1.36467	0.172358	0.531732	0.249977	0.183178
ENSMUSG00000026088	Mitd1	protein_coding;	ensembl_havana	143.426	0.117126	0.131661	1.68072	0.0928167	0.395891	0.31754	0.188931
ENSMUSG00000026087	Mrpl30	protein_coding;	ensembl_havana	3855.89	0.00525753	0.0811333	0.0867877	0.93084	0.981823	0.00942857	0.108639
ENSMUSG00000061584	Lyg2	protein_coding;	ensembl_havana
ENSMUSG00000087374	Gm15457	antisense;	havana
ENSMUSG00000026085	Lyg1	protein_coding;	ensembl_havana
ENSMUSG00000089141	Gm23409	misc_RNA;	ensembl
ENSMUSG00000058407	Txndc9	protein_coding;	ensembl_havana	1218.22	-0.0515451	0.067154	-0.928189	0.35331	0.718984	-0.0744893	0.0802523
ENSMUSG00000026083	Eif5b	protein_coding;	ensembl_havana	3047.31	-0.0531805	0.0730017	-0.914813	0.36029	0.723805	-0.0825931	0.0902842
ENSMUSG00000026082	Rev1	protein_coding;	ensembl_havana	420.958	-0.233918	0.0971319	-3.37664	0.000733764	0.017269	-0.326583	0.0967183
ENSMUSG00000103804	Gm37062	sense_intronic;	havana
ENSMUSG00000102716	Gm5099	lincRNA;	havana
ENSMUSG00000037138	Aff3	protein_coding;	ensembl_havana	124.967	0.0134721	0.104871	0.218591	0.826969	0.948208	0.0388802	0.177867
ENSMUSG00000085391	Gm16150	antisense;	havana
ENSMUSG00000085280	Gm16151	antisense;	havana
ENSMUSG00000087131	Gm16152	antisense;	havana
ENSMUSG00000102984	Gm34727	processed_pseudogene;	havana
ENSMUSG00000102541	Gm38135	processed_pseudogene;	havana
ENSMUSG00000103531	2610300A13Rik	TEC;	havana
ENSMUSG00000048814	Lonrf2	protein_coding;	ensembl_havana	140.967	0.132756	0.148064	1.82551	0.0679238	0.341294	0.376899	0.206462
ENSMUSG00000026080	Chst10	protein_coding;	ensembl_havana	15.7935	0.0300553	0.173232	0.592538	0.553491	0.837617	0.328455	0.554319
ENSMUSG00000103647	Gm37707	antisense;	havana
ENSMUSG00000102447	Gm6621	processed_pseudogene;	havana
ENSMUSG00000067604	Nms	protein_coding;	ensembl_havana
ENSMUSG00000026078	Pdcl3	protein_coding;	ensembl_havana	1374.94	-0.0156528	0.0660094	-0.284915	0.775709	0.931488	-0.0225729	0.0792268
ENSMUSG00000103046	Gm37309	TEC;	havana
ENSMUSG00000104188	Gm37821	lincRNA;	havana
ENSMUSG00000103182	Gm37091	TEC;	havana
ENSMUSG00000098833	Mir6349	miRNA;	mirbase
ENSMUSG00000026077	Npas2	protein_coding;	ensembl_havana	243.271	0.24454	0.333282	2.39622	0.0165652	0.151581	1.0241	0.42738
ENSMUSG00000092553	Gm20428	processed_pseudogene;	havana
ENSMUSG00000092563	Gm3617	processed_pseudogene;	havana
ENSMUSG00000073702	Rpl31	protein_coding;	ensembl_havana	2889.43	-0.159115	0.0999302	-2.33619	0.0194815	0.167104	-0.271929	0.116399
ENSMUSG00000003134	Tbc1d8	protein_coding;	ensembl_havana	266.025	0.15707	0.137485	2.10299	0.0354671	0.237641	0.358812	0.17062
ENSMUSG00000102607	Gm37265	TEC;	havana
ENSMUSG00000065629	Gm24826	snoRNA;	ensembl
ENSMUSG00000104827	Gm24826	snoRNA;	ensembl
ENSMUSG00000003135	Cnot11	protein_coding;	ensembl_havana	460.242	-0.0374422	0.0842497	-0.609297	0.542327	0.833148	-0.0695937	0.11422
ENSMUSG00000085894	Gm15832	processed_transcript;	havana	42.7957	-0.0185064	0.126466	-0.320731	0.748414	0.921081	-0.0877304	0.273532
ENSMUSG00000077704	Snord89	snoRNA;	ensembl
ENSMUSG00000048234	Rnf149	protein_coding;	ensembl_havana	214.23	-0.00601143	0.0959993	-0.0965812	0.923059	0.979673	-0.0142937	0.147997
ENSMUSG00000064936	Gm23722	snoRNA;	ensembl
ENSMUSG00000102471	Gm5100	processed_pseudogene;	havana
ENSMUSG00000050967	Creg2	protein_coding;	ensembl_havana	2.86162	0.0421588	0.223489	0.969986	0.332053	0.702632	0.955427	0.984991
ENSMUSG00000097083	D930019O06Rik	antisense;	havana
ENSMUSG00000057173	Rfx8	protein_coding;	ensembl_havana	8.89381	0.0862323	0.247527	1.50773	0.131624	0.468758	1.07091	0.710282
ENSMUSG00000091937	Gm3646	protein_coding;	ensembl_havana	141.241	0.124088	0.130294	1.76249	0.0779867	0.365448	0.318944	0.180962
ENSMUSG00000101634	1700066B17Rik	lincRNA;	havana	7.16396	0.11477	0.300874	1.84628	0.0648511	0.333066	1.47221	0.797391
ENSMUSG00000026074	Map4k4	protein_coding;	ensembl_havana	2756.94	0.0677598	0.0848975	1.09274	0.274508	0.656041	0.122474	0.11208
ENSMUSG00000102985	4930456G14Rik	TEC;	havana
ENSMUSG00000026073	Il1r2	protein_coding;	ensembl_havana	2.14407	-0.0704839	0.260466	-1.45236	0.146402	0.494541	-1.4294	0.984195
ENSMUSG00000097899	Gm16894	antisense;	havana	2.82991	-0.0271856	0.203132	-0.628117	0.529927	0.826454	-0.560361	0.892129
ENSMUSG00000102975	Gm37347	TEC;	havana
ENSMUSG00000026072	Il1r1	protein_coding;	ensembl_havana	567.312	0.120398	0.118053	1.74468	0.0810399	0.370829	0.280625	0.160846
ENSMUSG00000103560	Gm38070	TEC;	havana
ENSMUSG00000070942	Il1rl2	protein_coding;	ensembl_havana	97.648	0.0307698	0.112495	0.502981	0.614978	0.868323	0.101799	0.202391
ENSMUSG00000103230	Gm17970	processed_pseudogene;	havana
ENSMUSG00000026069	Il1rl1	protein_coding;	ensembl_havana	63.6559	0.0331948	0.124313	0.559018	0.576149	0.849357	0.140196	0.25079
ENSMUSG00000026070	Il18r1	protein_coding;	ensembl_havana	39.9972	0.0395665	0.209987	0.867619	0.385603	0.739881	0.737094	0.84956
ENSMUSG00000026068	Il18rap	protein_coding;	ensembl_havana	11.9332	0.11479	0.24087	1.68634	0.0917309	0.394076	0.85231	0.505421
ENSMUSG00000104441	Gm35801	antisense;	havana
ENSMUSG00000026065	Slc9a4	protein_coding;	ensembl_havana	8.51	0.0159988	0.159443	0.312799	0.754434	0.923323	0.152697	0.488163
ENSMUSG00000102676	Gm37435	TEC;	havana	3.18779	-0.0168112	0.202387	-0.411176	0.680944	0.897532	-0.400787	0.974733
ENSMUSG00000026062	Slc9a2	protein_coding;	ensembl_havana	84.368	0.376442	0.348749	2.83672	0.00455791	0.0653711	0.927292	0.326888
ENSMUSG00000103679	Gm37623	antisense;	havana
ENSMUSG00000103270	Gm37915	antisense;	havana
ENSMUSG00000041945	Mfsd9	protein_coding;	ensembl_havana	27.4147	0.0522698	0.135685	0.867413	0.385716	0.739881	0.238967	0.275494
ENSMUSG00000079588	Tmem182	protein_coding;	ensembl_havana	4933.84	0.00568332	0.106797	0.0928149	0.926051	0.980569	0.0172774	0.186149
ENSMUSG00000094136	Gm5973	processed_pseudogene;	havana
ENSMUSG00000104072	4930448I06Rik	lincRNA;	havana
ENSMUSG00000100185	Gm28634	lincRNA;	havana
ENSMUSG00000100832	Gm29260	lincRNA;	havana
ENSMUSG00000100178	Gm5267	processed_pseudogene;	havana
ENSMUSG00000101877	Gm8176	processed_pseudogene;	havana
ENSMUSG00000053640	Gm9915	lincRNA;	ensembl_havana
ENSMUSG00000101919	Gm29664	lincRNA;	havana
ENSMUSG00000101299	Gm28175	lincRNA;	havana
ENSMUSG00000100180	Gm28140	lincRNA;	havana
ENSMUSG00000103106	Gm37047	TEC;	havana
ENSMUSG00000060424	Pantr1	lincRNA;	ensembl_havana
ENSMUSG00000104199	4930420N18Rik	TEC;	havana
ENSMUSG00000093436	Gm20646	sense_overlapping;	havana
ENSMUSG00000045515	Pou3f3	protein_coding;	ensembl_havana
ENSMUSG00000097063	Pantr2	processed_transcript;	havana
ENSMUSG00000099784	Dalir	lincRNA;	havana
ENSMUSG00000060679	Mrps9	protein_coding;	ensembl_havana	1856.8	0.044612	0.0863465	0.720188	0.471409	0.796128	0.0852196	0.11833
ENSMUSG00000077448	Gm23126	snoRNA;	ensembl
ENSMUSG00000041907	Gpr45	protein_coding;	ensembl_havana
ENSMUSG00000089088	Gm24001	miRNA;	ensembl
ENSMUSG00000070939	Tgfbrap1	protein_coding;	ensembl_havana	592.323	0.0413735	0.0719721	0.717342	0.473163	0.797507	0.0638491	0.0890079
ENSMUSG00000100269	Gm28782	antisense;	havana
ENSMUSG00000041878	8430432A02Rik	antisense;	ensembl_havana	3.83936	-0.0141554	0.184028	-0.311392	0.755503	0.923748	-0.228029	0.732289
ENSMUSG00000010290	AI597479	protein_coding;	ensembl_havana	774.142	0.0439262	0.0993523	0.697262	0.485639	0.803194	0.106407	0.152606
ENSMUSG00000008136	Fhl2	protein_coding;	ensembl_havana	38311.6	-0.00016369	0.0956253	-0.00263029	0.997901	1	-0.000386483	0.146935
ENSMUSG00000094497	Gm8210	processed_pseudogene;	ensembl_havana
ENSMUSG00000099576	Gm29040	lincRNA;	havana	10.1228	-0.153889	0.262682	-1.95318	0.0507985	0.290578	-0.868092	0.444451
ENSMUSG00000099694	Gm29610	processed_pseudogene;	havana
ENSMUSG00000101923	Gm29041	processed_pseudogene;	havana
ENSMUSG00000066877	Nck2	protein_coding;	ensembl_havana	361.206	0.317529	0.190707	3.12271	0.00179197	0.0336343	0.520825	0.166786
ENSMUSG00000103422	Gm37536	TEC;	havana
ENSMUSG00000103945	Gm38228	TEC;	havana
ENSMUSG00000026051	1500015O10Rik	protein_coding;	ensembl_havana	16.8609	-0.0864502	0.248133	-1.51141	0.130685	0.467314	-1.07674	0.71241
ENSMUSG00000100764	Gm29155	antisense;	havana
ENSMUSG00000100635	Gm29157	lincRNA;	havana
ENSMUSG00000100480	Gm29156	lincRNA;	havana	1.98834	-0.0180909	0.210844	-0.468488	0.639436	0.87939	-0.52152	1.1132
ENSMUSG00000057363	Uxs1	protein_coding;	ensembl_havana	259.443	0.213903	0.105401	2.99003	0.00278946	0.0457501	0.325847	0.108978
ENSMUSG00000090243	Gm16103	processed_pseudogene;	havana
ENSMUSG00000100701	Gm19587	processed_pseudogene;	havana
ENSMUSG00000101395	Gm8241	processed_pseudogene;	havana
ENSMUSG00000088848	Gm26352	snoRNA;	ensembl
ENSMUSG00000095757	Gm24180	miRNA;	ensembl
ENSMUSG00000041763	Tpp2	protein_coding;	ensembl_havana	1853.41	-0.03851	0.0886962	-0.618904	0.535979	0.830397	-0.0771727	0.124692
ENSMUSG00000047343	Mettl21c	protein_coding;	ensembl_havana
ENSMUSG00000090106	Gm15838	processed_pseudogene;	havana
ENSMUSG00000091844	Gm8251	protein_coding;	ensembl
ENSMUSG00000026049	Tex30	protein_coding;	ensembl_havana	94.4441	-0.0980561	0.119857	-1.46317	0.143421	0.489433	-0.261635	0.178814
ENSMUSG00000101104	Gm29247	processed_transcript;	havana	10.0726	-0.055836	0.18578	-1.01102	0.312009	0.685822	-0.522139	0.516449
ENSMUSG00000026047	Kdelc1	protein_coding;	ensembl_havana	316.731	-0.0535572	0.0827419	-0.873821	0.382216	0.738239	-0.0955328	0.109328
ENSMUSG00000041684	Bivm	protein_coding;	ensembl_havana	272.144	-0.0465625	0.094946	-0.739293	0.459729	0.790338	-0.103191	0.139581
ENSMUSG00000026048	Ercc5	protein_coding;	ensembl_havana	492.307	0.0518458	0.0861459	0.835992	0.403159	0.75093	0.0977962	0.116982
ENSMUSG00000046828	Mettl21e	protein_coding;	ensembl_havana
ENSMUSG00000089703	Gm15833	processed_pseudogene;	havana
ENSMUSG00000100966	Gm5700	processed_pseudogene;	havana
ENSMUSG00000100769	Gm28893	processed_transcript;	havana
ENSMUSG00000101567	Txn-ps1	processed_pseudogene;	havana
ENSMUSG00000056870	Gulp1	protein_coding;	ensembl_havana	238.844	0.00332783	0.108676	0.0546469	0.95642	0.989857	0.0105959	0.193898
ENSMUSG00000102319	Gm37626	TEC;	havana
ENSMUSG00000089877	Gm16102	processed_pseudogene;	havana
ENSMUSG00000101701	4930521E06Rik	antisense;	havana
ENSMUSG00000103071	Gm38110	TEC;	havana
ENSMUSG00000100434	Gm3489	processed_pseudogene;	havana
ENSMUSG00000100013	Gm19480	processed_pseudogene;	havana
ENSMUSG00000101251	Gm3496	processed_pseudogene;	havana
ENSMUSG00000101937	Gm5268	processed_pseudogene;	havana
ENSMUSG00000026043	Col3a1	protein_coding;	ensembl_havana	8446.72	-0.0131774	0.104318	-0.213581	0.830874	0.949728	-0.0375569	0.175844
ENSMUSG00000105211	Gm47302	miRNA;	ensembl
ENSMUSG00000026042	Col5a2	protein_coding;	ensembl_havana	1281.96	-0.0432845	0.106775	-0.69122	0.489427	0.805444	-0.121689	0.17605
ENSMUSG00000104476	Gm38211	TEC;	havana
ENSMUSG00000100218	Gm8296	processed_pseudogene;	havana
ENSMUSG00000100361	Gm7063	processed_pseudogene;	havana
ENSMUSG00000100894	Gm8304	processed_pseudogene;	havana
ENSMUSG00000095121	Gm23216	snRNA;	ensembl
ENSMUSG00000065255	Gm23974	snoRNA;	ensembl
ENSMUSG00000100843	Gm8307	processed_pseudogene;	havana
ENSMUSG00000087764	Gm23984	ribozyme;	ensembl
ENSMUSG00000025995	Wdr75	protein_coding;	ensembl_havana	580.116	-0.059841	0.0835245	-0.97203	0.331036	0.702484	-0.107178	0.110262
ENSMUSG00000099850	Gm28906	processed_pseudogene;	havana
ENSMUSG00000084817	Gm5526	processed_pseudogene;	havana	13.4482	-0.0709459	0.197076	-1.21754	0.223397	0.600757	-0.615515	0.505538
ENSMUSG00000098549	Gm5269	protein_coding;	havana
ENSMUSG00000099381	Gm18303	processed_pseudogene;	havana
ENSMUSG00000025993	Slc40a1	protein_coding;	ensembl_havana	678.123	-0.129431	0.139235	-1.80552	0.070994	0.35023	-0.348816	0.193195
ENSMUSG00000099946	Gm9496	processed_pseudogene;	havana
ENSMUSG00000070896	Rpl23a-ps1	processed_pseudogene;	ensembl_havana
ENSMUSG00000090682	Gm3852	processed_pseudogene;	havana
ENSMUSG00000044457	Stk-ps2	transcribed_processed_pseudogene;	ensembl_havana
ENSMUSG00000099432	Gm18849	unprocessed_pseudogene;	havana
ENSMUSG00000041144	Dnah7b	protein_coding;	ensembl_havana	68.66	0.0818119	0.119983	1.253	0.210207	0.585811	0.239716	0.191314
ENSMUSG00000096047	n-R5s211	rRNA;	ensembl
ENSMUSG00000101262	Gm8326	processed_pseudogene;	havana
ENSMUSG00000101337	Dnah7c	protein_coding;	ensembl_havana	7.60082	0.0255006	0.189977	0.552831	0.580379	0.851737	0.409734	0.741156
ENSMUSG00000025986	Slc39a10	protein_coding;	ensembl_havana	508.2	0.112839	0.0860018	1.78769	0.0738262	0.356588	0.190201	0.106395
ENSMUSG00000100213	Gm28151	lincRNA;	havana
ENSMUSG00000103129	Gm37393	TEC;	havana
ENSMUSG00000100160	Gm28527	processed_pseudogene;	havana
ENSMUSG00000101921	Gm28825	processed_pseudogene;	havana
ENSMUSG00000101447	Gm28826	lincRNA;	havana
ENSMUSG00000081185	Gm4852	processed_pseudogene;	ensembl_havana
ENSMUSG00000103246	Gm38090	TEC;	havana
ENSMUSG00000098876	Mir6350	miRNA;	mirbase
ENSMUSG00000100530	Gm18117	processed_pseudogene;	havana
ENSMUSG00000104067	Gm37196	TEC;	havana
ENSMUSG00000100033	Gm8337	processed_pseudogene;	havana	2.66992	-0.0146534	0.199237	-0.354026	0.72332	0.9124	-0.332603	0.939488
ENSMUSG00000094968	Gm22419	miRNA;	ensembl
ENSMUSG00000088017	Gm23829	misc_RNA;	ensembl
ENSMUSG00000101996	Gm19206	processed_pseudogene;	havana
ENSMUSG00000096973	Gm5974	processed_pseudogene;	havana
ENSMUSG00000064943	Gm23240	snRNA;	ensembl
ENSMUSG00000100866	Gm28830	processed_pseudogene;	havana
ENSMUSG00000101721	Gm8354	processed_pseudogene;	havana
ENSMUSG00000099376	Gm19124	processed_pseudogene;	havana
ENSMUSG00000097883	Gm8357	processed_pseudogene;	havana
ENSMUSG00000092790	Gm22693	miRNA;	ensembl
ENSMUSG00000099698	Gm28740	processed_pseudogene;	havana
ENSMUSG00000099454	Gm8367	processed_pseudogene;	havana
ENSMUSG00000051616	C230029F24Rik	lincRNA;	ensembl_havana
ENSMUSG00000099627	Gm6757	processed_pseudogene;	havana
ENSMUSG00000099577	Gm3605	processed_pseudogene;	havana
ENSMUSG00000099882	Gm28388	processed_pseudogene;	havana
ENSMUSG00000101760	Gm8384	processed_pseudogene;	havana
ENSMUSG00000099608	4933411E06Rik	lincRNA;	havana
ENSMUSG00000099864	Gm8391	processed_pseudogene;	havana
ENSMUSG00000098249	Gm27330	misc_RNA;	ensembl
ENSMUSG00000100451	Gm29665	lincRNA;	havana
ENSMUSG00000099941	Gm20118	processed_pseudogene;	havana
ENSMUSG00000084531	Gm25843	misc_RNA;	ensembl
ENSMUSG00000100816	Gm28321	lincRNA;	havana
ENSMUSG00000026109	Tmeff2	protein_coding;	ensembl_havana	13.3695	0.0319755	0.172041	0.622703	0.53348	0.8282	0.333985	0.536347
ENSMUSG00000100671	Gm28322	lincRNA;	havana
ENSMUSG00000092906	Gm25736	miRNA;	ensembl
ENSMUSG00000101242	Gm28319	antisense;	havana
ENSMUSG00000099924	Gm28320	sense_intronic;	havana
ENSMUSG00000099625	Gm29325	lincRNA;	havana
ENSMUSG00000101799	9330175M20Rik	antisense;	havana	17.0256	8.06483e-05	0.155713	0.001581	0.998739	1	0.000751478	0.47532
ENSMUSG00000045954	Cavin2	protein_coding;	ensembl_havana	4381.08	0.102699	0.0812165	1.67032	0.094856	0.400111	0.166966	0.0999602
ENSMUSG00000099741	Gm5253	processed_pseudogene;	havana
ENSMUSG00000101702	1700072G22Rik	lincRNA;	havana
ENSMUSG00000026107	Nabp1	protein_coding;	ensembl_havana	2675.44	-0.0859052	0.114025	-1.3077	0.190975	0.558701	-0.226748	0.173395
ENSMUSG00000099413	Gm17767	lincRNA;	havana	1.76212	0.0286038	0.223947	0.753903	0.450908	0.784283	0.916612	1.21582
ENSMUSG00000103424	Gm37535	TEC;	havana
ENSMUSG00000101741	Gm28055	lincRNA;	havana
ENSMUSG00000018417	Myo1b	protein_coding;	ensembl_havana	773.591	0.461551	0.186153	3.898	9.69912e-05	0.0036494	0.59208	0.151893
ENSMUSG00000101724	Gm29453	sense_intronic;	havana
ENSMUSG00000100313	Gm28323	sense_intronic;	havana
ENSMUSG00000100696	Gm8419	processed_pseudogene;	havana
ENSMUSG00000099135	Gm27607	snoRNA;	ensembl
ENSMUSG00000072324	Gm8420	processed_pseudogene;	havana
ENSMUSG00000062939	Stat4	protein_coding;	ensembl_havana	3.53519	0.112467	0.337525	1.98721	0.0468995	0.278515	2.10592	1.05974
ENSMUSG00000101628	Gm28177	processed_transcript;	havana	2.7472	0.0989769	0.311129	1.83528	0.0664643	0.337504	1.8938	1.03189
ENSMUSG00000078291	Gm3940	processed_pseudogene;	ensembl_havana
ENSMUSG00000109599	Gm31812	lincRNA;	havana	9.55951	-0.0491442	0.190299	-0.934672	0.349957	0.71664	-0.547466	0.585731
ENSMUSG00000026104	Stat1	protein_coding;	ensembl_havana	505.826	0.929539	0.200804	5.32417	1.01413e-07	1.17182e-05	1.05583	0.198309
ENSMUSG00000099569	Gm18301	unprocessed_pseudogene;	havana
ENSMUSG00000026103	Gls	protein_coding;	ensembl_havana	1993.23	-0.033154	0.063323	-0.61908	0.535864	0.83029	-0.0461526	0.0745502
ENSMUSG00000099648	Gm5975	processed_pseudogene;	havana
ENSMUSG00000065192	Gm23460	snRNA;	ensembl
ENSMUSG00000002881	Nab1	protein_coding;	ensembl_havana	974	0.0114226	0.0731239	0.196699	0.844063	0.95445	0.0180987	0.092012
ENSMUSG00000097833	Gm5976	processed_pseudogene;	havana	2.15279	0.0104049	0.205073	0.267359	0.789193	0.936297	0.28572	1.06868
ENSMUSG00000101501	Rps27a-ps1	processed_pseudogene;	havana	2.31284	0.00163902	0.204003	0.0425577	0.966054	0.991869	0.0459753	1.0803
ENSMUSG00000100120	Gm553	lincRNA;	havana	5.28752	0.0355814	0.195125	0.747122	0.45499	0.786494	0.540539	0.723495
ENSMUSG00000099878	Gm28178	lincRNA;	havana
ENSMUSG00000100007	Gm5527	processed_pseudogene;	havana
ENSMUSG00000043015	Nemp2	protein_coding;	ensembl_havana	74.1276	0.0232129	0.122197	0.394091	0.693514	0.902055	0.0981283	0.248999
ENSMUSG00000103630	Gm37242	TEC;	havana
ENSMUSG00000041439	Mfsd6	protein_coding;	ensembl_havana	1006.13	-0.234635	0.10468	-3.25924	0.00111712	0.0239039	-0.338995	0.10401
ENSMUSG00000100302	Gm29670	sense_intronic;	havana
ENSMUSG00000100230	Gm28650	processed_pseudogene;	havana
ENSMUSG00000026102	Inpp1	protein_coding;	ensembl_havana	418.426	0.0420491	0.0971616	0.668261	0.503967	0.812353	0.0980389	0.146708
ENSMUSG00000041426	Hibch	protein_coding;	ensembl_havana	2542.2	0.00837437	0.102713	0.135468	0.892242	0.969781	0.0230926	0.170465
ENSMUSG00000089802	Gm16107	processed_pseudogene;	havana
ENSMUSG00000043629	1700019D03Rik	protein_coding;	ensembl_havana	38.1177	-0.0341288	0.136725	-0.59425	0.552345	0.836929	-0.183509	0.308808
ENSMUSG00000026100	Mstn	protein_coding;	ensembl_havana	7.67017	-0.024096	0.197847	-0.54981	0.58245	0.852369	-0.466359	0.848219
ENSMUSG00000089334	Gm24349	snoRNA;	ensembl
ENSMUSG00000060715	1700019A02Rik	protein_coding;	ensembl_havana	4.44216	0.0269354	0.188191	0.574512	0.565621	0.84426	0.409079	0.712046
ENSMUSG00000026098	Pms1	protein_coding;	ensembl_havana	107.241	0.0853509	0.125136	1.30029	0.193502	0.562727	0.262253	0.201688
ENSMUSG00000100763	Gm28777	antisense;	havana
ENSMUSG00000026097	Ormdl1	protein_coding;	ensembl_havana
ENSMUSG00000100679	Gm28778	protein_coding;	havana	5.06925	-0.000861561	0.187227	-0.0197735	0.984224	0.996019	-0.015907	0.804461
ENSMUSG00000026096	Osgepl1	protein_coding;	ensembl_havana	995.198	0.0704783	0.0879514	1.12377	0.26111	0.642463	0.13272	0.118103
ENSMUSG00000099913	Gm28551	protein_coding;	havana
ENSMUSG00000101838	Gm18800	transcribed_unprocessed_pseudogene;	havana
ENSMUSG00000026095	Asnsd1	protein_coding;	ensembl_havana
ENSMUSG00000100267	Gm28779	processed_pseudogene;	havana
ENSMUSG00000099450	Gm6799	processed_pseudogene;	havana
ENSMUSG00000100069	Gm6801	unprocessed_pseudogene;	havana
ENSMUSG00000096141	Dnah7a	protein_coding;	ensembl_havana
ENSMUSG00000092657	Gm25240	miRNA;	ensembl
ENSMUSG00000026094	Stk17b	protein_coding;	ensembl_havana	506.282	0.0539539	0.1119	0.857131	0.391372	0.743225	0.16071	0.187498
ENSMUSG00000102405	Gm37863	TEC;	havana
ENSMUSG00000042807	Hecw2	protein_coding;	ensembl_havana	864.573	0.124791	0.156939	1.73382	0.0829501	0.375761	0.40226	0.232008
ENSMUSG00000098443	Mir7681	miRNA;	mirbase
ENSMUSG00000087949	Gm24251	snRNA;	ensembl
ENSMUSG00000102868	Gm37633	TEC;	havana
ENSMUSG00000094013	Gm25829	snRNA;	ensembl
ENSMUSG00000025983	Ccdc150	protein_coding;	ensembl_havana	15.4227	-0.0470242	0.177225	-0.869724	0.384451	0.739369	-0.438863	0.5046
ENSMUSG00000041303	Gtf3c3	protein_coding;	ensembl_havana	429.236	-0.047555	0.102534	-0.753755	0.450996	0.784311	-0.121364	0.161012
ENSMUSG00000109809	Gm34066	lincRNA;	havana
ENSMUSG00000073678	Pgap1	protein_coding;	ensembl_havana	164.716	0.0190762	0.114749	0.317218	0.751079	0.922265	0.0688003	0.216887
ENSMUSG00000104136	Gm36955	TEC;	havana
ENSMUSG00000101130	Gm19637	processed_pseudogene;	havana
ENSMUSG00000052331	Ankrd44	protein_coding;	ensembl_havana	401.679	0.0950454	0.123155	1.4233	0.154648	0.507745	0.268429	0.188595
ENSMUSG00000101674	4930444A19Rik	antisense;	havana
ENSMUSG00000102503	Gm37370	TEC;	havana
ENSMUSG00000089245	Gm24053	miRNA;	ensembl
ENSMUSG00000102642	A130048G24Rik	TEC;	havana
ENSMUSG00000025982	Sf3b1	protein_coding;	ensembl_havana	5116.95	-0.138888	0.0914484	-2.12905	0.0332499	0.227988	-0.233138	0.109503
ENSMUSG00000103030	E330011M16Rik	TEC;	havana	4.67939	0.00594144	0.17809	0.128726	0.897575	0.971712	0.0881915	0.685112
ENSMUSG00000025981	Coq10b	protein_coding;	ensembl_havana	773.812	-0.168492	0.174647	-2.10501	0.0352903	0.237167	-0.461556	0.219265
ENSMUSG00000101122	Gm17971	processed_pseudogene;	havana
ENSMUSG00000025980	Hspd1	protein_coding;	ensembl_havana	8050.48	-0.0946358	0.117523	-1.42101	0.155315	0.508577	-0.24998	0.175918
ENSMUSG00000073676	Hspe1	protein_coding;	ensembl_havana	2486.03	-0.128204	0.100503	-1.91268	0.0557888	0.306873	-0.242475	0.126772
ENSMUSG00000100736	Gm5147	processed_pseudogene;	havana
ENSMUSG00000089670	Gm16581	processed_pseudogene;	havana
ENSMUSG00000025979	Mob4	protein_coding;	ensembl_havana	1120.98	-0.0156032	0.0733031	-0.26835	0.78843	0.936205	-0.0247657	0.0922886
ENSMUSG00000061863	Gm6822	processed_pseudogene;	havana
ENSMUSG00000025978	Rftn2	protein_coding;	ensembl_havana	192.513	0.00180143	0.0945996	0.0289448	0.976909	0.994492	0.00416184	0.143786
ENSMUSG00000097649	Gm10561	antisense;	havana	14.6657	-0.0321377	0.158381	-0.598183	0.549718	0.836179	-0.261743	0.437563
ENSMUSG00000046994	Mars2	protein_coding;	ensembl_havana	387.041	-0.0267338	0.0884581	-0.430965	0.666494	0.891281	-0.0540002	0.125301
ENSMUSG00000025977	Boll	protein_coding;	ensembl_havana
ENSMUSG00000100215	Gm8292	processed_pseudogene;	havana	8.01566	-0.014407	0.16557	-0.289653	0.772082	0.930977	-0.157182	0.542658
ENSMUSG00000101945	Gm29138	processed_pseudogene;	havana
ENSMUSG00000101085	Gm8531	processed_pseudogene;	havana
ENSMUSG00000038349	Plcl1	protein_coding;	ensembl_havana	186.403	0.0235071	0.105945	0.380562	0.703528	0.904731	0.0684535	0.179875
ENSMUSG00000102145	Gm38056	TEC;	havana
ENSMUSG00000100309	Gm6644	processed_pseudogene;	havana	3.44832	-0.0103654	0.194125	-0.245453	0.806105	0.940728	-0.216833	0.883398
ENSMUSG00000102831	Gm37382	TEC;	havana
ENSMUSG00000099950	9130227L01Rik	lincRNA;	havana
ENSMUSG00000102491	Gm36986	TEC;	havana
ENSMUSG00000100372	1700003I22Rik	lincRNA;	havana
ENSMUSG00000100944	Gm28900	processed_pseudogene;	havana
ENSMUSG00000101332	Gm28240	lincRNA;	havana
ENSMUSG00000045336	Hsfy2	protein_coding;	ensembl_havana
ENSMUSG00000038331	Satb2	protein_coding;	ensembl_havana	13.5118	-0.00815755	0.153641	-0.157937	0.874506	0.964019	-0.0718546	0.454957
ENSMUSG00000087022	9130024F11Rik	processed_transcript;	havana
ENSMUSG00000104310	Gm4081	TEC;	havana
ENSMUSG00000094128	Gm23943	miRNA;	ensembl
ENSMUSG00000099945	1700126A01Rik	lincRNA;	havana
ENSMUSG00000101429	BC055402	lincRNA;	havana
ENSMUSG00000101129	Gm5254	processed_pseudogene;	havana
ENSMUSG00000097519	4930558J18Rik	lincRNA;	havana
ENSMUSG00000038323	1700066M21Rik	protein_coding;	ensembl_havana	138.158	-0.0796308	0.102017	-1.22907	0.219046	0.596188	-0.181425	0.147611
ENSMUSG00000048495	Tyw5	protein_coding;	ensembl_havana	178.345	-0.0664968	0.10574	-1.03709	0.299693	0.675413	-0.16867	0.162638
ENSMUSG00000025971	Maip1	protein_coding;	ensembl_havana	536.387	0.0463704	0.0767377	0.779635	0.435606	0.774286	0.0761767	0.0977082
ENSMUSG00000077776	Gm22371	snoRNA;	ensembl
ENSMUSG00000088353	Gm24014	snRNA;	ensembl
ENSMUSG00000101826	Gm8581	processed_pseudogene;	havana
ENSMUSG00000102685	Gm37373	TEC;	havana
ENSMUSG00000101151	Gm17929	processed_pseudogene;	havana
ENSMUSG00000038305	Spats2l	protein_coding;	ensembl_havana	230.597	0.117633	0.107783	1.73878	0.0820739	0.373461	0.249441	0.143458
ENSMUSG00000091283	Gm17234	antisense;	havana
ENSMUSG00000054770	Kctd18	protein_coding;	ensembl_havana	203.219	-0.0774948	0.0981102	-1.20382	0.22866	0.606853	-0.167559	0.139189
ENSMUSG00000026039	Sgol2a	protein_coding;	ensembl_havana	332.029	0.0872152	0.12715	1.32442	0.185364	0.549878	0.271688	0.205138
ENSMUSG00000063558	Aox1	protein_coding;	ensembl_havana	2455.62	0.0176545	0.113148	0.292376	0.769999	0.930253	0.0615145	0.210395
ENSMUSG00000064294	Aox3	protein_coding;	ensembl_havana	20.6486	-0.0257241	0.169935	-0.509254	0.610574	0.866462	-0.277465	0.544846
ENSMUSG00000089275	Gm24548	snoRNA;	ensembl
ENSMUSG00000038242	Aox4	protein_coding;	ensembl_havana
ENSMUSG00000089822	Gm15759	antisense;	havana
ENSMUSG00000079554	Aox2	protein_coding;	ensembl_havana
ENSMUSG00000103839	Gm37607	TEC;	havana	22.8603	-0.0468983	0.155478	-0.822939	0.410543	0.757242	-0.310373	0.377152
ENSMUSG00000051223	Bzw1	protein_coding;	ensembl_havana	2472.43	0.012136	0.075772	0.205599	0.837104	0.951846	0.0199802	0.0971803
ENSMUSG00000026034	Clk1	protein_coding;	ensembl_havana	3537.64	-0.0456725	0.10624	-0.727273	0.467058	0.794137	-0.126044	0.173311
ENSMUSG00000026035	Ppil3	protein_coding;	ensembl_havana	317.209	-0.0639293	0.0911486	-1.01318	0.310976	0.685027	-0.12815	0.126484
ENSMUSG00000026036	Nif3l1	protein_coding;	ensembl_havana	367.888	-0.0186929	0.0814206	-0.308031	0.758059	0.92497	-0.0335639	0.108963
ENSMUSG00000026037	Orc2	protein_coding;	ensembl_havana	397.423	-0.099991	0.0900725	-1.56531	0.117511	0.445047	-0.182073	0.116318
ENSMUSG00000094245	Gm23966	snRNA;	ensembl
ENSMUSG00000085054	Gm15834	lincRNA;	havana	11.6934	0.00847653	0.161244	0.169078	0.865735	0.961451	0.0872235	0.515876
ENSMUSG00000038174	Fam126b	protein_coding;	ensembl_havana	416.137	-0.0610562	0.0976743	-0.959431	0.337342	0.707138	-0.137366	0.143175
ENSMUSG00000026032	Ndufb3	protein_coding;	ensembl_havana	3732	0.117134	0.0900008	1.82156	0.0685222	0.342628	0.204493	0.112263
ENSMUSG00000100202	Gm29389	processed_pseudogene;	havana
ENSMUSG00000099490	Gm18802	processed_pseudogene;	havana
ENSMUSG00000059647	Cbx3-ps7	processed_pseudogene;	havana
ENSMUSG00000047528	Als2cr12	protein_coding;	ensembl_havana
ENSMUSG00000102059	Gm20257	transcribed_unprocessed_pseudogene;	havana	21.761	0.0852241	0.169521	1.32614	0.184792	0.54886	0.441463	0.332892
ENSMUSG00000101046	Gm28803	processed_pseudogene;	havana
ENSMUSG00000026031	Cflar	protein_coding;	ensembl_havana	1281.67	0.180294	0.113832	2.49052	0.0127558	0.128049	0.318476	0.127876
ENSMUSG00000100236	Gm3841	processed_pseudogene;	havana
ENSMUSG00000026029	Casp8	protein_coding;	ensembl_havana	324.99	0.0693771	0.119643	1.08517	0.277844	0.659265	0.217532	0.200458
ENSMUSG00000102719	Gm37760	TEC;	havana
ENSMUSG00000099719	Gm28802	unprocessed_pseudogene;	havana	2.54403	-0.0120341	0.21362	-0.330991	0.740651	0.91768	-0.408918	1.23543
ENSMUSG00000026028	Trak2	protein_coding;	ensembl_havana	5118.16	-0.153043	0.118587	-2.13596	0.0326827	0.225552	-0.3096	0.144947
ENSMUSG00000026027	Stradb	protein_coding;	ensembl_havana	1321.32	0.016718	0.0942645	0.268212	0.788536	0.936266	0.0381106	0.142091
ENSMUSG00000047383	C2cd6b	lincRNA;	havana
ENSMUSG00000099752	Gm29018	antisense;	havana
ENSMUSG00000072295	C2cd6	protein_coding;	ensembl_havana
ENSMUSG00000077616	Gm25502	snoRNA;	ensembl
ENSMUSG00000038079	Tmem237	protein_coding;	ensembl_havana	92.2303	-0.0190293	0.10733	-0.309779	0.756729	0.924374	-0.0576813	0.186201
ENSMUSG00000097573	G730003C15Rik	antisense;	ensembl_havana	12.4679	0.0359531	0.181159	0.710989	0.477091	0.799232	0.420256	0.591085
ENSMUSG00000079550	Mpp4	protein_coding;	ensembl_havana	8.75512	-0.00693339	0.159837	-0.137736	0.890449	0.969008	-0.06966	0.505749
ENSMUSG00000101586	Gm29017	antisense;	havana
ENSMUSG00000099563	Gm19125	processed_pseudogene;	havana
ENSMUSG00000026024	Als2	protein_coding;	ensembl_havana	334.764	0.0764678	0.0928701	1.20022	0.230052	0.608243	0.153129	0.127584
ENSMUSG00000026023	Cdk15	protein_coding;	ensembl_havana	2.46937	0.0532108	0.268183	1.40765	0.159235	0.514218	2.06061	1.46386
ENSMUSG00000099922	Gm29016	lincRNA;	havana
ENSMUSG00000104502	Gm37737	TEC;	havana
ENSMUSG00000041075	Fzd7	protein_coding;	ensembl_havana	202.499	-0.055487	0.104221	-0.874329	0.381939	0.738239	-0.142594	0.16309
ENSMUSG00000097819	Gm26813	lincRNA;	havana
ENSMUSG00000047361	Gm973	protein_coding;	ensembl_havana
ENSMUSG00000099811	Gm28411	antisense;	havana
ENSMUSG00000101409	1700122D07Rik	antisense;	havana
ENSMUSG00000026021	Sumo1	protein_coding;	ensembl_havana	897.865	0.0603524	0.0791419	0.999945	0.317337	0.690249	0.101307	0.101313
ENSMUSG00000089276	Gm24545	misc_RNA;	ensembl
ENSMUSG00000103821	D430013B06Rik	TEC;	havana
ENSMUSG00000101400	Gm29596	processed_pseudogene;	havana
ENSMUSG00000026020	Nop58	protein_coding;	ensembl_havana	730.94	-0.0552049	0.0903373	-0.879497	0.379132	0.736629	-0.111015	0.126226
ENSMUSG00000077345	Snord70	snoRNA;	ensembl
ENSMUSG00000077358	Gm26293	snoRNA;	ensembl
ENSMUSG00000089512	Gm26287	snoRNA;	ensembl
ENSMUSG00000089093	Snord11	snoRNA;	ensembl
ENSMUSG00000067336	Bmpr2	protein_coding;	ensembl_havana	2793.67	-0.0568817	0.0744458	-0.968827	0.332632	0.703108	-0.0897958	0.092685
ENSMUSG00000104052	Gm38125	TEC;	havana
ENSMUSG00000103131	Gm37977	TEC;	havana
ENSMUSG00000041040	Fam117b	protein_coding;	ensembl_havana	963.226	-0.0366392	0.129076	-0.621307	0.534397	0.829094	-0.16696	0.268723
ENSMUSG00000103696	Gm37531	TEC;	havana
ENSMUSG00000100901	Gm18829	processed_pseudogene;	havana
ENSMUSG00000026018	Ica1l	protein_coding;	ensembl_havana	4.91204	-0.197619	0.386656	-2.30914	0.0209359	0.173755	-1.5946	0.69056
ENSMUSG00000026019	Wdr12	protein_coding;	ensembl_havana	621.062	-0.10518	0.0796136	-1.72521	0.0844901	0.379186	-0.167183	0.0969058
ENSMUSG00000026017	Carf	protein_coding;	ensembl_havana	197.062	0.0313954	0.0943715	0.501728	0.615859	0.868925	0.0705965	0.140707
ENSMUSG00000082609	Gm15464	processed_pseudogene;	havana
ENSMUSG00000073664	Nbeal1	protein_coding;	ensembl_havana	2047.42	0.0681441	0.0924006	1.07502	0.282366	0.662465	0.138117	0.128479
ENSMUSG00000100516	Gm29332	processed_pseudogene;	havana
ENSMUSG00000049439	Cyp20a1	protein_coding;	ensembl_havana	321.733	-0.0162631	0.0858823	-0.264114	0.791692	0.936848	-0.0315649	0.119512
ENSMUSG00000103822	6030460B20Rik	TEC;	havana
ENSMUSG00000026782	Abi2	protein_coding;	ensembl_havana	449.548	-0.22186	0.0886056	-3.37538	0.00073714	0.0173257	-0.303965	0.0900537
ENSMUSG00000026014	Raph1	protein_coding;	ensembl_havana	2168.61	-0.0462882	0.0882023	-0.743216	0.457351	0.788217	-0.0910423	0.122498
ENSMUSG00000081562	Gm11575	processed_pseudogene;	havana
ENSMUSG00000084400	Gm11576	processed_pseudogene;	havana
ENSMUSG00000082160	Gm11578	processed_pseudogene;	havana
ENSMUSG00000103215	Gm38388	TEC;	havana	3.15836	-0.0647894	0.242454	-1.31767	0.187613	0.553203	-1.16937	0.887447
ENSMUSG00000088973	Gm23762	miRNA;	ensembl
ENSMUSG00000084151	Gm11577	processed_pseudogene;	havana
ENSMUSG00000101188	Eif4a-ps4	processed_pseudogene;	havana	47.0468	-0.0755604	0.139796	-1.1855	0.235819	0.614866	-0.30181	0.254584
ENSMUSG00000026012	Cd28	protein_coding;	ensembl_havana	147.081	0.683032	0.193213	4.52435	6.058e-06	0.000388885	0.795141	0.175747
ENSMUSG00000086795	Gm11579	lincRNA;	havana
ENSMUSG00000085965	2310016D23Rik	lincRNA;	havana	11.2893	-0.0900069	0.223257	-1.46356	0.143313	0.489433	-0.797156	0.544668
ENSMUSG00000104069	Gm37198	TEC;	havana
ENSMUSG00000083118	Gm11609	processed_pseudogene;	havana
ENSMUSG00000083355	Gm11581	processed_pseudogene;	havana	4.69873	0.0609227	0.23025	1.22506	0.220552	0.597678	1.00419	0.819709
ENSMUSG00000102549	Gm38137	TEC;	havana
ENSMUSG00000026011	Ctla4	protein_coding;	ensembl_havana	131.011	0.00997482	0.129355	0.176207	0.860131	0.959778	0.0518603	0.294315
ENSMUSG00000081382	Rpl18-ps1	processed_pseudogene;	havana
ENSMUSG00000080800	Gm11582	processed_pseudogene;	havana
ENSMUSG00000026009	Icos	protein_coding;	ensembl_havana	9.61862	0.0311767	0.173199	0.611726	0.540719	0.833054	0.335897	0.549098
ENSMUSG00000102561	Gm37039	TEC;	havana
ENSMUSG00000082804	Rpl17-ps1	processed_pseudogene;	havana
ENSMUSG00000082661	Gm11590	processed_pseudogene;	havana
ENSMUSG00000080785	Gm11591	processed_pseudogene;	havana
ENSMUSG00000100893	Gm28083	lincRNA;	havana
ENSMUSG00000085248	Gm11587	lincRNA;	havana
ENSMUSG00000085447	9530026F06Rik	lincRNA;	havana
ENSMUSG00000086408	Gm11588	lincRNA;	havana
ENSMUSG00000089546	Gm25839	snRNA;	ensembl
ENSMUSG00000100965	Gm28449	lincRNA;	havana
ENSMUSG00000102168	Gm36943	TEC;	havana
ENSMUSG00000100381	Gm28094	processed_pseudogene;	havana
ENSMUSG00000086009	4930587A21Rik	lincRNA;	havana
ENSMUSG00000052062	Pard3b	protein_coding;	ensembl_havana	444.638	-0.0636817	0.0870508	-1.02053	0.307476	0.682392	-0.119701	0.117293
ENSMUSG00000103656	Gm37205	TEC;	havana
ENSMUSG00000104402	Gm38012	TEC;	havana
ENSMUSG00000104081	Gm38278	TEC;	havana
ENSMUSG00000085842	Pard3bos1	antisense;	havana
ENSMUSG00000103002	Gm38075	TEC;	havana
ENSMUSG00000100344	Gm29640	processed_pseudogene;	havana
ENSMUSG00000101509	Gm29641	processed_pseudogene;	havana
ENSMUSG00000085019	Pard3bos2	antisense;	havana
ENSMUSG00000102359	Gm38351	TEC;	havana
ENSMUSG00000085400	Pard3bos3	antisense;	havana
ENSMUSG00000100750	Gm29084	antisense;	havana
ENSMUSG00000081950	Gm11600	processed_pseudogene;	havana
ENSMUSG00000084333	Gm11599	processed_pseudogene;	havana
ENSMUSG00000025969	Nrp2	protein_coding;	ensembl_havana	1407.87	0.691068	0.145984	5.33908	9.34172e-08	1.08643e-05	0.755807	0.141561
ENSMUSG00000100811	Gm29083	antisense;	havana
ENSMUSG00000103032	Gm37121	TEC;	havana
ENSMUSG00000100426	Gm4208	lincRNA;	havana
ENSMUSG00000040865	Ino80d	protein_coding;	ensembl_havana	762.896	0.0912079	0.0954442	1.41164	0.158057	0.512418	0.182309	0.129147
ENSMUSG00000104991	Gm44468	miRNA;	ensembl
ENSMUSG00000088953	Gm24942	snoRNA;	ensembl
ENSMUSG00000081617	Rps13-ps7	processed_pseudogene;	havana
ENSMUSG00000081429	Rps27-ps1	processed_pseudogene;	havana
ENSMUSG00000084799	Ino80dos	lincRNA;	havana	69.3972	0.0440571	0.128719	0.734877	0.462415	0.791764	0.189778	0.258245
ENSMUSG00000101599	Gm20342	lincRNA;	havana
ENSMUSG00000025968	Ndufs1	protein_coding;	ensembl_havana	15009.4	0.0555259	0.111893	0.880299	0.378697	0.736345	0.164206	0.186535
ENSMUSG00000077884	Gm24557	miRNA;	ensembl
ENSMUSG00000025967	Eef1b2	protein_coding;	ensembl_havana	4471.47	-0.168286	0.0919626	-2.54749	0.0108501	0.116224	-0.263855	0.103575
ENSMUSG00000098850	Gm27390	misc_RNA;	ensembl
ENSMUSG00000064612	Gm26457	snoRNA;	ensembl
ENSMUSG00000105060	Gm26457	snoRNA;	ensembl
ENSMUSG00000064602	Snora41	snoRNA;	ensembl
ENSMUSG00000046856	Gpr1	protein_coding;	ensembl_havana	10.2723	-0.0470386	0.174035	-0.862389	0.388473	0.741191	-0.417119	0.483678
ENSMUSG00000094290	Gm27512	miRNA;	ensembl
ENSMUSG00000086730	Platr12	processed_transcript;	havana
ENSMUSG00000102536	1700039I01Rik	TEC;	havana
ENSMUSG00000087561	Gm11608	lincRNA;	havana
ENSMUSG00000092705	Gm24513	miRNA;	ensembl
ENSMUSG00000027520	Zdbf2	protein_coding;	ensembl_havana	23.5487	-0.0282594	0.192471	-0.611517	0.540857	0.833054	-0.458829	0.750313
ENSMUSG00000094214	Gm23448	snRNA;	ensembl
ENSMUSG00000083039	Gm11606	processed_pseudogene;	havana
ENSMUSG00000081643	Gm11605	processed_pseudogene;	havana
ENSMUSG00000025964	Adam23	protein_coding;	ensembl_havana	68.2582	0.223756	0.240009	2.35596	0.0184749	0.161748	0.644568	0.27359
ENSMUSG00000087823	Gm22281	snRNA;	ensembl
ENSMUSG00000115378	Gm39653	protein_coding;	havana
ENSMUSG00000069085	Dytn	protein_coding;	ensembl_havana
ENSMUSG00000083066	Gm12748	processed_pseudogene;	havana
ENSMUSG00000025963	Mdh1b	protein_coding;	ensembl_havana
ENSMUSG00000025962	Fastkd2	protein_coding;	ensembl_havana	848.413	0.0543987	0.108986	0.860939	0.389272	0.742002	0.15324	0.177992
ENSMUSG00000025961	4933402D24Rik	protein_coding;	ensembl_havana
ENSMUSG00000080817	Gm13751	processed_pseudogene;	havana
ENSMUSG00000082373	Gm13754	unitary_pseudogene;	havana
ENSMUSG00000044689	Gm13749	lincRNA;	ensembl_havana	3.01834	0.023118	0.203033	0.54793	0.58374	0.852801	0.509388	0.929659
ENSMUSG00000025959	Klf7	protein_coding;	ensembl_havana	828.693	0.0582049	0.101522	0.914743	0.360327	0.723805	0.141221	0.154384
ENSMUSG00000097272	Gm26649	lincRNA;	ensembl
ENSMUSG00000098487	Mir6899	miRNA;	mirbase
ENSMUSG00000086836	Gm13748	antisense;	havana
ENSMUSG00000086721	Gm13750	processed_pseudogene;	havana
ENSMUSG00000101895	Gm28981	lincRNA;	havana	4.03728	0.117239	0.296659	1.84299	0.0653309	0.334881	1.39178	0.755174
ENSMUSG00000093228	Gm25748	miRNA;	ensembl
ENSMUSG00000099658	Gm28980	processed_pseudogene;	havana
ENSMUSG00000025958	Creb1	protein_coding;	ensembl_havana	807.047	0.0678841	0.0874591	1.08503	0.27791	0.659265	0.127482	0.117492
ENSMUSG00000025956	Mettl21a	protein_coding;	ensembl_havana	176.173	0.0248718	0.089938	0.400021	0.689141	0.90082	0.0517233	0.129302
ENSMUSG00000101832	Gm28982	lincRNA;	havana	5.16189	0.0352475	0.193625	0.736592	0.461371	0.791352	0.523536	0.710755
ENSMUSG00000100437	Gm29152	lincRNA;	havana	2.03622	0.0217555	0.220362	0.594022	0.552497	0.837045	0.748752	1.26048
ENSMUSG00000087213	2810408I11Rik	processed_transcript;	havana	2.16171	0.0337368	0.21858	0.814962	0.415094	0.760282	0.845992	1.03808
ENSMUSG00000070871	Ccnyl1	protein_coding;	ensembl_havana	339.162	-0.00230246	0.0981911	-0.0370442	0.97045	0.992739	-0.00574592	0.15511
ENSMUSG00000045005	Fzd5	protein_coding;	ensembl_havana	89.5775	-0.0133506	0.117411	-0.22495	0.822018	0.946227	-0.0519782	0.231065
ENSMUSG00000102140	Gm38058	TEC;	havana
ENSMUSG00000051344	Plekhm3	protein_coding;	ensembl_havana	281.58	0.0317162	0.0917276	0.508012	0.611445	0.867125	0.0677446	0.133352
ENSMUSG00000097264	Rpl31-ps24	processed_pseudogene;	havana
ENSMUSG00000084416	Rpl10a-ps1	processed_pseudogene;	havana	23.8472	-0.0910768	0.174391	-1.39287	0.163659	0.519796	-0.466762	0.335108
ENSMUSG00000077471	Gm24788	snRNA;	ensembl
ENSMUSG00000025955	Akr1cl	protein_coding;	ensembl_havana
ENSMUSG00000090042	Gm8550	processed_pseudogene;	havana
ENSMUSG00000070870	Cryge	protein_coding;	ensembl_havana
ENSMUSG00000067299	Crygd	protein_coding;	ensembl_havana
ENSMUSG00000025952	Crygc	protein_coding;	ensembl_havana
ENSMUSG00000073658	Crygb	protein_coding;	ensembl_havana
ENSMUSG00000100774	Gm7329	processed_pseudogene;	havana
ENSMUSG00000044429	Cryga	protein_coding;	ensembl_havana
ENSMUSG00000100846	Gm28845	protein_coding;	havana
ENSMUSG00000044816	D630023F18Rik	protein_coding;	ensembl_havana
ENSMUSG00000025950	Idh1	protein_coding;	ensembl_havana	1435.22	-0.165785	0.145861	-2.16232	0.0305938	0.216233	-0.383756	0.177474
ENSMUSG00000025949	Pikfyve	protein_coding;	ensembl_havana	476.446	-0.029205	0.0843486	-0.475703	0.634286	0.877743	-0.0547503	0.115093
ENSMUSG00000025946	Pth2r	protein_coding;	ensembl_havana
ENSMUSG00000100503	Gm28927	unprocessed_pseudogene;	havana
ENSMUSG00000100504	Gm28926	unprocessed_pseudogene;	havana
ENSMUSG00000099383	Gm28925	unprocessed_pseudogene;	havana
ENSMUSG00000100340	Gm28923	processed_pseudogene;	havana
ENSMUSG00000100439	Gm28922	processed_pseudogene;	havana
ENSMUSG00000099819	Gm28728	processed_pseudogene;	havana
ENSMUSG00000082565	Gm5255	processed_pseudogene;	havana
ENSMUSG00000082774	Gm8805	processed_pseudogene;	havana
ENSMUSG00000025945	Crygf	protein_coding;	ensembl_havana
ENSMUSG00000081623	Gm8809	processed_pseudogene;	havana
ENSMUSG00000083242	Gm15659	processed_pseudogene;	havana
ENSMUSG00000083289	Gm8812	processed_pseudogene;	havana
ENSMUSG00000015222	Map2	protein_coding;	ensembl_havana	131.087	0.140004	0.147476	1.90035	0.0573875	0.31193	0.378153	0.198992
ENSMUSG00000088850	Gm24729	snoRNA;	ensembl
ENSMUSG00000073656	Gm10558	antisense;	havana
ENSMUSG00000065694	Gm25411	snRNA;	ensembl
ENSMUSG00000055567	Unc80	protein_coding;	ensembl_havana
ENSMUSG00000103375	Gm37181	TEC;	havana
ENSMUSG00000026005	Rpe	protein_coding;	ensembl_havana	365.386	-0.0202845	0.090188	-0.326384	0.744134	0.919197	-0.0425404	0.130339
ENSMUSG00000026004	Kansl1l	protein_coding;	ensembl_havana	874.025	-0.00259332	0.0800334	-0.043008	0.965695	0.991869	-0.00456842	0.106222
ENSMUSG00000102559	Gm37570	TEC;	havana
ENSMUSG00000102374	Gm38387	TEC;	havana
ENSMUSG00000102776	Gm38162	TEC;	havana	2.01101	0.0625898	0.278021	1.53089	0.125796	0.459231	2.0835	1.36097
ENSMUSG00000082057	Gm15789	processed_pseudogene;	havana
ENSMUSG00000103706	6820402A03Rik	TEC;	havana
ENSMUSG00000103756	Gm37285	TEC;	havana
ENSMUSG00000103382	Gm37755	TEC;	havana
ENSMUSG00000103553	Gm38218	TEC;	havana	9.31879	0.00682563	0.171653	0.14293	0.886345	0.967275	0.0878582	0.614692
ENSMUSG00000026003	Acadl	protein_coding;	ensembl_havana	20731.5	-0.0169581	0.0880747	-0.273984	0.784097	0.934526	-0.0342466	0.124995
ENSMUSG00000082769	Gm15793	processed_pseudogene;	havana
ENSMUSG00000089420	Gm27934	snRNA;	ensembl
ENSMUSG00000077328	Gm25832	snoRNA;	ensembl
ENSMUSG00000061816	Myl1	protein_coding;	ensembl_havana	1171.94	-0.0997304	0.153459	-1.47508	0.14019	0.483964	-0.379276	0.257122
ENSMUSG00000094191	Rpl31-ps14	processed_pseudogene;	ensembl_havana
ENSMUSG00000082212	Gm15826	processed_pseudogene;	havana
ENSMUSG00000026000	Lancl1	protein_coding;	ensembl_havana	799.357	-0.318283	0.0960207	-4.46225	8.11029e-06	0.000488742	-0.38575	0.0864474
ENSMUSG00000025991	Cps1	protein_coding;	ensembl_havana	2.30538	-0.00783276	0.229832	-0.268412	0.788382	0.936205	-0.482115	1.79618
ENSMUSG00000086204	Gm15668	lincRNA;	havana
ENSMUSG00000077745	Gm26342	snoRNA;	ensembl
ENSMUSG00000082473	Kif22-ps	processed_pseudogene;	havana
ENSMUSG00000095282	Gm22548	miRNA;	ensembl
ENSMUSG00000085075	Gm15669	lincRNA;	havana
ENSMUSG00000104395	Gm37957	TEC;	havana
ENSMUSG00000096031	Gm23189	miRNA;	ensembl
ENSMUSG00000087329	Gm15671	lincRNA;	havana
ENSMUSG00000062209	Erbb4	protein_coding;	ensembl_havana	406.67	-0.219735	0.166497	-2.56258	0.0103899	0.11312	-0.446761	0.174341
ENSMUSG00000102449	Gm37100	TEC;	havana
ENSMUSG00000083795	Gm15670	processed_pseudogene;	havana
ENSMUSG00000080539	Gm25542	snRNA;	ensembl
ENSMUSG00000103307	Gm19335	TEC;	havana
ENSMUSG00000104508	Gm37735	TEC;	havana
ENSMUSG00000103642	Gm37769	TEC;	havana
ENSMUSG00000103809	Gm37061	TEC;	havana
ENSMUSG00000087514	Gm16076	sense_intronic;	havana
ENSMUSG00000084332	Gm8840	processed_pseudogene;	havana
ENSMUSG00000101387	Pced1c-ps	processed_pseudogene;	havana
ENSMUSG00000099804	Gm28497	lincRNA;	havana
ENSMUSG00000100354	Gm29113	lincRNA;	havana
ENSMUSG00000101156	Gm29114	antisense;	havana
ENSMUSG00000025997	Ikzf2	protein_coding;	ensembl_havana	120.573	0.0343929	0.101674	0.549722	0.58251	0.852369	0.0892091	0.16228
ENSMUSG00000100815	Gm29112	sense_intronic;	havana
ENSMUSG00000099954	Gm28112	sense_intronic;	havana
ENSMUSG00000103402	Gm37930	TEC;	havana
ENSMUSG00000053153	Spag16	protein_coding;	ensembl_havana
ENSMUSG00000089345	Gm22665	misc_RNA;	ensembl
ENSMUSG00000080524	Gm23879	snRNA;	ensembl
ENSMUSG00000101730	Gm28580	unprocessed_pseudogene;	havana
ENSMUSG00000103052	Gm38272	TEC;	havana
ENSMUSG00000104287	Gm37456	TEC;	havana
ENSMUSG00000075952	Gm23422	snRNA;	ensembl
ENSMUSG00000045648	Vwc2l	protein_coding;	ensembl_havana
ENSMUSG00000026196	Bard1	protein_coding;	ensembl_havana	27.4663	0.188331	0.270208	2.139	0.0324357	0.224468	0.819526	0.383135
ENSMUSG00000089965	Gm16236	processed_pseudogene;	havana
ENSMUSG00000101551	Gm8870	processed_pseudogene;	havana
ENSMUSG00000050296	Abca12	protein_coding;	ensembl_havana	144.304	0.0512478	0.146814	0.870858	0.383832	0.739118	0.282696	0.324618
ENSMUSG00000101617	Gm6947	processed_pseudogene;	havana
ENSMUSG00000026192	Atic	protein_coding;	ensembl_havana	841.511	-0.161852	0.0895958	-2.48386	0.0129968	0.129355	-0.252964	0.101843
ENSMUSG00000026193	Fn1	protein_coding;	ensembl_havana	1316.65	0.0155869	0.0925935	0.250329	0.802333	0.93952	0.0343767	0.137326
ENSMUSG00000073652	Apol7d	antisense;	ensembl_havana
ENSMUSG00000101834	Gm5829	processed_pseudogene;	havana
ENSMUSG00000100319	Gm5256	processed_pseudogene;	havana
ENSMUSG00000102689	Gm37217	TEC;	havana
ENSMUSG00000099707	Gm8883	lincRNA;	havana
ENSMUSG00000101211	Gm28818	lincRNA;	havana
ENSMUSG00000101848	4933417E11Rik	lincRNA;	havana
ENSMUSG00000101764	4930556G22Rik	lincRNA;	havana
ENSMUSG00000059483	Gm5528	processed_pseudogene;	havana
ENSMUSG00000101496	Gm8885	processed_pseudogene;	havana
ENSMUSG00000102123	Gm4319	lincRNA;	havana
ENSMUSG00000039395	Mreg	protein_coding;	ensembl_havana	616.936	-0.0190043	0.110304	-0.311796	0.755196	0.923521	-0.0617459	0.198033
ENSMUSG00000094655	Gm25360	snRNA;	ensembl
ENSMUSG00000097131	D230017M19Rik	lincRNA;	ensembl	86.5829	0.0322119	0.111666	0.524719	0.599779	0.861033	0.104144	0.198476
ENSMUSG00000094050	Gm23472	snRNA;	ensembl
ENSMUSG00000093956	Gm24497	snRNA;	ensembl
ENSMUSG00000093843	Gm25939	snRNA;	ensembl
ENSMUSG00000026189	Pecr	protein_coding;	ensembl_havana	224.088	0.0144432	0.100166	0.232447	0.816191	0.94397	0.0374179	0.160974
ENSMUSG00000026188	Tmem169	protein_coding;	ensembl_havana	2.91124	-0.0419067	0.212357	-0.912851	0.361321	0.725015	-0.776978	0.851156
ENSMUSG00000026187	Xrcc5	protein_coding;	ensembl	680.279	-0.0971673	0.0927536	-1.50984	0.131084	0.467764	-0.184383	0.122121
ENSMUSG00000039372	2004-03-01	protein_coding;	ensembl_havana
ENSMUSG00000085812	Gm15843	processed_pseudogene;	havana
ENSMUSG00000039354	Smarcal1	protein_coding;	ensembl_havana	610.244	-0.0236904	0.0930123	-0.379758	0.704125	0.904873	-0.0523375	0.137818
ENSMUSG00000110712	Gm39662	antisense;	havana
ENSMUSG00000039342	Ankar	protein_coding;	ensembl_havana
ENSMUSG00000110487	Gm18035	processed_pseudogene;	havana
ENSMUSG00000110596	Gm45859	processed_pseudogene;	havana
ENSMUSG00000046330	Rpl37a	protein_coding;	ensembl_havana	1932.19	0.0415653	0.150868	0.734895	0.462403	0.791764	0.269759	0.367071
ENSMUSG00000039323	Igfbp2	protein_coding;	ensembl_havana	1.99057	0.00748086	0.204625	0.193342	0.846691	0.954872	0.208019	1.07591
ENSMUSG00000026185	Igfbp5	protein_coding;	ensembl_havana	4283.36	-0.0221223	0.12581	-0.380759	0.703382	0.904731	-0.10185	0.267493
ENSMUSG00000101968	1700027A15Rik	antisense;	havana	11.3425	-0.0292374	0.153336	-0.540845	0.588615	0.855689	-0.223308	0.412887
ENSMUSG00000026182	Tnp1	protein_coding;	ensembl_havana
ENSMUSG00000102266	Gm38106	TEC;	havana
ENSMUSG00000101112	Gm29185	lincRNA;	havana	4.14813	-0.0115369	0.184677	-0.256622	0.79747	0.938389	-0.192436	0.74988
ENSMUSG00000100697	Gm29184	processed_pseudogene;	havana
ENSMUSG00000099877	Pinc	lincRNA;	havana
ENSMUSG00000098697	Gm27315	misc_RNA;	ensembl
ENSMUSG00000101812	D530049I02Rik	lincRNA;	havana
ENSMUSG00000100044	Gm9553	processed_pseudogene;	havana
ENSMUSG00000100444	C530043A13Rik	lincRNA;	havana
ENSMUSG00000100429	Gm29186	lincRNA;	havana
ENSMUSG00000100301	6030407O03Rik	lincRNA;	havana	7.52419	0.0066281	0.178616	0.143885	0.885592	0.967011	0.0992813	0.690007
ENSMUSG00000101344	Gm29183	lincRNA;	havana
ENSMUSG00000088666	Gm25329	rRNA;	ensembl
ENSMUSG00000098504	Mir6351	miRNA;	mirbase
ENSMUSG00000055322	Tns1	protein_coding;	ensembl_havana	17084.8	-0.00316582	0.0925382	-0.0509046	0.959402	0.990658	-0.00700848	0.137679
ENSMUSG00000027737	Slc7a11	protein_coding;	ensembl_havana	156.874	-2.94973	0.207343	-14.4834	1.54266e-47	1.38145e-43	-3.03185	0.209332
ENSMUSG00000026180	Cxcr2	protein_coding;	ensembl_havana
ENSMUSG00000048480	Cxcr1	protein_coding;	ensembl_havana
ENSMUSG00000087820	Mir1928	miRNA;	mirbase
ENSMUSG00000094768	Gm25524	snRNA;	ensembl
ENSMUSG00000006304	Arpc2	protein_coding;	ensembl_havana	4044.82	-0.0660424	0.0672068	-1.18824	0.234741	0.613615	-0.0947194	0.0797143
ENSMUSG00000064272	Gpbar1	protein_coding;	ensembl_havana
ENSMUSG00000006299	Aamp	protein_coding;	ensembl_havana	1948.89	-0.0997004	0.0603819	-1.92167	0.0546479	0.303392	-0.130546	0.0679339
ENSMUSG00000101503	Gm28364	antisense;	havana
ENSMUSG00000026179	Pnkd	protein_coding;	ensembl_havana	1168.82	0.00999955	0.06399	0.185509	0.85283	0.957073	0.0140863	0.0759332
ENSMUSG00000103013	Gm37503	TEC;	havana
ENSMUSG00000006301	Tmbim1	protein_coding;	ensembl_havana	1840.39	-0.373108	0.0892119	-5.29228	1.20799e-07	1.36931e-05	-0.420273	0.0794124
ENSMUSG00000099931	Gm29358	sense_intronic;	havana
ENSMUSG00000103403	Gm37931	TEC;	havana
ENSMUSG00000073650	Catip	protein_coding;	ensembl_havana	16.0257	0.0134197	0.145714	0.250699	0.802047	0.93952	0.0983685	0.392376
ENSMUSG00000026177	Slc11a1	protein_coding;	ensembl_havana	206.855	-0.0574623	0.130692	-0.933381	0.350623	0.716862	-0.232484	0.249077
ENSMUSG00000026176	Ctdsp1	protein_coding;	ensembl_havana	2181.21	-0.00921646	0.070191	-0.162044	0.871271	0.962832	-0.0140308	0.086586
ENSMUSG00000065468	Mir26b	miRNA;	mirbase
ENSMUSG00000026175	Vil1	protein_coding;	ensembl_havana	7.53587	0.0508251	0.189452	0.955062	0.339547	0.709104	0.543671	0.569253
ENSMUSG00000033364	Usp37	protein_coding;	ensembl_havana	268.905	0.12534	0.0910121	1.93502	0.0529881	0.298058	0.216768	0.112024
ENSMUSG00000103227	Gm37733	TEC;	havana
ENSMUSG00000026174	Cnot9	protein_coding;	ensembl_havana	398.133	-0.0359822	0.0756259	-0.6094	0.542259	0.833148	-0.0585752	0.0961194
ENSMUSG00000026173	Plcd4	protein_coding;	ensembl_havana
ENSMUSG00000026135	Zfp142	protein_coding;	ensembl_havana	339.191	0.0369007	0.0928134	0.589377	0.555608	0.838401	0.0798988	0.135565
ENSMUSG00000093155	Gm25035	miRNA;	ensembl
ENSMUSG00000026172	Bcs1l	protein_coding;	ensembl_havana	529.634	-0.00659593	0.0935278	-0.105985	0.915594	0.977677	-0.0148895	0.140487
ENSMUSG00000026171	Rnf25	protein_coding;	ensembl_havana	383.663	-0.0435649	0.0828559	-0.711761	0.476613	0.799224	-0.0786924	0.11056
ENSMUSG00000033276	Stk36	protein_coding;	ensembl_havana	17.8625	-0.0800098	0.191773	-1.30155	0.193069	0.562395	-0.570013	0.437948
ENSMUSG00000033257	Ttll4	protein_coding;	ensembl_havana	518.944	-0.0347488	0.0900712	-0.557502	0.577184	0.850043	-0.0717058	0.12862
ENSMUSG00000026170	Cyp27a1	protein_coding;	ensembl_havana	847.03	-0.741982	0.13109	-6.06539	1.3163e-09	2.61943e-07	-0.795226	0.131109
ENSMUSG00000006542	Prkag3	protein_coding;	ensembl_havana	59.9558	-0.00701421	0.122356	-0.120816	0.903837	0.973995	-0.0311008	0.257423
ENSMUSG00000098351	Gm27507	misc_RNA;	ensembl
ENSMUSG00000033227	Wnt6	protein_coding;	ensembl_havana	4.98201	0.0309067	0.201537	0.690348	0.489975	0.805827	0.577019	0.835837
ENSMUSG00000099472	Gm29539	antisense;	havana
ENSMUSG00000026167	Wnt10a	protein_coding;	ensembl_havana
ENSMUSG00000089964	Gm16582	processed_transcript;	havana
ENSMUSG00000090071	Cdk5r2	protein_coding;	ensembl_havana
ENSMUSG00000055197	Fev	protein_coding;	ensembl_havana
ENSMUSG00000006546	Cryba2	protein_coding;	ensembl_havana
ENSMUSG00000065616	Mir375	miRNA;	mirbase
ENSMUSG00000047021	Cfap65	protein_coding;	ensembl_havana
ENSMUSG00000089653	Gm15841	antisense;	havana
ENSMUSG00000006538	Ihh	protein_coding;	ensembl_havana
ENSMUSG00000103145	Gm37744	TEC;	havana
ENSMUSG00000026162	Nhej1	protein_coding;	ensembl_havana	85.51	-0.0667669	0.131607	-1.0624	0.288052	0.66725	-0.255405	0.240403
ENSMUSG00000026205	Slc23a3	protein_coding;	ensembl_havana	12.839	-0.0100963	0.195332	-0.241264	0.809351	0.94183	-0.217852	0.902963
ENSMUSG00000033159	Cnppd1	protein_coding;	ensembl_havana	552.672	-0.17663	0.107798	-2.49547	0.0125791	0.126854	-0.303246	0.121519
ENSMUSG00000049339	Retreg2	protein_coding;	ensembl_havana	587.097	-0.167795	0.0931079	-2.52656	0.0115187	0.120833	-0.265686	0.105157
ENSMUSG00000026197	Zfand2b	protein_coding;	ensembl_havana	245.295	-0.122439	0.111489	-1.78884	0.0736412	0.3561	-0.2646	0.147917
ENSMUSG00000026198	Abcb6	protein_coding;	ensembl_havana
ENSMUSG00000099519	Gm29253	processed_transcript;	havana
ENSMUSG00000033124	Atg9a	protein_coding;	ensembl_havana	487.457	-0.00901598	0.119115	-0.153241	0.878208	0.965141	-0.0368604	0.240538
ENSMUSG00000026199	Ankzf1	protein_coding;	ensembl_havana	394.053	-0.114435	0.104671	-1.70692	0.0878362	0.385859	-0.237439	0.139103
ENSMUSG00000026200	Glb1l	protein_coding;	ensembl_havana	102.396	-0.060655	0.099668	-0.952065	0.341064	0.710321	-0.141404	0.148524
ENSMUSG00000099204	Gm27943	miRNA;	ensembl
ENSMUSG00000026201	Stk16	protein_coding;	ensembl_havana	551.921	-0.0921923	0.079391	-1.51751	0.129139	0.464604	-0.149069	0.0982331
ENSMUSG00000026202	Tuba4a	protein_coding;	ensembl_havana	12059.8	0.124459	0.134221	1.75971	0.0784573	0.366045	0.330771	0.187969
ENSMUSG00000096094	A630095N17Rik	protein_coding;	ensembl_havana
ENSMUSG00000026203	Dnajb2	protein_coding;	ensembl_havana	1928.98	-0.101451	0.0827382	-1.63752	0.101523	0.413955	-0.168298	0.102777
ENSMUSG00000026204	Ptprn	protein_coding;	ensembl_havana	194.102	0.507791	0.253289	3.56095	0.000369516	0.0103084	0.72567	0.203785
ENSMUSG00000101840	Gm28294	antisense;	havana
ENSMUSG00000033061	Resp18	protein_coding;	ensembl_havana
ENSMUSG00000100556	Gm28902	antisense;	havana
ENSMUSG00000026209	Dnpep	protein_coding;	ensembl_havana	1093.93	-0.0908639	0.0739684	-1.54778	0.121674	0.453053	-0.137951	0.0891279
ENSMUSG00000026208	Des	protein_coding;	ensembl_havana	37294.7	-0.0918792	0.100816	-1.40622	0.15966	0.514579	-0.197206	0.140239
ENSMUSG00000085653	Gm15179	antisense;	havana	35.0667	-0.107662	0.164974	-1.55846	0.119124	0.448784	-0.427306	0.274185
ENSMUSG00000026207	Speg	protein_coding;	ensembl_havana	3746.2	0.00427965	0.0749703	0.0728531	0.941923	0.985491	0.00696979	0.0956691
ENSMUSG00000086053	Gm15178	antisense;	havana
ENSMUSG00000033021	Gmppa	protein_coding;	ensembl_havana	635.432	-0.183951	0.0989046	-2.6812	0.00733595	0.0903892	-0.291235	0.108621
ENSMUSG00000033007	Asic4	protein_coding;	ensembl_havana
ENSMUSG00000102605	Gm37264	TEC;	havana
ENSMUSG00000032997	Chpf	protein_coding;	ensembl_havana	479.227	-0.00135291	0.0923324	-0.0217581	0.982641	0.995641	-0.00298312	0.137104
ENSMUSG00000026211	Obsl1	protein_coding;	ensembl_havana	1489.95	0.120489	0.0972453	1.82382	0.0681791	0.341946	0.225684	0.123742
ENSMUSG00000051703	Tmem198	protein_coding;	ensembl_havana	9.19485	-0.0491403	0.176302	-0.897542	0.36943	0.730136	-0.438673	0.488749
ENSMUSG00000032968	Inha	protein_coding;	ensembl_havana	165.701	0.039	0.121536	0.645497	0.518605	0.820514	0.150801	0.233621
ENSMUSG00000082745	Gm15181	unprocessed_pseudogene;	havana
ENSMUSG00000026213	Stk11ip	protein_coding;	ensembl_havana	274.106	-0.119616	0.105643	-1.77272	0.0762743	0.362258	-0.245985	0.138761
ENSMUSG00000082059	Gm15183	processed_pseudogene;	havana
ENSMUSG00000006576	Slc4a3	protein_coding;	ensembl_havana	3508.85	-0.0105854	0.0860092	-0.171926	0.863496	0.960383	-0.020637	0.120034
ENSMUSG00000083244	Gm15180	processed_pseudogene;	havana
ENSMUSG00000082528	Gm15182	processed_pseudogene;	havana
ENSMUSG00000082012	Gm5257	processed_pseudogene;	havana
ENSMUSG00000099996	Gm29065	lincRNA;	havana
ENSMUSG00000101763	Gm29068	processed_pseudogene;	havana
ENSMUSG00000100827	Gm29069	lincRNA;	havana
ENSMUSG00000100553	Gm17751	lincRNA;	havana
ENSMUSG00000098611	Mir6343	miRNA;	mirbase
ENSMUSG00000100534	Gm816	lincRNA;	havana
ENSMUSG00000102904	Gm38265	TEC;	havana
ENSMUSG00000089326	Gm25974	rRNA;	ensembl
ENSMUSG00000026235	Epha4	protein_coding;	ensembl_havana	892.9	0.970993	0.24731	4.86902	1.12154e-06	9.5651e-05	1.1496	0.236105
ENSMUSG00000099141	Mir6352	miRNA;	mirbase
ENSMUSG00000101849	Gm28386	lincRNA;	havana
ENSMUSG00000101506	Gm28385	processed_pseudogene;	havana
ENSMUSG00000065215	Gm26263	snRNA;	ensembl
ENSMUSG00000102052	Gm28387	lincRNA;	havana
ENSMUSG00000004872	Pax3	protein_coding;	ensembl_havana
ENSMUSG00000032908	Sgpp2	protein_coding;	ensembl_havana	3.71441	0.0165363	0.191568	0.376964	0.706201	0.905534	0.307731	0.816342
ENSMUSG00000099561	Gm28410	antisense;	havana
ENSMUSG00000102945	Gm37884	TEC;	havana
ENSMUSG00000026245	Farsb	protein_coding;	ensembl_havana	1430.75	-0.140097	0.113762	-2.00193	0.0452917	0.273768	-0.287286	0.143504
ENSMUSG00000101798	Gm28995	unprocessed_pseudogene;	havana
ENSMUSG00000104018	4833412K13Rik	TEC;	havana
ENSMUSG00000090486	BC035947	protein_coding;	ensembl_havana
ENSMUSG00000012187	Mogat1	protein_coding;	ensembl_havana
ENSMUSG00000099364	5730419F03Rik	lincRNA;	havana
ENSMUSG00000100562	Gm29611	lincRNA;	havana
ENSMUSG00000032883	Acsl3	protein_coding;	ensembl_havana	160.425	0.23208	0.161901	2.69001	0.00714495	0.088664	0.440291	0.163676
ENSMUSG00000079470	Utp14b	protein_coding;	ensembl_havana
ENSMUSG00000099377	Gm6159	processed_pseudogene;	havana	4.52545	0.0218238	0.183965	0.46667	0.640736	0.880135	0.324758	0.695906
ENSMUSG00000099706	Gm29536	lincRNA;	havana	1.6047	0.00200636	0.213252	0.0567888	0.954713	0.989185	0.0730643	1.2866
ENSMUSG00000047330	Kcne4	protein_coding;	ensembl_havana	62.8744	0.0235849	0.118618	0.395506	0.69247	0.901973	0.0917988	0.232105
ENSMUSG00000101324	Gm29187	lincRNA;	havana
ENSMUSG00000072978	Gm5830	processed_pseudogene;	havana
ENSMUSG00000050711	Scg2	protein_coding;	ensembl_havana
ENSMUSG00000099562	Gm19027	processed_pseudogene;	havana
ENSMUSG00000077782	Gm24160	snoRNA;	ensembl
ENSMUSG00000054702	Ap1s3	protein_coding;	ensembl_havana	21.7386	-0.0403827	0.16381	-0.740908	0.458749	0.789265	-0.329927	0.4453
ENSMUSG00000102235	Gm37886	TEC;	havana
ENSMUSG00000073643	Wdfy1	protein_coding;	ensembl_havana	767.616	-0.185561	0.0813927	-2.97451	0.00293452	0.0475289	-0.260424	0.0875516
ENSMUSG00000104497	Gm10555	TEC;	havana
ENSMUSG00000026248	Mrpl44	protein_coding;	ensembl_havana	1006.32	-0.0175931	0.0833837	-0.287839	0.77347	0.930977	-0.0326638	0.11348
ENSMUSG00000026249	Serpine2	protein_coding;	ensembl_havana	683.639	0.0083096	0.0936435	0.133497	0.893801	0.970571	0.0187919	0.140767
ENSMUSG00000067106	Gm5529	processed_pseudogene;	ensembl_havana	4.93452	0.0109613	0.182337	0.240935	0.809606	0.94183	0.174264	0.723283
ENSMUSG00000100397	Gm28071	processed_pseudogene;	havana
ENSMUSG00000099753	Gm28058	processed_pseudogene;	havana
ENSMUSG00000096297	Gm23934	snRNA;	ensembl
ENSMUSG00000102518	Gm38339	TEC;	havana
ENSMUSG00000099552	9830004L10Rik	lincRNA;	havana
ENSMUSG00000053398	Phgdh	protein_coding;	ensembl_havana	385.427	-2.42281	0.390538	-6.76529	1.33041e-11	3.78218e-09	-2.6891	0.397485
ENSMUSG00000101257	2310015K22Rik	lincRNA;	havana	12.5304	-0.00549212	0.203097	-0.140812	0.888018	0.968177	-0.148457	1.0543
ENSMUSG00000103404	Gm37932	TEC;	havana
ENSMUSG00000004364	Cul3	protein_coding;	ensembl_havana	3227.15	-0.108143	0.0918787	-1.67635	0.0936687	0.397822	-0.197302	0.117697
ENSMUSG00000103076	Gm37902	TEC;	havana
ENSMUSG00000103525	Gm37262	TEC;	havana
ENSMUSG00000101722	Gm29125	lincRNA;	havana
ENSMUSG00000090637	Gm6189	processed_pseudogene;	havana
ENSMUSG00000101483	1700016L21Rik	antisense;	havana
ENSMUSG00000110100	Gm45261	protein_coding;	havana
ENSMUSG00000038608	Dock10	protein_coding;	ensembl_havana	295.875	0.0782089	0.12235	1.20627	0.227714	0.606181	0.24202	0.200635
ENSMUSG00000103192	Gm37645	TEC;	havana
ENSMUSG00000104488	Gm38062	TEC;	havana
ENSMUSG00000102721	A630081D01Rik	TEC;	havana
ENSMUSG00000099949	Gm29124	processed_pseudogene;	havana
ENSMUSG00000099918	Gm28066	processed_pseudogene;	havana
ENSMUSG00000054976	Nyap2	protein_coding;	ensembl_havana
ENSMUSG00000104029	Gm37210	TEC;	havana
ENSMUSG00000101986	Gm6198	processed_pseudogene;	havana
ENSMUSG00000087008	Gm5530	processed_pseudogene;	havana
ENSMUSG00000100561	Gm7516	processed_pseudogene;	havana
ENSMUSG00000103571	Gm37114	TEC;	havana
ENSMUSG00000098797	Mir6344	miRNA;	mirbase
ENSMUSG00000055980	Irs1	protein_coding;	ensembl_havana	832.788	-0.0748314	0.113536	-1.15681	0.24735	0.628018	-0.20733	0.179225
ENSMUSG00000022591	Gm9747	protein_coding;	ensembl
ENSMUSG00000026142	Rhbdd1	protein_coding;	ensembl_havana	591.852	-0.986337	0.137183	-7.64387	2.1078e-14	9.67968e-12	-1.0476	0.137051
ENSMUSG00000104493	Gm19552	TEC;	havana
ENSMUSG00000100786	Gm28940	antisense;	havana
ENSMUSG00000096779	Gm22112	miRNA;	ensembl
ENSMUSG00000067158	Col4a4	protein_coding;	ensembl_havana	466.701	0.0889193	0.126253	1.34578	0.178374	0.539461	0.270888	0.201288
ENSMUSG00000079465	Col4a3	protein_coding;	ensembl_havana	224.595	0.0555952	0.130885	0.907305	0.364246	0.726544	0.228824	0.252202
ENSMUSG00000065055	n-R5s213	rRNA;	ensembl
ENSMUSG00000097564	C430014B12Rik	processed_transcript;	havana	11.2337	-0.0618488	0.194588	-1.10857	0.267614	0.648564	-0.598259	0.539666
ENSMUSG00000026150	Mff	protein_coding;	ensembl_havana	3271.84	-0.0581233	0.0893663	-0.927103	0.353873	0.719558	-0.114432	0.123429
ENSMUSG00000101450	Gm28941	sense_intronic;	havana
ENSMUSG00000026149	Tm4sf20	protein_coding;	ensembl_havana
ENSMUSG00000114299	Gm47791	protein_coding;	havana
ENSMUSG00000099771	Gm19257	processed_pseudogene;	havana
ENSMUSG00000102280	Gm36999	TEC;	havana
ENSMUSG00000100170	Gm28942	lincRNA;	havana
ENSMUSG00000100744	Gm17764	processed_pseudogene;	havana
ENSMUSG00000093782	Gm22396	miRNA;	ensembl
ENSMUSG00000026159	Agfg1	protein_coding;	ensembl_havana	1028.55	-0.061649	0.0702845	-1.08132	0.279555	0.659862	-0.0919597	0.0850441
ENSMUSG00000113880	A030005L19Rik	protein_coding;	havana
ENSMUSG00000113973	A030014E15Rik	protein_coding;	havana
ENSMUSG00000113846	Gm6217	protein_coding;	havana
ENSMUSG00000113084	A030003K21Rik	protein_coding;	havana
ENSMUSG00000113925	Gm7544	protein_coding;	havana
ENSMUSG00000114011	Gm47955	protein_coding;	havana
ENSMUSG00000113097	Gm47959	protein_coding;	havana
ENSMUSG00000101784	Gm7553	processed_pseudogene;	havana
ENSMUSG00000038496	Slc19a3	protein_coding;	ensembl_havana	20.8426	-0.131389	0.213789	-1.77245	0.0763203	0.362267	-0.634094	0.35775
ENSMUSG00000100432	Gm7539	processed_pseudogene;	havana
ENSMUSG00000100190	Krtap28-10	protein_coding;	havana
ENSMUSG00000113267	Gm47969	protein_coding;	havana
ENSMUSG00000104423	A030005K14Rik	protein_coding;	havana
ENSMUSG00000101315	Krtap28-13	protein_coding;	havana
ENSMUSG00000099691	Gm29518	processed_pseudogene;	havana
ENSMUSG00000026166	Ccl20	protein_coding;	ensembl_havana
ENSMUSG00000101173	Gm29519	processed_pseudogene;	havana
ENSMUSG00000053161	Daw1	protein_coding;	ensembl_havana
ENSMUSG00000101896	Gm6244	processed_pseudogene;	havana
ENSMUSG00000084443	n-R5s214	rRNA;	ensembl
ENSMUSG00000031297	Slc7a3	protein_coding;	ensembl_havana	92.1902	-2.39048	0.396805	-6.6127	3.77377e-11	1.02406e-08	-2.66309	0.402723
ENSMUSG00000079140	Gm6374	processed_pseudogene;	havana	4.62552	-0.0206424	0.189117	-0.455901	0.648461	0.882753	-0.347188	0.761543
ENSMUSG00000104374	Gm37517	TEC;	havana
ENSMUSG00000104219	Gm37989	TEC;	havana
ENSMUSG00000100580	4933436I20Rik	lincRNA;	havana
ENSMUSG00000094946	Gm25754	miRNA;	ensembl
ENSMUSG00000077736	Gm24555	snoRNA;	ensembl
ENSMUSG00000045658	Pid1	protein_coding;	ensembl_havana	519.741	-0.00672915	0.108213	-0.110296	0.912174	0.97665	-0.0211503	0.191759
ENSMUSG00000102750	Gm37058	TEC;	havana
ENSMUSG00000101934	Gm18304	processed_pseudogene;	havana
ENSMUSG00000098851	Mir6353	miRNA;	mirbase
ENSMUSG00000036766	Dner	protein_coding;	ensembl_havana	1.66799	-0.00991267	0.227973	-0.325793	0.744581	0.919432	-0.549793	1.68755
ENSMUSG00000104396	Gm37959	TEC;	havana
ENSMUSG00000102481	Gm37925	TEC;	havana
ENSMUSG00000093254	Mir5126	miRNA;	mirbase
ENSMUSG00000026219	Trip12	protein_coding;	ensembl_havana	3618.55	0.0203292	0.0860474	0.329866	0.741501	0.917971	0.0394899	0.119715
ENSMUSG00000103505	Gm38374	TEC;	havana
ENSMUSG00000104503	Gm37738	TEC;	havana
ENSMUSG00000073633	Fbxo36	protein_coding;	ensembl_havana	70.6154	-0.182611	0.169854	-2.23768	0.0252417	0.19262	-0.448897	0.200608
ENSMUSG00000026220	Slc16a14	protein_coding;	ensembl_havana	12.7982	0.0263835	0.162632	0.507411	0.611866	0.867246	0.246135	0.48508
ENSMUSG00000096802	Gm15433	processed_pseudogene;	ensembl_havana	2.34624	0.0250027	0.21718	0.646267	0.518106	0.820035	0.739575	1.14438
ENSMUSG00000099693	Gm29284	unprocessed_pseudogene;	havana
ENSMUSG00000052477	C130026I21Rik	protein_coding;	ensembl_havana	20.4659	0.0562038	0.159021	0.960169	0.33697	0.707022	0.353662	0.368333
ENSMUSG00000064281	Rpl19-ps1	processed_pseudogene;	ensembl_havana	2.66521	-0.0307214	0.200873	-0.684575	0.493612	0.806771	-0.56775	0.829346
ENSMUSG00000098842	Gm27907	miRNA;	ensembl
ENSMUSG00000061852	Gm7582	unprocessed_pseudogene;	ensembl_havana
ENSMUSG00000089976	Gm2389	unprocessed_pseudogene;	havana
ENSMUSG00000101279	Gm18342	unprocessed_pseudogene;	havana
ENSMUSG00000089844	A530032D15Rik	protein_coding;	ensembl_havana
ENSMUSG00000073631	Gm10553	protein_coding;	ensembl
ENSMUSG00000072109	A530040E14Rik	antisense;	ensembl_havana	1.91149	0.0364499	0.233084	0.945055	0.344631	0.712379	1.16782	1.23571
ENSMUSG00000090128	Gm16038	unprocessed_pseudogene;	havana
ENSMUSG00000091199	Gm2619	transcribed_unprocessed_pseudogene;	havana	22.8328	0.34256	0.345084	2.73137	0.00630713	0.0817963	0.93432	0.34207
ENSMUSG00000089716	Gm6264	transcribed_unprocessed_pseudogene;	havana
ENSMUSG00000079457	Gm7609	transcribed_unprocessed_pseudogene;	ensembl_havana	20.5237	0.132184	0.261411	1.83144	0.0670354	0.338294	0.942064	0.514385
ENSMUSG00000090252	Gm16028	antisense;	havana
ENSMUSG00000079455	Gm16026	transcribed_unprocessed_pseudogene;	havana
ENSMUSG00000089652	Gm16025	lincRNA;	havana	1.1313	-0.00266384	0.21217	-0.074519	0.940597	0.985289	-0.0937672	1.2583
ENSMUSG00000089937	Gm7281	unprocessed_pseudogene;	havana
ENSMUSG00000096292	Gm2666	processed_pseudogene;	havana
ENSMUSG00000101751	Gm2427	unprocessed_pseudogene;	havana
ENSMUSG00000089714	Gm16092	lincRNA;	havana	5.96475	0.0219996	0.20331	0.525972	0.598907	0.86082	0.496663	0.944276
ENSMUSG00000090186	Gm7592	transcribed_unprocessed_pseudogene;	havana	3.66271	0.0521478	0.222769	1.09507	0.273485	0.655534	0.927347	0.846836
ENSMUSG00000094127	G530012D18Rik	protein_coding;	ensembl
ENSMUSG00000070034	Sp110	protein_coding;	ensembl_havana	228.809	0.200986	0.187292	2.33166	0.0197184	0.16833	0.494832	0.212223
ENSMUSG00000090103	Gm16094	antisense;	havana
ENSMUSG00000070031	Sp140	protein_coding;	ensembl_havana	84.8734	0.122909	0.165288	1.70861	0.0875239	0.385053	0.430768	0.252116
ENSMUSG00000073628	Gm10552	antisense;	ensembl_havana
ENSMUSG00000090246	Gm17017	antisense;	havana	4.65146	-0.189636	0.373609	-2.26527	0.0234959	0.184972	-1.53927	0.679509
ENSMUSG00000026222	Sp100	protein_coding;	ensembl_havana	1200.36	0.196371	0.159407	2.39533	0.0166055	0.15177	0.425543	0.177655
ENSMUSG00000064414	n-R5s215	rRNA;	ensembl
ENSMUSG00000052760	A630001G21Rik	protein_coding;	ensembl_havana	181.923	0.0682856	0.139916	1.09246	0.274631	0.65608	0.290608	0.266012
ENSMUSG00000098634	Mir8096	miRNA;	mirbase
ENSMUSG00000094834	Gm25472	miRNA;	ensembl
ENSMUSG00000100217	9930111H07Rik	lincRNA;	havana
ENSMUSG00000092932	Gm22906	misc_RNA;	ensembl
ENSMUSG00000036707	Cab39	protein_coding;	ensembl_havana	3225.12	-0.0712972	0.0965844	-1.11454	0.26505	0.646925	-0.153241	0.137493
ENSMUSG00000026223	Itm2c	protein_coding;	ensembl_havana	1567.04	0.0974466	0.0794005	1.60245	0.109056	0.428144	0.15636	0.0975756
ENSMUSG00000026224	4933407L21Rik	protein_coding;	ensembl_havana
ENSMUSG00000099767	Gm28884	antisense;	havana
ENSMUSG00000049608	Gpr55	protein_coding;	ensembl_havana
ENSMUSG00000100108	Gm28100	lincRNA;	havana
ENSMUSG00000099342	Gm18180	processed_pseudogene;	havana	10.8334	-0.0302865	0.165353	-0.580096	0.56185	0.841436	-0.285455	0.492082
ENSMUSG00000026226	Spata3	protein_coding;	ensembl_havana
ENSMUSG00000026227	2810459M11Rik	protein_coding;	ensembl_havana
ENSMUSG00000026229	Psmd1	protein_coding;	ensembl_havana	2424.65	0.0147138	0.105055	0.238731	0.811314	0.942324	0.0425823	0.178369
ENSMUSG00000077274	Gm22786	snoRNA;	ensembl
ENSMUSG00000026228	Htr2b	protein_coding;	ensembl_havana	12.4623	0.13133	0.23261	1.7851	0.0742459	0.357791	0.741482	0.415374
ENSMUSG00000103272	Gm37914	TEC;	havana
ENSMUSG00000094638	Gm21972	protein_coding;	havana	69.6991	-0.0953885	0.15474	-1.42789	0.153323	0.505152	-0.381611	0.267255
ENSMUSG00000062590	Armc9	protein_coding;	ensembl_havana	108.436	-0.0570125	0.103236	-0.896919	0.369762	0.730164	-0.143188	0.159644
ENSMUSG00000087538	Gm16341	antisense;	havana	3.60702	0.00910932	0.214064	0.25515	0.798607	0.938644	0.32448	1.27172
ENSMUSG00000079445	B3gnt7	protein_coding;	ensembl_havana	8.93032	0.0315792	0.199144	0.693385	0.488068	0.805056	0.555281	0.800826
ENSMUSG00000099644	Gm28626	antisense;	havana
ENSMUSG00000091806	Gm5258	processed_pseudogene;	ensembl_havana
ENSMUSG00000101853	Gm28627	processed_pseudogene;	havana
ENSMUSG00000026234	Ncl	protein_coding;	ensembl_havana	6876.88	-0.282983	0.13201	-3.40328	0.00066581	0.0160927	-0.410207	0.120533
ENSMUSG00000064837	Snora75	snoRNA;	ensembl
ENSMUSG00000104627	Mir3535	miRNA;	mirbase
ENSMUSG00000064696	Gm24148	snoRNA;	ensembl
ENSMUSG00000064823	Snord82	snoRNA;	ensembl
ENSMUSG00000073627	C130036L24Rik	processed_transcript;	ensembl_havana	20.8298	-0.00174852	0.139526	-0.0322288	0.97429	0.993616	-0.0115626	0.358767
ENSMUSG00000110510	Gm45908	processed_pseudogene;	havana	3.53739	-0.0667569	0.258901	-1.4184	0.156073	0.509436	-1.45349	1.02474
ENSMUSG00000026237	Nmur1	protein_coding;	ensembl_havana
ENSMUSG00000036574	Tex44	protein_coding;	ensembl_havana
ENSMUSG00000101328	Rpl30-ps6	processed_pseudogene;	havana
ENSMUSG00000026238	Ptma	protein_coding;	ensembl_havana	1914.68	-0.000711701	0.102917	-0.0115258	0.990804	0.997599	-0.00197702	0.171531
ENSMUSG00000026239	Pde6d	protein_coding;	ensembl_havana	653.31	-0.0941318	0.0733593	-1.60994	0.10741	0.425414	-0.1414	0.0878293
ENSMUSG00000102927	Gm37152	TEC;	havana
ENSMUSG00000026240	Cops7b	protein_coding;	ensembl_havana	281.835	-0.0361841	0.0921397	-0.578519	0.562914	0.842299	-0.0774411	0.133861
ENSMUSG00000084468	Gm22955	miRNA;	ensembl
ENSMUSG00000103609	Gm37022	TEC;	havana
ENSMUSG00000026241	Nppc	protein_coding;	ensembl_havana
ENSMUSG00000053333	Dis3l2	protein_coding;	ensembl_havana	282.257	0.0540132	0.101636	0.851647	0.39441	0.74435	0.132996	0.156163
ENSMUSG00000100225	Gm29097	processed_pseudogene;	havana
ENSMUSG00000100768	Gm29055	sense_intronic;	havana
ENSMUSG00000104121	Gm37485	TEC;	havana
ENSMUSG00000102383	Gm38142	TEC;	havana
ENSMUSG00000104400	Gm38010	TEC;	havana
ENSMUSG00000102293	Gm37541	TEC;	havana
ENSMUSG00000102649	Gm38021	TEC;	havana
ENSMUSG00000084106	Gm6136	processed_pseudogene;	havana	19.5202	-0.0467965	0.153242	-0.817466	0.413662	0.759165	-0.299149	0.365947
ENSMUSG00000102571	Gm37967	TEC;	havana
ENSMUSG00000099401	Gm28375	antisense;	havana
ENSMUSG00000102956	Gm37017	TEC;	havana
ENSMUSG00000103984	Gm37447	TEC;	havana
ENSMUSG00000101940	Akp-ps1	transcribed_unprocessed_pseudogene;	havana	6.68988	-0.0306745	0.195744	-0.665576	0.505682	0.812844	-0.511842	0.769022
ENSMUSG00000101625	Gm29371	lincRNA;	havana
ENSMUSG00000026246	Alppl2	protein_coding;	ensembl_havana
ENSMUSG00000079440	Alpi	protein_coding;	ensembl_havana
ENSMUSG00000100940	Gm29372	processed_pseudogene;	havana
ENSMUSG00000036500	Akp3	protein_coding;	ensembl_havana
ENSMUSG00000099839	Gm29374	lincRNA;	havana
ENSMUSG00000026247	Ecel1	protein_coding;	ensembl_havana
ENSMUSG00000036480	Prss56	protein_coding;	ensembl_havana
ENSMUSG00000026251	Chrnd	protein_coding;	ensembl_havana
ENSMUSG00000026253	Chrng	protein_coding;	ensembl_havana
ENSMUSG00000026254	Eif4e2	protein_coding;	ensembl_havana	1181.44	0.00399449	0.0682919	0.0712946	0.943163	0.986211	0.00593414	0.083234
ENSMUSG00000088318	Gm26187	snRNA;	ensembl
ENSMUSG00000026255	Efhd1	protein_coding;	ensembl_havana	127.263	0.637636	0.410573	3.41079	0.000647759	0.0158272	1.13026	0.331377
ENSMUSG00000089821	Efhd1os	antisense;	havana
ENSMUSG00000048000	Gigyf2	protein_coding;	ensembl_havana	1067.63	0.0402649	0.0718919	0.698557	0.484829	0.80294	0.062108	0.088909
ENSMUSG00000095281	Gm22549	snRNA;	ensembl
ENSMUSG00000079436	Kcnj13	protein_coding;	ensembl_havana
ENSMUSG00000089613	Gm23504	snRNA;	ensembl
ENSMUSG00000026258	3110079O15Rik	protein_coding;	ensembl_havana
ENSMUSG00000026259	Ngef	protein_coding;	ensembl_havana	17.7205	0.00570667	0.153121	0.110506	0.912008	0.97665	0.0500606	0.453014
ENSMUSG00000079434	Neu2	protein_coding;	ensembl_havana	2.2615	-0.0121364	0.214746	-0.33724	0.735936	0.916275	-0.425203	1.26083
ENSMUSG00000091123	Gm17181	processed_pseudogene;	havana
ENSMUSG00000090994	Gm6153	processed_pseudogene;	havana
ENSMUSG00000026288	Inpp5d	protein_coding;	ensembl_havana	533.205	-0.0182914	0.114609	-0.304209	0.760968	0.926332	-0.0658786	0.216557
ENSMUSG00000026289	Atg16l1	protein_coding;	ensembl_havana	839.325	0.00454543	0.0899163	0.0732811	0.941582	0.985423	0.00954984	0.130318
ENSMUSG00000087968	Gm25395	scaRNA;	ensembl
ENSMUSG00000089281	Scarna6	scaRNA;	ensembl
ENSMUSG00000056055	Sag	protein_coding;	ensembl_havana	14.4438	0.0571367	0.180519	1.01492	0.310142	0.684575	0.485125	0.477991
ENSMUSG00000070738	Dgkd	protein_coding;	ensembl_havana	1019.54	0.131751	0.0908615	2.03019	0.0423372	0.263376	0.223879	0.110275
ENSMUSG00000101942	Gm19582	antisense;	havana
ENSMUSG00000103996	4833421G17Rik	TEC;	havana
ENSMUSG00000103591	Gm38365	TEC;	havana
ENSMUSG00000005501	Usp40	protein_coding;	ensembl_havana	862.878	-0.0135487	0.0784052	-0.226332	0.820943	0.946009	-0.0232146	0.102569
ENSMUSG00000095942	Gm25198	miRNA;	ensembl
ENSMUSG00000084021	Gm5832	processed_pseudogene;	havana
ENSMUSG00000083478	Gm15375	unprocessed_pseudogene;	havana
ENSMUSG00000090165	Ugt1a10	protein_coding;	ensembl_havana
ENSMUSG00000092220	Gm20528	processed_transcript;	havana
ENSMUSG00000090175	Ugt1a9	protein_coding;	ensembl_havana
ENSMUSG00000089675	Ugt1a8	protein_coding;	havana
ENSMUSG00000090124	Ugt1a7c	protein_coding;	ensembl_havana
ENSMUSG00000082837	Gm15373	unprocessed_pseudogene;	havana
ENSMUSG00000090145	Ugt1a6b	protein_coding;	ensembl_havana
ENSMUSG00000084195	Gm15372	unprocessed_pseudogene;	havana
ENSMUSG00000081261	Gm15370	unprocessed_pseudogene;	havana
ENSMUSG00000054545	Ugt1a6a	protein_coding;	havana
ENSMUSG00000081602	Gm15369	unprocessed_pseudogene;	havana
ENSMUSG00000082513	Gm15374	unprocessed_pseudogene;	havana
ENSMUSG00000082677	Gm15371	unprocessed_pseudogene;	havana
ENSMUSG00000089943	Ugt1a5	protein_coding;	ensembl_havana
ENSMUSG00000081488	Gm15368	unprocessed_pseudogene;	havana
ENSMUSG00000083277	Gm15376	unprocessed_pseudogene;	havana
ENSMUSG00000090171	Ugt1a2	protein_coding;	ensembl_havana
ENSMUSG00000081984	Dnajb3	protein_coding;	ensembl_havana
ENSMUSG00000089960	Ugt1a1	protein_coding;	ensembl_havana
ENSMUSG00000079429	Mroh2a	protein_coding;	ensembl_havana
ENSMUSG00000044783	Hjurp	protein_coding;	ensembl_havana	1099.51	0.0637277	0.105189	0.996629	0.318945	0.691913	0.16182	0.162367
ENSMUSG00000036251	Trpm8	protein_coding;	ensembl_havana
ENSMUSG00000085420	4930453O03Rik	antisense;	havana
ENSMUSG00000026295	Spp2	protein_coding;	ensembl_havana
ENSMUSG00000099553	Gm29538	lincRNA;	havana
ENSMUSG00000100908	Gm28888	lincRNA;	havana
ENSMUSG00000062310	Glrp1	protein_coding;	ensembl_havana	28.2137	-0.391722	0.333416	-2.90805	0.00363692	0.0556775	-0.87273	0.300109
ENSMUSG00000100798	Gm19589	lincRNA;	havana
ENSMUSG00000104057	Gm38130	TEC;	havana
ENSMUSG00000100367	Gm29336	lincRNA;	havana
ENSMUSG00000049866	Arl4c	protein_coding;	ensembl_havana	286.129	-0.00690387	0.0902524	-0.111241	0.911425	0.97665	-0.014593	0.131184
ENSMUSG00000101736	Gm29335	processed_pseudogene;	havana
ENSMUSG00000097398	Platr5	lincRNA;	havana
ENSMUSG00000099848	Gm29337	lincRNA;	havana
ENSMUSG00000101333	Gm4753	processed_pseudogene;	havana
ENSMUSG00000099378	1700067G17Rik	lincRNA;	havana
ENSMUSG00000099544	Gm18699	processed_pseudogene;	havana
ENSMUSG00000036206	Sh3bp4	protein_coding;	ensembl_havana	430.074	0.0220186	0.0951173	0.352764	0.724266	0.912657	0.0508343	0.144103
ENSMUSG00000102700	Gm38312	TEC;	havana
ENSMUSG00000102083	Gm5259	processed_pseudogene;	havana
ENSMUSG00000101288	Gm28342	lincRNA;	havana
ENSMUSG00000099938	C030007H22Rik	lincRNA;	havana
ENSMUSG00000055013	Agap1	protein_coding;	ensembl_havana	1231.31	-0.694461	0.0997862	-7.24187	4.42527e-13	1.61748e-10	-0.724238	0.100007
ENSMUSG00000104114	Gm37297	TEC;	havana
ENSMUSG00000088371	Gm25180	rRNA;	ensembl
ENSMUSG00000101662	Gm28499	sense_intronic;	havana
ENSMUSG00000102009	4933400F21Rik	processed_transcript;	havana
ENSMUSG00000088775	Gm26037	misc_RNA;	ensembl
ENSMUSG00000103252	Gm37521	TEC;	havana
ENSMUSG00000034486	Gbx2	protein_coding;	ensembl_havana
ENSMUSG00000092627	D130058E05Rik	processed_transcript;	havana
ENSMUSG00000067081	Asb18	protein_coding;	ensembl_havana	571.58	0.644394	0.194341	4.40143	1.07538e-05	0.000629416	0.75822	0.172267
ENSMUSG00000026301	Iqca	protein_coding;	ensembl_havana
ENSMUSG00000100850	4930434B07Rik	lincRNA;	havana
ENSMUSG00000044337	Ackr3	protein_coding;	ensembl_havana	1702.06	0.73874	0.129531	6.10272	1.0428e-09	2.17169e-07	0.79063	0.129554
ENSMUSG00000104087	Gm38277	TEC;	havana
ENSMUSG00000101951	Gm28721	lincRNA;	havana
ENSMUSG00000101028	Gm28723	lincRNA;	havana	8.03916	-0.0427783	0.191839	-0.848574	0.396119	0.745849	-0.542878	0.639754
ENSMUSG00000098368	Gm27648	rRNA;	ensembl
ENSMUSG00000101997	Gm28722	lincRNA;	havana
ENSMUSG00000103292	Gm35048	TEC;	havana
ENSMUSG00000034432	Cops8	protein_coding;	ensembl_havana	1624.54	0.0114599	0.0901891	0.184604	0.85354	0.957466	0.0241565	0.130856
ENSMUSG00000056128	Gm9991	lincRNA;	ensembl_havana
ENSMUSG00000048126	Col6a3	protein_coding;	ensembl_havana	1346.36	0.345897	0.215242	3.12876	0.00175544	0.0331295	0.575547	0.183954
ENSMUSG00000103061	Gm36970	TEC;	havana
ENSMUSG00000103978	4930474B08Rik	TEC;	havana
ENSMUSG00000026303	Mlph	protein_coding;	ensembl_havana	59.3028	-0.0759796	0.140663	-1.19157	0.233429	0.612201	-0.305837	0.256667
ENSMUSG00000090550	Prlh	protein_coding;	ensembl_havana
ENSMUSG00000026304	Rab17	protein_coding;	ensembl_havana	25.3698	0.120058	0.201174	1.67812	0.0933229	0.397158	0.584265	0.348166
ENSMUSG00000100791	Gm28199	lincRNA;	havana
ENSMUSG00000026305	Lrrfip1	protein_coding;	ensembl_havana	2408.82	0.0389694	0.0931414	0.621751	0.534106	0.828928	0.0846354	0.136124
ENSMUSG00000070732	Rbm44	protein_coding;	ensembl_havana	2.47572	0.0350573	0.232972	0.923193	0.355907	0.7204	1.16658	1.26364
ENSMUSG00000100018	Gm7776	processed_pseudogene;	havana
ENSMUSG00000034353	Ramp1	protein_coding;	ensembl_havana	142.34	-0.174488	0.168911	-2.17084	0.0299429	0.213786	-0.445708	0.205316
ENSMUSG00000034343	Ube2f	protein_coding;	ensembl_havana	1059.39	-0.0515507	0.0793058	-0.854475	0.392842	0.743225	-0.0875124	0.102417
ENSMUSG00000083064	Gm7785	processed_pseudogene;	havana	2.25357	-0.01622	0.210143	-0.422518	0.672647	0.894085	-0.472985	1.11944
ENSMUSG00000097285	Gm26683	lincRNA;	ensembl
ENSMUSG00000026307	Scly	protein_coding;	ensembl_havana	362.1	0.149862	0.100755	2.20474	0.0274721	0.202563	0.265154	0.120265
ENSMUSG00000090322	Gm17090	antisense;	havana
ENSMUSG00000049515	Espnl	protein_coding;	ensembl_havana	3.98043	0.0915295	0.26755	1.61522	0.106264	0.422931	1.28534	0.795773
ENSMUSG00000026308	Klhl30	protein_coding;	ensembl_havana	1027.33	0.328217	0.188627	3.2028	0.001361	0.027543	0.521146	0.162716
ENSMUSG00000047443	Erfe	protein_coding;	ensembl_havana	4.10705	0.000629617	0.199995	0.0158249	0.987374	0.996948	0.0159085	1.00528
ENSMUSG00000026309	Ilkap	protein_coding;	ensembl_havana	1027.07	-0.0282961	0.0830404	-0.463009	0.643358	0.880793	-0.0519224	0.112141
ENSMUSG00000100253	1700020N18Rik	lincRNA;	havana
ENSMUSG00000067071	Hes6	protein_coding;	ensembl_havana	305.478	-0.128304	0.0977273	-1.93046	0.0535494	0.299662	-0.235856	0.122176
ENSMUSG00000055866	Per2	protein_coding;	ensembl_havana	268.898	-0.992224	0.64018	-3.71579	0.000202569	0.0065833	-1.77307	0.477173
ENSMUSG00000101911	Gm28381	processed_pseudogene;	havana
ENSMUSG00000100151	Gm28382	lincRNA;	havana
ENSMUSG00000101958	Gm19085	processed_pseudogene;	havana
ENSMUSG00000034292	Traf3ip1	protein_coding;	ensembl_havana	187.362	0.0850313	0.100479	1.3091	0.190499	0.558125	0.185916	0.142017
ENSMUSG00000026311	Asb1	protein_coding;	ensembl_havana	442.346	-0.0461022	0.0952981	-0.731929	0.464212	0.792482	-0.102931	0.140629
ENSMUSG00000101705	Gm28380	lincRNA;	havana
ENSMUSG00000100980	Gm29100	antisense;	havana
ENSMUSG00000007805	Twist2	protein_coding;	ensembl_havana	27.3137	0.0799879	0.18301	1.28649	0.198272	0.568624	0.514004	0.39954
ENSMUSG00000101414	Gm29101	sense_intronic;	havana
ENSMUSG00000102745	Gm37600	TEC;	havana
ENSMUSG00000026313	Hdac4	protein_coding;	ensembl_havana	503.761	0.0489059	0.107509	0.777414	0.436914	0.775303	0.136819	0.175992
ENSMUSG00000103101	Gm37048	TEC;	havana
ENSMUSG00000096941	Gm26720	lincRNA;	ensembl
ENSMUSG00000102565	Gm37036	TEC;	havana
ENSMUSG00000101265	Gm29099	lincRNA;	havana
ENSMUSG00000101522	Gm7837	processed_pseudogene;	havana
ENSMUSG00000026260	Ndufa10	protein_coding;	ensembl_havana	11013.3	-0.0024136	0.0905365	-0.0388828	0.968984	0.99273	-0.00513418	0.132042
ENSMUSG00000098288	Mir6900	miRNA;	mirbase
ENSMUSG00000067064	Olfr1416	protein_coding;	ensembl_havana
ENSMUSG00000057464	Olfr1415	protein_coding;	ensembl_havana
ENSMUSG00000042849	Olfr1414	protein_coding;	ensembl_havana
ENSMUSG00000058904	Olfr1413	protein_coding;	ensembl_havana
ENSMUSG00000097001	1700054K02Rik	antisense;	havana
ENSMUSG00000099363	Gm28478	unprocessed_pseudogene;	havana
ENSMUSG00000046300	Olfr1412	protein_coding;	ensembl_havana
ENSMUSG00000107778	Gm44098	unprocessed_pseudogene;	havana
ENSMUSG00000062497	Olfr1411	protein_coding;	ensembl_havana
ENSMUSG00000108131	Gm44099	unprocessed_pseudogene;	havana
ENSMUSG00000063583	Olfr1410	protein_coding;	ensembl_havana
ENSMUSG00000061616	Olfr12	protein_coding;	ensembl_havana
ENSMUSG00000073616	Cops9	protein_coding;	ensembl_havana	1335.05	-0.0753659	0.0950906	-1.17818	0.238724	0.617585	-0.156534	0.13286
ENSMUSG00000044055	Otos	protein_coding;	ensembl_havana
ENSMUSG00000100546	Gm29483	lincRNA;	havana	3.92959	-0.0175883	0.189712	-0.394856	0.692949	0.902055	-0.310488	0.786334
ENSMUSG00000099665	Gm29482	lincRNA;	havana
ENSMUSG00000100781	Gm29481	antisense;	havana	4.47138	0.0542444	0.22262	1.11899	0.263145	0.645076	0.919366	0.821605
ENSMUSG00000034220	Gpc1	protein_coding;	ensembl_havana	8168	0.02202	0.101118	0.35392	0.723399	0.9124	0.0577349	0.16313
ENSMUSG00000101995	Gm29480	antisense;	havana
ENSMUSG00000065470	Mir149	miRNA;	mirbase
ENSMUSG00000034212	Ankmy1	protein_coding;	ensembl_havana	5.1891	0.00351885	0.196035	0.0856431	0.93175	0.981903	0.0800068	0.934189
ENSMUSG00000047067	Dusp28	protein_coding;	ensembl_havana	315.907	-0.0364886	0.0935851	-0.582433	0.560275	0.840595	-0.0802184	0.13773
ENSMUSG00000097251	5033417F24Rik	antisense;	havana	14.7719	0.0194452	0.161851	0.380564	0.703527	0.904731	0.189959	0.499152
ENSMUSG00000026269	Rnpepl1	protein_coding;	ensembl_havana	1445.7	-0.0471193	0.0661322	-0.856361	0.391798	0.743225	-0.0674191	0.0787274
ENSMUSG00000100632	9430060I03Rik	antisense;	havana
ENSMUSG00000026270	Capn10	protein_coding;	ensembl_havana	160.123	-0.188402	0.122035	-2.52286	0.0116404	0.121489	-0.34077	0.135073
ENSMUSG00000026271	Gpr35	protein_coding;	ensembl_havana	37.7577	0.0556585	0.16653	0.966278	0.333905	0.704055	0.393275	0.407
ENSMUSG00000100021	Gm18697	processed_pseudogene;	havana
ENSMUSG00000045091	Aqp12	protein_coding;	ensembl_havana
ENSMUSG00000014602	Kif1a	protein_coding;	ensembl_havana	51.0706	0.000280987	0.14964	0.0053801	0.995707	0.999362	0.00230669	0.428745
ENSMUSG00000101378	Gm28086	lincRNA;	havana
ENSMUSG00000026272	Agxt	protein_coding;	ensembl_havana
ENSMUSG00000034159	2310007B03Rik	protein_coding;	ensembl_havana
ENSMUSG00000084989	Crocc2	protein_coding;	havana	4.39866	0.0542764	0.269953	1.42958	0.152838	0.504763	2.09377	1.46461
ENSMUSG00000047793	Sned1	protein_coding;	ensembl_havana	452.955	0.215482	0.174993	2.48917	0.0128043	0.128258	0.465023	0.186819
ENSMUSG00000098997	Mir6901	miRNA;	mirbase
ENSMUSG00000026273	Mterf4	protein_coding;	ensembl_havana	297.922	0.0405332	0.0969341	0.644691	0.519127	0.820757	0.0943753	0.146388
ENSMUSG00000101172	Gm28535	antisense;	havana	3.07571	-0.001236	0.191441	-0.0291643	0.976734	0.994484	-0.025217	0.864653
ENSMUSG00000100351	Gm7867	processed_pseudogene;	havana
ENSMUSG00000026274	Pask	protein_coding;	ensembl_havana	20.6604	0.0469329	0.154887	0.822386	0.410857	0.757588	0.307572	0.374
ENSMUSG00000026275	Ppp1r7	protein_coding;	ensembl_havana	783.38	-0.133775	0.0716375	-2.31245	0.0207528	0.172946	-0.188331	0.0814423
ENSMUSG00000106302	Mir6902	miRNA;	mirbase
ENSMUSG00000098689	Mir6345	miRNA;	mirbase
ENSMUSG00000064389	Gm26446	snRNA;	ensembl
ENSMUSG00000034107	Ano7	protein_coding;	ensembl_havana
ENSMUSG00000034088	Hdlbp	protein_coding;	ensembl_havana	12021.9	0.00599282	0.109649	0.0986547	0.921412	0.979066	0.0195106	0.197766
ENSMUSG00000090489	Gm17415	processed_pseudogene;	havana
ENSMUSG00000026276	2002-09-01	protein_coding;	havana	15.1517	-0.0350674	0.163187	-0.655415	0.5122	0.816948	-0.301469	0.459967
ENSMUSG00000116048	2002-09-01	protein_coding;	ensembl_havana
ENSMUSG00000034066	Farp2	protein_coding;	ensembl_havana	587.357	0.0748997	0.0939003	1.17393	0.240423	0.619121	0.152938	0.130279
ENSMUSG00000103854	Gm37250	TEC;	havana
ENSMUSG00000026277	Stk25	protein_coding;	ensembl_havana	1602.97	0.0552107	0.0623662	1.04102	0.297866	0.67526	0.0754729	0.0724988
ENSMUSG00000100927	Gm28536	antisense;	havana
ENSMUSG00000026278	Bok	protein_coding;	ensembl_havana	112.495	0.014719	0.127578	0.257204	0.797022	0.938291	0.0725121	0.281925
ENSMUSG00000026279	Thap4	protein_coding;	ensembl_havana	819.108	-0.0798903	0.0791064	-1.31983	0.186891	0.552163	-0.130935	0.0992056
ENSMUSG00000101952	Gm10550	antisense;	havana	1.35221	-0.017647	0.217771	-0.486807	0.626395	0.873529	-0.615682	1.26473
ENSMUSG00000026280	Atg4b	protein_coding;	ensembl_havana	655.324	-0.0472817	0.0704232	-0.828983	0.407114	0.754496	-0.0712854	0.0859914
ENSMUSG00000026281	Dtymk	protein_coding;	ensembl_havana	363.858	0.0704445	0.0917314	1.11178	0.266233	0.648034	0.14057	0.126437
ENSMUSG00000026283	Ing5	protein_coding;	ensembl_havana	330.037	-0.0390108	0.0894529	-0.625887	0.531389	0.827343	-0.0791865	0.126519
ENSMUSG00000088961	Gm22089	snRNA;	ensembl
ENSMUSG00000073609	D2hgdh	protein_coding;	ensembl_havana	449.061	-0.0215366	0.0787376	-0.359049	0.719559	0.910906	-0.0369961	0.103039
ENSMUSG00000094651	Gal3st2	protein_coding;	ensembl_havana	4.84334	0.000168064	0.18473	0.00379787	0.99697	0.999985	0.00292874	0.771153
ENSMUSG00000101660	Gm18666	unprocessed_pseudogene;	havana	8.85762	0.00320284	0.179383	0.0700699	0.944138	0.986495	0.0492843	0.703359
ENSMUSG00000093805	Gal3st2b	protein_coding;	ensembl_havana	59.6893	0.0649552	0.147105	1.05817	0.289978	0.668475	0.314827	0.29752
ENSMUSG00000099624	Gm7889	unprocessed_pseudogene;	havana	22.9083	0.0577047	0.175699	1.01158	0.311737	0.685613	0.453329	0.448138
ENSMUSG00000073608	Gal3st2c	protein_coding;	ensembl_havana	184.303	0.196477	0.169416	2.35624	0.0184612	0.161748	0.449326	0.190697
ENSMUSG00000034000	Neu4	protein_coding;	ensembl_havana
ENSMUSG00000026285	Pdcd1	protein_coding;	ensembl_havana	2.594	0.181387	0.499652	2.71228	0.00668224	0.0846985	3.73193	1.37594
ENSMUSG00000100990	Gm7891	processed_pseudogene;	havana
ENSMUSG00000100347	Gm7895	processed_pseudogene;	havana	3.77999	0.00366882	0.188826	0.0849348	0.932313	0.981988	0.0700215	0.824415
ENSMUSG00000077413	Gm23389	snoRNA;	ensembl
ENSMUSG00000100518	4930440C22Rik	lincRNA;	havana
ENSMUSG00000089310	Gm23181	snoRNA;	ensembl
ENSMUSG00000099592	Gm5264	processed_pseudogene;	havana
ENSMUSG00000051185	Fam174a	protein_coding;	ensembl_havana	1045.44	-0.163415	0.0896986	-2.50542	0.0122306	0.125139	-0.254697	0.101658
ENSMUSG00000103973	BC055308	TEC;	havana
ENSMUSG00000081051	Gm15427	processed_pseudogene;	havana	113.188	-0.166701	0.178163	-2.08222	0.0373228	0.243516	-0.471978	0.226671
ENSMUSG00000040710	St8sia4	protein_coding;	ensembl_havana	487.062	0.0161439	0.109983	0.265053	0.790968	0.93657	0.0523389	0.197466
ENSMUSG00000103197	Gm37642	TEC;	havana
ENSMUSG00000100777	4930598F16Rik	lincRNA;	havana
ENSMUSG00000102718	Gm37761	TEC;	havana
ENSMUSG00000095955	Gm22360	snRNA;	ensembl
ENSMUSG00000100062	1700063A18Rik	lincRNA;	havana
ENSMUSG00000080345	Gm24586	miRNA;	ensembl
ENSMUSG00000096585	Gm22917	miRNA;	ensembl
ENSMUSG00000102658	Gm37076	TEC;	havana
ENSMUSG00000100336	Gm29601	lincRNA;	havana
ENSMUSG00000100589	4930533P14Rik	lincRNA;	havana
ENSMUSG00000095610	Gm26245	snRNA;	ensembl
ENSMUSG00000100362	Gm1833	processed_pseudogene;	havana
ENSMUSG00000077255	Gm26078	snoRNA;	ensembl
ENSMUSG00000040693	Slco4c1	protein_coding;	ensembl_havana
ENSMUSG00000097814	Panct2	antisense;	havana
ENSMUSG00000045463	Slco6b1	transcribed_unprocessed_pseudogene;	havana
ENSMUSG00000097480	Gm9499	processed_pseudogene;	havana
ENSMUSG00000100454	Gm28901	lincRNA;	havana
ENSMUSG00000044757	Gm6430	processed_pseudogene;	ensembl_havana	1.57293	-0.0119466	0.210997	-0.320869	0.74831	0.921081	-0.37786	1.17762
ENSMUSG00000026331	Slco6c1	protein_coding;	ensembl_havana
ENSMUSG00000100484	Gm7133	unprocessed_pseudogene;	havana
ENSMUSG00000101348	Gm7135	transcribed_unprocessed_pseudogene;	havana
ENSMUSG00000103179	Gm37171	TEC;	havana
ENSMUSG00000044768	D1Ertd622e	protein_coding;	ensembl_havana	165.228	-0.322222	0.200485	-3.08712	0.00202106	0.0364523	-0.540206	0.174987
ENSMUSG00000040648	Ppip5k2	protein_coding;	ensembl_havana	4791.15	-0.0138771	0.114409	-0.231312	0.817073	0.944125	-0.050214	0.217084
ENSMUSG00000026333	Gin1	protein_coding;	ensembl_havana	278.142	-0.169733	0.0934961	-2.54937	0.0107919	0.115862	-0.268251	0.105223
ENSMUSG00000026335	Pam	protein_coding;	ensembl_havana	16797.9	0.00029726	0.131267	0.00531039	0.995763	0.999362	0.00163466	0.307823
ENSMUSG00000104140	Gm37140	TEC;	havana
ENSMUSG00000089169	Gm25413	misc_RNA;	ensembl
ENSMUSG00000089782	Gm3531	processed_pseudogene;	havana
ENSMUSG00000089706	B230216N24Rik	processed_transcript;	havana
ENSMUSG00000096085	Gm24465	snRNA;	ensembl
ENSMUSG00000100182	1810006J02Rik	lincRNA;	havana	15.8071	0.0686487	0.199463	1.19877	0.230619	0.608841	0.63702	0.531396
ENSMUSG00000100711	Gm29461	lincRNA;	havana
ENSMUSG00000097608	Gm7952	processed_pseudogene;	havana
ENSMUSG00000099634	Gm29462	processed_pseudogene;	havana
ENSMUSG00000026336	Slco6d1	protein_coding;	ensembl_havana
ENSMUSG00000089791	Gm3555	processed_pseudogene;	havana
ENSMUSG00000096193	Gm26134	miRNA;	ensembl
ENSMUSG00000100009	Gm7967	lincRNA;	havana	5.27044	-0.0051359	0.186994	-0.117321	0.906606	0.97457	-0.0934876	0.796856
ENSMUSG00000099686	Gm29460	processed_pseudogene;	havana
ENSMUSG00000087804	Gm23434	snRNA;	ensembl
ENSMUSG00000099453	Gm18248	processed_pseudogene;	havana
ENSMUSG00000067028	Cntnap5b	protein_coding;	ensembl_havana
ENSMUSG00000082431	Tdpx-ps1	processed_pseudogene;	havana	12.6738	-0.0141248	0.151221	-0.268828	0.788062	0.936017	-0.115498	0.429636
ENSMUSG00000104104	Gm37877	TEC;	havana
ENSMUSG00000100662	Gm19029	processed_pseudogene;	havana
ENSMUSG00000087883	Gm23602	snoRNA;	ensembl
ENSMUSG00000099835	Gm29668	processed_pseudogene;	havana	17.1986	-0.063544	0.166172	-1.06821	0.285428	0.664761	-0.40551	0.379618
ENSMUSG00000100794	Gm29667	processed_pseudogene;	havana
ENSMUSG00000099427	Gm18700	processed_pseudogene;	havana
ENSMUSG00000099892	Gm18185	processed_pseudogene;	havana
ENSMUSG00000100977	Gm29334	processed_pseudogene;	havana
ENSMUSG00000077039	Gm25537	miRNA;	ensembl
ENSMUSG00000100684	Gm20268	lincRNA;	havana
ENSMUSG00000100088	Gm28801	processed_pseudogene;	havana
ENSMUSG00000100222	Psmb6-ps2	processed_pseudogene;	havana
ENSMUSG00000100065	Gm18969	processed_pseudogene;	havana
ENSMUSG00000100349	Gm28188	processed_pseudogene;	havana
ENSMUSG00000099375	Gm28187	lincRNA;	havana	4.71405	-0.00866334	0.193463	-0.205148	0.837456	0.951977	-0.180542	0.880054
ENSMUSG00000077295	Gm24122	snoRNA;	ensembl
ENSMUSG00000099770	Gm28623	unprocessed_pseudogene;	havana
ENSMUSG00000088510	Gm23036	snoRNA;	ensembl
ENSMUSG00000101890	Gm3116	unprocessed_pseudogene;	havana
ENSMUSG00000099989	Gm20281	processed_pseudogene;	havana
ENSMUSG00000087908	Gm22034	snoRNA;	ensembl
ENSMUSG00000100955	Gm18728	unprocessed_pseudogene;	havana
ENSMUSG00000088594	Gm23965	snoRNA;	ensembl
ENSMUSG00000099469	Gm29141	unprocessed_pseudogene;	havana
ENSMUSG00000102325	Gm37789	TEC;	havana
ENSMUSG00000101297	Gm18447	processed_pseudogene;	havana
ENSMUSG00000100059	Gm29140	processed_pseudogene;	havana
ENSMUSG00000088161	Gm23537	misc_RNA;	ensembl
ENSMUSG00000099464	Gm5260	processed_pseudogene;	havana
ENSMUSG00000100935	Gm29592	unprocessed_pseudogene;	havana
ENSMUSG00000099801	Gm29011	processed_pseudogene;	havana
ENSMUSG00000050840	Cdh20	protein_coding;	ensembl_havana	42.0887	0.0843483	0.170407	1.31748	0.187678	0.553301	0.445521	0.338162
ENSMUSG00000103991	Gm38031	TEC;	havana
ENSMUSG00000084704	n-R5s216	rRNA;	ensembl
ENSMUSG00000103060	Gm36969	TEC;	havana
ENSMUSG00000089866	Gm15699	antisense;	havana
ENSMUSG00000099669	Gm29012	lincRNA;	havana	2.9888	-0.00497852	0.218068	-0.147663	0.882609	0.966132	-0.20767	1.40638
ENSMUSG00000099702	Gm29013	unprocessed_pseudogene;	havana
ENSMUSG00000047496	Rnf152	protein_coding;	ensembl_havana	99.4135	0.00630782	0.115527	0.105903	0.91566	0.977677	0.0237042	0.223831
ENSMUSG00000099582	Gm29014	processed_pseudogene;	havana
ENSMUSG00000097482	Gm17634	antisense;	havana
ENSMUSG00000101214	Gm28403	sense_overlapping;	havana	15.5816	0.0502798	0.180146	0.922695	0.356166	0.72054	0.468886	0.50817
ENSMUSG00000067017	Gm3608	pseudogene;	ensembl	44.5499	0.0175012	0.192239	0.399004	0.68989	0.901062	0.327088	0.819761
ENSMUSG00000056536	Pign	protein_coding;	ensembl_havana	130.336	0.0868841	0.102036	1.33277	0.182608	0.545813	0.193005	0.144815
ENSMUSG00000100672	Gm28404	sense_intronic;	havana
ENSMUSG00000101219	Gm20302	processed_pseudogene;	havana	2.55467	-0.0582439	0.294345	-1.74527	0.0809384	0.370697	-3.29611	1.8886
ENSMUSG00000076999	Gm22426	miRNA;	ensembl
ENSMUSG00000101656	Gm8004	processed_pseudogene;	havana
ENSMUSG00000026319	2310035C23Rik	protein_coding;	ensembl_havana	608.548	-0.00809205	0.0764486	-0.136582	0.891362	0.969236	-0.0134676	0.0986046
ENSMUSG00000104044	Gm37566	TEC;	havana
ENSMUSG00000101330	Gm10193	processed_pseudogene;	havana
ENSMUSG00000026321	Tnfrsf11a	protein_coding;	ensembl_havana	164.083	0.151456	0.163678	1.97846	0.0478765	0.281321	0.428657	0.216662
ENSMUSG00000102690	Gm37779	TEC;	havana
ENSMUSG00000089206	Gm26214	snRNA;	ensembl
ENSMUSG00000099448	Gm18801	processed_pseudogene;	havana
ENSMUSG00000099843	Gm7160	lincRNA;	havana	96.6969	-0.0204493	0.107306	-0.332625	0.739417	0.917103	-0.0617919	0.18577
ENSMUSG00000038866	Zcchc2	protein_coding;	ensembl_havana	437.753	-0.0471618	0.0826695	-0.770609	0.440939	0.777284	-0.0846283	0.10982
ENSMUSG00000102501	Gm37372	TEC;	havana
ENSMUSG00000097612	Gm26509	processed_pseudogene;	havana
ENSMUSG00000101583	Gm20753	lincRNA;	havana	29.1251	0.0516774	0.156351	0.893073	0.371818	0.731179	0.328862	0.368237
ENSMUSG00000044340	Phlpp1	protein_coding;	ensembl_havana	629.308	0.176228	0.0978557	2.58879	0.00963148	0.108243	0.282704	0.109203
ENSMUSG00000103291	Gm38235	TEC;	havana
ENSMUSG00000100247	A530053M12Rik	lincRNA;	havana
ENSMUSG00000099604	Gm6651	processed_pseudogene;	havana
ENSMUSG00000057329	Bcl2	protein_coding;	ensembl_havana	646.14	0.824969	0.164942	5.53677	3.08092e-08	4.14882e-06	0.91169	0.164661
ENSMUSG00000054006	D630008O14Rik	antisense;	ensembl_havana
ENSMUSG00000098344	Mir3473f	miRNA;	mirbase
ENSMUSG00000103348	Gm37053	TEC;	havana
ENSMUSG00000009905	Kdsr	protein_coding;	ensembl_havana	311.339	-0.164552	0.136168	-2.18623	0.0287987	0.208229	-0.359264	0.16433
ENSMUSG00000009907	Vps4b	protein_coding;	ensembl_havana	1000.55	-0.116607	0.0706726	-2.03314	0.0420382	0.262062	-0.166021	0.0816572
ENSMUSG00000067006	Serpinb5	protein_coding;	ensembl_havana
ENSMUSG00000083613	Pou2f3-rs1	processed_pseudogene;	havana
ENSMUSG00000059956	Serpinb12	protein_coding;	ensembl_havana
ENSMUSG00000048775	Serpinb13	protein_coding;	ensembl_havana
ENSMUSG00000084228	Gm8080	unprocessed_pseudogene;	havana
ENSMUSG00000044594	Serpinb3a	protein_coding;	ensembl_havana
ENSMUSG00000058017	Serpinb3d	protein_coding;	ensembl_havana
ENSMUSG00000083884	Gm15388	processed_pseudogene;	havana
ENSMUSG00000073602	Serpinb3b	protein_coding;	ensembl_havana
ENSMUSG00000080729	Gm8084	unprocessed_pseudogene;	havana
ENSMUSG00000081114	Gm15390	processed_pseudogene;	havana
ENSMUSG00000073601	Serpinb3c	protein_coding;	ensembl_havana
ENSMUSG00000084189	Gm8089	unprocessed_pseudogene;	havana
ENSMUSG00000026327	Serpinb11	protein_coding;	ensembl_havana
ENSMUSG00000087210	Gm15391	lincRNA;	havana
ENSMUSG00000067001	Serpinb7	protein_coding;	ensembl_havana	1.57393	0.00167064	0.219813	0.0508968	0.959408	0.990658	0.0748964	1.47153
ENSMUSG00000089278	Gm24553	snoRNA;	ensembl
ENSMUSG00000062345	Serpinb2	protein_coding;	ensembl_havana
ENSMUSG00000092572	Serpinb10	polymorphic_pseudogene;	ensembl_havana
ENSMUSG00000026315	Serpinb8	protein_coding;	ensembl_havana	125.033	0.0462239	0.128592	0.767191	0.442968	0.778334	0.195705	0.255092
ENSMUSG00000086161	Gm15389	lincRNA;	havana
ENSMUSG00000096241	Gm24267	snRNA;	ensembl
ENSMUSG00000077237	Gm22438	snoRNA;	ensembl
ENSMUSG00000100457	D830032E09Rik	lincRNA;	havana	453.469	-0.0530113	0.1271	-0.864437	0.387348	0.740304	-0.208555	0.241261
ENSMUSG00000101477	Gm18448	processed_pseudogene;	havana
ENSMUSG00000099484	Gm28282	processed_pseudogene;	havana
ENSMUSG00000100041	Gm5702	processed_pseudogene;	havana
ENSMUSG00000104478	Gm38212	TEC;	havana
ENSMUSG00000101231	Gm28283	processed_pseudogene;	havana
ENSMUSG00000101097	Gm6679	processed_pseudogene;	havana
ENSMUSG00000100831	Gm17847	processed_pseudogene;	havana
ENSMUSG00000100884	Gm28281	processed_pseudogene;	havana
ENSMUSG00000089037	Gm22159	snoRNA;	ensembl
ENSMUSG00000084741	Gm25293	misc_RNA;	ensembl
ENSMUSG00000100025	Gm8141	processed_pseudogene;	havana
ENSMUSG00000026312	Cdh7	protein_coding;	ensembl_havana
ENSMUSG00000100290	Gm18552	processed_pseudogene;	havana
ENSMUSG00000100758	Gm3332	processed_pseudogene;	havana
ENSMUSG00000099926	Gm6693	processed_pseudogene;	havana
ENSMUSG00000047216	Cdh19	protein_coding;	ensembl_havana	214.634	0.0237904	0.102444	0.38275	0.701905	0.904731	0.064041	0.167318
ENSMUSG00000102788	Gm38255	TEC;	havana
ENSMUSG00000102160	Gm36944	TEC;	havana
ENSMUSG00000101253	Gm29088	lincRNA;	havana
ENSMUSG00000101846	Gm19927	processed_pseudogene;	havana
ENSMUSG00000100555	Gm8173	processed_pseudogene;	havana
ENSMUSG00000102728	Gm37934	TEC;	havana
ENSMUSG00000038702	Dsel	protein_coding;	ensembl_havana	232.211	0.0772476	0.0928789	1.21197	0.225526	0.603671	0.154419	0.127412
ENSMUSG00000101875	Gm6028	processed_pseudogene;	havana
ENSMUSG00000099732	Gm17752	processed_pseudogene;	havana
ENSMUSG00000101220	Gm6717	processed_pseudogene;	havana
ENSMUSG00000100020	Gm19086	processed_pseudogene;	havana
ENSMUSG00000101054	Gm18406	processed_pseudogene;	havana
ENSMUSG00000088691	Gm22331	snoRNA;	ensembl
ENSMUSG00000099884	Gm8204	processed_pseudogene;	havana
ENSMUSG00000100304	Gm28190	processed_pseudogene;	havana
ENSMUSG00000101453	Gm28189	lincRNA;	havana
ENSMUSG00000102105	Gm17946	processed_pseudogene;	havana
ENSMUSG00000099943	Gm18181	processed_pseudogene;	havana
ENSMUSG00000084546	Gm24937	snoRNA;	ensembl
ENSMUSG00000097648	9330185C12Rik	lincRNA;	havana	2.52808	-0.0079217	0.219088	-0.235239	0.814023	0.943268	-0.332866	1.41501
ENSMUSG00000101687	Gm4854	processed_pseudogene;	havana
ENSMUSG00000100515	Gm17916	transcribed_processed_pseudogene;	havana
ENSMUSG00000070695	Cntnap5a	protein_coding;	ensembl_havana
ENSMUSG00000092948	Gm23393	miRNA;	ensembl
ENSMUSG00000102033	Gm28263	processed_pseudogene;	havana
ENSMUSG00000094429	Gm19965	protein_coding;	ensembl_havana
ENSMUSG00000101154	Gm17777	processed_pseudogene;	havana
ENSMUSG00000065865	Gm24030	snRNA;	ensembl
ENSMUSG00000098815	Gm27785	miRNA;	ensembl
ENSMUSG00000101573	Gm28361	processed_pseudogene;	havana
ENSMUSG00000107979	Zfp813-ps	lincRNA;	havana
ENSMUSG00000101373	Zfp813-ps	processed_pseudogene;	havana
ENSMUSG00000099615	Gm28362	unprocessed_pseudogene;	havana
ENSMUSG00000100265	Gm28363	protein_coding;	havana
ENSMUSG00000100527	Gm28359	unprocessed_pseudogene;	havana
ENSMUSG00000099571	Gm18182	unprocessed_pseudogene;	havana
ENSMUSG00000101303	B020011L13Rik	protein_coding;	havana
ENSMUSG00000100305	Gm28360	protein_coding;	havana
ENSMUSG00000099534	Gm28169	processed_pseudogene;	havana
ENSMUSG00000100886	Gm7195	unprocessed_pseudogene;	havana
ENSMUSG00000101415	Gm28168	protein_coding;	havana
ENSMUSG00000100617	Gm7145	protein_coding;	havana
ENSMUSG00000100703	Gm28358	transcribed_unprocessed_pseudogene;	havana
ENSMUSG00000100177	Gm29489	unprocessed_pseudogene;	havana
ENSMUSG00000101363	Gm29490	processed_pseudogene;	havana
ENSMUSG00000101590	Gm29104	unprocessed_pseudogene;	havana
ENSMUSG00000102030	Gm29106	protein_coding;	havana
ENSMUSG00000099870	Gm7200	processed_pseudogene;	havana
ENSMUSG00000026374	Tsn	protein_coding;	ensembl_havana	1014.85	-0.092426	0.0804285	-1.51267	0.130364	0.466871	-0.151316	0.100032
ENSMUSG00000026377	Nifk	protein_coding;	ensembl_havana	505.539	0.0121455	0.0891775	0.195933	0.844663	0.954743	0.0251009	0.128109
ENSMUSG00000099936	Gm28867	lincRNA;	havana	7.507	0.0818755	0.22074	1.38748	0.165294	0.521955	0.801882	0.577939
ENSMUSG00000064302	Clasp1	protein_coding;	ensembl_havana	5988.91	0.292269	0.235063	2.75184	0.00592611	0.078678	0.609332	0.221427
ENSMUSG00000077257	Gm26080	snoRNA;	ensembl
ENSMUSG00000107722	2900060B14Rik	antisense;	ensembl_havana
ENSMUSG00000080542	Gm22710	snRNA;	ensembl
ENSMUSG00000100770	Gm28466	processed_pseudogene;	havana
ENSMUSG00000054136	Adm2	protein_coding;	ensembl_havana	36.9339	-2.35996	0.343239	-7.35432	1.91901e-13	7.63768e-11	-2.56042	0.348152
ENSMUSG00000089601	Gm22094	rRNA;	ensembl
ENSMUSG00000101624	Gm28882	processed_pseudogene;	havana
ENSMUSG00000088363	Gm23497	snRNA;	ensembl
ENSMUSG00000100040	Gm28467	processed_pseudogene;	havana
ENSMUSG00000048402	Gli2	protein_coding;	ensembl_havana	74.9923	0.0364433	0.120706	0.604385	0.545588	0.834282	0.140411	0.232321
ENSMUSG00000098273	Mir6346	miRNA;	mirbase
ENSMUSG00000097408	Gm26831	lincRNA;	havana
ENSMUSG00000096939	Gm8321	processed_pseudogene;	havana
ENSMUSG00000100767	Gm3508	processed_pseudogene;	havana
ENSMUSG00000099860	Gm29456	lincRNA;	havana
ENSMUSG00000101179	Gm29455	lincRNA;	havana
ENSMUSG00000037035	Inhbb	protein_coding;	ensembl_havana	96.7861	0.039117	0.132869	0.666379	0.505169	0.812844	0.188508	0.282884
ENSMUSG00000004451	Ralb	protein_coding;	ensembl_havana	750.757	0.0413896	0.0717407	0.718808	0.472259	0.796819	0.063678	0.0885883
ENSMUSG00000101437	Gm29454	processed_pseudogene;	havana
ENSMUSG00000098447	Gm27184	antisense;	havana	11.2043	-0.0293194	0.167112	-0.566969	0.570735	0.846873	-0.288466	0.508786
ENSMUSG00000098923	Tmem185b	protein_coding;	havana	280.504	-0.13339	0.0989034	-1.99351	0.0462052	0.276306	-0.244238	0.122516
ENSMUSG00000101731	3830432H09Rik	lincRNA;	havana
ENSMUSG00000084505	Gm25322	snRNA;	ensembl
ENSMUSG00000026383	Epb41l5	protein_coding;	ensembl_havana	141.31	-0.0725461	0.109467	-1.12409	0.260976	0.642309	-0.190719	0.169666
ENSMUSG00000102687	Gm37219	TEC;	havana
ENSMUSG00000026384	Ptpn4	protein_coding;	ensembl_havana	1117.22	0.166287	0.109362	2.35312	0.0186166	0.162487	0.298555	0.126876
ENSMUSG00000091876	Gm3851	processed_pseudogene;	havana
ENSMUSG00000103146	Gm37745	TEC;	havana
ENSMUSG00000100436	Gm29657	processed_pseudogene;	havana
ENSMUSG00000090277	Gm8338	processed_pseudogene;	havana
ENSMUSG00000100042	Gm29658	processed_pseudogene;	havana
ENSMUSG00000100636	Gm3551	processed_pseudogene;	havana
ENSMUSG00000101224	Gm28209	lincRNA;	havana
ENSMUSG00000036975	Tmem177	protein_coding;	ensembl_havana	294.25	-0.0178149	0.0904274	-0.286661	0.774372	0.931247	-0.0375976	0.131157
ENSMUSG00000036962	Cfap221	protein_coding;	ensembl_havana
ENSMUSG00000092245	Gm17973	processed_pseudogene;	havana
ENSMUSG00000026387	Sctr	protein_coding;	ensembl_havana
ENSMUSG00000050777	Tmem37	protein_coding;	ensembl_havana	87.9741	-0.0771586	0.135497	-1.20191	0.2294	0.607415	-0.287613	0.239298
ENSMUSG00000026385	Dbi	protein_coding;	ensembl_havana	2701.16	0.0572948	0.0884962	0.916185	0.35957	0.723584	0.111367	0.121556
ENSMUSG00000026388	3110009E18Rik	protein_coding;	ensembl_havana	39.9073	-0.0479184	0.134802	-0.80271	0.422143	0.765278	-0.22357	0.27852
ENSMUSG00000026389	Steap3	protein_coding;	ensembl_havana	698.869	0.108246	0.0879216	1.70317	0.0885368	0.38789	0.188403	0.110619
ENSMUSG00000036907	C1ql2	protein_coding;	ensembl_havana
ENSMUSG00000101275	1700012E03Rik	lincRNA;	havana
ENSMUSG00000026390	Marco	protein_coding;	ensembl_havana	2.77689	0.00417792	0.240389	0.181805	0.855736	0.957951	0.456085	2.50865
ENSMUSG00000058665	En1	protein_coding;	ensembl_havana
ENSMUSG00000099957	2610027F03Rik	lincRNA;	havana
ENSMUSG00000101386	Gm29346	lincRNA;	havana	20.7913	0.115706	0.217493	1.65634	0.0976528	0.406151	0.683269	0.412517
ENSMUSG00000101922	Gm29345	lincRNA;	havana
ENSMUSG00000100761	Gm29344	processed_pseudogene;	havana
ENSMUSG00000099336	Gm29348	lincRNA;	havana
ENSMUSG00000100979	Gm29347	lincRNA;	havana
ENSMUSG00000102360	Gm37043	TEC;	havana
ENSMUSG00000097881	Celrr	lincRNA;	havana
ENSMUSG00000101700	Gm29359	lincRNA;	havana
ENSMUSG00000104332	Gm38283	TEC;	havana
ENSMUSG00000003721	Insig2	protein_coding;	ensembl_havana	1129.13	0.0221305	0.0992318	0.355011	0.722582	0.912107	0.0556905	0.15687
ENSMUSG00000104253	Gm37174	TEC;	havana	13.9928	0.0453276	0.169348	0.827053	0.408207	0.755345	0.381479	0.461251
ENSMUSG00000101791	2210011K15Rik	lincRNA;	havana
ENSMUSG00000026339	Ccdc93	protein_coding;	ensembl_havana	576.242	0.0317423	0.0876917	0.512066	0.608605	0.865485	0.0629453	0.122924
ENSMUSG00000085857	Gm15392	antisense;	havana
ENSMUSG00000083582	Gm15393	processed_pseudogene;	havana
ENSMUSG00000050534	Htr5b	protein_coding;	ensembl_havana
ENSMUSG00000081130	Gm8217	processed_pseudogene;	havana
ENSMUSG00000001674	Ddx18	protein_coding;	ensembl_havana	309.239	-0.162391	0.0959971	-2.41861	0.0155797	0.145633	-0.266583	0.110221
ENSMUSG00000102006	Gm28591	processed_pseudogene;	havana
ENSMUSG00000102488	Gm37920	TEC;	havana
ENSMUSG00000083584	Gm15394	processed_pseudogene;	havana
ENSMUSG00000100913	Gm8392	processed_pseudogene;	havana
ENSMUSG00000080410	Gm26472	miRNA;	ensembl
ENSMUSG00000099960	Gm28590	lincRNA;	havana
ENSMUSG00000089274	Gm24547	snRNA;	ensembl
ENSMUSG00000103263	Gm36982	TEC;	havana
ENSMUSG00000089190	Gm25771	snoRNA;	ensembl
ENSMUSG00000099451	Gm29192	processed_pseudogene;	havana
ENSMUSG00000104180	Gm37970	TEC;	havana
ENSMUSG00000100762	Gm8403	processed_pseudogene;	havana
ENSMUSG00000100405	Gm28911	processed_pseudogene;	havana
ENSMUSG00000100525	Gm20058	processed_pseudogene;	havana
ENSMUSG00000101495	Gm28912	processed_pseudogene;	havana
ENSMUSG00000036815	Dpp10	protein_coding;	ensembl_havana
ENSMUSG00000102801	Gm37478	TEC;	havana
ENSMUSG00000102681	Gm37221	TEC;	havana
ENSMUSG00000077472	Gm24791	snoRNA;	ensembl
ENSMUSG00000104410	Gm37066	TEC;	havana
ENSMUSG00000102521	Gm37781	TEC;	havana
ENSMUSG00000104205	Gm37396	TEC;	havana
[truncated: 51,716 more rows]

## Sheet: Reactome_Pathways_Up
Term	Overlap	P-value	Adjusted P-value	Old P-value	Old Adjusted P-value	Odds Ratio	Combined Score	Genes
Interferon Alpha Beta Signaling	8/78	3.88786e-11	7.89235e-09	0	0	48.3283	1158.46	RSAD2;MX2;IRF7;ISG15;IFIT1;USP18;IFIT3;IFIT2
Interferon Signaling	8/280	9.19499e-07	9.33291e-05	0	0	12.311	171.116	RSAD2;MX2;IRF7;ISG15;IFIT1;USP18;IFIT3;IFIT2
ISG15 Antiviral Mechanism	4/76	5.66863e-05	0.00383577	0	0	21.6481	211.675	MX2;ISG15;IFIT1;USP18
Cytokine Signaling in Immune System	9/776	0.000243743	0.01237	0	0	4.89207	40.6991	CXCL10;RSAD2;MX2;IRF7;ISG15;IFIT1;USP18;IFIT3;IFIT2
Antiviral Mechanism by IFN-stimulated Genes	4/158	0.000934793	0.0379526	0	0	10.0794	70.306	MX2;ISG15;IFIT1;USP18
Aquaporin-mediated Transport	2/52	0.00901635	0.246694	0	0	15.0151	70.7018	AQP8;GNB3
Chemokine Receptors Bind Chemokines	2/57	0.0107577	0.246694	0	0	13.6467	61.8485	CXCL10;CXCL9
HDL Clearance	1/5	0.0136758	0.246694	0	0	92.3194	396.247	CUBN
DEx H-box Helicases Activate Type I IFN and Inflammatory Cytokines Production	1/7	0.0190946	0.246694	0	0	61.5401	243.597	IRF7
DDX58 IFIH1-mediated Induction of Interferon-Alpha Beta	2/86	0.0234202	0.246694	0	0	8.92228	33.4957	IRF7;ISG15
Synthesis of Pyrophosphates in the Cytosol	1/10	0.027168	0.246694	0	0	41.0206	147.908	IP6K3
Uptake of Dietary Cobalamins Into Enterocytes	1/10	0.027168	0.246694	0	0	41.0206	147.908	CUBN
STAT3 Nuclear Events Downstream of ALK Signaling	1/11	0.0298446	0.246694	0	0	36.9167	129.642	CD274
Immune System	11/2150	0.0302429	0.246694	0	0	2.08111	7.28076	PLAC8;CD274;CXCL10;RSAD2;MX2;IRF7;ISG15;IFIT1;USP18;IFIT3;IFIT2
Vitamin D (Calciferol) Metabolism	1/12	0.032514	0.246694	0	0	33.5589	114.976	CUBN
MyD88 Dependent Cascade Initiated on Endosome	2/103	0.03268	0.246694	0	0	7.41416	25.3638	IRF7;USP18
Toll Like Receptor 3 (TLR3) Cascade	2/106	0.0344413	0.246694	0	0	7.1992	24.2505	IRF7;USP18
Toll Like Receptor 7 8 (TLR7 8) Cascade	2/107	0.0350366	0.246694	0	0	7.13028	23.8961	IRF7;USP18
Passive Transport by Aquaporins	1/13	0.0351762	0.246694	0	0	30.7608	102.968	AQP8
TICAM1-dependent Activation of IRF3 IRF7	1/13	0.0351762	0.246694	0	0	30.7608	102.968	IRF7
TRAF6 Mediated IRF7 Activation in TLR7 8 or 9 Signaling	1/13	0.0351762	0.246694	0	0	30.7608	102.968	IRF7
MyD88-independent TLR4 Cascade	2/110	0.0368463	0.246694	0	0	6.93117	22.8798	IRF7;USP18
TRIF (TICAM1)-mediated TLR4 Signaling	2/110	0.0368463	0.246694	0	0	6.93117	22.8798	IRF7;USP18
Toll Like Receptor 9 (TLR9) Cascade	2/110	0.0368463	0.246694	0	0	6.93117	22.8798	IRF7;USP18
Defects in Cobalamin (B12) Metabolism	1/14	0.0378312	0.246694	0	0	28.3932	92.9769	CUBN
Activation of IRF3, IRF7 Mediated by TBK1, IKK? (IKBKE)	1/18	0.0483796	0.246694	0	0	21.7081	65.7467	IRF7
Formation of the Nephric Duct	1/18	0.0483796	0.246694	0	0	21.7081	65.7467	PLAC8
G Beta Gamma Signalling Through BTK	1/18	0.0483796	0.246694	0	0	21.7081	65.7467	GNB3
TRAF3-dependent IRF Activation Pathway	1/18	0.0483796	0.246694	0	0	21.7081	65.7467	IRF7
Lewis Blood Group Biosynthesis	1/18	0.0483796	0.246694	0	0	21.7081	65.7467	B3GALT2
Regulation of NF-kappa B Signaling	1/18	0.0483796	0.246694	0	0	21.7081	65.7467	USP18
Ephrin Signaling	1/19	0.0509989	0.246694	0	0	20.501	61.0101	EFNB3
Prostacyclin Signalling Through Prostacyclin Receptor	1/19	0.0509989	0.246694	0	0	20.501	61.0101	GNB3
G Beta Gamma Signalling Through CDC42	1/20	0.0536111	0.246694	0	0	19.4211	56.826	GNB3
G Beta Gamma Signalling Through PLC Beta	1/20	0.0536111	0.246694	0	0	19.4211	56.826	GNB3
SARS-CoV-2 Activates Modulates Innate and Adaptive Immune Responses	2/138	0.0553565	0.246694	0	0	5.49639	15.9063	IRF7;ISG15
G Alpha (I) Signalling Events	3/316	0.0561694	0.246694	0	0	3.61858	10.4193	CXCL10;CXCL9;GNB3
Negative Regulation of NMDA Receptor-Mediated Neuronal Transmission	1/21	0.0562163	0.246694	0	0	18.4491	53.1066	GRIN2C
Synaptic Adhesion-Like Molecules	1/21	0.0562163	0.246694	0	0	18.4491	53.1066	GRIN2C
Presynaptic Function of Kainate Receptors	1/21	0.0562163	0.246694	0	0	18.4491	53.1066	GNB3
Synthesis, Secretion, and Inactivation of Glucagon-like Peptide-1 (GLP-1)	1/21	0.0562163	0.246694	0	0	18.4491	53.1066	GNB3
Unblocking of NMDA Receptors, Glutamate Binding and Activation	1/21	0.0562163	0.246694	0	0	18.4491	53.1066	GRIN2C
ADP Signalling Through P2Y Purinoceptor 12	1/22	0.0588144	0.246694	0	0	17.5697	49.7813	GNB3
Blood Group Systems Biosynthesis	1/22	0.0588144	0.246694	0	0	17.5697	49.7813	B3GALT2
Cobalamin (Cbl, Vitamin B12) Transport and Metabolism	1/22	0.0588144	0.246694	0	0	17.5697	49.7813	CUBN
Defects in Vitamin and Cofactor Metabolism	1/22	0.0588144	0.246694	0	0	17.5697	49.7813	CUBN
Long-term Potentiation	1/23	0.0614055	0.246694	0	0	16.7702	46.7931	GRIN2C
Toll Like Receptor 4 (TLR4) Cascade	2/148	0.0626146	0.246694	0	0	5.11734	14.1789	IRF7;USP18
G-protein Activation	1/24	0.0639896	0.246694	0	0	16.0403	44.0952	GNB3
Incretin Synthesis, Secretion, and Inactivation	1/24	0.0639896	0.246694	0	0	16.0403	44.0952	GNB3
Thromboxane Signalling Through TP Receptor	1/24	0.0639896	0.246694	0	0	16.0403	44.0952	GNB3
ADP Signalling Through P2Y Purinoceptor 1	1/25	0.0665667	0.246694	0	0	15.3711	41.6489	GNB3
G Beta Gamma Signalling Through PI3Kgamma	1/25	0.0665667	0.246694	0	0	15.3711	41.6489	GNB3
Regulation of IFNA IFNB Signaling	1/25	0.0665667	0.246694	0	0	15.3711	41.6489	USP18
Adrenaline,noradrenaline Inhibits Insulin Secretion	1/28	0.0742564	0.246694	0	0	13.6612	35.5222	GNB3
Activation of G Protein Gated Potassium Channels	1/29	0.0768057	0.246694	0	0	13.1726	33.8072	GNB3
G Protein Gated Potassium Channels	1/29	0.0768057	0.246694	0	0	13.1726	33.8072	GNB3
Inhibition of Voltage Gated Ca2+ Channels via Gbeta Gamma Subunits	1/29	0.0768057	0.246694	0	0	13.1726	33.8072	GNB3
TRAF6 Mediated IRF7 Activation	1/29	0.0768057	0.246694	0	0	13.1726	33.8072	IRF7
Activation of Kainate Receptors Upon Glutamate Binding	1/30	0.0793482	0.246694	0	0	12.7178	32.2256	GNB3
Signaling by ALK	1/30	0.0793482	0.246694	0	0	12.7178	32.2256	CD274
PD-1 Signaling	1/30	0.0793482	0.246694	0	0	12.7178	32.2256	CD274
HS-GAG Biosynthesis	1/31	0.0818838	0.246694	0	0	12.2932	30.7632	HS3ST5
Toll-like Receptor Cascades	2/174	0.082858	0.246694	0	0	4.33809	10.8046	IRF7;USP18
G-protein Beta Gamma Signalling	1/32	0.0844125	0.246694	0	0	11.8961	29.4075	GNB3
Termination of Translesion DNA Synthesis	1/32	0.0844125	0.246694	0	0	11.8961	29.4075	ISG15
Thrombin Signalling Through Proteinase Activated Receptors (PARs)	1/32	0.0844125	0.246694	0	0	11.8961	29.4075	GNB3
Signal Amplification	1/33	0.0869344	0.246694	0	0	11.5237	28.1479	GNB3
Glucagon Signaling in Metabolic Regulation	1/33	0.0869344	0.246694	0	0	11.5237	28.1479	GNB3
Glucagon-type Ligand Receptors	1/33	0.0869344	0.246694	0	0	11.5237	28.1479	GNB3
Negative Regulators of DDX58 IFIH1 Signaling	1/35	0.0919578	0.246694	0	0	10.8448	25.8802	ISG15
Inwardly Rectifying K+ Channels	1/35	0.0919578	0.246694	0	0	10.8448	25.8802	GNB3
Striated Muscle Contraction	1/36	0.0944592	0.246694	0	0	10.5344	24.8568	MYBPC2
Detoxification of Reactive Oxygen Species	1/36	0.0944592	0.246694	0	0	10.5344	24.8568	AQP8
Molecules Associated With Elastic Fibres	1/37	0.096954	0.246694	0	0	10.2413	23.8982	ITGB6
Plasma Lipoprotein Clearance	1/37	0.096954	0.246694	0	0	10.2413	23.8982	CUBN
Cooperation of PDCL (PhLP1) and TRiC CCT in G-protein Beta Folding	1/38	0.0994419	0.246694	0	0	9.96396	22.9986	GNB3
Defective B3GALTL Causes PpS	1/38	0.0994419	0.246694	0	0	9.96396	22.9986	ADAMTS4
O-glycosylation of TSR Domain-Containing Proteins	1/39	0.101923	0.246694	0	0	9.70127	22.1532	ADAMTS4
Translesion Synthesis by Y Family DNA Polymerases Bypasses Lesions on DNA Template	1/39	0.101923	0.246694	0	0	9.70127	22.1532	ISG15
Peptide Ligand-Binding Receptors	2/198	0.103061	0.246694	0	0	3.80227	8.6404	CXCL10;CXCL9
Sensory Perception of Sweet, Bitter, and Umami (Glutamate) Taste	1/41	0.106866	0.246694	0	0	9.21528	20.6071	GNB3
Neurotransmitter Receptors and Postsynaptic Signal Transmission	2/204	0.108308	0.246694	0	0	3.68821	8.19807	GNB3;GRIN2C
NS1 Mediated Effects on Host Pathways	1/42	0.109327	0.246694	0	0	8.99006	19.8987	ISG15
Glucagon-like Peptide-1 (GLP1) Regulates Insulin Secretion	1/42	0.109327	0.246694	0	0	8.99006	19.8987	GNB3
EPHB-mediated Forward Signaling	1/42	0.109327	0.246694	0	0	8.99006	19.8987	EFNB3
ADORA2B Mediated Anti-Inflammatory Cytokines Production	1/43	0.111781	0.246694	0	0	8.77557	19.2291	GNB3
Activation of GABAB Receptors	1/43	0.111781	0.246694	0	0	8.77557	19.2291	GNB3
Assembly and Cell Surface Presentation of NMDA Receptors	1/43	0.111781	0.246694	0	0	8.77557	19.2291	GRIN2C
GABA B Receptor Activation	1/43	0.111781	0.246694	0	0	8.77557	19.2291	GNB3
Vasopressin Regulates Renal Water Homeostasis via Aquaporins	1/43	0.111781	0.246694	0	0	8.77557	19.2291	GNB3
Elastic Fibre Formation	1/44	0.114229	0.246694	0	0	8.57106	18.5953	ITGB6
GPER1 Signaling	1/45	0.11667	0.246694	0	0	8.37584	17.9947	GNB3
TAK1-dependent IKK and NF-kappa-B Activation	1/45	0.11667	0.246694	0	0	8.37584	17.9947	USP18
Interleukin-10 Signaling	1/46	0.119105	0.246694	0	0	8.1893	17.4248	CXCL10
Kidney Development	1/46	0.119105	0.246694	0	0	8.1893	17.4248	PLAC8
SARS-CoV-2-host Interactions	2/218	0.120819	0.246694	0	0	3.44672	7.28449	IRF7;ISG15
Sensory Perception of Taste	1/47	0.121533	0.246694	0	0	8.01087	16.8835	GNB3
TGF-beta Receptor Signaling Activates SMADs	1/47	0.121533	0.246694	0	0	8.01087	16.8835	ITGB6
G Alpha (Z) Signalling Events	1/48	0.123954	0.246694	0	0	7.84003	16.3687	GNB3
Inositol Phosphate Metabolism	1/48	0.123954	0.246694	0	0	7.84003	16.3687	IP6K3
DNA Damage Bypass	1/48	0.123954	0.246694	0	0	7.84003	16.3687	ISG15
EPH-ephrin Mediated Repulsion of Cells	1/51	0.13118	0.258538	0	0	7.36852	14.9668	EFNB3
GPCR Ligand Binding	3/467	0.137087	0.267583	0	0	2.42221	4.81327	CXCL10;CXCL9;GNB3
Neurexins and Neuroligins	1/57	0.145455	0.27856	0	0	6.57705	12.6798	GRIN2C
Heparan Sulfate Heparin (HS-GAG) Metabolism	1/57	0.145455	0.27856	0	0	6.57705	12.6798	HS3ST5
GABA Receptor Activation	1/60	0.152506	0.289334	0	0	6.24168	11.7378	GNB3
Ca2+ Pathway	1/63	0.1595	0.2998	0	0	5.93877	10.9019	GNB3
Cytosolic Sensors of Pathogen-Associated DNA	1/64	0.161818	0.301368	0	0	5.84421	10.6439	IRF7
Diseases of Metabolism	2/264	0.164102	0.302843	0	0	2.83494	5.12349	ADAMTS4;CUBN
Transmission Across Chemical Synapses	2/269	0.168968	0.309013	0	0	2.78115	4.94501	GNB3;GRIN2C
High Laminar Flow Shear Stress Activates Signaling by PIEZO1 and PECAM1 CDH5 KDR in Endothelial Cell	1/69	0.173318	0.314139	0	0	5.41313	9.48719	GNB3
Diseases Associated With O-glycosylation of Proteins	1/71	0.177874	0.319544	0	0	5.25794	9.07877	ADAMTS4
Extra-nuclear Estrogen Signaling	1/75	0.186913	0.329067	0	0	4.97272	8.33981	GNB3
Plasma Lipoprotein Assembly, Remodeling, and Clearance	1/75	0.186913	0.329067	0	0	4.97272	8.33981	CUBN
ECM Proteoglycans	1/76	0.189157	0.329067	0	0	4.90617	8.16964	ITGB6
Metabolism of Carbohydrates	2/290	0.189659	0.329067	0	0	2.5756	4.28201	B3GALT2;HS3ST5
Costimulation by the CD28 Family	1/78	0.193628	0.329482	0	0	4.77826	7.84502	CD274
Regulation of Insulin Secretion	1/78	0.193628	0.329482	0	0	4.77826	7.84502	GNB3
G Alpha (12 13) Signalling Events	1/80	0.198074	0.329482	0	0	4.65682	7.53992	GNB3
PKR-mediated Signaling	1/80	0.198074	0.329482	0	0	4.65682	7.53992	ISG15
Post NMDA Receptor Activation Events	1/80	0.198074	0.329482	0	0	4.65682	7.53992	GRIN2C
Extracellular Matrix Organization	2/300	0.199637	0.329482	0	0	2.48791	4.00865	ADAMTS4;ITGB6
Integrin Cell Surface Interactions	1/85	0.209085	0.341118	0	0	4.37853	6.85245	ITGB6
Peptide Hormone Metabolism	1/86	0.21127	0.341118	0	0	4.3268	6.72653	GNB3
SARS-CoV-2 Infection	2/313	0.212702	0.341118	0	0	2.38233	3.68752	IRF7;ISG15
Platelet Homeostasis	1/87	0.213448	0.341118	0	0	4.27627	6.60411	GNB3
Protein-protein Interactions at Synapses	1/88	0.21562	0.341118	0	0	4.22691	6.48507	GRIN2C
Opioid Signalling	1/90	0.219948	0.341118	0	0	4.1315	6.25661	GNB3
Chaperonin-mediated Protein Folding	1/91	0.222102	0.341118	0	0	4.08539	6.14695	GNB3
EPH-Ephrin Signaling	1/92	0.224251	0.341118	0	0	4.04029	6.04019	EFNB3
Response of Endothelial Cells to Shear Stress	1/93	0.226395	0.341118	0	0	3.99618	5.93622	GNB3
Activation of NMDA Receptors and Postsynaptic Events	1/93	0.226395	0.341118	0	0	3.99618	5.93622	GRIN2C
Cellular Responses to Mechanical Stimuli	1/93	0.226395	0.341118	0	0	3.99618	5.93622	GNB3
Signaling by TGF-beta Receptor Complex	1/94	0.228532	0.341118	0	0	3.95301	5.83495	ITGB6
Class B 2 (Secretin Family Receptors)	1/94	0.228532	0.341118	0	0	3.95301	5.83495	GNB3
Class A 1 (Rhodopsin-like Receptors)	2/333	0.232964	0.341247	0	0	2.23611	3.25772	CXCL10;CXCL9
Protein Folding	1/97	0.234909	0.341247	0	0	3.8289	5.54637	GNB3
MyD88 Cascade Initiated on Plasma Membrane	1/98	0.237024	0.341247	0	0	3.78923	5.45496	USP18
Toll Like Receptor 10 (TLR10) Cascade	1/98	0.237024	0.341247	0	0	3.78923	5.45496	USP18
Toll Like Receptor 5 (TLR5) Cascade	1/98	0.237024	0.341247	0	0	3.78923	5.45496	USP18
Interferon Gamma Signaling	1/99	0.239132	0.341858	0	0	3.75038	5.36581	IRF7
Interleukin-1 Signaling	1/102	0.245423	0.345979	0	0	3.63843	5.11116	USP18
TRAF6 Mediated Induction of NFkB and MAP Kinases Upon TLR7 8 or 9 Activation	1/102	0.245423	0.345979	0	0	3.63843	5.11116	USP18
Potassium Channels	1/103	0.247509	0.346513	0	0	3.60258	5.03031	GNB3
GPCR Downstream Signalling	3/633	0.252319	0.350826	0	0	1.76877	2.43571	CXCL10;CXCL9;GNB3
Integration of Energy Metabolism	1/108	0.257853	0.356083	0	0	3.43337	4.65347	GNB3
RSV-host Interactions	1/109	0.259905	0.356491	0	0	3.40141	4.58319	ISG15
O-linked Glycosylation	1/114	0.270082	0.365804	0	0	3.25008	4.25446	ADAMTS4
MyD88 MAL(TIRAP) Cascade Initiated on Plasma Membrane	1/115	0.2721	0.365804	0	0	3.22141	4.19294	USP18
Toll Like Receptor TLR6 TLR2 Cascade	1/115	0.2721	0.365804	0	0	3.22141	4.19294	USP18
Toll Like Receptor 2 (TLR2) Cascade	1/118	0.278124	0.369014	0	0	3.13833	4.01609	USP18
Toll Like Receptor TLR1 TLR2 Cascade	1/118	0.278124	0.369014	0	0	3.13833	4.01609	USP18
Glycosaminoglycan Metabolism	1/127	0.295902	0.387537	0	0	2.91285	3.54705	HS3ST5
Metabolism of Water-Soluble Vitamins and Cofactors	1/127	0.295902	0.387537	0	0	2.91285	3.54705	CUBN
Signaling by GPCR	3/706	0.307141	0.397562	0	0	1.57911	1.86406	CXCL10;CXCL9;GNB3
Respiratory Syncytial Virus Infection Pathway	1/133	0.307515	0.397562	0	0	2.7796	3.27779	ISG15
Beta-catenin Independent WNT Signaling	1/134	0.309432	0.397562	0	0	2.75856	3.23584	GNB3
Neuronal System	2/411	0.31257	0.399067	0	0	1.80246	2.09613	GNB3;GRIN2C
Transport of Small Molecules	3/724	0.320793	0.402022	0	0	1.53825	1.74892	CUBN;AQP8;GNB3
Interleukin-1 Family Signaling	1/140	0.320826	0.402022	0	0	2.63869	2.99981	USP18
Degradation of the Extracellular Matrix	1/140	0.320826	0.402022	0	0	2.63869	2.99981	ADAMTS4
Diseases of Glycosylation	1/146	0.332035	0.413515	0	0	2.52874	2.78797	ADAMTS4
Metabolism of Steroids	1/155	0.348508	0.429806	0	0	2.37987	2.50861	CUBN
G Alpha (S) Signalling Events	1/158	0.35391	0.429806	0	0	2.33404	2.4244	GNB3
Signaling by Interleukins	2/452	0.353954	0.429806	0	0	1.6348	1.69789	CXCL10;USP18
Anti-inflammatory Response Favouring Leishmania Parasite Infection	1/159	0.355701	0.429806	0	0	2.31915	2.39722	GNB3
Leishmania Parasite Growth and Survival	1/159	0.355701	0.429806	0	0	2.31915	2.39722	GNB3
Signaling by TGFB Family Members	1/161	0.359268	0.431547	0	0	2.28993	2.34417	ITGB6
Influenza Infection	1/169	0.373344	0.445817	0	0	2.18	2.14786	ISG15
Innate Immune System	4/1149	0.389549	0.462447	0	0	1.28778	1.21408	PLAC8;IRF7;ISG15;USP18
SARS-CoV Infections	2/498	0.399376	0.471357	0	0	1.47969	1.35813	IRF7;ISG15
Ub-specific Processing Proteases	1/190	0.408865	0.479766	0	0	1.93572	1.73126	USP18
ESR-mediated Signaling	1/192	0.412143	0.480833	0	0	1.91526	1.69766	GNB3
Metabolism of Vitamins and Cofactors	1/198	0.42187	0.489369	0	0	1.85636	1.60215	CUBN
Cellular Response to Chemical Stress	1/202	0.428266	0.493966	0	0	1.81905	1.54257	AQP8
Muscle Contraction	1/204	0.431439	0.494814	0	0	1.80095	1.51393	MYBPC2
G Alpha (Q) Signalling Events	1/219	0.454686	0.518547	0	0	1.67576	1.32074	GNB3
Parasitic Infection Pathways	1/245	0.492791	0.555759	0	0	1.49522	1.05812	GNB3
Leishmania Infection	1/245	0.492791	0.555759	0	0	1.49522	1.05812	GNB3
Platelet Activation, Signaling and Aggregation	1/262	0.516279	0.579031	0	0	1.39662	0.923319	GNB3
Deubiquitination	1/268	0.524311	0.584551	0	0	1.36482	0.881224	USP18
Signaling by Nuclear Receptors	1/270	0.526959	0.584551	0	0	1.35454	0.867759	GNB3
Signaling by WNT	1/287	0.548892	0.605571	0	0	1.27292	0.763566	GNB3
DNA Repair	1/312	0.579344	0.635713	0	0	1.16911	0.638168	ISG15
Cellular Responses to Stimuli	2/887	0.707348	0.767569	0	0	0.812707	0.281385	AQP8;GNB3
Infectious Disease	3/1311	0.70816	0.767569	0	0	0.822027	0.28367	IRF7;GNB3;ISG15
Disease	5/2131	0.710852	0.767569	0	0	0.838147	0.286052	ADAMTS4;CUBN;IRF7;GNB3;ISG15
Metabolism	5/2181	0.730446	0.784553	0	0	0.81659	0.256491	CUBN;B3GALT2;GNB3;HS3ST5;IP6K3
Neutrophil Degranulation	1/478	0.736125	0.786492	0	0	0.755804	0.231544	PLAC8
Signaling by Receptor Tyrosine Kinases	1/536	0.77601	0.822903	0	0	0.671859	0.170376	CD274
Axon Guidance	1/541	0.779158	0.822903	0	0	0.665466	0.166062	EFNB3
Viral Infection Pathways	2/1029	0.782366	0.822903	0	0	0.695119	0.170605	IRF7;ISG15
Nervous System Development	1/567	0.794836	0.83171	0	0	0.634047	0.14559	EFNB3
Sensory Perception	1/640	0.833245	0.867429	0	0	0.559497	0.102068	GNB3
Signal Transduction	5/2613	0.861936	0.88849	0	0	0.664762	0.0987663	CD274;CXCL10;CXCL9;GNB3;ITGB6
Hemostasis	1/707	0.862229	0.88849	0	0	0.504643	0.0748053	GNB3
Metabolism of Lipids	1/758	0.880919	0.903164	0	0	0.469397	0.0595149	CUBN
Cellular Responses to Stress	1/787	0.890411	0.908309	0	0	0.451395	0.0523944	AQP8
Developmental Biology	2/1385	0.901975	0.915505	0	0	0.506473	0.0522519	PLAC8;EFNB3
Adaptive Immune System	1/854	0.909592	0.918642	0	0	0.414485	0.0392764	CD274
Post-translational Protein Modification	2/1457	0.917246	0.921787	0	0	0.479544	0.0414229	ADAMTS4;USP18
Metabolism of Proteins	3/2067	0.933157	0.933157	0	0	0.499804	0.0345776	ADAMTS4;GNB3;USP18

## Sheet: KEGG_2021_Up
Term	Overlap	P-value	Adjusted P-value	Old P-value	Old Adjusted P-value	Odds Ratio	Combined Score	Genes
Hepatitis C	5/157	7.08808e-05	0.00453637	0	0	13.0217	124.416	CXCL10;RSAD2;MX2;IRF7;IFIT1
RIG-I-like receptor signaling pathway	3/70	0.000945518	0.0273086	0	0	17.1165	119.196	CXCL10;IRF7;ISG15
Influenza A	4/172	0.00128009	0.0273086	0	0	9.23296	61.4991	CXCL10;RSAD2;MX2;IRF7
Toll-like receptor signaling pathway	3/104	0.00294501	0.0471202	0	0	11.3351	66.057	CXCL10;CXCL9;IRF7
Cytosolic DNA-sensing pathway	2/63	0.0130265	0.165726	0	0	12.3006	53.3942	CXCL10;IRF7
Chemokine signaling pathway	3/192	0.0158539	0.165726	0	0	6.03053	24.9925	CXCL10;CXCL9;GNB3
Epstein-Barr virus infection	3/202	0.0181263	0.165726	0	0	5.72458	22.9578	CXCL10;IRF7;ISG15
Coronavirus disease	3/232	0.0259814	0.198116	0	0	4.96708	18.1317	CXCL10;MX2;ISG15
Circadian entrainment	2/97	0.0292691	0.198116	0	0	7.88481	27.843	GNB3;GRIN2C
Viral protein interaction with cytokine and cytokine receptor	2/100	0.0309557	0.198116	0	0	7.64228	26.5584	CXCL10;CXCL9
Glutamatergic synapse	2/114	0.0393142	0.228737	0	0	6.68228	21.625	GNB3;GRIN2C
Measles	2/139	0.056068	0.292524	0	0	5.456	15.7198	MX2;IRF7
Human papillomavirus infection	3/331	0.062779	0.292524	0	0	3.45046	9.55133	MX2;ISG15;ITGB6
Vitamin digestion and absorption	1/24	0.0639896	0.292524	0	0	16.0403	44.0952	CUBN
Alcoholism	2/186	0.092795	0.393027	0	0	4.05271	9.63475	GNB3;GRIN2C
Kaposi sarcoma-associated herpesvirus infection	2/193	0.0987457	0.393027	0	0	3.9028	9.03578	IRF7;GNB3
Nicotine addiction	1/40	0.104398	0.393027	0	0	9.45204	21.3573	GRIN2C
Glycosphingolipid biosynthesis	1/45	0.11667	0.414828	0	0	8.37584	17.9947	B3GALT2
Cocaine addiction	1/49	0.126369	0.425665	0	0	7.67631	15.8788	GRIN2C
Glycosaminoglycan biosynthesis	1/53	0.135964	0.429548	0	0	7.0844	14.136	HS3ST5
Long-term potentiation	1/67	0.168737	0.429548	0	0	5.57772	9.92508	GRIN2C
Amphetamine addiction	1/69	0.173318	0.429548	0	0	5.41313	9.48719	GRIN2C
p53 signaling pathway	1/73	0.182406	0.429548	0	0	5.11137	8.6971	RPRM
Arrhythmogenic right ventricular cardiomyopathy	1/77	0.191396	0.429548	0	0	4.84137	8.00479	ITGB6
Cytokine-cytokine receptor interaction	2/295	0.194639	0.429548	0	0	2.53101	4.14226	CXCL10;CXCL9
Taste transduction	1/86	0.21127	0.429548	0	0	4.3268	6.72653	GNB3
ECM-receptor interaction	1/88	0.21562	0.429548	0	0	4.22691	6.48507	ITGB6
PD-L1 expression and PD-1 checkpoint pathway in cancer	1/89	0.217787	0.429548	0	0	4.17866	6.36928	CD274
GABAergic synapse	1/89	0.217787	0.429548	0	0	4.17866	6.36928	GNB3
Hypertrophic cardiomyopathy	1/90	0.219948	0.429548	0	0	4.1315	6.25661	ITGB6
Bile secretion	1/90	0.219948	0.429548	0	0	4.1315	6.25661	AQP8
Morphine addiction	1/91	0.222102	0.429548	0	0	4.08539	6.14695	GNB3
IL-17 signaling pathway	1/94	0.228532	0.429548	0	0	3.95301	5.83495	CXCL10
Dilated cardiomyopathy	1/96	0.232789	0.429548	0	0	3.8694	5.64011	ITGB6
Phosphatidylinositol signaling system	1/97	0.234909	0.429548	0	0	3.8289	5.54637	IP6K3
PI3K-Akt signaling pathway	2/354	0.254373	0.439889	0	0	2.10045	2.87542	GNB3;ITGB6
TNF signaling pathway	1/112	0.266028	0.439889	0	0	3.30898	4.3816	CXCL10
Serotonergic synapse	1/113	0.268057	0.439889	0	0	3.27927	4.31733	GNB3
Cholinergic synapse	1/113	0.268057	0.439889	0	0	3.27927	4.31733	GNB3
Relaxin signaling pathway	1/129	0.299794	0.477023	0	0	2.86704	3.45381	GNB3
Dopaminergic synapse	1/132	0.305593	0.477023	0	0	2.80096	3.32055	GNB3
Apelin signaling pathway	1/137	0.315152	0.477483	0	0	2.6973	3.11458	GNB3
Spinocerebellar ataxia	1/143	0.326453	0.477483	0	0	2.58255	2.89109	GRIN2C
Cell adhesion molecules	1/148	0.33573	0.477483	0	0	2.49408	2.72216	CD274
Retrograde endocannabinoid signaling	1/148	0.33573	0.477483	0	0	2.49408	2.72216	GNB3
Hepatitis B	1/162	0.361045	0.502323	0	0	2.27559	2.31827	IRF7
NOD-like receptor signaling pathway	1/181	0.39389	0.52743	0	0	2.03344	1.89452	IRF7
Axon guidance	1/182	0.395572	0.52743	0	0	2.0221	1.87534	EFNB3
Focal adhesion	1/201	0.426674	0.537085	0	0	1.82824	1.55718	ITGB6
Viral carcinogenesis	1/203	0.429855	0.537085	0	0	1.80996	1.52816	IRF7
Human immunodeficiency virus 1 infection	1/212	0.443956	0.537085	0	0	1.73196	1.40641	GNB3
Lipid and atherosclerosis	1/215	0.44858	0.537085	0	0	1.70742	1.36879	IRF7
cAMP signaling pathway	1/216	0.450113	0.537085	0	0	1.6994	1.35656	GRIN2C
Regulation of actin cytoskeleton	1/218	0.453166	0.537085	0	0	1.68356	1.33254	ITGB6
Human cytomegalovirus infection	1/225	0.463722	0.539603	0	0	1.63037	1.25289	GNB3
Ras signaling pathway	1/232	0.474077	0.541803	0	0	1.58041	1.17959	GNB3
Calcium signaling pathway	1/240	0.485672	0.545316	0	0	1.52689	1.10275	GRIN2C
Prion disease	1/273	0.530904	0.585826	0	0	1.33939	0.848068	GRIN2C
Neuroactive ligand-receptor interaction	1/341	0.612145	0.664022	0	0	1.06781	0.524066	GRIN2C
Amyotrophic lateral sclerosis	1/364	0.636362	0.672973	0	0	0.99898	0.451526	GRIN2C
Alzheimer disease	1/369	0.641427	0.672973	0	0	0.985155	0.437467	GRIN2C
Pathways of neurodegeneration	1/475	0.733883	0.757556	0	0	0.760705	0.235367	GRIN2C
Herpes simplex virus 1 infection	1/498	0.750609	0.762524	0	0	0.724644	0.207879	IRF7
Pathways in cancer	1/531	0.772819	0.772819	0	0	0.678372	0.174823	GNB3

## Sheet: BioCarta_2016_Up
Column1	Overlap	P-value	Adjusted P-value	Old P-value	Old Adjusted P-value	Odds Ratio	Combined Score	Genes
Nitric Oxide Signaling Pathway Homo sapiens h nos1Pathway	1/19	0.0509989	0.0869344	0	0	20.501	61.0101	GRIN2C
The information-processing pathway at the IFN-beta enhancer Homo sapiens h pcafpathway	1/29	0.0768057	0.0869344	0	0	13.1726	33.8072	IRF7
Phospholipids as signalling intermediaries Homo sapiens h edg1Pathway	1/33	0.0869344	0.0869344	0	0	11.5237	28.1479	SPHKAP

## Sheet: GO_BP_Up
Term	Overlap	P-value	Adjusted P-value	Old P-value	Old Adjusted P-value	Odds Ratio	Combined Score	Genes
Defense Response to Virus (GO:0051607)	10/198	1.42988e-10	4.26105e-08	0	0	23.3534	529.382	CXCL10;RSAD2;MX2;IRF7;ISG15;IFIT1;DDX60;USP18;IFIT3;IFIT2
Antiviral Innate Immune Response (GO:0140374)	5/62	7.49875e-07	0.000111731	0	0	34.8912	492.084	CXCL10;IFIT1;USP18;IFIT3;IFIT2
Response to Type I Interferon (GO:0034340)	2/9	0.000264018	0.0232284	0	0	107.482	885.601	ISG15;IFIT1
Negative Regulation of Viral Genome Replication (GO:0045071)	3/48	0.000311791	0.0232284	0	0	25.5128	205.97	RSAD2;ISG15;IFIT1
Regulation of Viral Genome Replication (GO:0045069)	3/66	0.000796565	0.0395628	0	0	18.207	129.91	RSAD2;ISG15;IFIT1
Negative Regulation of Viral Process (GO:0048525)	3/66	0.000796565	0.0395628	0	0	18.207	129.91	RSAD2;ISG15;IFIT1
Negative Regulation of Type I Interferon-Mediated Signaling Pathway (GO:0060339)	2/19	0.00123216	0.0524549	0	0	44.2353	296.332	ISG15;USP18
Regulation of Cholesterol Metabolic Process (GO:0090181)	2/24	0.00197131	0.0731796	0	0	34.1732	212.867	AQP8;GNB3
Regulation of Immune Response (GO:0050776)	3/94	0.00221012	0.0731796	0	0	12.5871	76.9662	CXCL10;RSAD2;IRF7
Regulation of Type I Interferon-Mediated Signaling Pathway (GO:0060338)	2/36	0.00440575	0.0980307	0	0	22.0988	119.882	ISG15;USP18
Positive Regulation of Release of Sequestered Calcium Ion Into Cytosol (GO:0051281)	2/36	0.00440575	0.0980307	0	0	22.0988	119.882	CXCL10;CXCL9
Positive Regulation of Interferon-Beta Production (GO:0032728)	2/37	0.00464933	0.0980307	0	0	21.4663	115.296	IRF7;ISG15
Cellular Response to Molecule of Bacterial Origin (GO:0071219)	3/123	0.00471766	0.0980307	0	0	9.53125	51.0536	CD274;CXCL10;CXCL9
Response to Cytokine (GO:0034097)	3/123	0.00471766	0.0980307	0	0	9.53125	51.0536	CD274;MX2;ISG15
Cellular Response to Lipopolysaccharide (GO:0071222)	3/125	0.00493443	0.0980307	0	0	9.37405	49.7905	CD274;CXCL10;CXCL9
Positive Regulation of Immune System Process (GO:0002684)	2/41	0.00568433	0.103523	0	0	19.2608	99.579	CXCL10;RSAD2
Neutrophil Chemotaxis (GO:0030593)	2/43	0.00623776	0.103523	0	0	18.3194	93.0099	CXCL10;CXCL9
Positive Regulation of Calcium Ion Transmembrane Transport (GO:1904427)	2/45	0.00681478	0.103523	0	0	17.4656	87.1297	CXCL10;CXCL9
Regulation of Interleukin-10 Production (GO:0032653)	2/46	0.00711206	0.103523	0	0	17.0678	84.4165	CD274;ISG15
Positive Regulation of Pattern Recognition Receptor Signaling Pathway (GO:0062208)	2/47	0.00741514	0.103523	0	0	16.6876	81.84	RSAD2;DDX60
Chemokine-Mediated Signaling Pathway (GO:0070098)	2/47	0.00741514	0.103523	0	0	16.6876	81.84	CXCL10;CXCL9
Cellular Response to Chemokine (GO:1990869)	2/48	0.00772398	0.103523	0	0	16.324	79.3907	CXCL10;CXCL9
Negative Regulation of Protein Binding (GO:0032091)	2/50	0.00835883	0.103523	0	0	15.6423	74.8396	IFIT1;IFIT2
Neutrophil Migration (GO:1990266)	2/50	0.00835883	0.103523	0	0	15.6423	74.8396	CXCL10;CXCL9
Regulation of Interferon-Beta Production (GO:0032648)	2/51	0.00868477	0.103523	0	0	15.3223	72.7224	IRF7;ISG15
Regulation of Release of Sequestered Calcium Ion Into Cytosol (GO:0051279)	2/53	0.00935354	0.107206	0	0	14.7199	68.7716	CXCL10;CXCL9
Response to Lipopolysaccharide (GO:0032496)	3/161	0.0098908	0.108531	0	0	7.22505	33.3519	CD274;CXCL10;CXCL9
Negative Regulation of Innate Immune Response (GO:0045824)	2/57	0.0107577	0.108531	0	0	13.6467	61.8485	ISG15;USP18
Granulocyte Chemotaxis (GO:0071621)	2/64	0.0134233	0.108531	0	0	12.1016	52.1673	CXCL10;CXCL9
Regulation of Toll-Like Receptor 7 Signaling Pathway (GO:0034155)	1/5	0.0136758	0.108531	0	0	92.3194	396.247	RSAD2
ISG15-protein Conjugation (GO:0032020)	1/5	0.0136758	0.108531	0	0	92.3194	396.247	ISG15
Galactolipid Biosynthetic Process (GO:0019375)	1/5	0.0136758	0.108531	0	0	92.3194	396.247	B3GALT2
Galactosylceramide Biosynthetic Process (GO:0006682)	1/5	0.0136758	0.108531	0	0	92.3194	396.247	B3GALT2
Negative Regulation of Myeloid Cell Apoptotic Process (GO:0033033)	1/5	0.0136758	0.108531	0	0	92.3194	396.247	IRF7
Regulation of Macrophage Apoptotic Process (GO:2000109)	1/5	0.0136758	0.108531	0	0	92.3194	396.247	IRF7
Alpha-Beta T Cell Differentiation (GO:0046632)	1/5	0.0136758	0.108531	0	0	92.3194	396.247	RSAD2
Negative Regulation of Binding (GO:0051100)	2/66	0.0142324	0.108531	0	0	11.7223	49.8459	IFIT1;IFIT2
Negative Regulation of Cytokine-Mediated Signaling Pathway (GO:0001960)	2/67	0.0146447	0.108531	0	0	11.5414	48.747	ISG15;USP18
Positive Regulation of Type I Interferon Production (GO:0032481)	2/68	0.0150621	0.108531	0	0	11.3659	47.6866	IRF7;ISG15
CD4-positive, Alpha-Beta T Cell Activation (GO:0035710)	1/6	0.0163889	0.108531	0	0	73.8519	303.616	RSAD2
Excitatory Chemical Synaptic Transmission (GO:0098976)	1/6	0.0163889	0.108531	0	0	73.8519	303.616	GRIN2C
Regulation of Triglyceride Metabolic Process (GO:0090207)	1/6	0.0163889	0.108531	0	0	73.8519	303.616	GNB3
Regulation of Lymphocyte Apoptotic Process (GO:0070228)	1/6	0.0163889	0.108531	0	0	73.8519	303.616	CD274
Glycosylceramide Biosynthetic Process (GO:0046476)	1/6	0.0163889	0.108531	0	0	73.8519	303.616	B3GALT2
Regulation of MDA-5 Signaling Pathway (GO:0039533)	1/6	0.0163889	0.108531	0	0	73.8519	303.616	DDX60
Galactosylceramide Metabolic Process (GO:0006681)	1/7	0.0190946	0.117334	0	0	61.5401	243.597	B3GALT2
Positive Regulation of T-helper 2 Cell Cytokine Production (GO:2000553)	1/7	0.0190946	0.117334	0	0	61.5401	243.597	RSAD2
Regulation of Protein Binding (GO:0043393)	2/78	0.0195124	0.117334	0	0	9.86544	38.8374	IFIT1;IFIT2
Cellular Response to Oxygen-Containing Compound (GO:1901701)	4/384	0.021159	0.117334	0	0	4.03818	15.57	CD274;CXCL10;CXCL9;AQP8
Positive Regulation of Potassium Ion Transmembrane Transporter Activity (GO:1901018)	1/8	0.021793	0.117334	0	0	52.746	201.815	LRRC55
Cobalamin Metabolic Process (GO:0009235)	1/8	0.021793	0.117334	0	0	52.746	201.815	CUBN
Cobalamin Transport (GO:0015889)	1/8	0.021793	0.117334	0	0	52.746	201.815	CUBN
Regulation of Morphogenesis of an Epithelium (GO:1905330)	1/8	0.021793	0.117334	0	0	52.746	201.815	CXCL10
Regulation of Myeloid Leukocyte Differentiation (GO:0002761)	1/8	0.021793	0.117334	0	0	52.746	201.815	IRF7
Integrin-Mediated Signaling Pathway (GO:0007229)	2/86	0.0234202	0.117334	0	0	8.92228	33.4957	ISG15;ITGB6
Regulation of Type II Interferon Production (GO:0032649)	2/88	0.0244435	0.117334	0	0	8.71391	32.3407	CD274;ISG15
Synaptic Vesicle Budding From Presynaptic Endocytic Zone Membrane (GO:0016185)	1/9	0.0244842	0.117334	0	0	46.1505	171.206	MX2
Regulation of Sterol Biosynthetic Process (GO:0106118)	1/9	0.0244842	0.117334	0	0	46.1505	171.206	AQP8
Modification-Dependent Macromolecule Catabolic Process (GO:0043632)	1/9	0.0244842	0.117334	0	0	46.1505	171.206	ISG15
Regulation of Phospholipid Metabolic Process (GO:1903725)	1/9	0.0244842	0.117334	0	0	46.1505	171.206	GNB3
Positive Regulation of Response to Stimulus (GO:0048584)	2/92	0.0265442	0.117334	0	0	8.32495	30.2108	CXCL10;RSAD2
Cellular Response to Lipid (GO:0071396)	3/234	0.0265606	0.117334	0	0	4.92358	17.8643	CD274;CXCL10;CXCL9
Regulation of Toll-Like Receptor 9 Signaling Pathway (GO:0034163)	1/10	0.027168	0.117334	0	0	41.0206	147.908	RSAD2
Modulation by Symbiont of Entry Into Host (GO:0052372)	1/10	0.027168	0.117334	0	0	41.0206	147.908	HS3ST5
Positive Regulation of RIG-I Signaling Pathway (GO:1900246)	1/10	0.027168	0.117334	0	0	41.0206	147.908	DDX60
Regulation of T-helper 2 Cell Cytokine Production (GO:2000551)	1/10	0.027168	0.117334	0	0	41.0206	147.908	RSAD2
Negative Regulation of CD4-positive, Alpha-Beta T Cell Activation (GO:2000515)	1/10	0.027168	0.117334	0	0	41.0206	147.908	CD274
Inositol Phosphate Biosynthetic Process (GO:0032958)	1/10	0.027168	0.117334	0	0	41.0206	147.908	IP6K3
Negative Regulation of Activated T Cell Proliferation (GO:0046007)	1/10	0.027168	0.117334	0	0	41.0206	147.908	CD274
Positive Regulation of Immune Response (GO:0050778)	2/95	0.0281661	0.119907	0	0	8.05518	28.7541	CXCL10;RSAD2
Negative Regulation of Leukocyte Apoptotic Process (GO:2000107)	1/11	0.0298446	0.123524	0	0	36.9167	129.642	IRF7
Positive Regulation of T Cell Apoptotic Process (GO:0070234)	1/11	0.0298446	0.123524	0	0	36.9167	129.642	CD274
T Cell Chemotaxis (GO:0010818)	1/12	0.032514	0.125834	0	0	33.5589	114.976	CXCL10
Regulation of T Cell Apoptotic Process (GO:0070232)	1/12	0.032514	0.125834	0	0	33.5589	114.976	CD274
Regulation of T Cell Chemotaxis (GO:0010819)	1/12	0.032514	0.125834	0	0	33.5589	114.976	CXCL10
Regulation of T Cell Mediated Immune Response to Tumor Cell (GO:0002840)	1/12	0.032514	0.125834	0	0	33.5589	114.976	CD274
Regulation of Alcohol Biosynthetic Process (GO:1902930)	1/12	0.032514	0.125834	0	0	33.5589	114.976	AQP8
Positive Regulation of Type 2 Immune Response (GO:0002830)	1/13	0.0351762	0.134211	0	0	30.7608	102.968	RSAD2
Negative Regulation of Coagulation (GO:0050819)	1/14	0.0378312	0.134211	0	0	28.3932	92.9769	HS3ST5
Regulation of Coagulation (GO:0050818)	1/14	0.0378312	0.134211	0	0	28.3932	92.9769	HS3ST5
Regulation of Feeding Behavior (GO:0060259)	1/14	0.0378312	0.134211	0	0	28.3932	92.9769	GNB3
Cellular Response to Exogenous dsRNA (GO:0071360)	1/14	0.0378312	0.134211	0	0	28.3932	92.9769	IFIT1
Polyol Biosynthetic Process (GO:0046173)	1/14	0.0378312	0.134211	0	0	28.3932	92.9769	IP6K3
Sulfation (GO:0051923)	1/14	0.0378312	0.134211	0	0	28.3932	92.9769	HS3ST5
Regulation of Monocyte Differentiation (GO:0045655)	1/15	0.040479	0.137389	0	0	26.3638	84.5478	IRF7
Regulation of Carbohydrate Metabolic Process (GO:0006109)	1/15	0.040479	0.137389	0	0	26.3638	84.5478	GNB3
Regulation of Phosphate Metabolic Process (GO:0019220)	1/15	0.040479	0.137389	0	0	26.3638	84.5478	GNB3
Antimicrobial Humoral Immune Response Mediated by Antimicrobial Peptide (GO:0061844)	2/116	0.0405713	0.137389	0	0	6.56438	21.0368	CXCL10;CXCL9
One-Carbon Compound Transport (GO:0019755)	1/16	0.0431197	0.141205	0	0	24.6049	77.3524	AQP8
Negative Regulation of Interleukin-10 Production (GO:0032693)	1/16	0.0431197	0.141205	0	0	24.6049	77.3524	CD274
Regulation of Viral Life Cycle (GO:1903900)	1/16	0.0431197	0.141205	0	0	24.6049	77.3524	HS3ST5
Cellular Response to dsRNA (GO:0071359)	1/17	0.0457532	0.142026	0	0	23.066	71.1469	IFIT1
Polyol Metabolic Process (GO:0019751)	1/17	0.0457532	0.142026	0	0	23.066	71.1469	IP6K3
Negative Regulation of T Cell Mediated Immunity (GO:0002710)	1/17	0.0457532	0.142026	0	0	23.066	71.1469	CD274
Regulation of Nucleocytoplasmic Transport (GO:0046822)	1/17	0.0457532	0.142026	0	0	23.066	71.1469	MX2
Ionotropic Glutamate Receptor Signaling Pathway (GO:0035235)	1/17	0.0457532	0.142026	0	0	23.066	71.1469	GRIN2C
Positive Regulation of Lymphocyte Migration (GO:2000403)	1/18	0.0483796	0.142744	0	0	21.7081	65.7467	CXCL10
Fluid Transport (GO:0042044)	1/18	0.0483796	0.142744	0	0	21.7081	65.7467	AQP8
Regulation of Viral Entry Into Host Cell (GO:0046596)	1/18	0.0483796	0.142744	0	0	21.7081	65.7467	HS3ST5
Water Transport (GO:0006833)	1/18	0.0483796	0.142744	0	0	21.7081	65.7467	AQP8
Regulation of Adaptive Immune Response (GO:0002819)	1/18	0.0483796	0.142744	0	0	21.7081	65.7467	IRF7
Protein Localization to Mitochondrion (GO:0070585)	1/19	0.0509989	0.143374	0	0	20.501	61.0101	ISG15
Response to Interferon-Alpha (GO:0035455)	1/19	0.0509989	0.143374	0	0	20.501	61.0101	MX2
Regulation of RIG-I Signaling Pathway (GO:0039535)	1/19	0.0509989	0.143374	0	0	20.501	61.0101	DDX60
Alpha-Beta T Cell Activation (GO:0046631)	1/19	0.0509989	0.143374	0	0	20.501	61.0101	RSAD2
Regulation of Behavior (GO:0050795)	1/19	0.0509989	0.143374	0	0	20.501	61.0101	GNB3
Positive Regulation of Monocyte Chemotaxis (GO:0090026)	1/20	0.0536111	0.147478	0	0	19.4211	56.826	CXCL10
T Cell Migration (GO:0072678)	1/20	0.0536111	0.147478	0	0	19.4211	56.826	CXCL10
Receptor-Mediated Endocytosis (GO:0006898)	2/136	0.0539434	0.147478	0	0	5.57899	16.2897	CUBN;MX2
Lymphocyte Chemotaxis (GO:0048247)	1/21	0.0562163	0.150923	0	0	18.4491	53.1066	CXCL10
Excitatory Postsynaptic Potential (GO:0060079)	1/21	0.0562163	0.150923	0	0	18.4491	53.1066	GRIN2C
Oligosaccharide Biosynthetic Process (GO:0009312)	1/22	0.0588144	0.151092	0	0	17.5697	49.7813	B3GALT2
Positive Regulation of Interferon-Alpha Production (GO:0032727)	1/22	0.0588144	0.151092	0	0	17.5697	49.7813	IRF7
Regulation of Steroid Metabolic Process (GO:0019218)	1/22	0.0588144	0.151092	0	0	17.5697	49.7813	GNB3
Inositol Phosphate Metabolic Process (GO:0043647)	1/22	0.0588144	0.151092	0	0	17.5697	49.7813	IP6K3
Positive Regulation of Synaptic Transmission, Glutamatergic (GO:0051968)	1/22	0.0588144	0.151092	0	0	17.5697	49.7813	GRIN2C
Positive Regulation of Cytokine Production (GO:0001819)	3/325	0.0600929	0.152386	0	0	3.51583	9.88603	CD274;IRF7;ISG15
Positive Regulation of T Cell Cytokine Production (GO:0002726)	1/23	0.0614055	0.152386	0	0	16.7702	46.7931	RSAD2
Positive Regulation of Excitatory Postsynaptic Potential (GO:2000463)	1/23	0.0614055	0.152386	0	0	16.7702	46.7931	GRIN2C
Regulation of Cholesterol Biosynthetic Process (GO:0045540)	1/23	0.0614055	0.152386	0	0	16.7702	46.7931	AQP8
Antimicrobial Humoral Response (GO:0019730)	2/147	0.0618747	0.152386	0	0	5.1529	14.3387	CXCL10;CXCL9
Adenylate Cyclase-Activating G Protein-Coupled Receptor Signaling Pathway (GO:0007189)	2/153	0.0663591	0.15806	0	0	4.94665	13.4186	CXCL10;CXCL9
Regulation of Toll-Like Receptor Signaling Pathway (GO:0034121)	1/25	0.0665667	0.15806	0	0	15.3711	41.6489	IRF7
Negative Regulation of Axonogenesis (GO:0050771)	1/25	0.0665667	0.15806	0	0	15.3711	41.6489	EFNB3
Negative Regulation of Catalytic Activity (GO:0043086)	1/25	0.0665667	0.15806	0	0	15.3711	41.6489	IFIT1
Synaptic Transmission, Glutamatergic (GO:0035249)	1/26	0.0691369	0.15806	0	0	14.7556	39.4219	GRIN2C
Chemical Synaptic Transmission, Postsynaptic (GO:0099565)	1/26	0.0691369	0.15806	0	0	14.7556	39.4219	GRIN2C
Positive Regulation of T Cell Migration (GO:2000406)	1/26	0.0691369	0.15806	0	0	14.7556	39.4219	CXCL10
Regulation of T Cell Migration (GO:2000404)	1/26	0.0691369	0.15806	0	0	14.7556	39.4219	CXCL10
Regulation of Postsynaptic Membrane Potential (GO:0060078)	1/26	0.0691369	0.15806	0	0	14.7556	39.4219	GRIN2C
Regulation of Interferon-Alpha Production (GO:0032647)	1/27	0.0717001	0.15806	0	0	14.1873	37.3873	IRF7
Negative Regulation of Neurogenesis (GO:0050768)	1/27	0.0717001	0.15806	0	0	14.1873	37.3873	EFNB3
Amide Transport (GO:0042886)	1/27	0.0717001	0.15806	0	0	14.1873	37.3873	AQP8
Long-Term Synaptic Potentiation (GO:0060291)	1/28	0.0742564	0.15806	0	0	13.6612	35.5222	GRIN2C
Carbohydrate Biosynthetic Process (GO:0016051)	1/28	0.0742564	0.15806	0	0	13.6612	35.5222	B3GALT2
Regulation of Glucose Metabolic Process (GO:0010906)	1/28	0.0742564	0.15806	0	0	13.6612	35.5222	GNB3
Negative Regulation of Protein Transport (GO:0051224)	1/28	0.0742564	0.15806	0	0	13.6612	35.5222	RSAD2
Regulation of Monocyte Chemotaxis (GO:0090025)	1/28	0.0742564	0.15806	0	0	13.6612	35.5222	CXCL10
Negative Regulation of Type II Interferon Production (GO:0032689)	1/28	0.0742564	0.15806	0	0	13.6612	35.5222	CD274
Positive Regulation of Viral Genome Replication (GO:0045070)	1/28	0.0742564	0.15806	0	0	13.6612	35.5222	IFIT1
Synaptic Vesicle Endocytosis (GO:0048488)	1/29	0.0768057	0.160057	0	0	13.1726	33.8072	MX2
Regulation of Monoatomic Ion Transmembrane Transport (GO:0034765)	1/29	0.0768057	0.160057	0	0	13.1726	33.8072	GRIN2C
Cytoplasmic Pattern Recognition Receptor Signaling Pathway (GO:0002753)	1/29	0.0768057	0.160057	0	0	13.1726	33.8072	IRF7
Positive Regulation of Interleukin-10 Production (GO:0032733)	1/30	0.0793482	0.163074	0	0	12.7178	32.2256	ISG15
Positive Regulation of Cation Channel Activity (GO:2001259)	1/30	0.0793482	0.163074	0	0	12.7178	32.2256	LRRC55
Regulation of Cytokine Production (GO:0001817)	2/172	0.081236	0.164683	0	0	4.38957	11.0196	IRF7;ISG15
Nitrogen Compound Transport (GO:0071705)	2/172	0.081236	0.164683	0	0	4.38957	11.0196	CUBN;AQP8
Modulation of Excitatory Postsynaptic Potential (GO:0098815)	1/31	0.0818838	0.164874	0	0	12.2932	30.7632	GRIN2C
Apoptotic Mitochondrial Changes (GO:0008637)	1/32	0.0844125	0.168825	0	0	11.8961	29.4075	IFIT2
Regulation of Small Molecule Metabolic Process (GO:0062012)	1/33	0.0869344	0.171566	0	0	11.5237	28.1479	GNB3
Regulation of Activated T Cell Proliferation (GO:0046006)	1/33	0.0869344	0.171566	0	0	11.5237	28.1479	CD274
Organophosphate Biosynthetic Process (GO:0090407)	1/34	0.0894495	0.173091	0	0	11.174	26.9749	IP6K3
Response to Exogenous dsRNA (GO:0043330)	1/34	0.0894495	0.173091	0	0	11.174	26.9749	IFIT1
Sarcomere Organization (GO:0045214)	1/34	0.0894495	0.173091	0	0	11.174	26.9749	MYBPC2
Cellular Response to cAMP (GO:0071320)	1/35	0.0919578	0.173439	0	0	10.8448	25.8802	AQP8
Positive Regulation of Mononuclear Cell Migration (GO:0071677)	1/35	0.0919578	0.173439	0	0	10.8448	25.8802	CXCL10
Regulation of Neuronal Synaptic Plasticity (GO:0048168)	1/35	0.0919578	0.173439	0	0	10.8448	25.8802	GRIN2C
Intracellular Receptor Signaling Pathway (GO:0030522)	1/35	0.0919578	0.173439	0	0	10.8448	25.8802	IRF7
Positive Regulation of Immune Effector Process (GO:0002699)	1/36	0.0944592	0.17593	0	0	10.5344	24.8568	DDX60
Glutamate Receptor Signaling Pathway (GO:0007215)	1/36	0.0944592	0.17593	0	0	10.5344	24.8568	GRIN2C
Phosphatidylinositol Phosphate Biosynthetic Process (GO:0046854)	1/37	0.096954	0.179455	0	0	10.2413	23.8982	IP6K3
Positive Regulation of Bone Mineralization (GO:0030501)	1/38	0.0994419	0.181802	0	0	9.96396	22.9986	ISG15
Regulation of Axonogenesis (GO:0050770)	1/38	0.0994419	0.181802	0	0	9.96396	22.9986	EFNB3
Negative Regulation of T Cell Proliferation (GO:0042130)	1/39	0.101923	0.185202	0	0	9.70127	22.1532	CD274
Negative Regulation of Protein Secretion (GO:0050709)	1/40	0.104398	0.187329	0	0	9.45204	21.3573	RSAD2
Positive Regulation of Viral Process (GO:0048524)	1/40	0.104398	0.187329	0	0	9.45204	21.3573	IFIT1
Adenylate Cyclase-Modulating G Protein-Coupled Receptor Signaling Pathway (GO:0007188)	2/202	0.106551	0.187329	0	0	3.72547	8.34182	CXCL10;CXCL9
Vitamin Transport (GO:0051180)	1/41	0.106866	0.187329	0	0	9.21528	20.6071	CUBN
Monoatomic Cation Transport (GO:0006812)	1/41	0.106866	0.187329	0	0	9.21528	20.6071	GRIN2C
Negative Regulation of Secretion by Cell (GO:1903531)	1/41	0.106866	0.187329	0	0	9.21528	20.6071	RSAD2
Positive Regulation of Ossification (GO:0045778)	1/42	0.109327	0.189266	0	0	8.99006	19.8987	ISG15
Response to cAMP (GO:0051591)	1/42	0.109327	0.189266	0	0	8.99006	19.8987	AQP8
Ephrin Receptor Signaling Pathway (GO:0048013)	1/43	0.111781	0.189266	0	0	8.77557	19.2291	EFNB3
Negative Regulation of Lymphocyte Proliferation (GO:0050672)	1/43	0.111781	0.189266	0	0	8.77557	19.2291	CD274
Cellular Response to Type I Interferon (GO:0071357)	1/43	0.111781	0.189266	0	0	8.77557	19.2291	IFIT1
Positive Regulation of Biomineral Tissue Development (GO:0070169)	1/43	0.111781	0.189266	0	0	8.77557	19.2291	ISG15
Water-Soluble Vitamin Metabolic Process (GO:0006767)	1/44	0.114229	0.191237	0	0	8.57106	18.5953	CUBN
Regulation of Monoatomic Cation Transmembrane Transport (GO:1904062)	1/44	0.114229	0.191237	0	0	8.57106	18.5953	GRIN2C
Extracellular Matrix Disassembly (GO:0022617)	1/45	0.11667	0.194233	0	0	8.37584	17.9947	ADAMTS4
Cellular Defense Response (GO:0006968)	1/47	0.121533	0.201205	0	0	8.01087	16.8835	CXCL9
Oligosaccharide Metabolic Process (GO:0009311)	1/48	0.123954	0.202958	0	0	7.84003	16.3687	B3GALT2
Blood Circulation (GO:0008015)	1/48	0.123954	0.202958	0	0	7.84003	16.3687	CXCL10
Cellular Component Disassembly (GO:0022411)	1/49	0.126369	0.205782	0	0	7.67631	15.8788	ADAMTS4
Negative Regulation of Tumor Necrosis Factor Superfamily Cytokine Production (GO:1903556)	1/50	0.128778	0.206833	0	0	7.51927	15.412	CD274
Macromolecule Glycosylation (GO:0043413)	1/51	0.13118	0.206833	0	0	7.36852	14.9668	B3GALT2
Regulation of Intracellular Transport (GO:0032386)	1/51	0.13118	0.206833	0	0	7.36852	14.9668	MX2
Regulation of Lipid Metabolic Process (GO:0019216)	1/51	0.13118	0.206833	0	0	7.36852	14.9668	GNB3
Myofibril Assembly (GO:0030239)	1/51	0.13118	0.206833	0	0	7.36852	14.9668	MYBPC2
Negative Regulation of T Cell Activation (GO:0050868)	1/51	0.13118	0.206833	0	0	7.36852	14.9668	CD274
Regulation of Synaptic Transmission, Glutamatergic (GO:0051966)	1/52	0.133575	0.208405	0	0	7.22367	14.5419	GRIN2C
Negative Regulation of Protein Ubiquitination (GO:0031397)	1/52	0.133575	0.208405	0	0	7.22367	14.5419	ISG15
B Cell Differentiation (GO:0030183)	1/53	0.135964	0.211027	0	0	7.0844	14.136	AQP8
Negative Regulation of Neuron Projection Development (GO:0010977)	1/54	0.138346	0.213612	0	0	6.95038	13.7478	EFNB3
Regulation of Metabolic Process (GO:0019222)	1/55	0.140722	0.216161	0	0	6.82133	13.3764	GNB3
Positive Regulation of Leukocyte Chemotaxis (GO:0002690)	1/56	0.143092	0.217558	0	0	6.69697	13.0207	CXCL10
Receptor Internalization (GO:0031623)	1/56	0.143092	0.217558	0	0	6.69697	13.0207	MX2
Negative Regulation of Protein Modification by Small Protein Conjugation or Removal (GO:1903321)	1/58	0.147812	0.221346	0	0	6.46134	12.3529	ISG15
Muscle Organ Development (GO:0007517)	1/58	0.147812	0.221346	0	0	6.46134	12.3529	CXCL10
Positive Regulation of Type II Interferon Production (GO:0032729)	1/58	0.147812	0.221346	0	0	6.46134	12.3529	ISG15
Regulation of Bone Mineralization (GO:0030500)	1/59	0.150162	0.223741	0	0	6.34962	12.0391	ISG15
Cytokine-Mediated Signaling Pathway (GO:0019221)	2/255	0.155413	0.230414	0	0	2.93713	5.46796	CXCL10;CXCL9
Inflammatory Response (GO:0006954)	2/261	0.161196	0.237432	0	0	2.86822	5.23488	CXCL10;CXCL9
Pattern Recognition Receptor Signaling Pathway (GO:0002221)	1/65	0.164131	0.237432	0	0	5.7526	10.3955	IRF7
Glycerophospholipid Metabolic Process (GO:0006650)	1/65	0.164131	0.237432	0	0	5.7526	10.3955	IP6K3
Cellular Response to Virus (GO:0098586)	1/65	0.164131	0.237432	0	0	5.7526	10.3955	CXCL10
Positive Regulation of T Cell Proliferation (GO:0042102)	1/65	0.164131	0.237432	0	0	5.7526	10.3955	CD274
Regulation of Type I Interferon Production (GO:0032479)	1/66	0.166437	0.239605	0	0	5.66382	10.156	IRF7
Phosphatidylinositol Metabolic Process (GO:0046488)	1/69	0.173318	0.248311	0	0	5.41313	9.48719	IP6K3
Calcium Ion Transmembrane Import Into Cytosol (GO:0097553)	1/74	0.184663	0.263299	0	0	5.0411	8.51555	GRIN2C
Regulation of Fat Cell Differentiation (GO:0045598)	1/75	0.186913	0.263406	0	0	4.97272	8.33981	GNB3
Protein Modification Process (GO:0036211)	3/545	0.188885	0.263406	0	0	2.06532	3.4421	B3GALT2;HS3ST5;IP6K3
Lymphocyte Differentiation (GO:0030098)	1/76	0.189157	0.263406	0	0	4.90617	8.16964	AQP8
Protein Deubiquitination (GO:0016579)	1/76	0.189157	0.263406	0	0	4.90617	8.16964	USP18
Glycoprotein Biosynthetic Process (GO:0009101)	1/76	0.189157	0.263406	0	0	4.90617	8.16964	B3GALT2
Positive Regulation of Lymphocyte Proliferation (GO:0050671)	1/77	0.191396	0.265283	0	0	4.84137	8.00479	CD274
Proteolysis Involved in Protein Catabolic Process (GO:0051603)	1/80	0.198074	0.273269	0	0	4.65682	7.53992	ISG15
Protein Modification by Small Protein Removal (GO:0070646)	1/81	0.200288	0.275051	0	0	4.59838	7.39418	USP18
Negative Regulation of Blood Vessel Morphogenesis (GO:2000181)	1/82	0.202497	0.276019	0	0	4.54138	7.25273	CXCL10
Monoatomic Cation Transmembrane Transport (GO:0098655)	2/304	0.203646	0.276019	0	0	2.45445	3.90595	GRIN2C;LRRC55
Organophosphate Metabolic Process (GO:0019637)	1/83	0.204699	0.276019	0	0	4.48577	7.1154	IP6K3
Regulation of T Cell Proliferation (GO:0042129)	1/83	0.204699	0.276019	0	0	4.48577	7.1154	CD274
Inorganic Cation Transmembrane Transport (GO:0098662)	2/307	0.20666	0.276479	0	0	2.42994	3.83124	AQP8;LRRC55
Positive Regulation of Synaptic Transmission (GO:0050806)	1/84	0.206895	0.276479	0	0	4.4315	6.98203	GRIN2C
Actomyosin Structure Organization (GO:0031032)	1/85	0.209085	0.278158	0	0	4.37853	6.85245	MYBPC2
Calcium Ion Transmembrane Transport (GO:0070588)	1/87	0.213448	0.2827	0	0	4.27627	6.60411	GRIN2C
Regulation of Cell Cycle (GO:0051726)	2/318	0.217752	0.287124	0	0	2.34404	3.57326	MX2;RPRM
Protein O-linked Glycosylation (GO:0006493)	1/91	0.222102	0.290292	0	0	4.08539	6.14695	B3GALT2
Phosphatidylinositol Biosynthetic Process (GO:0006661)	1/91	0.222102	0.290292	0	0	4.08539	6.14695	IP6K3
Negative Regulation of Angiogenesis (GO:0016525)	1/93	0.226395	0.29461	0	0	3.99618	5.93622	CXCL10
B Cell Activation (GO:0042113)	1/96	0.232789	0.301614	0	0	3.8694	5.64011	AQP8
Inorganic Cation Import Across Plasma Membrane (GO:0098659)	1/97	0.234909	0.303043	0	0	3.8289	5.54637	AQP8
Positive Regulation of Cold-Induced Thermogenesis (GO:0120162)	1/99	0.239132	0.305843	0	0	3.75038	5.36581	PLAC8
Regulation of Protein Secretion (GO:0050708)	1/99	0.239132	0.305843	0	0	3.75038	5.36581	RSAD2
Regulation of Defense Response (GO:0031347)	1/103	0.247509	0.315204	0	0	3.60258	5.03031	USP18
Positive Regulation of Protein-Containing Complex Assembly (GO:0031334)	1/105	0.251664	0.319131	0	0	3.53294	4.87427	ISG15
Cell-Matrix Adhesion (GO:0007160)	1/107	0.255795	0.322996	0	0	3.46593	4.72537	ITGB6
External Encapsulating Structure Organization (GO:0045229)	1/111	0.263992	0.329162	0	0	3.33923	4.4473	ADAMTS4
Extracellular Structure Organization (GO:0043062)	1/111	0.263992	0.329162	0	0	3.33923	4.4473	ADAMTS4
Positive Regulation of T Cell Activation (GO:0050870)	1/111	0.263992	0.329162	0	0	3.33923	4.4473	CD274
Regulation of Protein Ubiquitination (GO:0031396)	1/113	0.268057	0.332838	0	0	3.27927	4.31733	ISG15
Regulation of Mitotic Cell Cycle (GO:0007346)	1/124	0.290025	0.35862	0	0	2.98434	3.69399	RPRM
Potassium Ion Transport (GO:0006813)	1/127	0.295902	0.364376	0	0	2.91285	3.54705	LRRC55
Regulation of Response to External Stimulus (GO:0032101)	1/132	0.305593	0.37174	0	0	2.80096	3.32055	USP18
Neuron Projection Guidance (GO:0097485)	1/132	0.305593	0.37174	0	0	2.80096	3.32055	EFNB3
Regulation of Apoptotic Process (GO:0042981)	3/704	0.305625	0.37174	0	0	1.58378	1.87741	CXCL10;IFIT3;IFIT2
Potassium Ion Transmembrane Transport (GO:0071805)	1/134	0.309432	0.374841	0	0	2.75856	3.23584	LRRC55
Mitochondrion Organization (GO:0007005)	1/135	0.311344	0.37563	0	0	2.73784	3.19467	IFIT2
Protein Glycosylation (GO:0006486)	1/145	0.330179	0.396747	0	0	2.54642	2.82174	B3GALT2
Positive Regulation of Metabolic Process (GO:0009893)	1/147	0.333885	0.399589	0	0	2.51129	2.75478	PLAC8
Regulation of Cold-Induced Thermogenesis (GO:0120161)	1/148	0.33573	0.400191	0	0	2.49408	2.72216	PLAC8
Phosphate-Containing Compound Metabolic Process (GO:0006796)	1/150	0.339406	0.40296	0	0	2.46035	2.65855	IP6K3
Protein Localization to Organelle (GO:0033365)	1/151	0.341236	0.403526	0	0	2.44383	2.62755	ISG15
Axon Guidance (GO:0007411)	1/152	0.343062	0.404081	0	0	2.42752	2.59707	EFNB3
Regulation of Cell Population Proliferation (GO:0042127)	3/769	0.354958	0.416447	0	0	1.44449	1.49614	CXCL10;CXCL9;IFIT3
Skeletal System Development (GO:0001501)	1/160	0.357487	0.417769	0	0	2.30445	2.37049	ADAMTS4
Cellular Response to Nitrogen Compound (GO:1901699)	1/169	0.373344	0.433234	0	0	2.18	2.14786	AQP8
Regulation of Macromolecule Biosynthetic Process (GO:0010556)	1/170	0.375082	0.433234	0	0	2.167	2.12498	GNB3
Brain Development (GO:0007420)	1/170	0.375082	0.433234	0	0	2.167	2.12498	GRIN2C
Extracellular Matrix Organization (GO:0030198)	1/182	0.395572	0.455137	0	0	2.0221	1.87534	ADAMTS4
Negative Regulation of Cytokine Production (GO:0001818)	1/191	0.410506	0.470503	0	0	1.92544	1.71434	CD274
Regulation of Programmed Cell Death (GO:0043067)	1/195	0.417026	0.476145	0	0	1.88536	1.64895	CXCL10
Axonogenesis (GO:0007409)	1/200	0.425077	0.483455	0	0	1.83752	1.57197	EFNB3
Regulation of Cell Differentiation (GO:0045595)	1/201	0.426674	0.483455	0	0	1.82824	1.55718	GNB3
Modification-Dependent Protein Catabolic Process (GO:0019941)	1/208	0.437732	0.494106	0	0	1.76579	1.45881	ISG15
Regulation of Angiogenesis (GO:0045765)	1/211	0.442406	0.497498	0	0	1.7403	1.41926	CXCL10
Defense Response to Bacterium (GO:0042742)	1/221	0.457715	0.512778	0	0	1.66035	1.29758	ISG15
Apoptotic Process (GO:0006915)	1/232	0.474077	0.52912	0	0	1.58041	1.17959	IFIT2
Negative Regulation of Multicellular Organismal Process (GO:0051241)	1/243	0.489955	0.544801	0	0	1.50773	1.07568	HS3ST5
Positive Regulation of Programmed Cell Death (GO:0043068)	1/248	0.497016	0.550104	0	0	1.47683	1.0325	IFIT2
Regulation of Inflammatory Response (GO:0050727)	1/249	0.498416	0.550104	0	0	1.4708	1.02415	USP18
Positive Regulation of Signal Transduction (GO:0009967)	1/256	0.508114	0.558737	0	0	1.42992	0.968128	GRIN2C
Positive Regulation of Transcription by RNA Polymerase II (GO:0045944)	3/983	0.511736	0.560602	0	0	1.11646	0.747971	PLAC8;CXCL10;IRF7
Chemical Synaptic Transmission (GO:0007268)	1/260	0.513572	0.560602	0	0	1.40755	0.937942	GRIN2C
Positive Regulation of Intracellular Signal Transduction (GO:1902533)	2/652	0.539318	0.586557	0	0	1.12017	0.691652	RSAD2;DDX60
Central Nervous System Development (GO:0007417)	1/288	0.550151	0.595359	0	0	1.26842	0.757962	GRIN2C
Cellular Response to Cytokine Stimulus (GO:0071345)	1/289	0.551406	0.595359	0	0	1.26395	0.752411	IFIT1
Cell Surface Receptor Protein Tyrosine Kinase Signaling Pathway (GO:0007169)	1/296	0.560096	0.602558	0	0	1.23352	0.715007	EFNB3
Phosphorylation (GO:0016310)	1/298	0.562549	0.60302	0	0	1.22509	0.704767	IP6K3
Positive Regulation of Apoptotic Process (GO:0043065)	1/313	0.580519	0.620053	0	0	1.1653	0.633729	IFIT2
Protein Modification by Small Protein Conjugation (GO:0032446)	1/316	0.584025	0.62157	0	0	1.15403	0.620649	ISG15
Proteolysis (GO:0006508)	1/321	0.589805	0.625487	0	0	1.13571	0.599611	ADAMTS4
Protein Ubiquitination (GO:0016567)	1/369	0.641427	0.67782	0	0	0.985155	0.437467	ISG15
Protein Phosphorylation (GO:0006468)	1/373	0.645429	0.679639	0	0	0.974363	0.426615	IP6K3
Negative Regulation of Cell Population Proliferation (GO:0008285)	1/379	0.65135	0.683459	0	0	0.958603	0.410961	IFIT3
Negative Regulation of Programmed Cell Death (GO:0043069)	1/382	0.654274	0.684118	0	0	0.950909	0.403404	IFIT3
Positive Regulation of Multicellular Organismal Process (GO:0051240)	1/407	0.677721	0.706157	0	0	0.891215	0.3467	PLAC8
Positive Regulation of DNA-templated Transcription (GO:0045893)	3/1274	0.689305	0.714126	0	0	0.847637	0.315382	PLAC8;CXCL10;IRF7
DNA Damage Response (GO:0006974)	1/421	0.690162	0.714126	0	0	0.860891	0.319243	IRF7
Negative Regulation of Apoptotic Process (GO:0043066)	1/475	0.733883	0.756737	0	0	0.760705	0.235367	IFIT3
Nervous System Development (GO:0007399)	1/480	0.73761	0.757958	0	0	0.752571	0.229037	EFNB3
Negative Regulation of Cellular Process (GO:0048523)	1/531	0.772819	0.791409	0	0	0.678372	0.174823	IFIT3
Positive Regulation of RNA Biosynthetic Process (GO:1902680)	1/555	0.78774	0.803927	0	0	0.648182	0.154648	IRF7
Protein Metabolic Process (GO:0019538)	1/614	0.820452	0.834453	0	0	0.584013	0.115576	ADAMTS4
Negative Regulation of Transcription by RNA Polymerase II (GO:0000122)	1/732	0.871725	0.883585	0	0	0.486751	0.0668218	IRF7
Negative Regulation of DNA-templated Transcription (GO:0045892)	1/1006	0.941715	0.951292	0	0	0.348996	0.020958	IRF7
Regulation of Transcription by RNA Polymerase II (GO:0006357)	3/2250	0.955313	0.961768	0	0	0.454401	0.0207733	PLAC8;CXCL10;IRF7
Regulation of Gene Expression (GO:0010468)	1/1127	0.959009	0.962238	0	0	0.309503	0.0129543	GNB3
Regulation of DNA-templated Transcription (GO:0006355)	1/2139	0.998028	0.998028	0	0	0.154237	0.000304427	IRF7

## Sheet: GO_MF_Up
Term	Overlap	P-value	Adjusted P-value	Old P-value	Old Adjusted P-value	Odds Ratio	Combined Score	Genes
CXCR Chemokine Receptor Binding (GO:0045236)	2/15	0.000761945	0.0518122	0	0	57.8578	415.398	CXCL10;CXCL9
Chemokine Activity (GO:0008009)	2/42	0.00595808	0.120905	0	0	18.7783	96.2014	CXCL10;CXCL9
Inorganic Cation Transmembrane Transporter Activity (GO:0022890)	2/43	0.00623776	0.120905	0	0	18.3194	93.0099	AQP8;GRIN2C
Chemokine Receptor Binding (GO:0042379)	2/46	0.00711206	0.120905	0	0	17.0678	84.4165	CXCL10;CXCL9
Potassium Channel Activator Activity (GO:0099104)	1/6	0.0163889	0.134721	0	0	73.8519	303.616	LRRC55
NMDA Glutamate Receptor Activity (GO:0004972)	1/6	0.0163889	0.134721	0	0	73.8519	303.616	GRIN2C
[Heparan Sulfate]-Glucosamine 3-Sulfotransferase Activity (GO:0008467)	1/6	0.0163889	0.134721	0	0	73.8519	303.616	HS3ST5
Inositol Hexakisphosphate Kinase Activity (GO:0000828)	1/7	0.0190946	0.134721	0	0	61.5401	243.597	IP6K3
Urea Transmembrane Transporter Activity (GO:0015204)	1/7	0.0190946	0.134721	0	0	61.5401	243.597	AQP8
Ammonium Channel Activity (GO:0008519)	1/8	0.021793	0.134721	0	0	52.746	201.815	AQP8
Inositol Phosphate Kinase Activity (GO:0180030)	1/8	0.021793	0.134721	0	0	52.746	201.815	IP6K3
Channel Activator Activity (GO:0099103)	1/9	0.0244842	0.138744	0	0	46.1505	171.206	LRRC55
N-acetyl-beta-D-glucosaminide Beta-(1,3)-Galactosyltransferase Activity (GO:0008499)	1/11	0.0298446	0.139626	0	0	36.9167	129.642	B3GALT2
Water Channel Activity (GO:0015250)	1/13	0.0351762	0.139626	0	0	30.7608	102.968	AQP8
Heparan Sulfate Sulfotransferase Activity (GO:0034483)	1/14	0.0378312	0.139626	0	0	28.3932	92.9769	HS3ST5
Beta-1,3-Galactosyltransferase Activity (GO:0048531)	1/14	0.0378312	0.139626	0	0	28.3932	92.9769	B3GALT2
Transmembrane-Ephrin Receptor Activity (GO:0005005)	1/14	0.0378312	0.139626	0	0	28.3932	92.9769	EFNB3
Water Transmembrane Transporter Activity (GO:0005372)	1/15	0.040479	0.139626	0	0	26.3638	84.5478	AQP8
Ephrin Receptor Activity (GO:0005003)	1/15	0.040479	0.139626	0	0	26.3638	84.5478	EFNB3
4 Iron, 4 Sulfur Cluster Binding (GO:0051539)	1/16	0.0431197	0.139626	0	0	24.6049	77.3524	RSAD2
Glutamate-Gated Receptor Activity (GO:0004970)	1/16	0.0431197	0.139626	0	0	24.6049	77.3524	GRIN2C
UDP-galactosyltransferase Activity (GO:0035250)	1/21	0.0562163	0.173759	0	0	18.4491	53.1066	B3GALT2
Ephrin Receptor Binding (GO:0046875)	1/22	0.0588144	0.173886	0	0	17.5697	49.7813	EFNB3
Phosphotransferase Activity, Phosphate Group as Acceptor (GO:0016776)	1/26	0.0691369	0.194209	0	0	14.7556	39.4219	IP6K3
Voltage-Gated Monoatomic Ion Channel Activity (GO:0005244)	1/28	0.0742564	0.194209	0	0	13.6612	35.5222	GRIN2C
Neurotransmitter Receptor Activity Involved in Regulation of Postsynaptic Membrane Potential (GO:0099529)	1/28	0.0742564	0.194209	0	0	13.6612	35.5222	GRIN2C
Iron-Sulfur Cluster Binding (GO:0051536)	1/31	0.0818838	0.203846	0	0	12.2932	30.7632	RSAD2
Receptor Ligand Activity (GO:0048018)	3/380	0.086732	0.203846	0	0	2.99449	7.32133	CD274;CXCL10;CXCL9
Ubiquitin-Like Protein Peptidase Activity (GO:0019783)	1/33	0.0869344	0.203846	0	0	11.5237	28.1479	USP18
Cytokine Activity (GO:0005125)	2/186	0.092795	0.206027	0	0	4.05271	9.63475	CXCL10;CXCL9
Chemoattractant Activity (GO:0042056)	1/36	0.0944592	0.206027	0	0	10.5344	24.8568	CXCL10
Transmitter-Gated Monoatomic Ion Channel Activity Involved in Regulation of Postsynaptic Membrane Potential (GO:1904315)	1/37	0.096954	0.206027	0	0	10.2413	23.8982	GRIN2C
Signaling Receptor Complex Adaptor Activity (GO:0030159)	1/44	0.114229	0.233341	0	0	8.57106	18.5953	GNB3
Single-Stranded RNA Binding (GO:0003727)	1/45	0.11667	0.233341	0	0	8.37584	17.9947	DDX60
Transmitter-Gated Monoatomic Ion Channel Activity (GO:0022824)	1/48	0.123954	0.240826	0	0	7.84003	16.3687	GRIN2C
Potassium Channel Regulator Activity (GO:0015459)	1/53	0.135964	0.256821	0	0	7.0844	14.136	LRRC55
Channel Activity (GO:0015267)	1/63	0.1595	0.293135	0	0	5.93877	10.9019	AQP8
GTPase Activity (GO:0003924)	2/266	0.166045	0.297134	0	0	2.81318	5.05105	MX2;GNB3
Ribonucleoside Triphosphate Phosphatase Activity (GO:0017111)	2/274	0.173858	0.302386	0	0	2.72933	4.775	MX2;GNB3
Double-Stranded RNA Binding (GO:0003725)	1/71	0.177874	0.302386	0	0	5.25794	9.07877	DDX60
Potassium Channel Activity (GO:0005267)	1/75	0.186913	0.302621	0	0	4.97272	8.33981	LRRC55
Voltage-Gated Monoatomic Cation Channel Activity (GO:0022843)	1/75	0.186913	0.302621	0	0	4.97272	8.33981	LRRC55
Voltage-Gated Potassium Channel Activity (GO:0005249)	1/79	0.195854	0.302684	0	0	4.71676	7.69014	LRRC55
Phosphotransferase Activity, Alcohol Group as Acceptor (GO:0016773)	1/79	0.195854	0.302684	0	0	4.71676	7.69014	IP6K3
Cysteine-Type Deubiquitinase Activity (GO:0004843)	1/96	0.232789	0.351771	0	0	3.8694	5.64011	USP18
Metalloendopeptidase Activity (GO:0004222)	1/99	0.239132	0.3535	0	0	3.75038	5.36581	ADAMTS4
Deubiquitinase Activity (GO:0101005)	1/111	0.263992	0.379748	0	0	3.33923	4.4473	USP18
Protein Kinase Regulator Activity (GO:0019887)	1/113	0.268057	0.379748	0	0	3.27927	4.31733	CXCL10
Protease Binding (GO:0002020)	1/119	0.280121	0.388739	0	0	3.11158	3.95959	ADAMTS4
Metallopeptidase Activity (GO:0008237)	1/122	0.286079	0.389068	0	0	3.03398	3.79698	ADAMTS4
Cysteine-Type Peptidase Activity (GO:0008234)	1/147	0.333885	0.44518	0	0	2.51129	2.75478	USP18
GTP Binding (GO:0005525)	1/206	0.434594	0.568315	0	0	1.7832	1.48602	MX2
GTPase Binding (GO:0051020)	1/225	0.463722	0.594964	0	0	1.63037	1.25289	GNB3
Guanyl Ribonucleotide Binding (GO:0032561)	1/232	0.474077	0.596986	0	0	1.58041	1.17959	MX2
Microtubule Binding (GO:0008017)	1/243	0.489955	0.605763	0	0	1.50773	1.07568	MX2
Ubiquitin Protein Ligase Binding (GO:0031625)	1/268	0.524311	0.636664	0	0	1.36482	0.881224	ISG15
Double-Stranded DNA Binding (GO:0003690)	2/651	0.538481	0.639078	0	0	1.12196	0.694496	IRF7;DDX60
Ubiquitin-Like Protein Ligase Binding (GO:0044389)	1/284	0.545096	0.639078	0	0	1.28661	0.780708	ISG15
Endopeptidase Activity (GO:0004175)	1/311	0.578166	0.66636	0	0	1.17294	0.642647	ADAMTS4
Tubulin Binding (GO:0015631)	1/326	0.595506	0.674906	0	0	1.11795	0.579482	MX2
Zinc Ion Binding (GO:0008270)	1/338	0.608872	0.678743	0	0	1.07748	0.534589	ADAMTS4
Transition Metal Ion Binding (GO:0046914)	1/458	0.720816	0.790573	0	0	0.789691	0.258522	ADAMTS4
Protein Homodimerization Activity (GO:0042803)	1/680	0.851198	0.906481	0	0	0.525446	0.0846548	CUBN
Sequence-Specific Double-Stranded DNA Binding (GO:1990837)	1/706	0.861835	0.906481	0	0	0.505385	0.0751462	IRF7
Sequence-Specific DNA Binding (GO:0043565)	1/718	0.866489	0.906481	0	0	0.496617	0.0711678	IRF7
Cis-Regulatory Region Sequence-Specific DNA Binding (GO:0000987)	1/1035	0.946419	0.963466	0	0	0.338688	0.0186514	IRF7
RNA Polymerase II Cis-Regulatory Region Sequence-Specific DNA Binding (GO:0000978)	1/1054	0.949297	0.963466	0	0	0.332243	0.0172877	IRF7
RNA Polymerase II Transcription Regulatory Region Sequence-Specific DNA Binding (GO:0000977)	1/1236	0.970205	0.970205	0	0	0.280552	0.00848619	IRF7

## Sheet: Reactome_Pathways_Down
Term	Overlap	P-value	Adjusted P-value	Old P-value	Old Adjusted P-value	Odds Ratio	Combined Score	Genes
Response of EIF2AK1 (HRI) to Heme Deficiency	6/15	5.49061e-12	8.51044e-10	0	0	217.749	5645.78	ASNS;TRIB3;CHAC1;ATF5;ATF3;ATF4
Amino Acid Transport Across the Plasma Membrane	5/33	7.99795e-08	6.19841e-06	0	0	57.3301	936.859	SLC7A5;SLC1A4;SLC3A2;SLC7A11;SLC7A3
NFE2L2 Regulating Anti-Oxidant Detoxification Enzymes	4/19	4.29169e-07	2.21737e-05	0	0	84.309	1236.09	HMOX1;SLC7A11;GCLM;ATF4
Metabolism	22/2181	1.25201e-06	4.85154e-05	0	0	4.02479	54.6999	STARD5;MAOA;ASNS;PYCR1;SLC3A2;FMO2;ALDH1L2;INMT;SLC7A5;MTHFD1L;MTHFD2;PSAT1;CTH;ACOT2;HMOX1;PHGDH;TRIB3;CHAC1;ALDH18A1;GCLM;B4GALNT2;PCK2
Cellular Responses to Stress	13/787	1.74542e-06	5.41079e-05	0	0	5.95911	79.009	ASNS;SLC7A11;HERPUD1;EXTL1;SESN2;LONP1;HMOX1;TRIB3;CHAC1;ATF5;GCLM;ATF3;ATF4
ATF4 Activates Genes in Response to Endoplasmic Reticulum Stress	4/28	2.21628e-06	5.7254e-05	0	0	52.6693	685.737	ASNS;ATF3;HERPUD1;ATF4
Metabolism of Amino Acids and Derivatives	9/358	2.92362e-06	6.47374e-05	0	0	8.70744	110.956	SLC7A5;PSAT1;CTH;ASNS;PYCR1;PHGDH;SLC3A2;ALDH18A1;INMT
PERK Regulates Gene Expression	4/33	4.37391e-06	8.47445e-05	0	0	43.5774	537.739	ASNS;ATF3;HERPUD1;ATF4
Cellular Responses to Stimuli	13/887	6.45885e-06	0.000111236	0	0	5.24975	62.7348	ASNS;SLC7A11;HERPUD1;EXTL1;SESN2;LONP1;HMOX1;TRIB3;CHAC1;ATF5;GCLM;ATF3;ATF4
Unfolded Protein Response (UPR)	5/95	1.66377e-05	0.000257885	0	0	17.7805	195.653	EXTL1;ASNS;ATF3;HERPUD1;ATF4
SLC-mediated Transmembrane Transport	7/249	1.96176e-05	0.000276429	0	0	9.49291	102.894	SLC7A5;SLC6A9;SLC1A4;SLC3A2;SLC7A11;SLC7A3;FGF21
Metabolism of Folate and Pterines	3/17	2.36261e-05	0.00030517	0	0	66.6931	710.492	MTHFD1L;MTHFD2;ALDH1L2
Transport of Inorganic Cations Anions and Amino Acids Oligopeptides	5/107	2.95966e-05	0.000352883	0	0	15.6792	163.5	SLC7A5;SLC1A4;SLC3A2;SLC7A11;SLC7A3
KEAP1-NFE2L2 Pathway	5/119	4.92981e-05	0.000545801	0	0	14.0202	139.047	SESN2;HMOX1;SLC7A11;GCLM;ATF4
Basigin Interactions	3/25	7.83942e-05	0.000810073	0	0	42.424	401.066	SLC7A5;SLC3A2;SLC7A11
Transport of Small Molecules	10/724	0.000139411	0.00135055	0	0	4.72235	41.9254	CYB5R2;SLC7A5;CYB5R1;SLC6A9;HMOX1;SLC1A4;SLC3A2;SLC7A11;SLC7A3;FGF21
Cellular Response to Starvation	5/161	0.000205112	0.00178873	0	0	10.2238	86.8204	SESN2;ASNS;TRIB3;ATF3;ATF4
Nuclear Events Mediated by NFE2L2	4/87	0.000207724	0.00178873	0	0	15.1845	128.754	HMOX1;SLC7A11;GCLM;ATF4
Serine Biosynthesis	2/9	0.000391995	0.00319785	0	0	87.5868	687.054	PSAT1;PHGDH
Response of EIF2AK4 (GCN2) to Amino Acid Deficiency	4/106	0.000442022	0.00342567	0	0	12.3442	95.3487	ASNS;TRIB3;ATF3;ATF4
Cellular Response to Chemical Stress	5/202	0.000581316	0.00429067	0	0	8.07925	60.1922	SESN2;HMOX1;SLC7A11;GCLM;ATF4
Erythrocytes Take up Carbon Dioxide and Release Oxygen	2/12	0.000714007	0.00481179	0	0	61.3015	444.106	CYB5R2;CYB5R1
O2 CO2 Exchange in Erythrocytes	2/12	0.000714007	0.00481179	0	0	61.3015	444.106	CYB5R2;CYB5R1
Glutathione Synthesis and Recycling	2/13	0.000842003	0.00543794	0	0	55.7259	394.524	CHAC1;GCLM
Glutamate and Glutamine Metabolism	2/14	0.000980215	0.00584359	0	0	51.0795	353.865	PYCR1;ALDH18A1
Tryptophan Catabolism	2/14	0.000980215	0.00584359	0	0	51.0795	353.865	SLC7A5;SLC3A2
Mitochondrial Unfolded Protein Response (UPRmt)	2/18	0.00163387	0.0093796	0	0	38.3019	245.776	LONP1;ATF5
Mitochondrial Protein Degradation	3/97	0.00423226	0.0234286	0	0	9.89312	54.0661	LONP1;ACOT2;ALDH18A1
Metabolic Disorders of Biological Oxidation Enzymes	2/34	0.00578763	0.0309339	0	0	19.1356	98.5871	MAOA;GCLM
Biological Oxidations	4/222	0.00656118	0.0338994	0	0	5.74195	28.8624	MAOA;FMO2;CHAC1;GCLM
Glutathione Conjugation	2/37	0.00682666	0.0341333	0	0	17.4927	87.2349	CHAC1;GCLM
Metabolism of Water-Soluble Vitamins and Cofactors	3/127	0.00891274	0.0431711	0	0	7.48828	35.3467	MTHFD1L;MTHFD2;ALDH1L2
NFE2L2 Regulating ER-stress Associated Genes	1/5	0.0166397	0.0758573	0	0	75.4886	309.199	ATF4
Regulation of HMOX1 Expression and Activity	1/5	0.0166397	0.0758573	0	0	75.4886	309.199	HMOX1
Synthesis of GDP-mannose	1/6	0.0199347	0.0882824	0	0	60.3879	236.436	PMM1
Metabolism of Ingested SeMet, Sec, MeSec Into H2Se	1/8	0.0264923	0.114064	0	0	43.1299	156.6	CTH
Metabolism of Vitamins and Cofactors	3/198	0.0288233	0.120746	0	0	4.74471	16.8275	MTHFD1L;MTHFD2;ALDH1L2
ATF6 (ATF6-alpha) Activates Chaperone Genes	1/10	0.0330066	0.124781	0	0	33.5421	114.414	ATF4
Neurotransmitter Clearance	1/10	0.0330066	0.124781	0	0	33.5421	114.414	MAOA
Glycoprotein Hormones	1/10	0.0330066	0.124781	0	0	33.5421	114.414	INHBA
Calcitonin-like Ligand Receptors	1/10	0.0330066	0.124781	0	0	33.5421	114.414	ADM2
ATF6 (ATF6-alpha) Activates Chaperones	1/12	0.039478	0.13907	0	0	27.4408	88.6889	ATF4
Aspartate and Asparagine Metabolism	1/12	0.039478	0.13907	0	0	27.4408	88.6889	ASNS
Peptide Hormone Biosynthesis	1/12	0.039478	0.13907	0	0	27.4408	88.6889	INHBA
Cell Surface Interactions at the Vascular Wall	3/233	0.0433822	0.149428	0	0	4.01556	12.5996	SLC7A5;SLC3A2;SLC7A11
Phase I - Functionalization of Compounds	2/105	0.0484085	0.161942	0	0	5.92382	17.9378	MAOA;FMO2
Degradation of Cysteine and Homocysteine	1/15	0.0491051	0.161942	0	0	21.5574	64.9694	CTH
Heme Degradation	1/16	0.052293	0.16525	0	0	20.1192	59.3696	HMOX1
Phase II - Conjugation of Compounds	2/111	0.053445	0.16525	0	0	5.59605	16.3914	CHAC1;GCLM
Interleukin-4 and Interleukin-13 Signaling	2/112	0.0543019	0.16525	0	0	5.5449	16.1534	MAOA;HMOX1
The NLRP3 Inflammasome	1/17	0.0554704	0.16525	0	0	18.8608	54.5437	HMOX1
Signaling by Activin	1/17	0.0554704	0.16525	0	0	18.8608	54.5437	INHBA
Norepinephrine Neurotransmitter Release Cycle	1/18	0.0586372	0.16525	0	0	17.7504	50.3471	MAOA
Lewis Blood Group Biosynthesis	1/18	0.0586372	0.16525	0	0	17.7504	50.3471	B4GALNT2
Recycling of Bile Acids and Salts	1/18	0.0586372	0.16525	0	0	17.7504	50.3471	STARD5
Na+ Cl- Dependent Neurotransmitter Transporters	1/19	0.0617936	0.168035	0	0	16.7635	46.6687	SLC6A9
Assembly of Active LPL and LIPC Lipase Complexes	1/19	0.0617936	0.168035	0	0	16.7635	46.6687	FGF21
Selenoamino Acid Metabolism	2/122	0.0631337	0.168719	0	0	5.08026	14.0342	CTH;INMT
Cellular Hexose Transport	1/22	0.0712004	0.180919	0	0	14.3665	37.96	FGF21
Insertion of Tail-Anchored Proteins Into the Endoplasmic Reticulum Membrane	1/22	0.0712004	0.180919	0	0	14.3665	37.96	HMOX1
Blood Group Systems Biosynthesis	1/22	0.0712004	0.180919	0	0	14.3665	37.96	B4GALNT2
CD28 Dependent PI3K Akt Signaling	1/24	0.0774199	0.19355	0	0	13.1159	33.5573	TRIB3
Inflammasomes	1/25	0.0805143	0.198091	0	0	12.5688	31.6649	HMOX1
Gluconeogenesis	1/26	0.0835984	0.202465	0	0	12.0655	29.9432	PCK2
Cell Recruitment (Pro-Inflammatory Response)	1/27	0.0866723	0.203549	0	0	11.6008	28.3712	HMOX1
Purinergic Signaling in Leishmaniasis Infection	1/27	0.0866723	0.203549	0	0	11.6008	28.3712	HMOX1
Metabolism of Porphyrins	1/28	0.0897361	0.204546	0	0	11.1706	26.931	HMOX1
Sulfur Amino Acid Metabolism	1/28	0.0897361	0.204546	0	0	11.1706	26.931	CTH
VEGFR2 Mediated Vascular Permeability	1/29	0.0927897	0.208441	0	0	10.7711	25.6074	TRIB3
Signaling by BMP	1/31	0.0988668	0.218919	0	0	10.052	23.2602	INHBA
Protein Localization	2/164	0.1047	0.22857	0	0	3.75518	8.47415	ACOT2;HMOX1
Plasma Lipoprotein Remodeling	1/34	0.107907	0.2323	0	0	9.13682	20.343	FGF21
CD28 Co-Stimulation	1/35	0.110901	0.235474	0	0	8.86765	19.501	TRIB3
Mitochondrial Fatty Acid Beta-Oxidation	1/38	0.119822	0.250979	0	0	8.14742	17.2867	ACOT2
PI3K Cascade	1/44	0.137402	0.280227	0	0	7.00846	13.9107	TRIB3
Bile Acid and Bile Salt Metabolism	1/44	0.137402	0.280227	0	0	7.00846	13.9107	STARD5
Heme Signaling	1/47	0.146061	0.294019	0	0	6.5504	12.6012	HMOX1
IRS-mediated Signalling	1/48	0.148929	0.294087	0	0	6.4107	12.2078	TRIB3
XBP1(S) Activates Chaperone Genes	1/49	0.151787	0.294087	0	0	6.27683	11.8336	EXTL1
Signaling by TGFBR3	1/49	0.151787	0.294087	0	0	6.27683	11.8336	INHBA
IRE1alpha Activates Chaperones	1/51	0.157474	0.295632	0	0	6.02515	11.1375	EXTL1
Neurotransmitter Release Cycle	1/51	0.157474	0.295632	0	0	6.02515	11.1375	MAOA
IRS-related Events Triggered by IGF1R	1/52	0.160304	0.295632	0	0	5.90671	10.8133	TRIB3
IGF1R Signaling Cascade	1/53	0.163124	0.295632	0	0	5.79283	10.5038	TRIB3
RHOD GTPase Cycle	1/53	0.163124	0.295632	0	0	5.79283	10.5038	STBD1
Insulin Receptor Signalling Cascade	1/54	0.165935	0.295632	0	0	5.68325	10.208	TRIB3
Signaling by Type 1 Insulin-like Growth Factor 1 Receptor (IGF1R)	1/54	0.165935	0.295632	0	0	5.68325	10.208	TRIB3
Amino Acids Regulate mTORC1	1/55	0.168737	0.297207	0	0	5.57772	9.92508	SESN2
Cytoprotection by HMOX1	1/59	0.179851	0.309744	0	0	5.19201	8.90754	HMOX1
Iron Uptake and Transport	1/59	0.179851	0.309744	0	0	5.19201	8.90754	HMOX1
Nucleotide-binding Domain, Leucine Rich Repeat Containing Receptor (NLR) Signaling Pathways	1/61	0.185353	0.315712	0	0	5.01843	8.45853	HMOX1
Peroxisomal Protein Import	1/63	0.190819	0.321489	0	0	4.85606	8.04372	ACOT2
Synthesis of Substrates in N-glycan Biosythesis	1/64	0.193538	0.322564	0	0	4.77874	7.84803	PMM1
Hemostasis	4/707	0.21207	0.349689	0	0	1.73677	2.69346	SLC7A5;CYB5R1;SLC3A2;SLC7A11
RHOG GTPase Cycle	1/74	0.220241	0.356121	0	0	4.12204	6.23678	STBD1
Diseases of Metabolism	2/264	0.221447	0.356121	0	0	2.31016	3.48273	MAOA;GCLM
Plasma Lipoprotein Assembly, Remodeling, and Clearance	1/75	0.222863	0.356121	0	0	4.06613	6.10407	FGF21
Costimulation by the CD28 Family	1/78	0.230677	0.364846	0	0	3.90712	5.73073	TRIB3
Biosynthesis of the N-glycan Precursor (Dolichol LLO) and Transfer to a Nascent Protein	1/79	0.233264	0.365211	0	0	3.85684	5.61395	PMM1
Signaling by Insulin Receptor	1/82	0.240975	0.369813	0	0	3.71343	5.28445	TRIB3
UCH Proteinases	1/82	0.240975	0.369813	0	0	3.71343	5.28445	UCHL1
Transport of Bile Salts and Organic Acids, Metal Ions and Amine Compounds	1/84	0.246073	0.370726	0	0	3.62359	5.08073	SLC6A9
Glucose Metabolism	1/85	0.248609	0.370726	0	0	3.58027	4.98328	PCK2
TP53 Regulates Metabolic Genes	1/86	0.251137	0.370726	0	0	3.53797	4.88861	SESN2
Peptide Hormone Metabolism	1/86	0.251137	0.370726	0	0	3.53797	4.88861	INHBA
Metabolism of Carbohydrates	2/290	0.253647	0.370898	0	0	2.09882	2.87919	B4GALNT2;PCK2
RAC2 GTPase Cycle	1/88	0.256168	0.371084	0	0	3.45629	4.7072	STBD1
Class B 2 (Secretin Family Receptors)	1/94	0.271061	0.385447	0	0	3.23232	4.21951	ADM2
RAC3 GTPase Cycle	1/94	0.271061	0.385447	0	0	3.23232	4.21951	STBD1
Asparagine N-linked Glycosylation	2/306	0.273543	0.385447	0	0	1.98674	2.5754	PMM1;B4GALNT2
SLC Transporter Disorders	1/99	0.283247	0.391994	0	0	3.06664	3.86836	SLC3A2
VEGFA-VEGFR2 Pathway	1/99	0.283247	0.391994	0	0	3.06664	3.86836	TRIB3
Signaling by VEGF	1/108	0.304679	0.417922	0	0	2.80742	3.33661	TRIB3
PPARA Activates Gene Expression	1/117	0.325479	0.440971	0	0	2.58843	2.9054	TRIB3
Negative Regulation of the PI3K AKT Network	1/118	0.327752	0.440971	0	0	2.56617	2.86257	TRIB3
Regulation of Lipid Metabolism by PPARalpha	1/119	0.330017	0.440971	0	0	2.5443	2.82064	TRIB3
Platelet Degranulation	1/128	0.35007	0.463768	0	0	2.36292	2.48017	CYB5R1
Response to Elevated Platelet Cytosolic Ca2+	1/133	0.360954	0.474135	0	0	2.27284	2.31604	CYB5R1
RHOA GTPase Cycle	1/149	0.39459	0.513962	0	0	2.02549	1.88352	STBD1
Metabolism of Steroids	1/155	0.406749	0.525384	0	0	1.94599	1.75053	STARD5
G Alpha (S) Signalling Events	1/158	0.412737	0.528713	0	0	1.90851	1.68893	ADM2
Signaling by TGFB Family Members	1/161	0.418667	0.531912	0	0	1.87244	1.6303	INHBA
Disorders of Transmembrane Transporters	1/164	0.424537	0.534985	0	0	1.8377	1.57446	SLC3A2
Fatty Acid Metabolism	1/176	0.447439	0.556945	0	0	1.71065	1.37573	ACOT2
Signaling by Interleukins	2/452	0.44915	0.556945	0	0	1.33217	1.06627	MAOA;HMOX1
Metabolism of Lipids	3/758	0.469092	0.577058	0	0	1.19069	0.901298	STARD5;ACOT2;TRIB3
Metabolism of Proteins	7/2067	0.546828	0.667388	0	0	1.01222	0.611001	UCHL1;PMM1;LONP1;ACOT2;INHBA;ALDH18A1;B4GALNT2
Leishmania Infection	1/245	0.562724	0.676141	0	0	1.22262	0.702962	HMOX1
Parasitic Infection Pathways	1/245	0.562724	0.676141	0	0	1.22262	0.702962	HMOX1
Platelet Activation, Signaling and Aggregation	1/262	0.587273	0.70021	0	0	1.14199	0.607845	CYB5R1
Deubiquitination	1/268	0.595609	0.701001	0	0	1.11599	0.578275	UCHL1
Transmission Across Chemical Synapses	1/269	0.596982	0.701001	0	0	1.11177	0.573528	MAOA
PIP3 Activates AKT Signaling	1/281	0.613105	0.714521	0	0	1.06347	0.520271	TRIB3
Intracellular Signaling by Second Messengers	1/321	0.662395	0.766203	0	0	0.928646	0.382503	TRIB3
Transcriptional Regulation by TP53	1/362	0.706491	0.811157	0	0	0.821456	0.28541	SESN2
Cytokine Signaling in Immune System	2/776	0.739141	0.842403	0	0	0.761638	0.230218	MAOA;HMOX1
Neuronal System	1/411	0.751799	0.850575	0	0	0.721471	0.205826	MAOA
RHO GTPase Cycle	1/450	0.782871	0.879312	0	0	0.657488	0.160945	STBD1
GPCR Ligand Binding	1/467	0.795185	0.886717	0	0	0.63295	0.14506	ADM2
Neutrophil Degranulation	1/478	0.802784	0.888796	0	0	0.618004	0.135757	STBD1
Signaling by Receptor Tyrosine Kinases	1/536	0.838483	0.921736	0	0	0.549363	0.0967764	TRIB3
Post-translational Protein Modification	3/1457	0.875041	0.95515	0	0	0.595738	0.0795218	UCHL1;PMM1;B4GALNT2
GPCR Downstream Signalling	1/633	0.884495	0.958719	0	0	0.462721	0.0567935	ADM2
Signaling by Rho GTPases	1/672	0.89911	0.959897	0	0	0.434946	0.0462563	STBD1
Innate Immune System	2/1149	0.903866	0.959897	0	0	0.50395	0.0509366	STBD1;HMOX1
Signaling by Rho GTPases, Miro GTPases and RHOBTB3	1/688	0.904565	0.959897	0	0	0.424463	0.0425742	STBD1
Signaling by GPCR	1/706	0.910354	0.959897	0	0	0.413239	0.0388119	ADM2
Disease	4/2131	0.936193	0.976854	0	0	0.531518	0.0350449	MAOA;HMOX1;SLC3A2;GCLM
Immune System	4/2150	0.939041	0.976854	0	0	0.52625	0.0330993	MAOA;STBD1;HMOX1;TRIB3
Adaptive Immune System	1/854	0.946533	0.978084	0	0	0.338911	0.018623	TRIB3
Signal Transduction	4/2613	0.98128	0.996483	0	0	0.421593	0.00796724	STBD1;ADM2;TRIB3;INHBA
Generic Transcription Pathway	1/1230	0.985874	0.996483	0	0	0.230589	0.00328045	SESN2
Infectious Disease	1/1311	0.989432	0.996483	0	0	0.215394	0.00228829	HMOX1
RNA Polymerase II Transcription	1/1360	0.991139	0.996483	0	0	0.207082	0.00184306	SESN2
Gene Expression (Transcription)	1/1615	0.996483	0.996483	0	0	0.171971	0.000605834	SESN2

## Sheet: KEGG_2021_Down
Term	Overlap	P-value	Adjusted P-value	Old P-value	Old Adjusted P-value	Odds Ratio	Combined Score	Genes
Glycine, serine and threonine metabolism	4/40	9.598e-06	0.000498618	0	0	35.0917	405.448	MAOA;PSAT1;CTH;PHGDH
Ferroptosis	4/41	1.06089e-05	0.000498618	0	0	34.1416	391.051	HMOX1;SLC3A2;SLC7A11;GCLM
Cysteine and methionine metabolism	4/50	2.35857e-05	0.000739018	0	0	27.4493	292.468	PSAT1;CTH;PHGDH;GCLM
One carbon pool by folate	3/20	3.93246e-05	0.000924128	0	0	54.9154	557.044	MTHFD1L;MTHFD2;ALDH1L2
Amino sugar and nucleotide sugar metabolism	3/48	0.000557956	0.00985851	0	0	20.7167	155.193	CYB5R2;CYB5R1;PMM1
Arginine and proline metabolism	3/50	0.000629267	0.00985851	0	0	19.8331	146.189	MAOA;PYCR1;ALDH18A1
Selenocompound metabolism	2/17	0.00145547	0.0195448	0	0	40.8574	266.898	CTH;INMT
Tryptophan metabolism	2/42	0.00873109	0.10259	0	0	15.3023	72.5462	MAOA;INMT
Cocaine addiction	2/49	0.0117475	0.122696	0	0	13.0187	57.8564	MAOA;ATF4
mTOR signaling pathway	3/154	0.0149727	0.133925	0	0	6.14094	25.8013	SLC7A5;SESN2;SLC3A2
Glutathione metabolism	2/57	0.0156721	0.133925	0	0	11.1206	46.2157	CHAC1;GCLM
Vitamin B6 metabolism	1/6	0.0199347	0.156155	0	0	60.3879	236.436	PSAT1
Amphetamine addiction	2/69	0.0224533	0.162355	0	0	9.12331	34.635	MAOA;ATF4
Longevity regulating pathway	2/102	0.0459598	0.26662	0	0	6.10246	18.7955	SESN2;ATF4
Glucagon signaling pathway	2/107	0.050067	0.26662	0	0	5.8104	17.3986	ATF4;PCK2
Insulin resistance	2/108	0.050904	0.26662	0	0	5.7553	17.1382	TRIB3;PCK2
Drug metabolism	2/108	0.050904	0.26662	0	0	5.7553	17.1382	MAOA;FMO2
Parkinson disease	3/249	0.0510549	0.26662	0	0	3.75133	11.1597	UCHL1;MAOA;ATF4
Phenylalanine metabolism	1/17	0.0554704	0.274432	0	0	18.8608	54.5437	MAOA
Histidine metabolism	1/22	0.0712004	0.317529	0	0	14.3665	37.96	MAOA
Dopaminergic synapse	2/132	0.0724148	0.317529	0	0	4.6871	12.3053	MAOA;ATF4
Proximal tubule bicarbonate reclamation	1/23	0.0743153	0.317529	0	0	13.7128	35.6456	PCK2
Biosynthesis of unsaturated fatty acids	1/27	0.0866723	0.339467	0	0	11.6008	28.3712	ACOT2
Fatty acid elongation	1/27	0.0866723	0.339467	0	0	11.6008	28.3712	ACOT2
Citrate cycle (TCA cycle)	1/30	0.0958333	0.360333	0	0	10.3992	24.3875	PCK2
Fructose and mannose metabolism	1/33	0.104904	0.366156	0	0	9.42282	21.2457	PMM1
Protein processing in endoplasmic reticulum	2/171	0.11221	0.366156	0	0	3.59836	7.87098	HERPUD1;ATF4
Tyrosine metabolism	1/36	0.113885	0.366156	0	0	8.61385	18.7142	MAOA
PI3K-Akt signaling pathway	3/354	0.115594	0.366156	0	0	2.61512	5.64257	ATF4;PCK2;FGF21
Alanine, aspartate and glutamate metabolism	1/37	0.116858	0.366156	0	0	8.37416	17.9776	ASNS
Alcoholism	2/186	0.128753	0.390414	0	0	3.30251	6.76967	MAOA;ATF4
Porphyrin and chlorophyll metabolism	1/43	0.134496	0.395082	0	0	7.17569	14.396	HMOX1
Pyruvate metabolism	1/47	0.146061	0.416053	0	0	6.5504	12.6012	PCK2
Ovarian steroidogenesis	1/51	0.157474	0.43537	0	0	6.02515	11.1375	ACOT2
Glycosaminoglycan biosynthesis	1/53	0.163124	0.438105	0	0	5.79283	10.5038	EXTL1
Mineral absorption	1/60	0.182607	0.455416	0	0	5.10375	8.67852	HMOX1
Cortisol synthesis and secretion	1/65	0.196249	0.455416	0	0	4.70384	7.6596	ATF4
Long-term potentiation	1/67	0.201642	0.455416	0	0	4.56084	7.30308	ATF4
Glycolysis / Gluconeogenesis	1/67	0.201642	0.455416	0	0	4.56084	7.30308	PCK2
Mitophagy	1/68	0.204326	0.455416	0	0	4.49254	7.13432	ATF4
Adipocytokine signaling pathway	1/69	0.207	0.455416	0	0	4.42625	6.97149	PCK2
Central carbon metabolism in cancer	1/70	0.209666	0.455416	0	0	4.36188	6.8143	SLC7A5
Melanoma	1/72	0.214971	0.455416	0	0	4.23858	6.51577	FGF21
p53 signaling pathway	1/73	0.217611	0.455416	0	0	4.1795	6.37394	SESN2
PPAR signaling pathway	1/74	0.220241	0.455416	0	0	4.12204	6.23678	PCK2
Thyroid hormone synthesis	1/75	0.222863	0.455416	0	0	4.06613	6.10407	ATF4
Synaptic vesicle cycle	1/78	0.230677	0.461354	0	0	3.90712	5.73073	SLC6A9
Insulin secretion	1/86	0.251137	0.49181	0	0	3.53797	4.88861	ATF4
MAPK signaling pathway	2/294	0.258619	0.496126	0	0	2.06965	2.799	ATF4;FGF21
GnRH signaling pathway	1/93	0.268599	0.498069	0	0	3.26762	4.2954	ATF4
TGF-beta signaling pathway	1/94	0.271061	0.498069	0	0	3.23232	4.21951	INHBA
Prostate cancer	1/97	0.278397	0.498069	0	0	3.13084	4.00343	ATF4
Aldosterone synthesis and secretion	1/98	0.280826	0.498069	0	0	3.09841	3.93504	ATF4
Protein digestion and absorption	1/103	0.292851	0.503772	0	0	2.94578	3.61768	SLC3A2
Parathyroid hormone synthesis, secretion and action	1/106	0.299971	0.503772	0	0	2.86118	3.44506	ATF4
HIF-1 signaling pathway	1/109	0.307021	0.503772	0	0	2.78129	3.28425	HMOX1
TNF signaling pathway	1/112	0.314	0.503772	0	0	2.70571	3.13419	ATF4
Serotonergic synapse	1/113	0.316311	0.503772	0	0	2.68141	3.08638	MAOA
Cholinergic synapse	1/113	0.316311	0.503772	0	0	2.68141	3.08638	ATF4
Neurotrophin signaling pathway	1/119	0.330017	0.503772	0	0	2.5443	2.82064	ATF4
Growth hormone synthesis, secretion and action	1/119	0.330017	0.503772	0	0	2.5443	2.82064	ATF4
AMPK signaling pathway	1/120	0.332275	0.503772	0	0	2.52279	2.77959	PCK2
Relaxin signaling pathway	1/129	0.352261	0.516681	0	0	2.34434	2.44604	ATF4
FoxO signaling pathway	1/131	0.356622	0.516681	0	0	2.30804	2.37977	PCK2
Insulin signaling pathway	1/137	0.369532	0.516681	0	0	2.20555	2.19566	PCK2
Estrogen signaling pathway	1/137	0.369532	0.516681	0	0	2.20555	2.19566	ATF4
Fluid shear stress and atherosclerosis	1/139	0.373778	0.516681	0	0	2.17336	2.13879	HMOX1
Apoptosis	1/142	0.380094	0.516681	0	0	2.1268	2.05733	ATF4
Signaling pathways regulating pluripotency of stem cells	1/143	0.382186	0.516681	0	0	2.11172	2.03115	INHBA
Breast cancer	1/147	0.390483	0.516681	0	0	2.05345	1.931	FGF21
Gastric cancer	1/149	0.39459	0.516681	0	0	2.02549	1.88352	FGF21
Adrenergic signaling in cardiomyocytes	1/150	0.396633	0.516681	0	0	2.0118	1.86039	ATF4
Non-alcoholic fatty liver disease	1/155	0.406749	0.516681	0	0	1.94599	1.75053	ATF4
Cushing syndrome	1/155	0.406749	0.516681	0	0	1.94599	1.75053	ATF4
Hepatitis B	1/162	0.42063	0.527189	0	0	1.86072	1.61139	ATF4
cGMP-PKG signaling pathway	1/167	0.430349	0.52771	0	0	1.80422	1.52124	ATF4
Hepatocellular carcinoma	1/168	0.432273	0.52771	0	0	1.79332	1.50406	HMOX1
Pathways of neurodegeneration	2/475	0.474852	0.572258	0	0	1.2659	0.942779	UCHL1;ATF4
Viral carcinogenesis	1/203	0.495738	0.586427	0	0	1.47997	1.03851	ATF4
Rap1 signaling pathway	1/210	0.507565	0.586427	0	0	1.4299	0.969656	FGF21
Lipid and atherosclerosis	1/215	0.515846	0.586427	0	0	1.39613	0.924167	ATF4
Regulation of actin cytoskeleton	1/218	0.520748	0.586427	0	0	1.37662	0.898232	FGF21
Human T-cell leukemia virus 1 infection	1/219	0.522371	0.586427	0	0	1.37024	0.889801	ATF4
Human cytomegalovirus infection	1/225	0.531997	0.586427	0	0	1.33313	0.841361	ATF4
Pathways in cancer	2/531	0.534372	0.586427	0	0	1.12863	0.707271	HMOX1;FGF21
Thermogenesis	1/232	0.542986	0.586427	0	0	1.29227	0.789154	FGF21
Ras signaling pathway	1/232	0.542986	0.586427	0	0	1.29227	0.789154	FGF21
Chemical carcinogenesis	1/239	0.553721	0.586427	0	0	1.25382	0.741126	ATF4
Calcium signaling pathway	1/240	0.555234	0.586427	0	0	1.24851	0.73458	FGF21
Prion disease	1/273	0.602429	0.629203	0	0	1.0952	0.555031	ATF4
Cytokine-cytokine receptor interaction	1/295	0.631114	0.65192	0	0	1.01211	0.465843	INHBA
MicroRNAs in cancer	1/310	0.649493	0.663612	0	0	0.962244	0.415269	HMOX1
Amyotrophic lateral sclerosis	1/364	0.708491	0.713431	0	0	0.816846	0.2815	ATF4
Alzheimer disease	1/369	0.713431	0.713431	0	0	0.805542	0.272007	ATF4

## Sheet: BioCarta_2016_Down
Term	Overlap	P-value	Adjusted P-value	Old P-value	Old Adjusted P-value	Odds Ratio	Combined Score	Genes
IL-10 Anti-inflammatory Signaling Pathway Homo sapiens h il10Pathway	2025-01-13	0.0426976	0.0586372	0	0	25.1528	79.3221	HMOX1
Oxidative Stress Induced Gene Expression Via Nrf2 Homo sapiens h arenrf2Pathway	2025-01-18	0.0586372	0.0586372	0	0	17.7504	50.3471	HMOX1

[truncated: 2 more sheets: GO_BP_Down, GO_MF_Down]
