# Supplementary material for: Mutant CHCHD10 disrupts cytochrome c oxidation and activates mitochondrial retrograde signaling
Source: EMBO Mol Med. 2025 Dec 19;18(2):542–74. doi: 10.1038/s44321-025-00358-5 (PMC12905356; doi:10.1038/s44321-025-00358-5)
Supplement: Supplementary file 9 — Dataset EV7 [file 44321_2025_358_MOESM9_ESM.xlsx]

## Sheet: EV Dataset Legend 7
Dataset EV7 - Differential solubility cardiac proteomics
Proteomics of solubulisation assay. Differential solubility proteomics assay of WT and Chcd10 cardiac mitochondria measuring total proteome, supernatant and pellet fraction. The fraction of the protein in the pellet is calculated and compared using the iBAQ intensity.

## Sheet: Descriptions
Supplemental Dataset 7 - Differential solubility cardiac proteomics
Proteomics of solubulisation assay.
InternalID	DECTXuxSGj
Annotations	MitoCarta 3.0, GO Annotations, MIA40 clients (FS4 b)
Fractions	Total (mito), pellet (P) and supernatant (S)
Genotypes	S55L(WT), S55L(+-)
Tests	Pairwise t-test (unpaired), permutation based FDR

## Sheet: Data
01_WT_total_91_Ddm8	07_WT_total_94_9YPk	13_WT_total_108_HkCL	19_WT_total_7_VhFw	25_WT_total_99_TGXo	04_S55L(+-)_total_109_8r55	10_S55L(+-)_total_106_1MuG	16_S55L(+-)_total_97_6gaX	22_S55L(+-)_total_104_3qMd	28_S55L(+-)_total_107_CdIR	03_WT_supernatant_91_Kaf6	09_WT_supernatant_94_qOQc	15_WT_supernatant_108_Jwae	21_WT_supernatant_7_ntbz	27_WT_supernatant_99_pwtQ	06_S55L(+-)_supernatant_109_TW14	12_S55L(+-)_supernatant_106_Znzf	18_S55L(+-)_supernatant_97_Lwhr	24_S55L(+-)_supernatant_104_EeJD	30_S55L(+-)_supernatant_107_htFl	02_WT_pellet_91_UbdO	08_WT_pellet_94_9iNG	14_WT_pellet_108_Defa	20_WT_pellet_7_9Gtt	26_WT_pellet_99_MmRU	05_S55L(+-)_pellet_109_Hs4A	11_S55L(+-)_pellet_106_rwCZ	17_S55L(+-)_pellet_97_IXpK	23_S55L(+-)_pellet_104_vMmM	29_S55L(+-)_pellet_107_ZlHp	Gene ontology (biological process)	Gene ontology (cellular component)	Gene ontology (molecular function)	Function [CC]	PG.ProteinGroups	PG.Genes	PG.ProteinDescriptions	PG.ProteinNames	PG.NrOfStrippedSequencesIdentified (Experiment-wide)	PG.Completeness	PG.CV	PG.Qvalue	PG.MolecularWeight	log2PF_WT_91	log2PF_WT_94	log2PF_WT_108	logPF_WT_7	log2PF_WT_99	log2PF_S55L(+-)_109	log2PF_S55L(+-)_106
12.3328	11.73	10.6379	12.7814	12.3777	12.303	10.517	12.2936	12.3769	12.3593	12.2413	12.2759	12.1649	13.3863	12.8759	13.1049	13.0887	13.2542	11.6166	12.3211		-3.1684		3.13301					5.70445	5.18079	negative regulation of transport [GO:0051051];regulation of translational fidelity [GO:0006450]	cytoplasm [GO:0005737];membrane [GO:0016020];mitochondrion [GO:0005739]	double-stranded RNA binding [GO:0003725];nucleotidyltransferase activity [GO:0016779];tRNA binding [GO:0000049]	FUNCTION: May regulate the activity of some transporters. {ECO:0000269|PubMed:16024787}.	Q3U5F4	Yrdc	Threonylcarbamoyl-AMP synthase	YRDC_MOUSE	3	76.7	0.667821	0	29453.8		-14.8984		-9.64841
14.5508	14.8169	14.3545	14.251	15.0344	14.9247	14.9982	14.724	15.4274	14.9297	13.6972	11.8244	14.9986	14.6722	15.4924	15.0422	15.4605	14.4208	15.417	15.2255			-3.93208	7.23205		6.19579		8.04759	6.60403		-	mitochondrion [GO:0005739]	nucleic acid binding [GO:0003676];protein methyltransferase activity [GO:0008276];protein-(glutamine-N5) methyltransferase activity [GO:0102559]	FUNCTION: N5-glutamine methyltransferase responsible for the methylation of the glutamine residue in the universally conserved GGQ motif of the mitochondrial translation release factor MTRF1L. {ECO:0000250|UniProtKB:Q9Y5R4}.	Q921L7	Hemk1	MTRF1L release factor glutamine methyltransferase	HEMK1_MOUSE	4	80	0.619002	0	38233.1			-18.2866	-7.01898		-8.72893
13.9571	14.0649	14.7543	14.3257	14.8752	15.4098	14.9499	13.7874	14.3172	14.4023	14.1959	14.1027	14.0002	14.7771	14.6832	14.4926	14.2889	14.1653	15.26	13.158		-3.1684		3.37983		3.91153	3.58709	4.4288	7.65833	6.52724	ATP metabolic process [GO:0046034];dATP metabolic process [GO:0046060];dGDP biosynthetic process [GO:0006185];dGMP metabolic process [GO:0046054];GDP biosynthetic process [GO:0046711];GDP-mannose metabolic process [GO:0019673];glycoprotein transport [GO:0034436];GMP metabolic process [GO:0046037];nucleotide phosphorylation [GO:0046939];purine nucleotide metabolic process [GO:0006163];xenobiotic m…	cytosol [GO:0005829];photoreceptor inner segment [GO:0001917]	ATP binding [GO:0005524];guanylate kinase activity [GO:0004385]	FUNCTION: Catalyzes the phosphorylation of GMP to GDP. Essential enzyme for recycling GMP and indirectly, cyclic GMP (cGMP) (PubMed:8663313). Involved in the cGMP metabolism in photoreceptors (By similarity). {ECO:0000250|UniProtKB:P46195, ECO:0000269|PubMed:8663313}.	Q64520	Guk1	Guanylate kinase	KGUA_MOUSE	8	86.7	0.647523	0	21917.9		-17.2333		-10.9459		-11.4983	-11.3628
8.74968		7.0752	6.97337	8.31938	8.43897	8.92369	7.19606	8.47267	8.34133	9.18513	8.6083	9.47561		8.63482	11.0198	10.4035	11.2846	10.1243	9.95345	3.93007					7.26582					mitochondrial transmembrane transport [GO:1990542];serine import into mitochondrion [GO:0140300]	integral component of mitochondrial inner membrane [GO:0031305];mitochondrial inner membrane [GO:0005743];mitochondrion [GO:0005739]	serine transmembrane transporter activity [GO:0022889];transmembrane transporter activity [GO:0022857]	FUNCTION: Mitochondrial amino-acid transporter that mediates transport of serine into mitochondria. {ECO:0000250|UniProtKB:Q96NB2}.	Q925N2	Sfxn2	Sideroflexin-2	SFXN2_MOUSE	3	66.7	0.78571	0.000501253	36141.5	-4.81961					-1.17315
17.9309	18.5208	18.3842	18.3442	17.8265	18.5555	18.0371	18.1461	18.2698	17.6513	18.8037	18.2694	18.4597	18.9385	18.3099	18.4634	18.5779	17.7486	18.6151	17.4907	5.20198	4.24099	5.83776	6.35435		8.67931				8.57245	adult locomotory behavior [GO:0008344];autophagy [GO:0006914];cellular detoxification of aldehyde [GO:0110095];cellular detoxification of methylglyoxal [GO:0140041];cellular response to glyoxal [GO:0036471];cellular response to hydrogen peroxide [GO:0070301];cellular response to oxidative stress [GO:0034599];cellular response to reactive oxygen species [GO:0034614];detection of oxidative stress […	axon [GO:0030424];cell body [GO:0044297];chromatin [GO:0000785];cytoplasm [GO:0005737];cytosol [GO:0005829];endoplasmic reticulum [GO:0005783];membrane raft [GO:0045121];mitochondrial intermembrane space [GO:0005758];mitochondrial matrix [GO:0005759];mitochondrion [GO:0005739];neuron projection [GO:0043005];nucleoplasm [GO:0005654];nucleus [GO:0005634];perinuclear region of cytoplasm [GO:0048471]…	androgen receptor binding [GO:0050681];copper ion binding [GO:0005507];cupric ion binding [GO:1903135];cuprous ion binding [GO:1903136];cytokine binding [GO:0019955];DNA-binding transcription factor binding [GO:0140297];enzyme binding [GO:0019899];glyoxalase (glycolic acid-forming) activity [GO:1990422];identical protein binding [GO:0042802];kinase binding [GO:0019900];L-dopa decarboxylase activa…	FUNCTION: Multifunctional protein with controversial molecular function which plays an important role in cell protection against oxidative stress and cell death acting as oxidative stress sensor and redox-sensitive chaperone and protease (PubMed:15784737, PubMed:17015834, PubMed:20800516, PubMed:21068725). It is involved in neuroprotective mechanisms like the stabilization of NFE2L2 and PINK1 pro…	Q99LX0	Park7	Parkinson disease protein 7 homolog	PARK7_MOUSE	10	86.7	0.643513	0	20021.3	-12.7289	-14.2798	-12.5464	-11.9899		-9.87621
16.3363	16.4277	16.5345	16.7613	16.1635	16.6153	16.7874	16.31	16.7704	16.0545	16.4209	16.7251	16.7376	16.9468	16.386	16.9114	16.712	15.73	16.6104	15.9916	7.59388		7.29011	6.17549	-2.81644	6.65036		9.5968	9.19099	5.57158	diadenosine triphosphate catabolic process [GO:0015964];DNA replication [GO:0006260];intrinsic apoptotic signaling pathway by p53 class mediator [GO:0072332];negative regulation of proteasomal ubiquitin-dependent protein catabolic process [GO:0032435];purine nucleotide metabolic process [GO:0006163]	cytoplasm [GO:0005737];cytosol [GO:0005829];fibrillar center [GO:0001650];nucleus [GO:0005634];plasma membrane [GO:0005886]	bis(5'-adenosyl)-triphosphatase activity [GO:0047710];identical protein binding [GO:0042802];nickel cation binding [GO:0016151];nucleotide binding [GO:0000166];ubiquitin protein ligase binding [GO:0031625]	FUNCTION: Possesses dinucleoside triphosphate hydrolase activity (By similarity). Cleaves P(1)-P(3)-bis(5'-adenosyl) triphosphate (Ap3A) to yield AMP and ADP (By similarity). Can also hydrolyze P(1)-P(4)-bis(5'-adenosyl) tetraphosphate (Ap4A), but has extremely low activity with ATP (By similarity). Exhibits adenylylsulfatase activity, hydrolyzing adenosine 5'-phosphosulfate to yield AMP and sulf…	O89106	Fhit	Bis(5'-adenosyl)-triphosphatase	FHIT_MOUSE	10	90	0.705273	0	17234.6	-8.7424		-9.24437	-10.5858	-18.98	-9.96496
16.8584	17.1936	17.1369	17.5576	17.2308	14.6713	14.8506	14.2442	14.3335	13.4556	16.5599	16.8212	17.0359	17.4994	16.8552	14.7385	14.5041	13.9679	13.8621	13.66	7.213	1.68958	8.44323	5.55093	6.75342	8.21814			9.98117	9.15567	aging [GO:0007568];behavioral response to cocaine [GO:0048148];cerebellum development [GO:0021549];copulation [GO:0007620];exploration behavior [GO:0035640];gamma-aminobutyric acid biosynthetic process [GO:0009449];gamma-aminobutyric acid catabolic process [GO:0009450];gamma-aminobutyric acid metabolic process [GO:0009448];locomotory behavior [GO:0007626];negative regulation of blood pressure [GO…	4-aminobutyrate transaminase complex [GO:0032144];mitochondrial matrix [GO:0005759];mitochondrion [GO:0005739];neuron projection [GO:0043005]	(S)-3-amino-2-methylpropionate transaminase activity [GO:0047298];4-aminobutyrate transaminase activity [GO:0003867];4-aminobutyrate:2-oxoglutarate transaminase activity [GO:0034386];identical protein binding [GO:0042802];iron-sulfur cluster binding [GO:0051536];metal ion binding [GO:0046872];pyridoxal phosphate binding [GO:0030170];succinate-semialdehyde dehydrogenase binding [GO:0032145]	FUNCTION: Catalyzes the conversion of gamma-aminobutyrate and L-beta-aminoisobutyrate to succinate semialdehyde and methylmalonate semialdehyde, respectively. Can also convert delta-aminovalerate and beta-alanine (By similarity). {ECO:0000250}.	P61922	Abat	4-aminobutyrate aminotransferase, mitochondrial	GABT_MOUSE	17	93.3	0.917495	0	56451.8	-9.64537	-15.504	-8.69364	-12.0067	-10.4774	-6.45318
15.2491	14.9454	14.6318	14.6433	15.585	15.0405	16.2453	14.5343	15.7528	15.9684	15.5038	15.3177	15.1161	15.3008	15.1283	16.0761	17.3563	15.7208	16.2748	16.2204	4.15703	6.67709	3.74035	10.4311	3.884	9.54779	9.8432	8.58558	8.3665	7.975	-	integral component of membrane [GO:0016021];mitochondrial inner membrane [GO:0005743];mitochondrial outer membrane [GO:0005741];mitochondrion [GO:0005739];nucleolus [GO:0005730];nucleoplasm [GO:0005654]	ribosome binding [GO:0043022]	FUNCTION: Involved in tumorigenesis and may function as a negative regulator of the p53/TP53. {ECO:0000269|PubMed:12879013}.	Q924L1	Letmd1	LETM1 domain-containing protein 1	LTMD1_MOUSE	10	100	1.15906	0	41700.9	-11.092	-8.26834	-10.8914	-4.21225	-11.701	-5.49273	-6.40212
12.1668	14.767	12.6984	8.97377	11.0384	16.2617	12.6962	12.9382	17.03	13.023	19.9764	10.6098	12.1464	19.2018	10.8908	16.3001	19.0518	14.9491	18.7355	16.3176				5.39744		9.43962	11.4007	4.46344			protein folding [GO:0006457];protein import into mitochondrial matrix [GO:0030150]	mitochondrial inner membrane [GO:0005743];mitochondrion [GO:0005739];PAM complex, Tim23 associated import motor [GO:0001405]	adenyl-nucleotide exchange factor activity [GO:0000774];chaperone binding [GO:0051087];protein homodimerization activity [GO:0042803];unfolded protein binding [GO:0051082]	FUNCTION: Essential component of the PAM complex, a complex required for the translocation of transit peptide-containing proteins from the inner membrane into the mitochondrial matrix in an ATP-dependent manner. Seems to control the nucleotide-dependent binding of mitochondrial HSP70 to substrate proteins. Stimulates ATPase activity of mt-HSP70. May also serve to modulate the interconversion of o…	O88396	Grpel2	GrpE protein homolog 2, mitochondrial	GRPE2_MOUSE	5	80	0.738386	0	25029.7				-3.57633		-6.8221	-1.29554
10.4361	10.0286	9.53268	10.129	10.4846	8.12008	7.12916	8.38157	9.07041	7.86261	9.57013	10.5429	10.3115	9.83068	8.48725	10.2062	7.90536		7.93799	6.70363	6.16613			1.2345		7.30668	7.23357		6.59332	5.69215	circadian regulation of gene expression [GO:0032922];circadian rhythm [GO:0007623];deadenylation-dependent decapping of nuclear-transcribed mRNA [GO:0000290];mRNA stabilization [GO:0048255];NADP metabolic process [GO:0006739];negative regulation of gene expression [GO:0010629];negative regulation of osteoblast differentiation [GO:0045668];P-body assembly [GO:0033962];positive regulation of fat ce…	cytoplasm [GO:0005737];mitochondrion [GO:0005739];nucleus [GO:0005634];P-body [GO:0000932];perinuclear region of cytoplasm [GO:0048471]	3'-5'-exoribonuclease activity [GO:0000175];metal ion binding [GO:0046872];mRNA binding [GO:0003729];NADP phosphatase activity [GO:0019178];NADPH phosphatase activity [GO:0102757];poly(A)-specific ribonuclease activity [GO:0004535]	FUNCTION: Phosphatase which catalyzes the conversion of NADP(+) to NAD(+) and of NADPH to NADH (By similarity). Shows a small preference for NADPH over NADP(+) (By similarity). Represses translation and promotes degradation of target mRNA molecules (By similarity). Plays an important role in post-transcriptional regulation of metabolic genes under circadian control (PubMed:20685873, PubMed:204980…	O35710	Noct	Nocturnin	NOCT_MOUSE	3	83.3	0.732111	0	48300.9	-4.26994			-8.89448		-0.813405	0.104405
19.7686	20.4999	20.4128	20.3741	20.5543	19.7748	20.0897	19.4983	20.3685	19.7798	21.3054	21.6205	22.0371	21.8163	21.6465	22.4144	21.9415	21.1195	21.9715	21.4366	-3.14675	-3.1684		4.62233		5.41753		-3.74112	5.49896		mitochondrial electron transport, cytochrome c to oxygen [GO:0006123]	integral component of membrane [GO:0016021];mitochondrial respiratory chain complex IV [GO:0005751];mitochondrion [GO:0005739];myelin sheath [GO:0043209]	cytochrome-c oxidase activity [GO:0004129];enzyme regulator activity [GO:0030234]	FUNCTION: Component of the cytochrome c oxidase, the last enzyme in the mitochondrial electron transport chain which drives oxidative phosphorylation. The respiratory chain contains 3 multisubunit complexes succinate dehydrogenase (complex II, CII), ubiquinol-cytochrome c oxidoreductase (cytochrome b-c1 complex, complex III, CIII) and cytochrome c oxidase (complex IV, CIV), that cooperate to tran…	P43024	Cox6a1	Cytochrome c oxidase subunit 6A1, mitochondrial	CX6A1_MOUSE	5	76.7	0.917898	0.000501253	12352.1	-22.9153	-23.6683		-15.7518		-14.3573
17.183	17.2893	16.8791	17.6306	17.1861	16.2054	16.3331	15.9369	16.0654	15.5794	17.5111	17.6033	17.1789	17.3647	17.1287	16.4502	16.221	15.8074	15.824	15.6579	10.6175	9.61419	11.7357	12.0652	-2.81644	11.2879	9.51029	11.9748	12.0321	10.4612	positive regulation of mitochondrial translation [GO:0070131];translation [GO:0006412]	mitochondrion [GO:0005739]	-	FUNCTION: Required for mitochondrial translation, possibly by coordinating the assembly or maintenance of the mitochondrial ribosome. {ECO:0000250|UniProtKB:Q9NWS8}.	Q8CI78	Rmnd1	Required for meiotic nuclear division protein 1 homolog	RMND1_MOUSE	11	100	0.649104	0	51842.9	-6.5655	-7.67513	-5.14332	-5.56546	-20.0026	-4.91747	-6.82284
15.4028	15.7379	15.6711	16.3021	15.995	16.3208	16.3975	15.8887	16.7815	15.93	16.8404	16.5041	16.4432	16.1923	15.3118	17.7892	17.41	17.0307	17.5956	16.8762	4.77806	4.14448			7.69433	9.41671		9.7075		5.73956	brain development [GO:0007420];G1 to G0 transition [GO:0070314];kidney development [GO:0001822];lung development [GO:0030324];mRNA catabolic process [GO:0006402];mRNA destabilization [GO:0061157];negative regulation of epithelial cell proliferation [GO:0050680];negative regulation of translation [GO:0017148];organonitrogen compound catabolic process [GO:1901565];response to lipid [GO:0033993];res…	cytoplasm [GO:0005737];cytosol [GO:0005829];mitochondrial matrix [GO:0005759];mitochondrion [GO:0005739];nucleus [GO:0005634];peroxisome [GO:0005777]	2-iminobutanoate deaminase activity [GO:0120242];2-iminopropanoate deaminase activity [GO:0120243];deaminase activity [GO:0019239];endoribonuclease activity, producing 3'-phosphomonoesters [GO:0016892];identical protein binding [GO:0042802];ion binding [GO:0043167];long-chain fatty acid binding [GO:0036041];mRNA binding [GO:0003729];transition metal ion binding [GO:0046914]	FUNCTION: Also promotes endoribonucleolytic cleavage of some transcripts by promoting recruitment of the ribonuclease P/MRP complex. Acts by bridging YTHDF2 and the ribonuclease P/MRP complex. RIDA/HRSP12 binds to N6-methyladenosine (m6A)-containing mRNAs containing a 5'-GGUUC-3' motif: cooperative binding of RIDA/HRSP12 and YTHDF2 to such transcripts lead to recruitment of the ribonuclease P/MRP…	P52760	Rida	2-iminobutanoate/2-iminopropanoate deaminase	RIDA_MOUSE	6	86.7	0.919456	0	14255.4	-10.6247	-11.5934			-8.30069	-6.90412
11.6112	11.225	11.1759	11.0637	12.0321	13.5194	12.2243		13.0498	12.5432		11.6344	11.0945	11.3139	11.8769	13.7129	13.0681	12.2322	13.0741	13.0305			4.09029					6.10906	7.54274		mitochondrial cytochrome c oxidase assembly [GO:0033617]	mitochondrial intermembrane space [GO:0005758];mitochondrion [GO:0005739]	-	FUNCTION: Putative COX assembly factor. {ECO:0000250}.	Q8BT51	COA4	Cytochrome c oxidase assembly factor 4 homolog, mitochondrial	COA4_MOUSE	3	70	0.84478	0.00091638	10135.2			-7.08558
15.1873	14.9502	15.0656	15.2412	15.2056	16.136	16.2555	15.0863	16.0869	15.4324	15.4239	15.0552	15.1368	14.7334	14.9094	16.6083	16.0836	15.2543	16.4562	15.9835	10.3765	9.81174	0.52735	9.02907	7.86831	11.3437	8.60946	11.8266	10.0417	9.30601	-	mitochondrial intermembrane space [GO:0005758];mitochondrion [GO:0005739];nucleoplasm [GO:0005654]	-	FUNCTION: Required for assembly of mitochondrial respiratory chain complex I and complex IV. {ECO:0000250|UniProtKB:Q96BR5}.	Q921H9	Coa7	Cytochrome c oxidase assembly factor 7	COA7_MOUSE	10	100	1.04819	0.000501253	25617	-4.81079	-5.13848	-14.5382	-6.21216	-7.33732	-4.79227	-7.64607
10.193	10.136	9.32144	10.5797	10.4471	13.72	13.8025	13.5043	13.5297	13.6422	10.239	9.77441		7.52807	10.4684	13.9434	13.3342	13.4266	13.2039	13.3825	4.48261			1.54383		6.691	5.75702	6.23758	4.16117	5.73333	benzene-containing compound metabolic process [GO:0042537];cell population proliferation [GO:0008283];cell redox homeostasis [GO:0045454];gastrulation [GO:0007369];hydrogen peroxide catabolic process [GO:0042744];mesoderm formation [GO:0001707];NADPH oxidation [GO:0070995];positive regulation of cell death [GO:0010942];response to oxidative stress [GO:0006979];selenocysteine metabolic process [GO…	cytoplasm [GO:0005737];cytosol [GO:0005829];fibrillar center [GO:0001650];mitochondrion [GO:0005739];neuronal cell body [GO:0043025];nucleoplasm [GO:0005654];nucleus [GO:0005634]	flavin adenine dinucleotide binding [GO:0050660];identical protein binding [GO:0042802];mercury ion binding [GO:0045340];NAD(P)H oxidase H2O2-forming activity [GO:0016174];selenate reductase activity [GO:0033797];thioredoxin-disulfide reductase activity [GO:0004791]	-	Q9JMH6	Txnrd1	Thioredoxin reductase 1, cytoplasmic	TRXR1_MOUSE	10	86.7	1.04185	0	67083.8	-5.71044			-9.0359		-7.02902	-8.04551
14.8968	15.474	14.0135	14.7886	14.8558	15.5871	15.673	15.5807	16.0194	15.9632	13.6144	14.1616	14.3828	14.1319	14.9219	16.4119	15.8514	16.3366	15.8433	16.3006	7.04924	5.59647		1.73331		8.84081	5.6155	8.97333	7.26685	6.73801	mitochondrial transmembrane transport [GO:1990542];one-carbon metabolic process [GO:0006730];serine import into mitochondrion [GO:0140300]	integral component of mitochondrial inner membrane [GO:0031305];mitochondrial membrane [GO:0031966];mitochondrion [GO:0005739]	serine transmembrane transporter activity [GO:0022889];transmembrane transporter activity [GO:0022857]	FUNCTION: Mitochondrial serine transporter that mediates transport of serine into mitochondria, an important step of the one-carbon metabolism pathway. Mitochondrial serine is converted to glycine and formate, which then exits to the cytosol where it is used to generate the charged folates that serve as one-carbon donors. {ECO:0000250|UniProtKB:Q9BWM7}.	Q91V61	Sfxn3	Sideroflexin-3	SFXN3_MOUSE	7	93.3	1.06743	0	35406.2	-7.84753	-9.87755		-13.0553		-6.74632	-10.0575
20.5983	20.9503	20.6833	20.9415	20.6498	19.9971	20.1046	19.7816	20.239	19.3823	21.2148	21.4717	21.0389	21.0249	20.916	20.3754	20.0939	19.5101	20.0922	19.4448	13.3543	13.836	14.6053	11.1383	9.99433	14.4518	17.6726	15.0222	15.0381	14.0604	-	mitochondrion [GO:0005739]	hydrolase activity [GO:0016787];hydro-lyase activity [GO:0016836];metal ion binding [GO:0046872]	FUNCTION: May have hydrolase activity. {ECO:0000250}.	Q3TC72	Fahd2	Fumarylacetoacetate hydrolase domain-containing protein 2A	FAHD2_MOUSE	10	100	0.742589	0	34690.4	-7.24399	-7.1143	-6.07792	-9.80326	-10.6555	-5.54527	-2.43203
		5.43837					7.76865		9.01242							5.32879	6.67473		8.81929	2.96178			1.69963		5.7125		4.25323			-	cytosol [GO:0005829];endosome [GO:0005768];intracellular membrane-bounded organelle [GO:0043231];late endosome [GO:0005770];membrane [GO:0016020];organelle membrane contact site [GO:0044232]	cholesterol binding [GO:0015485];sterol binding [GO:0032934];sterol transporter activity [GO:0015248]	exhibits strong binding to phosphatidic acid and weak binding to phosphatidylinositol 3-phosphate. Stabilizes GTP-bound RAB7A on late endosomes/lysosomes and alters functional properties of late endocytic compartments via its interaction with RAB7A. Binds 25-hydroxycholesterol and cholesterol. {ECO:0000250|UniProtKB:Q9BXW6}.;FUNCTION: Binds phospholipids	Q91XL9	Osbpl1a	Oxysterol-binding protein-related protein 1	OSBL1_MOUSE	2	33.3	1.41261	0.0013109	107795
14.9593	15.6044	14.7136	15.4578	15.4663	13.5028	14.0942	13.1219	14.3062	12.893	16.6205	16.7203	16.9214	16.9395	16.0802	16.3138	16.2727	15.3768	16.2067	16.2083	-3.14675	7.49516		9.98117		8.72578	6.84534	6.56151	7.55383		mitochondrial translation [GO:0032543]	cytosol [GO:0005829];mitochondrial small ribosomal subunit [GO:0005763];mitochondrion [GO:0005739];small ribosomal subunit [GO:0015935]	structural constituent of ribosome [GO:0003735]	-	Q9CPX7	Mrps16	28S ribosomal protein S16, mitochondrial	RT16_MOUSE	5	86.7	0.979849	0	15191.7	-18.106	-8.10926		-5.47666		-4.77704	-7.24888
13.4632	13.8298	14.0695	13.643	14.1706	19.3744	19.1762	18.765	19.1053	18.7309	13.3048	14.0276	13.7448	13.4803	13.8069	19.4047	19.0892	18.6024	19.1141	18.7439	10.9915	10.3303	6.77614	9.53747	7.69828	12.5679	11.5844	12.7919	10.606	10.6807	cellular amino acid biosynthetic process [GO:0008652];citrulline biosynthetic process [GO:0019240];glutamate metabolic process [GO:0006536];L-proline biosynthetic process [GO:0055129];ornithine biosynthetic process [GO:0006592];proline biosynthetic process [GO:0006561];response to temperature stimulus [GO:0009266]	mitochondrial inner membrane [GO:0005743];mitochondrial membrane [GO:0031966];mitochondrion [GO:0005739]	ATP binding [GO:0005524];glutamate 5-kinase activity [GO:0004349];glutamate-5-semialdehyde dehydrogenase activity [GO:0004350];identical protein binding [GO:0042802]	FUNCTION: Bifunctional enzyme that converts glutamate to glutamate 5-semialdehyde, an intermediate in the biosynthesis of proline, ornithine and arginine. {ECO:0000250|UniProtKB:P54886}.	Q9Z110	Aldh18a1	Delta-1-pyrroline-5-carboxylate synthase	P5CS_MOUSE	40	100	1.40447	0	87266.3	-2.47169	-3.49949	-7.29333	-4.10555	-6.47234	-6.80647	-7.59183
16.1048	16.4382	16.8991	16.6441	16.6737	15.7034	15.5074	15.4511	15.2745	14.5847	16.1465	16.5378	16.7797	16.3218	16.4925	15.938	15.5611	14.7524	15.3377	15.0815	7.4753	6.6146	7.81107	3.66223	4.95175	8.99834	7.86152	8.94865	9.44657	8.13484	protein homotetramerization [GO:0051289];xenobiotic catabolic process [GO:0042178]	cytosol [GO:0005829]	identical protein binding [GO:0042802];mRNA 3'-UTR binding [GO:0003730];NADP binding [GO:0050661];NADPH binding [GO:0070402];NADPH:quinone reductase activity [GO:0003960];zinc ion binding [GO:0008270]	FUNCTION: Does not have alcohol dehydrogenase activity. Binds NADP and acts through a one-electron transfer process. Orthoquinones, such as 1,2-naphthoquinone or 9,10-phenanthrenequinone, are the best substrates (in vitro). May act in the detoxification of xenobiotics. Interacts with (AU)-rich elements (ARE) in the 3'-UTR of target mRNA species and enhances their stability. NADPH binding interfer…	P47199	Cryz	Quinone oxidoreductase	QOR_MOUSE	15	100	0.670104	0	35268.6	-8.62947	-9.82362	-9.088	-12.9819	-11.722	-6.70509	-7.6459
16.04	15.4139	16.3421	15.5453	16.0602	17.2436	17.6272	17.2833	17.0139	17.4887	15.5862	15.1046	16.185	14.6872	14.7798	17.1717	17.8428	16.4428	16.6264	17.1866	8.60521	7.28898	7.74079	9.83157	7.71592	11.1143	11.0939	10.3552	10.0623	11.3897	mitochondrial citrate transmembrane transport [GO:0006843]	integral component of membrane [GO:0016021];mitochondrial inner membrane [GO:0005743];mitochondrion [GO:0005739]	-	FUNCTION: Citrate transporter that mediates the exchange of mitochondrial citrate for cytosolic malate. Also able to mediate the exchange of citrate for isocitrate, phosphoenolpyruvate, cis- but not trans-aconitate and to a lesser extend maleate and succinate. Important for the bioenergetics of hepatic cells as it provides a carbon source for fatty acid and sterol biosyntheses, and NAD(+) for the…	Q8JZU2	Slc25a1	Tricarboxylate transport protein, mitochondrial	TXTP_MOUSE	9	100	1.1662	0	33931.5	-7.43476	-8.12495	-8.60129	-5.71375	-8.34431	-6.12927	-6.53333
19.5869	19.4505	19.8055	19.8873	19.3163	18.6947	19.0224	18.6682	19.0223	18.1832	19.4809	19.805	19.7157	20.3637	19.9509	18.9548	19.2392	18.5054	19.1224	18.3743	13.372	11.9878	14.8586	11.5097	5.55425	14.4819	11.6798	15.2591	15.0608	13.4791	iron-sulfur cluster assembly [GO:0016226];protein maturation by [4Fe-4S] cluster transfer [GO:0106035]	mitochondrion [GO:0005739]	2 iron, 2 sulfur cluster binding [GO:0051537];4 iron, 4 sulfur cluster binding [GO:0051539];iron ion binding [GO:0005506]	FUNCTION: Involved in the maturation of mitochondrial 4Fe-4S proteins functioning late in the iron-sulfur cluster assembly pathway. May be involved in the binding of an intermediate of Fe/S cluster assembly. {ECO:0000250|UniProtKB:Q86U28}.	Q9DCB8	Isca2	Iron-sulfur cluster assembly 2 homolog, mitochondrial	ISCA2_MOUSE	7	100	0.732705	0	16717.9	-6.2149	-7.46269	-4.94682	-8.37765	-13.7621	-4.21277	-7.34263
16.106	16.0362	16.4899	16.4757	15.5104	13.6535	14.0966	13.4035	14.0754	12.694	15.7627	15.6214	16.1456	16.158	15.5865	14.1825	13.6881	13.508	13.5837	12.6038	6.58796	6.91906	8.6335	5.14661	1.93845	7.74833	8.17887	7.00623	9.67572	9.04208	acyl-CoA metabolic process [GO:0006637];fatty acid biosynthetic process [GO:0006633]	mitochondrial matrix [GO:0005759]	ATP binding [GO:0005524];butyrate-CoA ligase activity [GO:0047760];fatty acid ligase activity [GO:0015645];fatty-acyl-CoA synthase activity [GO:0004321];medium-chain fatty acid-CoA ligase activity [GO:0031956];metal ion binding [GO:0046872]	FUNCTION: Catalyzes the activation of fatty acids by CoA to produce an acyl-CoA, the first step in fatty acid metabolism. {ECO:0000250|UniProtKB:Q08AH1}.	Q8BGA8	Acsm5	Acyl-coenzyme A synthetase ACSM5, mitochondrial	ACSM5_MOUSE	13	100	0.783786	0	64328.5	-9.51802	-9.11716	-7.85637	-11.3291	-13.572	-5.90519	-5.91775
13.513	13.3028	13.6678	13.307	13.2392	13.9485	13.6665	12.7253	13.3052	12.8089	10.2353	10.9041	11.245	10.7127	11.0203	13.2636	12.7459	12.5496	11.8803	9.45795				3.81685				8.97097	5.42239	4.48149	branched-chain amino acid catabolic process [GO:0009083];branched-chain amino acid transport [GO:0015803];regulation of cold-induced thermogenesis [GO:0120161]	integral component of membrane [GO:0016021];mitochondrial inner membrane [GO:0005743];mitochondrion [GO:0005739]	branched-chain amino acid transmembrane transporter activity [GO:0015658]	FUNCTION: Mitochondrial solute transporter which transports branched-chain amino acid (BCAA;valine, leucine and isoleucine) into mitochondria in brown adipose tissue (BAT) (PubMed:31435015). BAT is involved in BCAA catabolism and actively utilizes BCAA in the mitochondria for thermogenesis (PubMed:31435015). {ECO:0000269|PubMed:31435015}.	Q8BGF9	Slc25a44	Solute carrier family 25 member 44	S2544_MOUSE	6	80	0.69614	0	35339.2				-9.49018
16.3398	16.6554	16.6404	16.6428	16.5653	14.7002	15.1212	14.6919	15.6136	14.4765	18.6039	18.3568	18.6597	19.4564	18.2781	17.8884	17.9838	17.2881	17.8879	17.1136	8.67503	6.62926	11.9455	8.60757		12.4241		10.7936	13.3578	9.08676	adult walking behavior [GO:0007628];aerobic respiration [GO:0009060];cellular iron ion homeostasis [GO:0006879];cellular response to hydrogen peroxide [GO:0070301];embryo development ending in birth or egg hatching [GO:0009792];heme biosynthetic process [GO:0006783];ion transport [GO:0006811];iron incorporation into metallo-sulfur cluster [GO:0018283];iron-sulfur cluster assembly [GO:0016226];mit…	cytosol [GO:0005829];L-cysteine desulfurase complex [GO:1990221];mitochondrion [GO:0005739]	2 iron, 2 sulfur cluster binding [GO:0051537];enzyme binding [GO:0019899];ferric iron binding [GO:0008199];ferrous iron binding [GO:0008198];ferroxidase activity [GO:0004322];iron chaperone activity [GO:0034986]	FUNCTION: Promotes the biosynthesis of heme and assembly and repair of iron-sulfur clusters by delivering Fe(2+) to proteins involved in these pathways. May play a role in the protection against iron-catalyzed oxidative stress through its ability to catalyze the oxidation of Fe(2+) to Fe(3+);the oligomeric form but not the monomeric form has in vitro ferroxidase activity. May be able to store lar…	O35943	Fxn	Frataxin, mitochondrial	FRDA_MOUSE	4	93.3	1.09153	0	22923.9	-7.66474	-10.0262	-4.69482	-8.03525		-2.27608
21.4023	21.3934	21.2791	21.8453	21.8738	19.9932	20.6234	20.2206	20.455	19.9222	21.9703	21.6998	22.1867	22.2779	21.9127	21.45	21.5076	21.2827	21.4162	20.6683	15.0995	14.2519	11.3874	12.848	12.2141	16.0251	14.3675	15.3431	16.5611	15.6779	apoptotic process [GO:0006915];lipid catabolic process [GO:0016042];negative regulation of peptidyl-lysine acetylation [GO:2000757];steroid biosynthetic process [GO:0006694]	cytoplasm [GO:0005737];mitochondrion [GO:0005739]	hydrolase activity [GO:0016787];nucleotide binding [GO:0000166]	FUNCTION: Exhibits adenosine 5'-monophosphoramidase activity, hydrolyzing purine nucleotide phosphoramidates with a single phosphate group such as adenosine 5'monophosphoramidate (AMP-NH2) to yield AMP and NH2 (By similarity). Hydrolyzes adenosine 5'-O-p-nitrophenylphosphoramidate (AMP-pNA) (By similarity). May be involved in steroid biosynthesis (By similarity). May play a role in apoptosis (By …	Q9D0S9	Hint2	Adenosine 5'-monophosphoramidase HINT2	HINT2_MOUSE	8	100	0.824499	0	17320	-6.30279	-7.14149	-9.89162	-8.99736	-9.65973	-3.96807	-6.25593
14.7197	14.7669	14.7404	14.7199	14.4198	13.5065	13.5727	12.7497	13.2846	13.6069	17.3288	17.2439	17.5725	17.4836	17.4264	17.0516	17.2326	16.8913	16.7973	16.8608		4.59979	10.2376			10.5562		8.12654	10.869		-	-	-	-	Q3UN90	Lyrm9	LYR motif-containing protein 9	LYRM9_MOUSE	2	83.3	1.05945	0	9309.67		-10.1671	-4.50272			-2.95027
17.1294	17.4801	17.3381	17.3294	16.8883	15.2407	15.9168	14.8798	16.0675	15.3626	19.7643	20.0572	19.8619	19.5179	19.5899	18.8047	18.3057	18.4179	19.0572	18.7574	9.59324	10.0488	14.0854	11.1361	5.63889	13.8214	11.3497	12.4371	14.8177	10.0388	cellular respiration [GO:0045333];mitochondrial respiratory chain complex III assembly [GO:0034551]	mitochondrial matrix [GO:0005759];mitochondrial membrane [GO:0031966];mitochondrion [GO:0005739]	-	FUNCTION: Assembly factor required for Rieske Fe-S protein UQCRFS1 incorporation into the cytochrome b-c1 (CIII) complex. Functions as a chaperone, binding to this subunit within the mitochondrial matrix and stabilizing it prior to its translocation and insertion into the late CIII dimeric intermediate within the mitochondrial inner membrane (By similarity). {ECO:0000250}.	Q9DA03	Lyrm7	Complex III assembly factor LYRM7	LYRM7_MOUSE	4	100	1.20621	0	12047	-7.53613	-7.43133	-3.25262	-6.19336	-11.2494	-1.41927	-4.56713
14.5536	15.2068	15.4597	15.5041	15.1367	14.3959	14.5002	13.8581	14.3466	12.6806	15.1624	15.3188	15.118	15.1066	14.9995	14.2886	14.5172	13.784	14.126	13.0494	4.02318					5.90781			6.80299		D-ribose metabolic process [GO:0006014];pentose-phosphate shunt [GO:0006098];pentose-phosphate shunt, non-oxidative branch [GO:0009052];ribose phosphate metabolic process [GO:0019693]	intracellular membrane-bounded organelle [GO:0043231]	carbohydrate binding [GO:0030246];identical protein binding [GO:0042802];monosaccharide binding [GO:0048029];ribose-5-phosphate isomerase activity [GO:0004751]	-	P47968	Rpia	Ribose-5-phosphate isomerase	RPIA_MOUSE	7	76.7	0.453913	0	32450.9	-10.5304					-8.48812
14.905	15.1152	15.7764	14.9955	14.8987	16.1645	17.1518	16.2089	17.0134	16.8498	14.9336	15.4287	15.3539	15.3459	16.2475	18.8128	17.3716	17.7709	18.326	17.4023	6.99918	6.63088	7.29373	9.50447	7.40877	10.3624	9.91658	10.0901	8.92302	10.0197	methylation [GO:0032259]	integral component of membrane [GO:0016021];mitochondrion [GO:0005739]	O-methyltransferase activity [GO:0008171];S-adenosylmethionine-dependent methyltransferase activity [GO:0008757]	FUNCTION: Putative O-methyltransferase. {ECO:0000305}.	Q8BIG7	Comtd1	Catechol O-methyltransferase domain-containing protein 1	CMTD1_MOUSE	3	100	1.65191	0	28960.8	-7.9058	-8.48434	-8.48264	-5.49105	-7.48996	-5.80208	-7.23524
10.6498	11.6224	11.5823	9.85395	12.2815	11.1221	11.1796	11.2483	11.6516	11.2869	11.563	12.0591	11.4567	10.9039	11.7875	13.0549	12.6128	12.7774	12.0024	12.2011	4.88667		1.95056						5.68189		adenine nucleotide transport [GO:0051503];calcium import into the mitochondrion [GO:0036444];cellular response to calcium ion [GO:0071277];mitochondrial calcium ion transmembrane transport [GO:0006851];positive regulation of mitochondrial calcium ion concentration [GO:0051561];regulation of cellular hyperosmotic salinity response [GO:1900069];regulation of cellular respiration [GO:0043457];regula…	integral component of membrane [GO:0016021];mitochondrial inner membrane [GO:0005743];mitochondrion [GO:0005739]	ATP transmembrane transporter activity [GO:0005347];calcium ion binding [GO:0005509]	FUNCTION: Calcium-dependent mitochondrial solute carrier. Mitochondrial solute carriers shuttle metabolites, nucleotides, and cofactors through the mitochondrial inner membrane. May act as a ATP-Mg/Pi exchanger that mediates the transport of Mg-ATP in exchange for phosphate, catalyzing the net uptake or efflux of adenine nucleotides into or from the mitochondria. Acts as a regulator of mitochondr…	Q6GQS1	Slc25a23	Calcium-binding mitochondrial carrier protein SCaMC-3	SCMC3_MOUSE	8	76.7	0.573185	0	52497	-5.7631		-9.63171
21.0475	21.2598	21.4797	21.4893	22.4834	20.3376	20.0606	19.926	20.0932	19.9019	23.1619	22.3031	23.3088	23.4387	22.1918	21.799	22.1759	22.5295	22.0356	21.5802	14.5967	12.0608	18.085	14.1259	10.4321	17.2807	13.7337	16.1123	18.4071	15.0793	mitochondrial respiratory chain complex I assembly [GO:0032981]	mitochondrial membrane [GO:0031966];mitochondrial respiratory chain complex I [GO:0005747];mitochondrion [GO:0005739]	-	FUNCTION: Accessory subunit of the mitochondrial membrane respiratory chain NADH dehydrogenase (Complex I), that is believed not to be involved in catalysis. Complex I functions in the transfer of electrons from NADH to the respiratory chain. The immediate electron acceptor for the enzyme is believed to be ubiquinone. {ECO:0000250|UniProtKB:O15239}.	O35683	Ndufa1	NADH dehydrogenase [ubiquinone] 1 alpha subcomplex subunit 1	NDUA1_MOUSE	3	100	1.00763	0	8138.52	-6.45079	-9.199	-3.39463	-7.36346	-12.0513	-3.05687	-6.32693
12.0866	11.927	11.8228	11.8969	12.431	18.0478	17.7344	17.4836	17.7956	17.4118	12.3932	12.345	11.7005	12.1904	12.4434	18.3758	17.7471	17.494	17.5873	17.4184	10.3289	9.22821	3.97481	8.14627	6.84534	11.4069	9.51944	11.4634	8.45343	8.88545	10-formyltetrahydrofolate biosynthetic process [GO:0009257];embryonic neurocranium morphogenesis [GO:0048702];embryonic viscerocranium morphogenesis [GO:0048703];folic acid-containing compound metabolic process [GO:0006760];formate metabolic process [GO:0015942];neural tube closure [GO:0001843];tetrahydrofolate interconversion [GO:0035999]	cytosol [GO:0005829];mitochondrion [GO:0005739]	ATP binding [GO:0005524];formate-tetrahydrofolate ligase activity [GO:0004329];methylenetetrahydrofolate dehydrogenase (NADP+) activity [GO:0004488];protein homodimerization activity [GO:0042803]	FUNCTION: May provide the missing metabolic reaction required to link the mitochondria and the cytoplasm in the mammalian model of one-carbon folate metabolism in embryonic an transformed cells complementing thus the enzymatic activities of MTHFD2. {ECO:0000269|PubMed:15611115}.	Q3V3R1	Mthfd1l	Monofunctional C1-tetrahydrofolate synthase, mitochondrial	C1TM_MOUSE	38	100	1.38856	0	105729	-1.7577	-2.69881	-7.84796	-3.75066	-5.58568	-6.64087	-8.21499
18.8166	18.9523	18.7327	18.8772	18.8236	19.1674	18.9082	18.4159	19.1446	18.5256	18.1399	18.7812	18.2312	18.2881	18.3567	18.9329	18.4878	17.5105	18.4186	18.2483	9.32544	7.7249	9.85885	5.59664	8.22317	9.85925		11.5759	10.0196	10.0886	aging [GO:0007568];anterograde axonal transport [GO:0008089];auditory receptor cell stereocilium organization [GO:0060088];cell aging [GO:0007569];cellular iron ion homeostasis [GO:0006879];cellular response to ATP [GO:0071318];cellular response to cadmium ion [GO:0071276];cellular response to potassium ion [GO:0035865];embryo implantation [GO:0007566];glutathione metabolic process [GO:0006749];h…	axon cytoplasm [GO:1904115];cytoplasm [GO:0005737];cytoplasmic vesicle [GO:0031410];cytosol [GO:0005829];dendrite cytoplasm [GO:0032839];dense core granule [GO:0031045];extracellular region [GO:0005576];extracellular space [GO:0005615];lysosome [GO:0005764];mitochondrial intermembrane space [GO:0005758];mitochondrion [GO:0005739];myelin sheath [GO:0043209];neuron projection [GO:0043005];neuronal …	chaperone binding [GO:0051087];copper ion binding [GO:0005507];enzyme binding [GO:0019899];identical protein binding [GO:0042802];protein phosphatase 2B binding [GO:0030346];small GTPase binding [GO:0031267];superoxide dismutase activity [GO:0004784];zinc ion binding [GO:0008270]	FUNCTION: Destroys radicals which are normally produced within the cells and which are toxic to biological systems.	P08228	Sod1	Superoxide dismutase [Cu-Zn]	SODC_MOUSE	7	96.7	0.817281	0	15942.7	-9.49113	-11.2274	-8.87383	-13.2806	-10.6005	-9.30818
12.8721	12.7939	13.0924	12.5729	12.8412	12.9768	13.155	12.6944	13.4931	12.791	12.2181	12.5175	12.2385	11.5043	13.0581	13.246	12.8108	12.7996	13.1789	12.6639	3.08207	5.29921	4.97782	8.64117	3.67541	7.90828	7.31872	7.46772	6.78546	7.35224	cell differentiation [GO:0030154];DNA methylation involved in gamete generation [GO:0043046];fertilization [GO:0009566];gene silencing by RNA [GO:0031047];male meiotic nuclear division [GO:0007140];piRNA metabolic process [GO:0034587];spermatogenesis [GO:0007283]	cytoplasm [GO:0005737];cytosol [GO:0005829];mitochondrion [GO:0005739];pi-body [GO:0071546];piP-body [GO:0071547]	RNA binding [GO:0003723]	FUNCTION: Participates in the primary piRNA biogenesis pathway and is required during spermatogenesis to repress transposable elements and prevent their mobilization, which is essential for the germline integrity. The piRNA metabolic process mediates the repression of transposable elements during meiosis by forming complexes composed of piRNAs and Piwi proteins and govern the methylation and subs…	Q80VL1	Tdrkh	Tudor and KH domain-containing protein	TDRKH_MOUSE	6	100	0.846726	0	62134	-9.79001	-7.49472	-8.11455	-3.93175	-9.16582	-5.06855	-5.8363
14.3981	13.8731	13.8716	14.341	14.145	15.4604	15.7677	15.2165	15.3941	15.0548	14.4717	13.4789	13.2859	13.6329	14.4394	15.4577	15.0868	14.8	15.3576	14.6547	5.72053			5.83506		7.27741		8.70621			-	mitochondrion [GO:0005739]	oxidoreductase activity [GO:0016491]	-	Q3UNZ8	Cryzl2	Quinone oxidoreductase-like protein 2	QORL2_MOUSE	6	80	0.823292	0	37808.8	-8.67755			-8.50596		-8.18301
16.2242	16.5151	16.9347	16.6569	16.773	15.5557	15.6128	15.3217	16.0533	15.2775	15.3862	16.5657	16.9275	16.8562	16.1661	16.5135	15.7818	15.8552	15.7241	15.7614	10.6486	8.21585	11.2031	7.82777	6.45969	11.6006	9.83825	11.0375	12.0871	10.7675	AMP biosynthetic process [GO:0006167];apoptotic process [GO:0006915];ATP biosynthetic process [GO:0006754]	mitochondrion [GO:0005739]	bis(5'-nucleosyl)-tetraphosphatase (asymmetrical) activity [GO:0004081];GTP binding [GO:0005525]	FUNCTION: Catalyzes the asymmetric hydrolysis of diadenosine 5',5'''-P1,P4-tetraphosphate (Ap4A) to yield AMP and ATP (By similarity). Exhibits decapping activity towards FAD-capped RNAs and dpCoA-capped RNAs in vitro (PubMed:32432673). {ECO:0000250|UniProtKB:P50584, ECO:0000269|PubMed:32432673}.	P56380	Nudt2	Bis(5'-nucleosyl)-tetraphosphatase [asymmetrical]	AP4A_MOUSE	6	100	0.600114	0.000501253	16989.4	-5.57559	-8.29927	-5.73152	-8.82916	-10.3133	-3.95507	-5.77457
12.9598	12.4195	11.4329	12.042	13.5382	14.384	14.7148	14.559	14.2266	15.1069	12.1936	12.794	12.1124	12.4652	12.7259	14.5655	13.9506	14.6564	14.087	15.1045	7.20419		1.95056	6.25591		6.83518	6.78587	8.65548	5.919	8.43617	catecholamine catabolic process [GO:0042424];cellular response to phosphate starvation [GO:0016036];developmental process [GO:0032502];dopamine catabolic process [GO:0042420];dopamine metabolic process [GO:0042417];estrogen metabolic process [GO:0008210];female pregnancy [GO:0007565];learning [GO:0007612];methylation [GO:0032259];multicellular organismal reproductive process [GO:0048609];negative…	axon [GO:0030424];cell body [GO:0044297];cytosol [GO:0005829];dendrite [GO:0030425];dendritic spine [GO:0043197];integral component of membrane [GO:0016021];intracellular membrane-bounded organelle [GO:0043231];membrane [GO:0016020];mitochondrion [GO:0005739];postsynaptic membrane [GO:0045211]	catechol O-methyltransferase activity [GO:0016206];L-dopa O-methyltransferase activity [GO:0102084];magnesium ion binding [GO:0000287];O-methyltransferase activity [GO:0008171];orcinol O-methyltransferase activity [GO:0102938]	FUNCTION: Catalyzes the O-methylation, and thereby the inactivation, of catecholamine neurotransmitters and catechol hormones. Also shortens the biological half-lives of certain neuroactive drugs, like L-DOPA, alpha-methyl DOPA and isoproterenol. {ECO:0000269|PubMed:18794526}.	O88587	Comt	Catechol O-methyltransferase	COMT_MOUSE	7	93.3	1.22673	0	29486.3	-5.75558		-9.48231	-5.78611		-7.54885	-7.92896
10.1471	11.8562	11.6015	8.8609	11.3101	14.8438	14.4825	14.2265	14.8509	14.604	9.73537	10.4128	11.0198	10.3977	11.1102	15.0877	14.2078	14.2801	15.0565	14.7866	7.57007	7.72263		4.55643		8.53864		9.04861			creatine biosynthetic process [GO:0006601];creatine metabolic process [GO:0006600];learning or memory [GO:0007611];muscle atrophy [GO:0014889];positive regulation of cold-induced thermogenesis [GO:0120162];response to mercury ion [GO:0046689];response to nutrient [GO:0007584];response to organic substance [GO:0010033];response to peptide hormone [GO:0043434]	mitochondrial inner membrane [GO:0005743];mitochondrial intermembrane space [GO:0005758];mitochondrion [GO:0005739]	amidinotransferase activity [GO:0015067];glycine amidinotransferase activity [GO:0015068]	FUNCTION: Catalyzes the biosynthesis of guanidinoacetate, the immediate precursor of creatine. Creatine plays a vital role in energy metabolism in muscle tissues. May play a role in embryonic and central nervous system development. {ECO:0000269|PubMed:12671064}.	Q9D964	Gatm	Glycine amidinotransferase, mitochondrial	GATM_MOUSE	10	83.3	1.00852	0	48297.2	-2.57703	-4.13359		-4.30448		-6.30518
8.18286	7.70607	8.10572	5.00508	4.211	7.73176	11.1104	8.87817	9.33593	10.6468	8.01059	5.4402	8.4623		7.59425	9.0203	11.1015	9.18161	9.483	10.3194	3.43821		0.155385	3.99865	0.884002	3.48155	5.25178	4.52566	2.52454	5.65307	acetyl-CoA metabolic process [GO:0006084];cellular response to interleukin-4 [GO:0071353];establishment of endothelial intestinal barrier [GO:0090557];ether lipid biosynthetic process [GO:0008611];fatty acid biosynthetic process [GO:0006633];glandular epithelial cell development [GO:0002068];mammary gland development [GO:0030879];monocyte differentiation [GO:0030224];neutrophil differentiation [G…	cytoplasm [GO:0005737];cytosol [GO:0005829];glycogen granule [GO:0042587];Golgi apparatus [GO:0005794];melanosome [GO:0042470];mitochondrion [GO:0005739];plasma membrane [GO:0005886]	(3R)-hydroxymyristoyl-[acyl-carrier-protein] dehydratase activity [GO:0008659];[acyl-carrier-protein] S-acetyltransferase activity [GO:0004313];[acyl-carrier-protein] S-malonyltransferase activity [GO:0004314];3-hydroxydecanoyl-[acyl-carrier-protein] dehydratase activity [GO:0008693];3-hydroxyoctanoyl-[acyl-carrier-protein] dehydratase activity [GO:0047451];3-hydroxypalmitoyl-[acyl-carrier-protei…	FUNCTION: Fatty acid synthetase is a multifunctional enzyme that catalyzes the de novo biosynthesis of long-chain saturated fatty acids starting from acetyl-CoA and malonyl-CoA in the presence of NADPH. This multifunctional protein contains 7 catalytic activities and a site for the binding of the prosthetic group 4'-phosphopantetheine of the acyl carrier protein ([ACP]) domain. {ECO:0000269|PubMe…	P19096	Fasn	Fatty acid synthase	FAS_MOUSE	25	93.3	0.936154	0	272428	-4.74465		-7.95034	-1.00643	-3.327	-4.25021	-5.85865
13.9581	13.9336	13.246	14.0403	13.4034	19.6087	19.2522	18.7695	19.7471	18.7655	13.9904	14.3229	14.5602	14.0653	14.1215	20.3784	19.708	19.0972	19.7161	19.3311	11.0947	8.38139	6.27005	8.54657	6.54331	12.5744	9.27296	12.2731	8.50289	9.03387	cellular response to dexamethasone stimulus [GO:0071549];cellular response to glucose stimulus [GO:0071333];cellular response to insulin stimulus [GO:0032869];gluconeogenesis [GO:0006094];glycerol biosynthetic process from pyruvate [GO:0046327];hepatocyte differentiation [GO:0070365];NADH oxidation [GO:0006116];oxaloacetate metabolic process [GO:0006107];positive regulation of insulin secretion […	cytosol [GO:0005829];mitochondrion [GO:0005739]	GTP binding [GO:0005525];manganese ion binding [GO:0030145];phosphoenolpyruvate carboxykinase (GTP) activity [GO:0004613];phosphoenolpyruvate carboxykinase activity [GO:0004611]	FUNCTION: Catalyzes the conversion of oxaloacetate (OAA) to phosphoenolpyruvate (PEP), the rate-limiting step in the metabolic pathway that produces glucose from lactate and other precursors derived from the citric acid cycle. {ECO:0000250}.	Q8BH04	Pck2	Phosphoenolpyruvate carboxykinase [GTP], mitochondrial	PCKGM_MOUSE	30	100	1.50095	0	70527.9	-2.8634	-5.55223	-6.97592	-5.49376	-6.86012	-7.03428	-9.97926
-3.04596	9.8524			12.7244	11.2371	-3.5979	9.69882	10.0879	10.0742	15.1837	15.1576	15.6291	15.7803	15.4514	15.2324	15.4207	14.9033	15.6551	14.802		5.99902						8.1499			mitochondrial respiratory chain complex II assembly [GO:0034553];succinate metabolic process [GO:0006105]	mitochondrial intermembrane space [GO:0005758];mitochondrial matrix [GO:0005759]	-	FUNCTION: Plays an essential role in the assembly of succinate dehydrogenase (SDH), an enzyme complex (also referred to as respiratory complex II) that is a component of both the tricarboxylic acid (TCA) cycle and the mitochondrial electron transport chain, and which couples the oxidation of succinate to fumarate with the reduction of ubiquinone (coenzyme Q) to ubiquinol. Promotes maturation of t…	Q8BQU3	Sdhaf3	Succinate dehydrogenase assembly factor 3, mitochondrial	SDHF3_MOUSE	4	60	0.845184	0	14468.4		-3.85338
11.0572	10.2301	10.7349	10.737	11.2923	12.1964	10.8937	12.1792	10.7083	11.2709	10.5071	10.7381	11.7567	11.7566	11.2796	12.4284	11.613	11.8651	11.349	11.0521	4.75412	4.53204	5.3111	4.65492		6.59818		7.62847	6.61333		mitochondrial genome maintenance [GO:0000002];mitochondrion organization [GO:0007005];pyrimidine nucleotide import into mitochondrion [GO:1990519];pyrimidine nucleotide transport [GO:0006864];regulation of mitochondrial membrane potential [GO:0051881]	integral component of membrane [GO:0016021];mitochondrial inner membrane [GO:0005743];mitochondrion [GO:0005739]	pyrimidine nucleotide transmembrane transporter activity [GO:0015218]	FUNCTION: Mitochondrial transporter that imports/exports pyrimidine nucleotides into and from mitochondria. Transports preferentially cytosine and uracil (deoxy)nucleoside mono-, di-, and triphosphates by uniport and antiport mechanism. Also transports guanine but not adenine (deoxy)nucleotides. Is inhibited strongly by pyridoxal 5'-phosphate, 4,7-diphenyl-1,10-phenanthroline, tannic acid, and me…	Q922G0	Slc25a36	Solute carrier family 25 member 36	S2536_MOUSE	2	90	0.794631	0	34169.5	-6.30305	-5.69801	-5.42378	-6.08211		-5.59825
9.46406	11.8173	9.96935	11.1084	11.7627	11.6236	11.4847	12.4766	11.4373	11.3979	12.0603	13.7936	10.3814	13.2403	12.1538	13.8496	12.8502	14.7297	13.2233	14.1745	1.71123	3.48981	3.23785	8.36797	5.08443	7.01898	6.99648	5.32765	6.00432	7.1716	activation of innate immune response [GO:0002218];cellular response to virus [GO:0098586];negative regulation of cell growth involved in cardiac muscle cell development [GO:0061052];positive regulation of defense response to virus by host [GO:0002230];positive regulation of interferon-beta production [GO:0032728];positive regulation of protein import [GO:1904591];protein targeting to mitochondrio…	integral component of mitochondrial outer membrane [GO:0031307];mitochondrial outer membrane translocase complex [GO:0005742];mitochondrion [GO:0005739]	-	FUNCTION: Acts as receptor of the preprotein translocase complex of the outer mitochondrial membrane (TOM complex). Recognizes and mediates the translocation of mitochondrial preproteins from the cytosol into the mitochondria in a chaperone dependent manner (By similarity). Mediates TBK1 and IRF3 activation induced by MAVS in response to virus infection and promotes host antiviral responses durin…	Q9CZW5	Tomm70	Mitochondrial import receptor subunit TOM70	TOM70_MOUSE	10	100	1.20817	0	67590.1	-7.75284	-8.32752	-6.7315	-2.74045	-6.6783	-4.60464	-4.48825
14.5989	15.0334	13.7588	14.4049	14.1895	20.4477	20.8794	19.9264	20.4923	19.7931	14.6785	14.9341	13.8524	13.9331	14.6602	20.6182	20.7708	19.785	20.3155	19.7061	10.645	9.96233	9.10289	9.58287	7.96164	12.631	11.5026	12.9373	10.2494	10.4831	dopamine catabolic process [GO:0042420];neurotransmitter catabolic process [GO:0042135];phenylethylamine metabolic process [GO:0042443];positive regulation of signal transduction [GO:0009967];serotonin metabolic process [GO:0042428]	cytosol [GO:0005829];integral component of membrane [GO:0016021];mitochondrial outer membrane [GO:0005741];mitochondrion [GO:0005739]	flavin adenine dinucleotide binding [GO:0050660];monoamine oxidase activity [GO:0097621];primary amine oxidase activity [GO:0008131];serotonin binding [GO:0051378]	FUNCTION: Catalyzes the oxidative deamination of biogenic and xenobiotic amines and has important functions in the metabolism of neuroactive and vasoactive amines in the central nervous system and peripheral tissues. MAOA preferentially oxidizes biogenic amines such as 5-hydroxytryptamine (5-HT), norepinephrine and epinephrine (By similarity). {ECO:0000250}.	Q64133	Maoa	Amine oxidase [flavin-containing] A	AOFA_MOUSE	17	100	1.44152	0	59601.9	-3.9539	-5.07109	-4.65588	-4.82205	-6.22788	-7.81668	-9.37683
12.0032	13.3123	12.1316	11.7646	13.4115	14.5006	14.3491	14.5216	14.0504	14.4811	12.3163	12.0103	10.7725	9.93564	13.1675	13.4491	14.1985	14.1728	13.9598	14.2767	7.87908	5.75938	3.23785	9.40887	5.66738	9.71595	7.20314	9.7018	7.0194	8.83323	gene silencing by RNA [GO:0031047];miRNA catabolic process [GO:0010587];regulation of cell cycle process [GO:0010564];RNA catabolic process [GO:0006401]	cytoplasm [GO:0005737];cytosol [GO:0005829];dense body [GO:0097433];melanosome [GO:0042470];mitochondrion [GO:0005739];nucleus [GO:0005634];RISC complex [GO:0016442]	endonuclease activity [GO:0004519];endoribonuclease activity [GO:0004521];nuclease activity [GO:0004518];RISC complex binding [GO:1905172];RNA binding [GO:0003723]	FUNCTION: Endonuclease that mediates miRNA decay of both protein-free and AGO2-loaded miRNAs (By similarity). As part of its function in miRNA decay, regulates mRNAs involved in G1-to-S phase transition (By similarity). Functions as a bridging factor between STAT6 and the basal transcription factor (By similarity). Plays a role in PIM1 regulation of MYB activity (By similarity). Functions as a tr…	Q78PY7	Snd1	Staphylococcal nuclease domain-containing protein 1	SND1_MOUSE	27	100	1.07246	0	102088	-4.12409	-7.55294	-8.89372	-2.35575	-7.74414	-4.78468	-7.14598
13.7213	14.2108	12.8054	13.2344	14.0363	14.9803	14.7548	14.4976	14.7628	14.6349	14.6115	13.7591	13.4962	13.0897	14.0329	15.4912	15.3979	15.1469	15.1555	15.0979	4.2108	5.65497		8.14327	5.80561	9.02436	8.23226	7.75323	7.42087	7.81084	cellular response to fatty acid [GO:0071398];cellular response to glucose stimulus [GO:0071333];glucose metabolic process [GO:0006006];hypoxia-inducible factor-1alpha signaling pathway [GO:0097411];peptidyl-serine phosphorylation [GO:0018105];peroxisome proliferator activated receptor signaling pathway [GO:0035357];protein phosphorylation [GO:0006468];regulation of acetyl-CoA biosynthetic process…	mitochondrial matrix [GO:0005759];mitochondrion [GO:0005739];nucleolus [GO:0005730]	ATP binding [GO:0005524];protein kinase activity [GO:0004672];protein serine/threonine kinase activity [GO:0004674];pyruvate dehydrogenase (acetyl-transferring) kinase activity [GO:0004740]	FUNCTION: Inhibits pyruvate dehydrogenase activity by phosphorylation of the E1 subunit PDHA1, and thereby regulates glucose metabolism and aerobic respiration. Can also phosphorylate PDHA2. Decreases glucose utilization and increases fat metabolism in response to prolonged fasting, and as adaptation to a high-fat diet. Plays a role in glucose homeostasis and in maintaining normal blood glucose l…	Q922H2	Pdk3	[Pyruvate dehydrogenase (acetyl-transferring)] kinase isozyme 3, mitochondrial	PDK3_MOUSE	12	96.7	1.01335	0	47923	-9.51047	-8.55585		-5.09115	-8.23072	-5.95596	-6.52256
15.7898	16.1184	15.8306	16.1177	15.6916	17.5064	17.3416	17.0991	17.2521	16.9292	15.2453	15.3495	15.8309	15.7326	15.5028	17.3683	16.9122	16.9919	17.0977	16.8449	8.02505	8.03189	6.18816	6.70423	7.5156	10.2457	8.79876	10.3879	8.30631	8.96971	diadenosine tetraphosphate biosynthetic process [GO:0015966];glycyl-tRNA aminoacylation [GO:0006426];mitochondrial glycyl-tRNA aminoacylation [GO:0070150];tRNA aminoacylation for protein translation [GO:0006418]	axon [GO:0030424];cytoplasm [GO:0005737];cytosol [GO:0005829];extracellular exosome [GO:0070062];mitochondrion [GO:0005739];secretory granule [GO:0030141]	ATP binding [GO:0005524];bis(5'-nucleosyl)-tetraphosphatase (asymmetrical) activity [GO:0004081];glycine-tRNA ligase activity [GO:0004820];identical protein binding [GO:0042802];protein dimerization activity [GO:0046983];transferase activity [GO:0016740]	FUNCTION: Catalyzes the ATP-dependent ligation of glycine to the 3'-end of its cognate tRNA, via the formation of an aminoacyl-adenylate intermediate (Gly-AMP). Also produces diadenosine tetraphosphate (Ap4A), a universal pleiotropic signaling molecule needed for cell regulation pathways, by direct condensation of 2 ATPs. Thereby, may play a special role in Ap4A homeostasis. {ECO:0000250|UniProtK…	Q9CZD3	Gars1	Glycine--tRNA ligase	GARS_MOUSE	19	100	1.11467	0	81877.8	-7.76473	-8.08653	-9.64241	-9.41349	-8.17602	-7.26067	-8.54287
15.5552	15.5619	15.4284	15.6876	15.3273	15.1209	15.1319	14.3045	15.2801	14.1735	15.4151	15.6495	15.8172	15.979	15.5442	15.2889	15.2182	14.434	14.839	13.6462	5.17968							7.3817	7.03035		dUMP catabolic process [GO:0046079];pyrimidine deoxyribonucleotide catabolic process [GO:0009223]	mitochondrion [GO:0005739]	5'-nucleotidase activity [GO:0008253];metal ion binding [GO:0046872];nucleotide binding [GO:0000166]	FUNCTION: Dephosphorylates specifically the 5' and 2'(3')-phosphates of uracil and thymine deoxyribonucleotides, and so protects mitochondrial DNA replication from excess dTTP. Has only marginal activity towards dIMP and dGMP. {ECO:0000269|PubMed:12234672}.	Q8VCE6	Nt5m	5'(3')-deoxyribonucleotidase, mitochondrial	NT5M_MOUSE	6	76.7	0.452093	0	25602.4	-10.3755
24.9795	24.8006	25.1403	25.2707	24.9099	23.6509	23.9634	23.1879	23.7856	23.1317	25.195	25.0524	25.6803	25.2686	25.1483	23.2816	24.2545	23.7985	24.1147	23.5319	16.3829	14.0531	17.613	15.0156	13.4286	18.0121	14.5981	17.8766	18.6733	17.4204	acetylcholine-mediated vasodilation involved in regulation of systemic arterial blood pressure [GO:0003069];age-dependent response to oxidative stress [GO:0001306];age-dependent response to reactive oxygen species [GO:0001315];apoptotic mitochondrial changes [GO:0008637];cellular response to ethanol [GO:0071361];detection of oxygen [GO:0003032];erythrophore differentiation [GO:0048773];glutathion…	cytoplasm [GO:0005737];mitochondrial inner membrane [GO:0005743];mitochondrial matrix [GO:0005759];mitochondrial nucleoid [GO:0042645];mitochondrion [GO:0005739];myelin sheath [GO:0043209]	DNA binding [GO:0003677];enzyme binding [GO:0019899];identical protein binding [GO:0042802];manganese ion binding [GO:0030145];oxidoreductase activity [GO:0016491];oxygen binding [GO:0019825];superoxide dismutase activity [GO:0004784]	FUNCTION: Destroys superoxide anion radicals which are normally produced within the cells and which are toxic to biological systems.	P09671	Sod2	Superoxide dismutase [Mn], mitochondrial	SODM_MOUSE	15	100	0.795742	0	24602.9	-8.5966	-10.7475	-7.52722	-10.2552	-11.4813	-5.63877	-9.36533
17.2982	17.3469	17.6829	17.5204	17.4245	17.2515	17.4405	16.7913	17.2356	16.5609	17.4031	17.2535	17.0861	17.4	17.037	17.2523	17.04	16.4036	17.177	16.5516	10.5494	8.80709	7.45001	10.9659	4.94511	11.3427	8.23226	11.8446	11.1197	10.1739	translation [GO:0006412]	mitochondrial large ribosomal subunit [GO:0005762];mitochondrion [GO:0005739]	structural constituent of ribosome [GO:0003735]	-	Q99N95	Mrpl3	39S ribosomal protein L3, mitochondrial	RM03_MOUSE	15	100	0.738314	0	39109.9	-6.7488	-8.53983	-10.2329	-6.55455	-12.4794	-5.90878	-9.20827
13.8956	13.9547	14.0221	13.6104	13.8469	14.6618	14.1297	13.5817	14.3575	14.0601	16.3646	16.0517	16.4656	16.888	16.0848	17.7855	17.0937	16.6917	17.5362	16.5762		-3.1684		8.22647	4.60983	6.7618		3.67672			liver development [GO:0001889];liver regeneration [GO:0097421];negative regulation of apoptotic process [GO:0043066];negative regulation of natural killer cell mediated cytotoxicity [GO:0045953];negative regulation of oxidative stress-induced neuron death [GO:1903204];positive regulation of DNA biosynthetic process [GO:2000573]	cytosol [GO:0005829];extracellular space [GO:0005615];mitochondrial intermembrane space [GO:0005758];mitochondrion [GO:0005739]	flavin adenine dinucleotide binding [GO:0050660];flavin-linked sulfhydryl oxidase activity [GO:0016971];growth factor activity [GO:0008083];protein-disulfide reductase activity [GO:0015035]	FUNCTION: FAD-dependent sulfhydryl oxidase that regenerates the redox-active disulfide bonds in CHCHD4/MIA40, a chaperone essential for disulfide bond formation and protein folding in the mitochondrial intermembrane space. The reduced form of CHCHD4/MIA40 forms a transient intermolecular disulfide bridge with GFER/ERV1, resulting in regeneration of the essential disulfide bonds in CHCHD4/MIA40, w…	P56213	Gfer	FAD-linked sulfhydryl oxidase ALR	ALR_MOUSE	11	80	1.2086	0	22876.5		-17.1231		-5.38396	-9.2371	-7.90003
14.2112	13.6243	13.6065	14.6254	13.8375	15.4853	15.9467	14.157	15.6812	14.8335	13.9129	13.6408	12.9971	14.0434	12.4135	15.5021	15.9981	14.1286	15.6958	14.0086	6.72977	5.51108	3.25775	6.24427	5.88747	8.15083	7.73314	8.8436	7.36925	5.42461	acetyl-CoA metabolic process [GO:0006084];cholesterol biosynthetic process [GO:0006695];farnesyl diphosphate biosynthetic process, mevalonate pathway [GO:0010142];ketone body biosynthetic process [GO:0046951]	mitochondrial inner membrane [GO:0005743];mitochondrial matrix [GO:0005759];mitochondrion [GO:0005739]	hydroxymethylglutaryl-CoA synthase activity [GO:0004421];identical protein binding [GO:0042802]	FUNCTION: Catalyzes the first irreversible step in ketogenesis, condensing acetyl-CoA to acetoacetyl-CoA to form HMG-CoA, which is converted by HMG-CoA reductase (HMGCR) into mevalonate. {ECO:0000269|PubMed:24315375}.	P54869	Hmgcs2	Hydroxymethylglutaryl-CoA synthase, mitochondrial	HMCS2_MOUSE	13	100	1.07531	0	56822.8	-7.4814	-8.11324	-10.3487	-8.38115	-7.95005	-7.3345	-8.21359
19.4908	19.682	19.9795	19.9322	19.6794	18.1116	18.3713	18.2741	18.4878	17.6805	19.5887	19.3723	20.0373	19.9707	19.7484	18.7894	18.6718	18.0523	18.1731	18.0143	10.8346	9.1656	13.005	8.83287	7.96574	12.1368	9.31594	12.6285	13.5221	12.0156	asparagine metabolic process [GO:0006528];glutamine metabolic process [GO:0006541];oxaloacetate metabolic process [GO:0006107]	centrosome [GO:0005813];cytosol [GO:0005829];mitochondrion [GO:0005739]	2-oxoglutaramate amidase activity [GO:0106008];omega-amidase activity [GO:0050152]	FUNCTION: Has omega-amidase activity (PubMed:19596042, PubMed:28373563). The role of omega-amidase is to remove potentially toxic intermediates by converting 2-oxoglutaramate and 2-oxosuccinamate to biologically useful 2-oxoglutarate and oxaloacetate, respectively (PubMed:19596042). Can also hydrolyze gamma-monomethyl-alpha-ketoglutarate in vitro (PubMed:19596042). {ECO:0000269|PubMed:19596042, E…	Q9JHW2	Nit2	Omega-amidase NIT2	NIT2_MOUSE	11	100	0.779705	0	30501.8	-8.6562	-10.5164	-6.97443	-11.0994	-11.7137	-5.97477	-9.05538
11.2369	13.3513	10.613	11.9373	12.3089	13.3612	13.5825	13.2648	13.411	13.7787	10.7469	11.9918	11.6258	10.7655	12.9518	13.5121	13.4812	13.9094	13.0924	13.8394	6.77062	9.02544	6.15803	9.53677	6.26038	9.39277	9.55314	9.35394	8.79367	10.3694	'de novo' IMP biosynthetic process [GO:0006189]	cytoplasm [GO:0005737];cytosol [GO:0005829]	5-amino-4-imidazole carboxylate lyase activity [GO:0043727];ATP binding [GO:0005524];identical protein binding [GO:0042802];phosphoribosylaminoimidazole carboxylase activity [GO:0004638];phosphoribosylaminoimidazolesuccinocarboxamide synthase activity [GO:0004639]	-	Q9DCL9	Paics	Bifunctional phosphoribosylaminoimidazole carboxylase/phosphoribosylaminoimidazole succinocarboxamide synthetase	PUR6_MOUSE	9	100	0.948234	0	47006.1	-4.46626	-4.32588	-4.45494	-2.40056	-6.04854	-3.96846	-4.02938
13.4014	13.5668	13.2478	13.0709	14.4948	16.8363	15.7293	15.0913	15.9903	14.6321	17.7049	17.4969	17.328	18.2082	16.8328	19.4866	18.6457	18.3118	19.6295	17.9973	6.705	5.49694	8.32502	11.5449	4.71494	11.7643	8.91352	10.1831	8.48055	7.05025	cellular response to oxidative stress [GO:0034599];mitochondrion organization [GO:0007005];positive regulation of mitochondrial ATP synthesis coupled electron transport [GO:1905448];positive regulation of transcription by RNA polymerase II [GO:0045944];regulation of cellular response to hypoxia [GO:1900037]	mitochondrial intermembrane space [GO:0005758];mitochondrion [GO:0005739];nucleus [GO:0005634]	DNA-binding transcription factor binding [GO:0140297];sequence-specific DNA binding [GO:0043565]	FUNCTION: Transcription factor. Binds to the oxygen responsive element of COX4I2 and activates its transcription under hypoxia conditions (4% oxygen), as well as normoxia conditions (20% oxygen). {ECO:0000250|UniProtKB:Q9Y6H1}.	Q9D1L0	Chchd2	Coiled-coil-helix-coiled-coil-helix domain-containing protein 2	CHCH2_MOUSE	5	100	1.83071	0.000501253	15660.7	-6.69637	-8.06988	-4.92276	-1.52605	-9.77989	-5.07197	-6.8158
17.7395	17.9436	18.169	18.2371	17.725	17.9645	17.5017	17.7614	18.0417	16.9255	18.036	18.1027	18.8375	18.372	18.0001	18.4519	18.1474	17.5832	18.2057	17.4011	9.32518	6.91641	10.5413	7.29802		10.6773		10.8145	10.8478	9.41807	-	mitochondrial matrix [GO:0005759];mitochondrion [GO:0005739]	2 iron, 2 sulfur cluster binding [GO:0051537];electron transfer activity [GO:0009055];metal ion binding [GO:0046872]	FUNCTION: Essential for heme A and Fe/S protein biosynthesis. {ECO:0000250}.	Q9CPW2	Fdx2	Ferredoxin-2, mitochondrial	FDX2_MOUSE	5	93.3	0.716258	0	18766.3	-8.41429	-11.0272	-7.62762	-10.9391		-7.28717
17.8814	18.1462	18.0519	18.2744	18.1271	16.4238	16.773	16.483	16.5677	16.0961	18.4249	18.5583	18.6109	19.0476	18.6229	17.5018	17.5088	17.0028	17.0106	16.5094	10.7913	9.29793	12.6305	10.1452	6.9731	12.4387	10.712	11.8108	13.1877	11.2738	glutamate catabolic process via 2-oxoglutarate [GO:0006539]	mitochondrion [GO:0005739]	alcohol dehydrogenase (NAD+) activity [GO:0004022];hydroxyacid-oxoacid transhydrogenase activity [GO:0047988];metal ion binding [GO:0046872]	FUNCTION: Catalyzes the cofactor-independent reversible oxidation of gamma-hydroxybutyrate (GHB) to succinic semialdehyde (SSA) coupled to reduction of 2-ketoglutarate (2-KG) to D-2-hydroxyglutarate (D-2-HG). L-3-hydroxybutyrate (L-3-OHB) is also a substrate for HOT when using 2-KG as hydrogen acceptor, resulting in the formation of D-2-HG (By similarity). {ECO:0000250}.	Q8R0N6	Adhfe1	Hydroxyacid-oxoacid transhydrogenase, mitochondrial	HOT_MOUSE	13	100	0.802761	0	49937.2	-7.09009	-8.8483	-5.42132	-8.12926	-11.154	-3.98508	-6.06103
25.4398	25.5274	25.3766	25.4032	25.1902	24.114	24.4431	23.9434	24.3781	23.3757	25.7339	25.2894	25.7523	25.6635	25.6282	24.5414	24.6449	24.1596	24.1724	23.9383	17.5521	18.4186	19.7878	16.1238	15.5281	19.2298	18.2963	20.0314	20.1792	19.0657	aerobic respiration [GO:0009060];ATP metabolic process [GO:0046034];ATP synthesis coupled proton transport [GO:0015986];mitochondrial ATP synthesis coupled proton transport [GO:0042776];mitochondrial proton-transporting ATP synthase complex assembly [GO:0033615];proton transmembrane transport [GO:1902600]	mitochondrial envelope [GO:0005740];mitochondrial inner membrane [GO:0005743];mitochondrial proton-transporting ATP synthase complex [GO:0005753];mitochondrial proton-transporting ATP synthase complex, catalytic sector F(1) [GO:0000275];mitochondrion [GO:0005739];proton-transporting ATP synthase complex [GO:0045259];proton-transporting ATP synthase complex, catalytic core F(1) [GO:0045261]	protein-containing complex binding [GO:0044877];proton transmembrane transporter activity [GO:0015078];proton-transporting ATP synthase activity, rotational mechanism [GO:0046933]	FUNCTION: Mitochondrial membrane ATP synthase (F(1)F(0) ATP synthase or Complex V) produces ATP from ADP in the presence of a proton gradient across the membrane which is generated by electron transport complexes of the respiratory chain. F-type ATPases consist of two structural domains, F(1) - containing the extramembraneous catalytic core, and F(0) - containing the membrane proton channel, link…	Q9D3D9	Atp5f1d	ATP synthase subunit delta, mitochondrial	ATPD_MOUSE	6	100	0.761704	0	17600	-7.88769	-7.10879	-5.58872	-9.27945	-9.66213	-4.88417	-6.14684
16.2867	16.2677	16.3746	16.3658	16.264	15.1005	15.9959	14.9132	15.14	14.5621	16.4415	16.5823	16.2199	16.2689	15.7912	15.566	15.7466	14.941	15.6041	15.067	7.58032	7.38619	7.18036	5.58976	6.33585	9.14984	7.33223	8.91931	9.12562	8.6373	carnitine biosynthetic process [GO:0045329];carnitine metabolic process [GO:0009437];cellular aldehyde metabolic process [GO:0006081];neurotransmitter biosynthetic process [GO:0042136];protein homotetramerization [GO:0051289]	cytosol [GO:0005829];mitochondrion [GO:0005739]	4-trimethylammoniobutyraldehyde dehydrogenase activity [GO:0047105];aldehyde dehydrogenase (NAD+) activity [GO:0004029];amine binding [GO:0043176];aminobutyraldehyde dehydrogenase activity [GO:0019145];glyceraldehyde-3-phosphate dehydrogenase (NAD+) (non-phosphorylating) activity [GO:0043878];identical protein binding [GO:0042802];NAD binding [GO:0051287];oxidoreductase activity, acting on the al…	FUNCTION: Converts gamma-trimethylaminobutyraldehyde into gamma-butyrobetaine with high efficiency (in vitro). Can catalyze the irreversible oxidation of a broad range of aldehydes to the corresponding acids in an NAD-dependent reaction, but with low efficiency. {ECO:0000250|UniProtKB:P49189}.	Q9JLJ2	Aldh9a1	4-trimethylaminobutyraldehyde dehydrogenase	AL9A1_MOUSE	13	100	0.756547	0	53514.7	-8.70636	-8.88153	-9.19421	-10.7761	-9.92817	-5.95069	-8.66369
18.3086	18.5617	18.4821	18.7481	18.618	20.3742	20.195	19.7835	20.0079	19.6192	18.7695	18.4765	18.1417	18.3096	18.2428	20.7303	20.0222	19.7097	19.8907	19.5137	10.8807	10.3539	10.0613	11.3548	10.3779	12.6451	12.3518	13.1744	11.7978	12.0917	cholesterol biosynthetic process [GO:0006695]	endoplasmic reticulum membrane [GO:0005789];mitochondrial inner membrane [GO:0005743];mitochondrial outer membrane [GO:0005741]	ADP binding [GO:0043531];AMP binding [GO:0016208];cytochrome-b5 reductase activity, acting on NAD(P)H [GO:0004128];FAD binding [GO:0071949];flavin adenine dinucleotide binding [GO:0050660];NAD binding [GO:0051287]	FUNCTION: Desaturation and elongation of fatty acids, cholesterol biosynthesis, drug metabolism, and, in erythrocyte, methemoglobin reduction. {ECO:0000250}.	Q9DCN2	Cyb5r3	NADH-cytochrome b5 reductase 3	NB5R3_MOUSE	15	100	1.12361	0	34127.7	-7.42789	-8.2078	-8.42072	-7.39335	-8.24016	-7.72907	-7.84323
15.7291	15.8961	15.9232	16.1598	15.8171	14.7008	14.8714	13.911	15.26	14.3983	16.9675	16.8927	17.5186	17.7988	17.3764	17.304	16.9413	16.3373	17.2069	16.8373	6.49891	6.04106	11.1847	7.75346		11.042	8.08839	10.3886	11.6136	7.23473	protein insertion into mitochondrial inner membrane [GO:0045039]	mitochondrial inner membrane [GO:0005743];mitochondrial intermembrane space protein transporter complex [GO:0042719];mitochondrion [GO:0005739]	chaperone binding [GO:0051087];membrane insertase activity [GO:0032977];metal ion binding [GO:0046872];protein homodimerization activity [GO:0042803]	FUNCTION: Mitochondrial intermembrane chaperone that participates in the import and insertion of multi-pass transmembrane proteins into the mitochondrial inner membrane. May also be required for the transfer of beta-barrel precursors from the TOM complex to the sorting and assembly machinery (SAM complex) of the outer membrane. Acts as a chaperone-like protein that protects the hydrophobic precur…	Q9WV98	Timm9	Mitochondrial import inner membrane translocase subunit Tim9	TIM9_MOUSE	5	96.7	0.990734	0.000501253	10343.9	-9.23016	-9.85506	-4.73842	-8.40636		-3.65877	-6.78303
13.9935	14.3619	13.5281	13.8999	14.1659	17.4357	17.1807	17.2846	17.2822	16.9768	14.2098	14.0118	13.1924	12.7081	13.7888	17.0795	17.0119	17.0535	16.9059	16.6846	9.27216	8.31189	6.13536	9.92847	7.41358	10.9254	9.92512	11.0199	9.3329	8.86636	cellular response to oxidative stress [GO:0034599];L-proline biosynthetic process [GO:0055129];proline biosynthetic process [GO:0006561]	mitochondrion [GO:0005739]	pyrroline-5-carboxylate reductase activity [GO:0004735]	FUNCTION: Housekeeping enzyme that catalyzes the last step in proline biosynthesis. In some cell types, such as erythrocytes, its primary function may be the generation of NADP(+). Can utilize both NAD and NADP. Has higher affinity for NADP, but higher catalytic efficiency with NADH (By similarity). Involved in cellular response to oxidative stress (By similarity). {ECO:0000250|UniProtKB:Q96C36}.	Q922Q4	Pycr2	Pyrroline-5-carboxylate reductase 2	P5CR2_MOUSE	15	100	1.24388	0	33659.1	-4.72131	-6.05003	-7.39271	-3.97146	-6.75235	-6.51028	-7.25561
23.2006	23.2997	23.3755	23.2938	23.3343	22.4396	22.6484	22.0049	22.3299	21.5997	23.6984	23.6999	23.4775	23.7965	23.5417	22.835	22.8388	22.3281	22.7243	21.8412	17.7687	16.9279	19.0999	15.1166	14.545	19.0451	16.9293	19.0328	19.4148	17.912	cellular response to DNA damage stimulus [GO:0006974];DNA repair [GO:0006281];fumarate metabolic process [GO:0006106];homeostasis of number of cells within a tissue [GO:0048873];malate metabolic process [GO:0006108];negative regulation of histone H3-K36 methylation [GO:0000415];positive regulation of cold-induced thermogenesis [GO:0120162];positive regulation of double-strand break repair via non…	cytoplasm [GO:0005737];cytosol [GO:0005829];mitochondrion [GO:0005739];nucleus [GO:0005634];site of double-strand break [GO:0035861];tricarboxylic acid cycle enzyme complex [GO:0045239]	fumarate hydratase activity [GO:0004333];histone binding [GO:0042393]	fumarate being a by-product of the urea cycle and amino-acid catabolism (PubMed:23643539). Also plays a role in DNA repair by promoting non-homologous end-joining (NHEJ) (By similarity). In response to DNA damage and phosphorylation by PRKDC, translocates to the nucleus and accumulates at DNA double-strand breaks (DSBs): acts by catalyzing formation of fumarate, an inhibitor of KDM2B histone deme…	P97807	Fh	Fumarate hydratase, mitochondrial	FUMH_MOUSE	34	100	0.71347	0	54356.7	-5.43189	-6.37179	-4.27553	-8.17725	-8.78933	-3.39447	-5.71913
21.9061	22.1496	21.7838	22.1694	22.2565	21.1166	20.3698	20.0551	20.8073	19.8168	23.7945	23.6804	23.4145	24.4285	23.7675	22.5854	22.5737	22.2062	23.1463	21.7589	12.496	12.1306	16.0791	13.0098	9.80653	15.079	13.4594	14.2703	16.2021	13.3582	oxidative phosphorylation [GO:0006119]	mitochondrial inner membrane [GO:0005743];mitochondrion [GO:0005739];respiratory chain complex IV [GO:0045277]	-	FUNCTION: Component of the cytochrome c oxidase, the last enzyme in the mitochondrial electron transport chain which drives oxidative phosphorylation. The respiratory chain contains 3 multisubunit complexes succinate dehydrogenase (complex II, CII), ubiquinol-cytochrome c oxidoreductase (cytochrome b-c1 complex, complex III, CIII) and cytochrome c oxidase (complex IV, CIV), that cooperate to tran…	P56391	Cox6b1	Cytochrome c oxidase subunit 6B1	CX6B1_MOUSE	8	100	1.11018	0	10071.5	-9.41009	-10.019	-5.70463	-9.15965	-12.45	-6.03758	-6.91043
16.5206	16.7195	16.9368	16.726	16.795	18.046	18.0289	17.7126	18.221	17.4941	16.8258	17.2753	17.1684	17.393	16.5852	18.6483	18.3233	18.0005	18.3879	17.6412	10.6932	9.38691	10.2804	9.21547	7.59189	11.8108	9.85154	12.6872	11.1199	10.4389	angiogenesis [GO:0001525];apoptotic process [GO:0006915];cell differentiation [GO:0030154];import into nucleus [GO:0051170];positive regulation of programmed cell death [GO:0043068];positive regulation of transcription by RNA polymerase II [GO:0045944];protein autophosphorylation [GO:0046777];regulation of angiogenesis [GO:0045765]	cytoplasm [GO:0005737];cytosol [GO:0005829];nuclear envelope [GO:0005635]	NAD binding [GO:0051287];oxidoreductase activity, acting on the aldehyde or oxo group of donors, NAD or NADP as acceptor [GO:0016620];protein serine/threonine kinase activity [GO:0004674]	FUNCTION: Oxidoreductase required for tumor suppression. NAPDH-bound form inhibits nuclear import by competing with nuclear import substrates for binding to a subset of nuclear transport receptors. May act as a redox sensor linked to transcription through regulation of nuclear import. {ECO:0000269|PubMed:14695192}.	Q9Z2G9	Htatip2	Oxidoreductase HTATIP2	HTAI2_MOUSE	13	100	1.03827	0	26869.9	-5.82739	-7.33261	-6.65632	-7.51056	-9.20313	-6.23517	-8.17738
18.8955	19.2757	19.31	19.6728	19.1402	18.6165	18.5476	18.4399	18.5871	17.882	19.3097	19.0065	19.3733	19.3592	19.2167	19.1485	19.1617	18.5062	18.9155	18.4964	15.0971	13.9357	16.0661	12.7537	11.3165	16.0799	14.7107	15.8342	16.3668	14.863	cellular response to nutrient levels [GO:0031669];glycerol ether metabolic process [GO:0006662];response to axon injury [GO:0048678];response to drug [GO:0042493];response to glucose [GO:0009749];response to hormone [GO:0009725];response to hypoxia [GO:0001666];response to organic cyclic compound [GO:0014070];response to oxidative stress [GO:0006979]	dendrite [GO:0030425];mitochondrion [GO:0005739];neuronal cell body [GO:0043025];nucleolus [GO:0005730]	peptide-methionine (R)-S-oxide reductase activity [GO:0033743];peptide-methionine (S)-S-oxide reductase activity [GO:0008113];protein-containing complex binding [GO:0044877];protein-disulfide reductase activity [GO:0015035]	FUNCTION: Important for the control of mitochondrial reactive oxygen species homeostasis, apoptosis regulation and cell viability. Possesses a dithiol-reducing activity. {ECO:0000250|UniProtKB:Q99757, ECO:0000269|PubMed:12529397}.	P97493	Txn2	Thioredoxin, mitochondrial	THIOM_MOUSE	4	100	0.658609	0	18255.2	-3.79839	-5.34	-3.24392	-6.91915	-7.82373	-2.53657	-3.83693
17.484	17.9221	17.1643	17.8359	17.5497	15.863	16.7611	15.2043	16.4947	16.0544	19.5804	19.499	19.5058	19.7935	19.6556	19.2141	18.909	18.3628	18.5941	17.9958	7.32899	7.91242	13.0356	10.6592	7.19619	12.5682	8.75611	11.2323	13.2417	9.00279	mitochondrial proton-transporting ATP synthase complex assembly [GO:0033615];negative regulation of lipid catabolic process [GO:0050995];regulation of type B pancreatic cell proliferation [GO:0061469]	mitochondrion [GO:0005739]	-	FUNCTION: Plays a role in the assembly/stability of the mitochondrial membrane ATP synthase (F(1)F(0) ATP synthase or Complex V). {ECO:0000250|UniProtKB:Q96HJ9}.	Q9CR13	Fmc1	Protein FMC1 homolog	FMC1_MOUSE	4	100	1.08935	0	12694.6	-10.155	-10.0097	-4.12862	-7.17675	-10.3535	-3.29478	-8.00502
17.7017	17.8672	16.4119	17.9492	18.2855	15.6798	16.8318	15.0202	17.1747	16.4123	18.5439	18.7637	18.1392	18.8804	18.5007	18.4156	18.0083	17.8131	18.3532	17.8679	9.58075	9.67748	7.50203	12.1139	6.80744	11.922	10.8886	10.1613	11.9873	9.35959	mitochondrial translation [GO:0032543]	mitochondrial small ribosomal subunit [GO:0005763];mitochondrion [GO:0005739]	rRNA binding [GO:0019843];structural constituent of ribosome [GO:0003735]	-	Q9CQE3	Mrps17	28S ribosomal protein S17, mitochondrial	RT17_MOUSE	5	100	0.832231	0	13381.9	-8.12092	-8.18974	-8.90985	-5.83535	-11.4781	-3.75778	-5.94323
21.5246	21.7154	21.8685	21.7435	21.7146	21.4513	21.2511	21.0527	21.3133	20.5758	21.4728	21.6382	21.9916	21.8918	21.5939	21.641	21.3824	20.9238	21.2463	20.8658	14.3602	13.435	14.7903	12.3237	10.0825	15.3076	12.9965	15.5912	15.3789	14.2802	branched-chain amino acid catabolic process [GO:0009083];valine catabolic process [GO:0006574]	mitochondrion [GO:0005739]	3-hydroxyisobutyryl-CoA hydrolase activity [GO:0003860]	FUNCTION: Hydrolyzes 3-hydroxyisobutyryl-CoA (HIBYL-CoA), a saline catabolite. Has high activity toward isobutyryl-CoA. Could be an isobutyryl-CoA dehydrogenase that functions in valine catabolism. Also hydrolyzes 3-hydroxypropanoyl-CoA (By similarity). {ECO:0000250}.	Q8QZS1	Hibch	3-hydroxyisobutyryl-CoA hydrolase, mitochondrial	HIBCH_MOUSE	24	100	0.74145	0	43037.6	-7.16439	-8.28039	-7.07812	-9.41985	-11.6321	-6.14367	-8.25464
22.7374	22.8854	22.2205	22.6435	22.6519	20.1988	20.9098	19.6365	20.7746	20.3065	23.4672	23.3125	23.3373	23.7957	23.4767	22.0492	22.0538	20.9565	21.7827	21.0278	15.1539	14.7879	17.9817	15.4539	11.1683	17.0159	15.7336	16.3732	17.9756	15.9841	apoptotic process [GO:0006915];mitochondrial fission [GO:0000266];mitochondrial membrane organization [GO:0007006];mitochondrion organization [GO:0007005];response to muscle activity [GO:0014850]	integral component of membrane [GO:0016021];mitochondrial inner membrane [GO:0005743];mitochondrion [GO:0005739]	-	FUNCTION: Involved in the mitochondrial division probably by regulating membrane fission. Loss-of-function leads to apoptosis (By similarity). {ECO:0000250}.	Q9CRB8	Mtfp1	Mitochondrial fission process protein 1	MTFP1_MOUSE	9	100	0.984091	0	18314	-7.5835	-8.09749	-4.23872	-7.18965	-11.4836	-3.18288	-5.17623
16.6776	16.5913	17.0756	16.8543	16.53	18.1097	18.0575	17.9016	18.0185	17.8969	16.0922	16.3735	16.2019	16.705	16.3397	18.4811	18.2295	17.8782	18.1852	18.173	9.55694	8.1388	6.34753	9.28057	6.8648	10.602	9.18565	10.7277	8.56859	9.63793	bile acid biosynthetic process [GO:0006699];C21-steroid hormone biosynthetic process [GO:0006700];calcitriol biosynthetic process from calciol [GO:0036378];cholesterol catabolic process [GO:0006707];cholesterol metabolic process [GO:0008203]	mitochondrial envelope [GO:0005740];mitochondrial inner membrane [GO:0005743];mitochondrion [GO:0005739]	cholestanetetraol 26-dehydrogenase activity [GO:0047748];cholestanetriol 26-monooxygenase activity [GO:0047749];cholesterol 26-hydroxylase activity [GO:0031073];cholesterol 7-alpha-monooxygenase activity [GO:0008123];cholesterol monooxygenase (side-chain-cleaving) activity [GO:0008386];heme binding [GO:0020037];Hsp70 protein binding [GO:0030544];iron ion binding [GO:0005506];vitamin D3 25-hydroxy…	FUNCTION: Cytochrome P450 monooxygenase that catalyzes regio- and stereospecific hydroxylation of cholesterol and its derivatives. Hydroxylates (with R stereochemistry) the terminal methyl group of cholesterol side-chain in a three step reaction to yield at first a C26 alcohol, then a C26 aldehyde and finally a C26 acid. Regulates cholesterol homeostasis by catalyzing the conversion of excess cho…	Q9DBG1	Cyp27a1	Sterol 26-hydroxylase, mitochondrial	CP27A_MOUSE	16	100	1.09167	0	60720.2	-7.12064	-8.45252	-10.728	-7.57376	-9.66522	-7.50767	-8.87187
16.8173	16.6103	16.7661	16.8791	16.5623	15.5945	15.8157	15.61	15.9353	15.0863	19.1035	19.5053	18.7919	19.0714	18.9413	18.7178	18.7778	18.234	18.4555	18.1096	4.51859	4.22392	9.93335	6.37494	6.78904	10.1279		8.26344	9.88057	4.00052	-	integral component of membrane [GO:0016021];mitochondrial membrane [GO:0031966];mitochondrion [GO:0005739]	-	-	Q8C3X2	Ccdc90b	Coiled-coil domain-containing protein 90B, mitochondrial	CC90B_MOUSE	17	96.7	1.15145	0	29596.8	-12.2987	-12.3864	-6.83272	-10.5042	-9.77328	-5.46657
15.5524	15.8211	16.1445	16.0934	15.8773	15.7874	15.905	15.4422	16.1177	15.6453	16.0849	16.2589	16.0561	15.9611	15.7475	16.5627	16.6401	15.653	16.2833	15.7881	3.66061	6.34335	6.97931	8.45607	7.26038	8.60854	8.09489	8.7057	8.56894	6.84448	coenzyme A biosynthetic process [GO:0015937]	mitochondrial matrix [GO:0005759]	ATP binding [GO:0005524];dephospho-CoA kinase activity [GO:0004140];pantetheine-phosphate adenylyltransferase activity [GO:0004595]	FUNCTION: Bifunctional enzyme that catalyzes the fourth and fifth sequential steps of CoA biosynthetic pathway. The fourth reaction is catalyzed by the phosphopantetheine adenylyltransferase, coded by the coaD domain;the fifth reaction is catalyzed by the dephospho-CoA kinase, coded by the coaE domain. May act as a point of CoA biosynthesis regulation. {ECO:0000250|UniProtKB:Q13057}.	Q9DBL7	Coasy	Bifunctional coenzyme A synthase	COASY_MOUSE	15	100	0.825559	0	62023.2	-11.8918	-9.47777	-9.16517	-7.63736	-8.61694	-7.17888	-7.81013
15.2518	15.3121	14.77	15.3672	15.0265	15.5335	15.6095	14.7106	15.1959	14.547	15.2451	14.9945	15.2863	15.4685	15.1767	16.0865	15.3428	14.9065	15.0661	15.1173		4.41656		4.92526		6.62564		5.9313	5.78664	6.77488	protein processing involved in protein targeting to mitochondrion [GO:0006627];signal peptide processing [GO:0006465]	mitochondrial inner membrane peptidase complex [GO:0042720];mitochondrion [GO:0005739]	serine-type endopeptidase activity [GO:0004252]	FUNCTION: Catalyzes the removal of transit peptides required for the targeting of proteins from the mitochondrial matrix, across the inner membrane, into the inter-membrane space. Known to process the nuclear encoded protein DIABLO (By similarity). {ECO:0000250}.	Q9CQU8	Immp1l	Mitochondrial inner membrane protease subunit 1	IMP1L_MOUSE	3	86.7	0.692085	0	18502		-10.8956		-10.442		-8.90789
14.3057	13.7887	13.5627	13.6126	13.6895	15.0413	14.6189	14.2106	14.7629	14.39	13.5135	13.1411	14.1105	13.4421	13.1429	14.8535	14.1034	13.6617	14.3397	13.773	2.10118	7.02143	5.09859	9.34827	5.37832	8.03699	8.1951	8.00665	6.91256	5.82116	fatty acid beta-oxidation [GO:0006635];fatty acid elongation [GO:0030497];fatty acid homeostasis [GO:0055089];long-chain fatty acid catabolic process [GO:0042758];long-chain fatty acid import into peroxisome [GO:0015910];myelin maintenance [GO:0043217];negative regulation of cytokine production involved in inflammatory response [GO:1900016];negative regulation of reactive oxygen species biosynthe…	cytoplasm [GO:0005737];endoplasmic reticulum membrane [GO:0005789];integral component of peroxisomal membrane [GO:0005779];lysosomal membrane [GO:0005765];mitochondrial membrane [GO:0031966];mitochondrion [GO:0005739];perinuclear region of cytoplasm [GO:0048471];peroxisomal membrane [GO:0005778];peroxisome [GO:0005777]	ABC-type fatty-acyl-CoA transporter activity [GO:0015607];acyl-CoA hydrolase activity [GO:0047617];ADP binding [GO:0043531];ATP binding [GO:0005524];ATP hydrolysis activity [GO:0140603];ATPase-coupled transmembrane transporter activity [GO:0042626];enzyme binding [GO:0019899];identical protein binding [GO:0042802];long-chain fatty acid transporter activity [GO:0005324];protein heterodimerization …	FUNCTION: ATP-dependent transporter of the ATP-binding cassette (ABC) family involved in the transport of very long chain fatty acid (VLCFA)-CoA from the cytosol to the peroxisome lumen. Has fatty acyl-CoA thioesterase (ACOT) and ATPase activities. Coupled to the ATP-dependent transporter activity has also a fatty acyl-CoA thioesterase activity (ACOT) and hydrolyzes VLCFA-CoA into VLCFA prior the…	P48410	Abcd1	ATP-binding cassette sub-family D member 1	ABCD1_MOUSE	17	100	0.905562	0	81858.9	-12.2045	-6.76729	-8.46409	-4.26436	-8.3112	-7.00434	-6.42382
14.9941	14.7491	15.3617	15.9103	15.6849	15.9023	15.3605	14.7323	15.5409	14.4585	15.7221	15.4764	15.4227	15.2592	15.4845	16.0867	16.0922	15.5295	16.1568	15.2619	5.21957	7.50403	7.68217	11.4522	5.74962	9.3804	8.36427	9.914	8.75065	9.21725	cellular response to starvation [GO:0009267];negative regulation of mitochondrial electron transport, NADH to ubiquinone [GO:1902957];negative regulation of protein-containing complex assembly [GO:0031333];protein import into mitochondrial matrix [GO:0030150];regulation of lipid metabolic process [GO:0019216]	integral component of membrane [GO:0016021];mitochondrial inner membrane [GO:0005743];mitochondrion [GO:0005739];PAM complex, Tim23 associated import motor [GO:0001405]	ATPase activator activity [GO:0001671]	FUNCTION: Acts as an import component of the TIM23 translocase complex. Stimulates the ATPase activity of HSPA9 (By similarity). Negative regulator of the mitochondrial respiratory chain. Prevents mitochondrial hyperpolarization state and restricts mitochondrial generation of ATP. {ECO:0000250, ECO:0000269|PubMed:23530063}.	Q78YY6	Dnajc15	DnaJ homolog subfamily C member 15	DJC15_MOUSE	8	100	0.863867	0	15953.3	-9.7745	-7.24509	-7.6795	-4.45815	-9.9353	-6.52193	-6.99625
12.7583	12.6517	13.7272	13.418	13.2016	14.4286	14.0046	14.0353	13.9907	14.1162	13.067	12.6978	13.3793	13.002	12.6618	14.4985	13.9548	13.7662	14.0464	13.7637	7.14442			1.45241	4.76852	6.58075		7.44622	5.34472	4.84737	sarcosine catabolic process [GO:1901053];tetrahydrofolate interconversion [GO:0035999]	cytoplasm [GO:0005737];mitochondrial matrix [GO:0005759];mitochondrion [GO:0005739]	flavin adenine dinucleotide binding [GO:0050660];folic acid binding [GO:0005542];oxidoreductase activity [GO:0016491];sarcosine dehydrogenase activity [GO:0008480]	-	Q99LB7	Sardh	Sarcosine dehydrogenase, mitochondrial	SARDH_MOUSE	20	90	0.800472	0	101682	-5.61386			-11.9656	-8.4331	-7.84788
17.9976	18.465	18.2768	18.1828	17.9847	17.6217	17.7443	17.4571	18.1866	17.1459	20.5249	20.3847	20.4097	20.9176	20.4815	20.6131	20.4081	19.5351	20.6341	19.9355	7.15703	7.07478	9.99105	9.87527	6.86304	11.213	8.26209	9.9649	10.7756	8.73138	iron-sulfur cluster assembly [GO:0016226];protein maturation by iron-sulfur cluster transfer [GO:0097428]	cytosol [GO:0005829];mitochondrion [GO:0005739];nucleoplasm [GO:0005654];nucleus [GO:0005634]	4 iron, 4 sulfur cluster binding [GO:0051539];iron ion binding [GO:0005506]	FUNCTION: Iron-sulfur cluster scaffold protein which can assemble [4Fe-4S] clusters and deliver them to target proteins. {ECO:0000250|UniProtKB:Q9UMS0}.	Q9QZ23	Nfu1	NFU1 iron-sulfur cluster scaffold homolog, mitochondrial	NFU1_MOUSE	7	100	1.22321	0	28567.7	-10.8405	-11.3902	-8.28572	-8.30756	-11.1217	-6.40867	-9.48223
15.0482	15.5649	14.9807	15.5533	15.2325	15.7859	16.064	15.6008	15.8011	15.7469	14.3781	13.9543	15.0076	15.2628	14.6733	16.0134	15.6336	15.141	15.4364	14.881	6.41167	6.13081	4.36713	7.20829		8.25487	6.68225	9.09413	7.42918	6.6348	-	-	-	-	Q7TPD2	Fam185a	Protein FAM185A	F185A_MOUSE	12	96.7	0.841975	0	39992.2	-8.6365	-9.43411	-10.6135	-8.34503		-7.53105	-9.38177
14.6935	14.8573	15.0629	14.7937	14.3085	15.0249	14.8176	14.8121	15.0559	14.6673	15	15.2804	15.2914	15.4108	14.8171	15.8213	15.3853	14.9177	15.001	14.9184	5.82192			4.98939		7.14293		6.68409	7.14934		negative regulation of nucleic acid-templated transcription [GO:1903507];neuron differentiation [GO:0030182];positive regulation of transcription, DNA-templated [GO:0045893]	cytoplasm [GO:0005737];mitochondrion [GO:0005739];nucleus [GO:0005634]	identical protein binding [GO:0042802]	FUNCTION: May function as a transcriptional corepressor through its interaction with COPS2, negatively regulating the expression of genes involved in neuronal differentiation. {ECO:0000269|PubMed:12522100}.	Q9EQ80	Nif3l1	NIF3-like protein 1	NIF3L_MOUSE	9	83.3	0.640391	0	41745.9	-8.87156			-9.80434		-7.88199
17.7823	17.8323	18.0615	18.164	18.021	15.9205	16.1424	16.0257	16.2247	15.5028	17.7325	17.7092	17.6801	17.8868	17.7436	16.4667	16.7689	16.1273	16.23	15.7242	10.1966	9.671	12.0333	8.13037	8.32631	10.7971	10.2664	11.5066	12.6216	11.0742	-	cytoplasm [GO:0005737];nucleus [GO:0005634]	adenosine 5'-monophosphoramidase activity [GO:0043530];identical protein binding [GO:0042802];nucleotide binding [GO:0000166]	FUNCTION: Exhibits adenosine 5'-monophosphoramidase activity, hydrolyzing purine nucleotide phosphoramidates with a single phosphate group such as adenosine 5'monophosphoramidate (AMP-NH2) to yield AMP and NH2 (By similarity). Hydrolyzes lysyl-AMP (AMP-N-epsilon-(N-alpha-acetyl lysine methyl ester)) generated by lysine tRNA ligase (By similarity). {ECO:0000250|UniProtKB:Q9NQE9}.	Q9CPS6	Hint3	Adenosine 5'-monophosphoramidase HINT3	HINT3_MOUSE	5	100	0.78313	0	18787.5	-7.5857	-8.16132	-6.02813	-10.0337	-9.69471	-5.12338	-5.87601
18.6113	18.6775	18.8105	18.1264	18.1298	19.5737	19.3881	18.6269	18.9982	18.4546	18.8486	18.5878	18.7405	18.3798	18.6223	19.7766	19.2849	18.7951	19.3002	18.6472	11.6324	10.9797	11.7512	10.5664	8.96697	13.3993	11.2356	13.5266	12.3213	11.2799	ethanol catabolic process [GO:0006068]	cytosol [GO:0005829];intracellular membrane-bounded organelle [GO:0043231];mitochondrial matrix [GO:0005759];mitochondrion [GO:0005739];nucleoplasm [GO:0005654]	aldehyde dehydrogenase (NAD+) activity [GO:0004029];glyceraldehyde-3-phosphate dehydrogenase (NAD+) (non-phosphorylating) activity [GO:0043878]	FUNCTION: ALDHs play a major role in the detoxification of alcohol-derived acetaldehyde. They are involved in the metabolism of corticosteroids, biogenic amines, neurotransmitters, and lipid peroxidation (By similarity). {ECO:0000250}.	Q9CZS1	Aldh1b1	Aldehyde dehydrogenase X, mitochondrial	AL1B1_MOUSE	26	100	0.943684	0	57552.9	-6.97889	-7.6978	-7.05922	-7.56005	-9.16286	-6.17437	-8.15254
22.6562	22.8162	22.5586	22.737	22.6285	22.1115	22.1374	21.8875	21.7114	21.2873	22.5994	22.525	22.7899	22.8534	22.7185	22.1119	22.2299	21.3597	21.9695	21.3994	13.2691	12.6535	15.2024	15.8801	6.58657	14.7553	12.392	15.4495	15.0029	13.8077	2-oxoglutarate metabolic process [GO:0006103];isocitrate metabolic process [GO:0006102];NADH metabolic process [GO:0006734];negative regulation of growth [GO:0045926];tricarboxylic acid cycle [GO:0006099]	mitochondrion [GO:0005739];nucleolus [GO:0005730]	ATP binding [GO:0005524];isocitrate dehydrogenase (NAD+) activity [GO:0004449];magnesium ion binding [GO:0000287];NAD binding [GO:0051287]	FUNCTION: Regulatory subunit which plays a role in the allosteric regulation of the enzyme catalyzing the decarboxylation of isocitrate (ICT) into alpha-ketoglutarate. The heterodimer composed of the alpha (IDH3A) and beta (IDH3B) subunits and the heterodimer composed of the alpha (IDH3A) and gamma (IDH3G) subunits, have considerable basal activity but the full activity of the heterotetramer (con…	P70404	Idh3g	Isocitrate dehydrogenase [NAD] subunit gamma 1, mitochondrial	IDHG1_MOUSE	22	100	0.753704	0	42785.4	-9.38709	-10.1627	-7.35612	-6.85696	-16.042	-7.35618	-9.74544
15.6468	15.9411	15.5878	16.1201	15.4398	14.8413	14.6935	13.7357	15.5234	14.7544	16.2407	16.916	17.0213	16.971	16.9365	17.4381	17.7611	16.9872	17.5241	17.1185	5.7267	9.43847	8.51501	14.2255	8.61349	11.232	11.1555	9.6944	11.3418	10.8964	cellular copper ion homeostasis [GO:0006878];mitochondrial cytochrome c oxidase assembly [GO:0033617]	cytosol [GO:0005829];mitochondrial intermembrane space [GO:0005758];mitochondrion [GO:0005739]	-	FUNCTION: Required for the transduction of an SCO1-dependent redox signal from the mitochondrion to ATP7A to regulate cellular copper homeostasis. May be required for the assembly of mitochondrial cytochrome c oxidase. {ECO:0000250|UniProtKB:Q3E731, ECO:0000250|UniProtKB:Q49B96}.	Q8K0C8	Cox19	Cytochrome c oxidase assembly protein COX19	COX19_MOUSE	6	100	1.01864	0	10820.5	-9.92008	-6.50265	-7.07277	-1.89465	-6.82634	-3.60927	-3.53803
12.3667	12.6302	11.1014	12.5952	11.511	13.9811	14.1268	13.5433	14.5761	14.2964	12.5749	13.8236	12.4657	13.2775	13.7573	15.6277	14.9956	14.6768	14.981	15.3605			2.66783	6.80864		7.32145		5.27289			immune response [GO:0006955];intracellular sequestering of iron ion [GO:0006880];iron ion transport [GO:0006826];negative regulation of cell population proliferation [GO:0008285];negative regulation of fibroblast proliferation [GO:0048147]	autolysosome [GO:0044754];cytoplasm [GO:0005737];endocytic vesicle lumen [GO:0071682];extracellular region [GO:0005576];mitochondrion [GO:0005739]	ferric iron binding [GO:0008199];ferrous iron binding [GO:0008198];ferroxidase activity [GO:0004322];iron ion binding [GO:0005506]	FUNCTION: Stores iron in a soluble, non-toxic, readily available form. Important for iron homeostasis. Has ferroxidase activity. Iron is taken up in the ferrous form and deposited as ferric hydroxides after oxidation. Also plays a role in delivery of iron to cells. Mediates iron uptake in capsule cells of the developing kidney. {ECO:0000269|PubMed:19154717}.	P09528	Fth1	Ferritin heavy chain	FRIH_MOUSE	8	80	1.06441	0	21066.6			-8.43355	-5.78658		-6.65968
18.7291	19.5896	19.2179	19.8121	19.3976	17.575	18.1695	17.0698	18.5698	17.6851	21.5792	21.7338	21.4933	22.0547	21.6008	21.1092	21.1137	20.5358	20.7817	19.881	10.8564	11.3535	15.4131	11.8025	8.83506	16.1987	8.69989	14.0372	14.9046	12.2074	flagellated sperm motility [GO:0030317];mitochondrion morphogenesis [GO:0070584];negative regulation of mitochondrial RNA catabolic process [GO:0000961];single fertilization [GO:0007338];spermatid development [GO:0007286]	acrosomal vesicle [GO:0001669];cytoplasm [GO:0005737];mitochondrion [GO:0005739];nucleus [GO:0005634];perinuclear region of cytoplasm [GO:0048471];ribonucleoprotein complex [GO:1990904];sperm flagellum [GO:0036126]	RNA binding [GO:0003723]	FUNCTION: RNA-binding protein that acts as a nuclear receptor corepressor. Probably acts by binding the SRA RNA, and repressing the SRA-mediated nuclear receptor coactivation. Binds the STR7 loop of SRA RNA. Also able to repress glucocorticoid (GR), androgen (AR), thyroid (TR) and VDR-mediated transactivation (By similarity). {ECO:0000250}.	Q9D8T7	Slirp	SRA stem-loop-interacting RNA-binding protein, mitochondrial	SLIRP_MOUSE	10	100	1.24607	0	12605.3	-7.8727	-8.23609	-3.80472	-8.00966	-10.5626	-1.37627	-9.46964
17.6754	17.2513	17.2169	17.8143	17.1835	19.8392	19.9667	19.5537	19.9042	19.2923	17.499	16.9658	16.7994	17.7599	17.226	19.8081	19.8639	19.3045	19.5657	19.1941	13.0333	12.2257	10.4127	10.8675	10.3054	13.9436	12.1905	14.4228	12.258	11.8101	10-formyltetrahydrofolate catabolic process [GO:0009258];biosynthetic process [GO:0009058];one-carbon metabolic process [GO:0006730]	mitochondrion [GO:0005739];nucleoplasm [GO:0005654]	aldehyde dehydrogenase (NAD+) activity [GO:0004029];formyltetrahydrofolate dehydrogenase activity [GO:0016155];hydroxymethyl-, formyl- and related transferase activity [GO:0016742]	-	Q8K009	Aldh1l2	Mitochondrial 10-formyltetrahydrofolate dehydrogenase	AL1L2_MOUSE	50	100	1.21487	0	101590	-4.6421	-5.0256	-6.80412	-6.94685	-6.8781	-5.89558	-7.77623
15.7192	15.3734	15.3286	15.3363	15.7858	14.5254	14.5584	14.3674	14.6265	13.727	16.2428	16.1385	16.0399	16.1562	16.1542	15.2191	14.8672	15.4107	15.0014	14.8226	4.67343	6.33344	10.2501	9.79437	7.00852	10.5046	5.92208	10.4057	10.8476	8.16003	apoptotic DNA fragmentation [GO:0006309]	mitochondrial inner membrane [GO:0005743];mitochondrion [GO:0005739];nucleus [GO:0005634];protein-containing complex [GO:0032991]	5'-3' exonuclease activity [GO:0008409];endonuclease activity [GO:0004519];endoribonuclease activity [GO:0004521];metal ion binding [GO:0046872];nucleic acid binding [GO:0003676];single-stranded DNA endodeoxyribonuclease activity [GO:0000014]	FUNCTION: Endo/exonuclease with nicking activity towards supercoiled DNA, a preference for single-stranded DNA and 5'-3' exonuclease activity. {ECO:0000250}.	Q8C163	Exog	Nuclease EXOG, mitochondrial	EXOG_MOUSE	11	100	0.798985	0	41383.8	-11.0457	-9.03998	-5.07842	-5.54195	-8.77731	-4.02078	-8.63635
27.3849	27.5032	27.4027	27.447	27.4003	26.4934	26.6259	25.9385	26.4742	25.7949	27.2042	27.3789	27.3199	27.3686	27.4976	26.4598	26.6409	25.9691	26.4102	25.7239	21.4137	20.3488	22.8732	19.4988	19.315	22.6324	20.5255	23.0674	22.9612	22.0283	angiogenesis [GO:0001525];ATP biosynthetic process [GO:0006754];ATP metabolic process [GO:0046034];cellular response to interleukin-7 [GO:0098761];lipid metabolic process [GO:0006629];mitochondrial ATP synthesis coupled proton transport [GO:0042776];negative regulation of cell adhesion involved in substrate-bound cell migration [GO:0006933];positive regulation of blood vessel endothelial cell mig…	cell surface [GO:0009986];membrane [GO:0016020];membrane raft [GO:0045121];mitochondrial inner membrane [GO:0005743];mitochondrial membrane [GO:0031966];mitochondrial nucleoid [GO:0042645];mitochondrial proton-transporting ATP synthase complex [GO:0005753];mitochondrial proton-transporting ATP synthase complex, catalytic sector F(1) [GO:0000275];mitochondrion [GO:0005739];myelin sheath [GO:004320…	ADP binding [GO:0043531];angiostatin binding [GO:0043532];ATP binding [GO:0005524];calcium ion binding [GO:0005509];lipoprotein particle receptor activity [GO:0030228];MHC class I protein binding [GO:0042288];proton-transporting ATP synthase activity, rotational mechanism [GO:0046933];proton-transporting ATPase activity, rotational mechanism [GO:0046961]	FUNCTION: Mitochondrial membrane ATP synthase (F(1)F(0) ATP synthase or Complex V) produces ATP from ADP in the presence of a proton gradient across the membrane which is generated by electron transport complexes of the respiratory chain. F-type ATPases consist of two structural domains, F(1) - containing the extramembraneous catalytic core, and F(0) - containing the membrane proton channel, link…	P56480	Atp5f1b	ATP synthase subunit beta, mitochondrial	ATPB_MOUSE	47	100	0.742955	0	56300.5	-5.97119	-7.1544	-4.52942	-7.94825	-8.08534	-3.86097	-6.10044
8.42876			-1.84041	-1.9689	9.13296	9.79992	-3.02251		-3.07255			10.1736				11.0129	12.3081	12.2391	10.061				-4.28906				-2.74112			mitochondrial cytochrome c oxidase assembly [GO:0033617]	mitochondrion [GO:0005739]	-	FUNCTION: Involved in an early step of the mitochondrial complex IV assembly process. {ECO:0000250}.	Q99M07	Coa5	Cytochrome c oxidase assembly factor 5	COA5_MOUSE	1	26.7	1.01908	0.000501253	8358.6				-2.44866
19.6243	19.7094	19.8742	20.0874	19.9304	19.3006	19.1085	19.0221	19.3181	18.4659	19.9807	19.9492	20.0739	20.2504	19.7792	19.2833	19.3838	19.1289	19.4455	18.7691	11.5827	10.4037	12.9846	10.5114	8.7081	12.9249	10.5665	13.1149	13.3698	11.9407	-	cytosol [GO:0005829];mitochondrion [GO:0005739]	alditol:NADP+ 1-oxidoreductase activity [GO:0004032];D-threo-aldose 1-dehydrogenase activity [GO:0047834];NADP+ binding [GO:0070401];NADPH binding [GO:0070402];NADP-retinol dehydrogenase activity [GO:0052650];retinal binding [GO:0016918]	-	G5E895	Akr1b10	Aldo-keto reductase family 1, member B10 (aldose reductase)	G5E895_MOUSE	16	100	0.741839	0	35848.2	-8.04159	-9.3057	-6.88952	-9.57605	-11.2223	-6.37567	-8.54204
15.7517	14.4866	14.856	14.9087	15.0769	16.6796	16.6765	16.4007	16.5828	16.2512	13.6748	15.3653	14.8415	14.1981	14.3566	16.7886	16.9476	16.0496	17.0279	16.2664	10.6257	9.76934	7.743	11.3155	7.21974	12.023	10.1674	12.0069	10.3291	9.8676	cellular aldehyde metabolic process [GO:0006081];central nervous system development [GO:0007417];epidermis development [GO:0008544];fatty acid metabolic process [GO:0006631];formaldehyde metabolic process [GO:0046292];hexadecanal metabolic process [GO:0046458];peripheral nervous system development [GO:0007422];phytol metabolic process [GO:0033306];response to reactive oxygen species [GO:0000302];…	cytosol [GO:0005829];endoplasmic reticulum [GO:0005783];extrinsic component of endoplasmic reticulum membrane [GO:0042406];integral component of membrane [GO:0016021];intracellular membrane-bounded organelle [GO:0043231];mitochondrial inner membrane [GO:0005743];mitochondrion [GO:0005739];nucleus [GO:0005634];peroxisome [GO:0005777]	3-chloroallyl aldehyde dehydrogenase activity [GO:0004028];aldehyde dehydrogenase (NAD+) activity [GO:0004029];glyceraldehyde-3-phosphate dehydrogenase (NAD+) (non-phosphorylating) activity [GO:0043878];long-chain-alcohol oxidase activity [GO:0046577];long-chain-aldehyde dehydrogenase activity [GO:0050061];medium-chain-aldehyde dehydrogenase activity [GO:0052814];protein homodimerization activity…	FUNCTION: Catalyzes the oxidation of medium and long-chain aliphatic aldehydes to fatty acids. Active on a variety of saturated and unsaturated aliphatic aldehydes between 6 and 24 carbons in length (PubMed:25286108). Responsible for conversion of the sphingosine 1-phosphate (S1P) degradation product hexadecenal to hexadecenoic acid (PubMed:25286108). {ECO:0000269|PubMed:25286108}.	P47740	Aldh3a2	Aldehyde dehydrogenase family 3 member A2	AL3A2_MOUSE	13	100	1.05098	0	53970.8	-5.12599	-4.71729	-7.11297	-3.59325	-7.85719	-4.65658	-6.50908
20.2016	19.9717	20.4859	20.3158	20.2204	19.771	19.4416	18.9182	19.1649	18.8779	20.0556	20.5301	20.54	20.4837	20.1986	19.5315	19.6715	18.817	19.4074	18.8347	11.0309	9.821	12.5193	9.86967	8.82471	12.4203	9.85834	12.3868	13.025	12.0769	central nervous system development [GO:0007417];gamma-aminobutyric acid catabolic process [GO:0009450];gamma-aminobutyric acid metabolic process [GO:0009448];glutamate metabolic process [GO:0006536];neurotransmitter catabolic process [GO:0042135];post-embryonic development [GO:0009791];succinate metabolic process [GO:0006105]	mitochondrion [GO:0005739]	carboxylic acid binding [GO:0031406];identical protein binding [GO:0042802];NAD binding [GO:0051287];succinate-semialdehyde dehydrogenase (NAD+) activity [GO:0004777]	FUNCTION: Catalyzes one step in the degradation of the inhibitory neurotransmitter gamma-aminobutyric acid (GABA). {ECO:0000250}.	Q8BWF0	Aldh5a1	Succinate-semialdehyde dehydrogenase, mitochondrial	SSDH_MOUSE	20	100	0.746217	0	55968.2	-9.17069	-10.1507	-7.96652	-10.4462	-11.3957	-7.35067	-9.58329
19.9325	20.0271	19.8931	20.1523	20.0274	21.5718	21.7807	21.2692	21.5104	21.0944	19.9581	19.8662	19.8026	20.0835	19.5686	21.6056	21.4524	21.485	21.12	21.1411	10.7867	10.5347	11.0598	14.8983	10.9582	13.9703	12.6904	13.5471	12.6011	13.0754	apoptotic process [GO:0006915];inner mitochondrial membrane organization [GO:0007007];negative regulation of release of cytochrome c from mitochondria [GO:0090201]	integral component of mitochondrial inner membrane [GO:0031305];mitochondrion [GO:0005739]	-	FUNCTION: Required for the mitochondrial tubular network and cristae organization. Involved in apoptotic release of cytochrome c (By similarity). {ECO:0000250}.	Q91VC9	Ghitm	Growth hormone-inducible transmembrane protein	GHITM_MOUSE	7	100	1.10444	0	37275.2	-9.14579	-9.49239	-8.83322	-5.25405	-9.06923	-7.60147	-9.09033
21.6072	21.6799	21.6996	21.9442	21.4901	19.7858	20.0242	19.6671	20.0983	18.8554	21.3489	21.5263	21.6388	21.8035	21.792	20.2836	20.2749	19.515	19.9258	19.4855	14.6075	14.0195	15.6398	12.2779	13.033	15.0988	14.9087	15.0074	16.2698	15.9012	proline catabolic process to glutamate [GO:0010133]	cytosol [GO:0005829];mitochondrial matrix [GO:0005759];mitochondrion [GO:0005739]	1-pyrroline-5-carboxylate dehydrogenase activity [GO:0003842];aldehyde dehydrogenase (NAD+) activity [GO:0004029];identical protein binding [GO:0042802]	FUNCTION: Irreversible conversion of delta-1-pyrroline-5-carboxylate (P5C), derived either from proline or ornithine, to glutamate. This is a necessary step in the pathway interconnecting the urea and tricarboxylic acid cycles. The preferred substrate is glutamic gamma-semialdehyde, other substrates include succinic, glutaric and adipic semialdehydes (By similarity). {ECO:0000250}.	Q8CHT0	Aldh4a1	Delta-1-pyrroline-5-carboxylate dehydrogenase, mitochondrial	AL4A1_MOUSE	20	100	0.836631	0	61840.6	-6.99969	-7.66039	-6.05972	-9.66635	-8.45713	-4.68697	-5.11554
15.4419	15.5394	15.3684	16.0888	15.5482	16.4019	16.2395	16.083	16.2883	15.8134	15.2398	15.2829	15.1654	15.2682	14.8891	16.0636	15.9406	15.661	15.9122	15.4539		6.10773	4.96577	10.0102	6.18638	9.09912	8.13048	8.84571	8.03382	7.58289	mRNA pseudouridine synthesis [GO:1990481];positive regulation of transcription by RNA polymerase II [GO:0045944];tRNA pseudouridine synthesis [GO:0031119]	mitochondrion [GO:0005739];nucleolus [GO:0005730];nucleoplasm [GO:0005654];nucleus [GO:0005634];transcription regulator complex [GO:0005667]	chromatin binding [GO:0003682];nuclear receptor coactivator activity [GO:0030374];pseudouridine synthase activity [GO:0009982];steroid receptor RNA activator RNA binding [GO:0002153];tRNA binding [GO:0000049];tRNA pseudouridine synthase activity [GO:0106029]	FUNCTION: Converts specific uridines to PSI in a number of tRNA substrates. Acts on positions 27/28 in the anticodon stem and also positions 34 and 36 in the anticodon of an intron containing tRNA (PubMed:10094309). Involved in regulation of nuclear receptor activity possibly through pseudouridylation of SRA1 RNA (PubMed:15327771). Isoforms 3 and 4 do not form pseudouridine when expressed in vitr…	Q9WU56	Pus1	Pseudouridylate synthase 1 homolog	PUS1_MOUSE	21	96.7	0.86772	0	47502.2		-9.43169	-10.4026	-6.07866	-9.36185	-7.30281	-8.10905
14.8227		11.6878			11.9773	17.9378		12.5122	15.3926	15.4055		11.3201			12.7119	17.9934		12.8041	14.9023		7.98389				10.0309	7.63347	10.8244			adaptive thermogenesis [GO:1990845];brown fat cell differentiation [GO:0050873];cellular response to cold [GO:0070417];cellular response to fatty acid [GO:0071398];cellular response to hormone stimulus [GO:0032870];cellular response to reactive oxygen species [GO:0034614];diet induced thermogenesis [GO:0002024];mitochondrial transmembrane transport [GO:1990542];mitochondrial transport [GO:0006839…	integral component of membrane [GO:0016021];mitochondrial envelope [GO:0005740];mitochondrial inner membrane [GO:0005743];mitochondrion [GO:0005739]	cardiolipin binding [GO:1901612];GDP binding [GO:0019003];GTP binding [GO:0005525];long-chain fatty acid binding [GO:0036041];oxidative phosphorylation uncoupler activity [GO:0017077];purine ribonucleotide binding [GO:0032555];transmembrane transporter activity [GO:0022857]	FUNCTION: Mitochondrial protein responsible for thermogenic respiration, a specialized capacity of brown adipose tissue and beige fat that participates in non-shivering adaptive thermogenesis to temperature and diet variations and more generally to the regulation of energy balance (PubMed:9139827, PubMed:19187776, PubMed:23063128, PubMed:27027295). Functions as a long-chain fatty acid/LCFA and pr…	P12242	Ucp1	Mitochondrial brown fat uncoupling protein 1	UCP1_MOUSE	9	53.3	1.70503	0	33247.7						-1.94637	-10.3044
18.9823	19.0852	19.3967	19.0724	18.8906	17.7038	17.6911	17.373	17.963	17.6554	19.7221	19.8905	20.1108	20.2201	19.8185	19.5659	19.3214	18.7033	19.2214	18.5148	9.38683	9.52552	12.7636	9.73937	8.33077	12.6114	10.0489	11.5196	13.0568	10.0629	glutathione metabolic process [GO:0006749];L-phenylalanine catabolic process [GO:0006559];tyrosine catabolic process [GO:0006572]	mitochondrion [GO:0005739]	glutathione transferase activity [GO:0004364];identical protein binding [GO:0042802];maleylacetoacetate isomerase activity [GO:0016034];protein homodimerization activity [GO:0042803]	FUNCTION: Probable bifunctional enzyme showing minimal glutathione-conjugating activity with ethacrynic acid and 7-chloro-4-nitrobenz-2-oxa-1, 3-diazole and maleylacetoacetate isomerase activity. Has also low glutathione peroxidase activity with t-butyl and cumene hydroperoxides. Is able to catalyze the glutathione dependent oxygenation of dichloroacetic acid to glyoxylic acid (By similarity). {E…	Q9WVL0	Gstz1	Maleylacetoacetate isomerase	MAAI_MOUSE	11	100	0.879086	0	24275.2	-9.59544	-9.5597	-6.63302	-9.33305	-10.5599	-5.09237	-7.64218
16.2033	15.9496	16.8735	16.2284	15.6528	16.8958	17.1071	16.3278	16.9585	16.2431	16.2376	16.0052	16.7494	16.2348	15.7366	17.2382	17.2974	16.0583	17.0997	16.3393	7.28266	6.34927	7.49104	8.25417		9.80685	7.30508	10.204	9.09345	7.86101	protein initiator methionine removal [GO:0070084]	mitochondrion [GO:0005739]	metal ion binding [GO:0046872];metalloaminopeptidase activity [GO:0070006]	FUNCTION: Removes the N-terminal methionine from nascent proteins. The N-terminal methionine is often cleaved when the second residue in the primary sequence is small and uncharged (Met-Ala-, Cys, Gly, Pro, Ser, Thr, or Val). Requires deformylation of the N(alpha)-formylated initiator methionine before it can be hydrolyzed. {ECO:0000255|HAMAP-Rule:MF_03174}.	Q9CPW9	Metap1d	Methionine aminopeptidase 1D, mitochondrial	MAP12_MOUSE	8	96.7	0.894958	0	37262.3	-8.92061	-9.60036	-9.38243	-7.97426		-7.08897	-9.80204
21.0568	20.7746	20.6674	21.2801	20.7287	20.4481	20.6501	20.0944	20.5968	19.7218	21.4335	21.4448	21.0568	21.4266	21.3452	20.827	21.1698	20.6764	21.0564	20.098	13.7326	13.0356	14.9435	15.2829	10.9158	15.9736	14.3704	15.3571	15.3911	14.2519	succinate metabolic process [GO:0006105];succinyl-CoA metabolic process [GO:0006104];tricarboxylic acid cycle [GO:0006099]	mitochondrion [GO:0005739];plasma membrane [GO:0005886];protein-containing complex [GO:0032991];succinate-CoA ligase complex (GDP-forming) [GO:0045244];succinate-CoA ligase complex [GO:0042709]	ATP binding [GO:0005524];GDP binding [GO:0019003];GTP binding [GO:0005525];magnesium ion binding [GO:0000287];protein-containing complex binding [GO:0044877];succinate-CoA ligase (ADP-forming) activity [GO:0004775];succinate-CoA ligase (GDP-forming) activity [GO:0004776];succinate-semialdehyde dehydrogenase (NAD+) activity [GO:0004777]	FUNCTION: GTP-specific succinyl-CoA synthetase functions in the citric acid cycle (TCA), coupling the hydrolysis of succinyl-CoA to the synthesis of GTP and thus represents the only step of substrate-level phosphorylation in the TCA. The beta subunit provides nucleotide specificity of the enzyme and binds the substrate succinate, while the binding sites for coenzyme A and phosphate are found in t…	Q9Z2I8	Suclg2	Succinate--CoA ligase [GDP-forming] subunit beta, mitochondrial	SUCB2_MOUSE	24	100	0.758564	0	46840	-7.32419	-7.739	-5.72382	-5.99725	-9.81293	-4.47447	-6.27973
13.2439	13.195	12.8756	13.4228	13.7383	15.3747	15.3	14.9344	15.6244	14.8262	14.8191	14.643	15.3422	14.3789	14.0564	17.606	17.1954	17.2447	16.7101	16.8752	7.04184		8.30274	10.3704	6.63064	10.9001	9.25566	10.2038	9.21825	8.25825	activation of cysteine-type endopeptidase activity involved in apoptotic process [GO:0006919];activation of cysteine-type endopeptidase activity involved in apoptotic process by cytochrome c [GO:0008635];activation of cysteine-type endopeptidase activity involved in apoptotic signaling pathway [GO:0097296];apoptotic mitochondrial changes [GO:0008637];apoptotic process [GO:0006915];apoptotic proce…	BAK complex [GO:0097145];BAX complex [GO:0097144];Bcl-2 family protein complex [GO:0097136];cell periphery [GO:0071944];cytoplasm [GO:0005737];cytosol [GO:0005829];endoplasmic reticulum [GO:0005783];endoplasmic reticulum membrane [GO:0005789];integral component of membrane [GO:0016021];mitochondrial membrane [GO:0031966];mitochondrial outer membrane [GO:0005741];mitochondrial permeability transit…	BH domain binding [GO:0051400];BH3 domain binding [GO:0051434];channel activity [GO:0015267];chaperone binding [GO:0051087];heat shock protein binding [GO:0031072];Hsp70 protein binding [GO:0030544];identical protein binding [GO:0042802];lipid binding [GO:0008289];protein heterodimerization activity [GO:0046982];protein homodimerization activity [GO:0042803];protein-containing complex binding [GO…	FUNCTION: Accelerates programmed cell death by binding to, and antagonizing the apoptosis repressor BCL2 or its adenovirus homolog E1B 19k protein. Under stress conditions, undergoes a conformation change that causes translocation to the mitochondrion membrane, leading to the release of cytochrome c that then triggers apoptosis. Promotes activation of CASP3, and thereby apoptosis. BAX deficiency …	Q07813	Bax	Apoptosis regulator BAX	BAX_MOUSE	5	96.7	1.4349	0	21394.6	-6.20204		-4.57283	-3.05246	-7.10769	-4.47457	-6.04436
13.6095	14.6607	13.5217	14.2583	14.1649	14.933	15.0541	14.4395	15.075	15.1063	14.8844	14.8756	13.8375	13.8588	14.7616	16.0854	16.2246	14.9041	15.9711	15.4887	10.4369	10.1428	4.86882	8.86437	8.57588	10.1475	9.76202	10.5539	10.2193	9.59797	intrinsic apoptotic signaling pathway by p53 class mediator [GO:0072332];positive regulation of calcium-mediated signaling [GO:0050850];purine ribonucleotide catabolic process [GO:0009154];regulation of transcription, DNA-templated [GO:0006355]	cytoplasm [GO:0005737];cytosol [GO:0005829];histone deacetylase complex [GO:0000118];nucleoplasm [GO:0005654];nucleus [GO:0005634];plasma membrane [GO:0005886]	adenosine 5'-monophosphoramidase activity [GO:0043530];hydrolase activity [GO:0016787];nucleotide binding [GO:0000166]	FUNCTION: Exhibits adenosine 5'-monophosphoramidase activity, hydrolyzing purine nucleotide phosphoramidates with a single phosphate group such as adenosine 5'monophosphoramidate (AMP-NH2) to yield AMP and NH2 (By similarity). Hydrolyzes adenosine 5'monophosphomorpholidate (AMP-morpholidate) and guanosine 5'monophosphomorpholidate (GMP-morpholidate) (By similarity). Hydrolyzes lysyl-AMP (AMP-N-ep…	P70349	Hint1	Adenosine 5'-monophosphoramidase HINT1	HINT1_MOUSE	5	100	1.13159	0	13776.9	-3.17259	-4.51794	-8.65285	-5.39396	-5.58904	-4.78547	-5.2921
23.0823	23.4541	23.5253	23.3922	23.1525	22.4055	22.5212	22.3834	22.9684	22.2302	22.9631	23.6166	23.9044	23.7574	23.6971	23.4931	23.3372	22.8994	23.1085	22.9794	14.6885	15.4204	16.6619	13.5448	13.3906	16.1991	15.0676	16.8537	17.2383	15.736	chaperone cofactor-dependent protein refolding [GO:0051085]	mitochondrial matrix [GO:0005759];mitochondrion [GO:0005739]	ATP binding [GO:0005524];chaperone binding [GO:0051087];metal ion binding [GO:0046872];unfolded protein binding [GO:0051082]	FUNCTION: Co-chaperonin implicated in mitochondrial protein import and macromolecular assembly. Together with Hsp60, facilitates the correct folding of imported proteins. May also prevent misfolding and promote the refolding and proper assembly of unfolded polypeptides generated under stress conditions in the mitochondrial matrix. The functional units of these chaperonins consist of heptameric ri…	Q64433	Hspe1	10 kDa heat shock protein, mitochondrial	CH10_MOUSE	18	100	0.775488	0	10962.7	-8.3938	-8.03369	-6.86332	-9.84745	-9.76193	-6.20638	-7.45364
19.3328	19.4763	19.8133	19.4917	18.9684	20.0373	20.0339	19.4815	19.9591	19.4648	19.3965	19.338	19.7954	19.5756	19.2382	20.0599	19.8528	19.3807	19.8992	19.5375	11.0947	10.4308	11.3914	11.1792	9.89049	12.8669	10.8236	13.2106	12.783	11.6189	fatty acid metabolic process [GO:0006631]	mitochondrion [GO:0005739]	ATP binding [GO:0005524];butyrate-CoA ligase activity [GO:0047760];medium-chain fatty acid-CoA ligase activity [GO:0031956]	FUNCTION: Acyl-CoA synthases catalyze the initial reaction in fatty acid metabolism, by forming a thioester with CoA. Has some preference toward medium-chain substrates. Plays a role in adipocyte differentiation. {ECO:0000250|UniProtKB:Q96CM8}.	Q8VCW8	Acsf2	Medium-chain acyl-CoA ligase ACSF2, mitochondrial	ACSF2_MOUSE	21	100	0.881464	0	67950.6	-8.23809	-9.0455	-8.42182	-8.31255	-9.07794	-7.17037	-9.21033
17.537	17.3886	16.3167	17.1925	18.1985	17.0578	16.5679	16.6948	17.0909	16.6874	17.3347	17.4748	16.6826	18.261	17.4318	17.4003	17.2298	16.8668	17.4853	16.3338	7.40496	7.31037	10.348	7.08869	8.04387	10.2016	7.97707	10.3586	10.0581	8.88299	-	endoplasmic reticulum [GO:0005783];mitochondrial inner membrane [GO:0005743];mitochondrion [GO:0005739]	oxidoreductase activity [GO:0016491]	-	Q99L04	Dhrs1	Dehydrogenase/reductase SDR family member 1	DHRS1_MOUSE	15	100	0.757533	0	34005.2	-10.132	-10.0783	-5.96862	-10.1038	-10.1547	-6.85618	-8.59085
17.6169	17.8672	18.0385	18.1631	17.6977	16.7971	17.0663	16.64	17.7348	16.9364	18.5169	18.2825	18.7257	18.5722	18.0913	18.7892	18.0921	18.1682	18.2261	17.8572	6.2837	7.27455	9.66465	9.08397		10.4871		9.33569	9.99567	8.28938	positive regulation of transcription, DNA-templated [GO:0045893];tetrahydrobiopterin biosynthetic process [GO:0006729]	mitochondrion [GO:0005739];nucleus [GO:0005634]	4-alpha-hydroxytetrahydrobiopterin dehydratase activity [GO:0008124];identical protein binding [GO:0042802];phenylalanine 4-monooxygenase activity [GO:0004505]	FUNCTION: Involved in tetrahydrobiopterin biosynthesis. Seems to both prevent the formation of 7-pterins and accelerate the formation of quinonoid-BH2 (By similarity). {ECO:0000250}.;FUNCTION: Regulates the dimerization of homeodomain protein HNF-1-alpha and enhances its transcriptional activity. {ECO:0000269|PubMed:15182178}.	Q9CZL5	Pcbd2	Pterin-4-alpha-carbinolamine dehydratase 2	PHS2_MOUSE	5	93.3	0.837303	0	14829.9	-11.3332	-10.5927	-8.37382	-9.07916		-6.30997
13.8046	13.7877	13.7753	13.8133	14.5127	12.2467	12.4525	10.3991	13.7494	13.4345	14.7749	15.2178	15.3471	15.0562	15.5738	14.2842	14.7207	14.3525	15.0992	14.2355	8.48988	7.67081	12.154	9.27127		12.0887	9.10458	10.9543	12.4488	9.6371	protein transport [GO:0015031]	mitochondrial inner membrane [GO:0005743];mitochondrial intermembrane space [GO:0005758];mitochondrion [GO:0005739]	metal ion binding [GO:0046872]	FUNCTION: Probable mitochondrial intermembrane chaperone that participates in the import and insertion of some multi-pass transmembrane proteins into the mitochondrial inner membrane. Also required for the transfer of beta-barrel precursors from the TOM complex to the sorting and assembly machinery (SAM complex) of the outer membrane. Acts as a chaperone-like protein that protects the hydrophobic…	P62077	Timm8b	Mitochondrial import inner membrane translocase subunit Tim8 B	TIM8B_MOUSE	3	96.7	0.94562	0.000705384	9286.48	-5.3147	-6.11691	-1.62122	-4.54205		-0.157975	-3.34795
17.1664	17.0855	16.8817	16.8689	17.1538	16.6421	16.9444	16.3146	16.7323	16.2791	16.2347	16.6454	16.5479	16.5511	16.4978	16.5831	16.3074	16.4159	15.9326	16.0331	8.04493	8.34434	9.07723	11.6608	4.5586	10.5588	8.68943	10.4946	9.92157	9.23831	heme A biosynthetic process [GO:0006784];proton transmembrane transport [GO:1902600];respiratory chain complex IV assembly [GO:0008535]	cytochrome complex [GO:0070069];integral component of membrane [GO:0016021];mitochondrial inner membrane [GO:0005743];mitochondrion [GO:0005739];nucleoplasm [GO:0005654]	molecular adaptor activity [GO:0060090];oxidoreductase activity, acting on NAD(P)H, heme protein as acceptor [GO:0016653]	FUNCTION: May be involved in the biosynthesis of heme A. {ECO:0000250}.	Q8BJ03	Cox15	Cytochrome c oxidase assembly protein COX15 homolog	COX15_MOUSE	6	100	0.753457	0	45852.9	-9.12144	-8.74118	-7.80445	-5.20815	-12.5952	-6.08328	-8.25499
17.4808	17.7086	17.5872	16.8943	17.102	16.1505	17.305	15.5622	16.8413	14.9268	18.6545	18.3828	19.8304	19.9349	18.0645	19.7985	18.8573	18.3108	18.6386	17.8586	9.9764	8.99965	12.2657	11.5692	9.6916	12.8632	11.2999	11.4366	12.7122	11.391	autophagy of mitochondrion [GO:0000422];calcium-mediated signaling using intracellular calcium source [GO:0035584];cellular response to peptide [GO:1901653];cellular response to thapsigargin [GO:1904579];mitochondrial fission [GO:0000266];mitochondrial fragmentation involved in apoptotic process [GO:0043653];mitochondrial fusion [GO:0008053];mitochondrion morphogenesis [GO:0070584];negative regul…	endoplasmic reticulum [GO:0005783];integral component of mitochondrial outer membrane [GO:0031307];integral component of peroxisomal membrane [GO:0005779];mitochondrion [GO:0005739];peroxisomal membrane [GO:0005778];peroxisome [GO:0005777];protein-containing complex [GO:0032991]	identical protein binding [GO:0042802];protein-containing complex binding [GO:0044877]	FUNCTION: Involved in the fragmentation of the mitochondrial network and its perinuclear clustering. Plays a minor role in the recruitment and association of the fission mediator dynamin-related protein 1 (DNM1L) to the mitochondrial surface and mitochondrial fission. May be not essential for the assembly of functional fission complexes and the subsequent membrane scission event. Can induce cytoc…	Q9CQ92	Fis1	Mitochondrial fission 1 protein	FIS1_MOUSE	8	100	1.12541	0	17008.7	-7.50437	-8.70897	-5.32142	-5.32515	-7.41043	-3.28727	-6.00514
22.5135	22.4571	22.1437	22.4607	22.4126	21.1865	21.4635	21.0512	21.197	20.1312	22.894	22.7812	22.4277	23.1256	22.8813	21.2391	21.604	21.5611	21.6636	20.6353	16.8789	16.5188	18.4763	15.3491	14.0038	17.5508	16.5735	18.4269	18.8167	17.0526	fatty acid beta-oxidation [GO:0006635]	mitochondrion [GO:0005739];peroxisome [GO:0005777]	delta3,5-delta2,4-dienoyl-CoA isomerase activity [GO:0051750]	FUNCTION: Isomerization of 3-trans,5-cis-dienoyl-CoA to 2-trans,4-trans-dienoyl-CoA. {ECO:0000250|UniProtKB:Q62651}.	O35459	Ech1	Delta(3,5)-Delta(2,4)-dienoyl-CoA isomerase, mitochondrial	ECH1_MOUSE	21	100	0.754115	0	36118.5	-5.6346	-5.93829	-3.66743	-7.11165	-8.40883	-3.63567	-4.89003
25.156	24.9369	25.2848	25.2493	25.1997	23.8374	24.2794	23.8663	24.2238	23.5506	25.2917	25.3036	25.4294	25.4903	25.1438	24.191	24.5102	23.8266	24.3086	23.6271	19.3959	19.6374	19.9245	16.9716	17.1809	19.685	19.4898	20.241	20.3842	20.4655	fatty acid beta-oxidation using acyl-CoA dehydrogenase [GO:0033539]	mitochondrial electron transfer flavoprotein complex [GO:0017133];mitochondrion [GO:0005739]	electron transfer activity [GO:0009055];flavin adenine dinucleotide binding [GO:0050660];oxidoreductase activity [GO:0016491]	FUNCTION: Heterodimeric electron transfer flavoprotein that accepts electrons from several mitochondrial dehydrogenases, including acyl-CoA dehydrogenases, glutaryl-CoA and sarcosine dehydrogenase. It transfers the electrons to the main mitochondrial respiratory chain via ETF-ubiquinone oxidoreductase (ETF dehydrogenase). Required for normal mitochondrial fatty acid oxidation and normal amino aci…	Q99LC5	Etfa	Electron transfer flavoprotein subunit alpha, mitochondrial	ETFA_MOUSE	25	100	0.747028	0	35009.4	-5.76009	-5.2995	-5.36032	-8.27775	-8.01883	-4.15247	-4.78963
15.7392	15.4816	15.9513	15.9726	15.2855	16.8779	16.8681	16.2165	16.6363	16.2022	15.878	15.7937	15.8681	16.178	15.4532	17.0121	16.9596	16.2236	16.7648	16.2106	8.73933	8.08249	4.05661	6.56347		10.2507	4.0584	10.2867	8.81801	7.98224	peptide metabolic process [GO:0006518];proteolysis [GO:0006508];regulation of gluconeogenesis [GO:0006111];regulation of skeletal muscle fiber differentiation [GO:1902809]	cytosol [GO:0005829];mitochondrial intermembrane space [GO:0005758];mitochondrion [GO:0005739];plasma membrane [GO:0005886]	metal ion binding [GO:0046872];metalloendopeptidase activity [GO:0004222];oligopeptidase activity [GO:0070012];peptidase activity [GO:0008233];peptide binding [GO:0042277]	FUNCTION: Hydrolyzes oligopeptides such as neurotensin, bradykinin and dynorphin A. {ECO:0000250}.	Q91YP2	Nln	Neurolysin, mitochondrial	NEUL_MOUSE	26	96.7	0.908649	0	80429	-6.99984	-7.39913	-11.8947	-9.40916		-6.62717	-12.8097
23.6049	23.6768	23.7114	23.909	23.5296	22.8309	23.2516	22.6874	23.066	21.6585	23.9852	23.8832	24.0171	24.0863	24.0099	23.4621	23.2473	22.7869	23.3732	22.9487	15.8549	15.8274	17.1189	14.8961	14.9121	17.4136	16.6928	17.7927	17.425	16.3321	cell redox homeostasis [GO:0045454];cellular response to oxidative stress [GO:0034599];cellular response to reactive oxygen species [GO:0034614];hydrogen peroxide catabolic process [GO:0042744];maternal placenta development [GO:0001893];mitochondrion organization [GO:0007005];myeloid cell differentiation [GO:0030099];negative regulation of apoptotic process [GO:0043066];negative regulation of kin…	cytoplasm [GO:0005737];cytosol [GO:0005829];early endosome [GO:0005769];mitochondrion [GO:0005739];myelin sheath [GO:0043209];protein-containing complex [GO:0032991]	cysteine-type endopeptidase inhibitor activity involved in apoptotic process [GO:0043027];identical protein binding [GO:0042802];kinase binding [GO:0019900];protein C-terminus binding [GO:0008022];protein kinase binding [GO:0019901];thioredoxin peroxidase activity [GO:0008379]	FUNCTION: Thiol-specific peroxidase that catalyzes the reduction of hydrogen peroxide and organic hydroperoxides to water and alcohols, respectively. Plays a role in cell protection against oxidative stress by detoxifying peroxides. {ECO:0000250|UniProtKB:P30048}.	P20108	Prdx3	Thioredoxin-dependent peroxide reductase, mitochondrial	PRDX3_MOUSE	21	100	0.71655	0	28127	-7.75	-7.8494	-6.59242	-9.01295	-8.61754	-5.41728	-6.55883
18.0832	18.2904	17.7759	18.0925	18.3037	17.0761	17.1487	16.6213	17.5612	16.9399	19.6267	19.4551	19.9679	20.5709	19.4995	20.3441	19.8445	19.8123	19.3682	19.5949	7.74655	9.44078	10.2099	11.2269	7.06468	11.655	10.4974	10.2473	10.6692	9.66499	acetyl-CoA catabolic process [GO:0046356];butyryl-CoA catabolic process [GO:0044580];coenzyme A catabolic process [GO:0015938];malonyl-CoA catabolic process [GO:2001294];medium-chain fatty-acyl-CoA catabolic process [GO:0036114];propionyl-CoA catabolic process [GO:1902859];succinyl-CoA catabolic process [GO:1901289]	mitochondrion [GO:0005739]	hydrolase activity [GO:0016787];magnesium ion binding [GO:0000287];manganese ion binding [GO:0030145]	FUNCTION: Acyl-CoA diphosphatase that mediates the hydrolysis of a wide range of CoA and CoA esters yielding 3',5'-ADP and the corresponding 4'-phosphopantetheine derivative as products (PubMed:31004344). Hydrolyzes short- and medium-chain acyl-CoAs, exhibiting the highest activity toward free CoA, hexanoyl-CoA, and octanoyl-CoA and the lowest activity against acetyl-CoA (PubMed:31004344). Exhibi…	Q9CR24	Nudt8	Mitochondrial coenzyme A diphosphatase NUDT8	NUDT8_MOUSE	9	100	1.17292	0	23252.8	-10.3366	-8.84964	-7.56593	-6.86566	-11.239	-5.42108	-6.65133
11.0376	12.3003	9.46522	9.35435	12.4187	10.9619	10.2719	13.0515	6.8932	10.4936					13.1896	13.0042	12.8365	14.9022	12.7441	13.0808				4.87081	3.76852		5.34198	6.28263		5.55047	negative regulation of apoptotic process [GO:0043066];negative regulation of intrinsic apoptotic signaling pathway by p53 class mediator [GO:1902254];positive regulation of growth rate [GO:0040010]	endoplasmic reticulum [GO:0005783];endoplasmic reticulum membrane [GO:0005789];integral component of membrane [GO:0016021];mitochondrion [GO:0005739]	DNA binding domain binding [GO:0050692];p53 binding [GO:0002039]	FUNCTION: May play a role in cell survival and cell growth. May suppress the transcriptional activity of p53/TP53 (By similarity). {ECO:0000250}.	Q9D0L7	Armc10	Armadillo repeat-containing protein 10	ARM10_MOUSE	4	70	1.35679	0	33310.5				-4.48355	-8.6502		-4.92995
16.5573	16.459	16.7283	16.4134	16.7427	17.4112	17.4177	17.2341	17.2869	16.8462	16.2039	15.9041	15.8857	16.1007	16.0364	16.9878	16.899	16.3065	16.6374	16.4736	9.15017	9.83477	8.19237	11.7919	7.56186	11.1194	10.2694	11.4444	10.3893	10.3272	carnitine metabolic process [GO:0009437];cellular response to fatty acid [GO:0071398];eating behavior [GO:0042755];epithelial cell differentiation [GO:0030855];fatty acid beta-oxidation [GO:0006635];fatty acid metabolic process [GO:0006631];glucose metabolic process [GO:0006006];lipid localization [GO:0010876];liver regeneration [GO:0097421];long-chain fatty acid metabolic process [GO:0001676];po…	integral component of membrane [GO:0016021];integral component of mitochondrial outer membrane [GO:0031307];intracellular membrane-bounded organelle [GO:0043231];mitochondrial inner membrane [GO:0005743];mitochondrial outer membrane [GO:0005741];mitochondrion [GO:0005739]	carnitine O-palmitoyltransferase activity [GO:0004095];identical protein binding [GO:0042802];palmitoleoyltransferase activity [GO:1990698]	FUNCTION: Catalyzes the transfer of the acyl group of long-chain fatty acid-CoA conjugates onto carnitine, an essential step for the mitochondrial uptake of long-chain fatty acids and their subsequent beta-oxidation in the mitochondrion (PubMed:16169268, PubMed:17030509). Plays an important role in hepatic triglyceride metabolism (By similarity). {ECO:0000250|UniProtKB:P32198, ECO:0000269|PubMed:…	P97742	Cpt1a	Carnitine O-palmitoyltransferase 1, liver isoform	CPT1A_MOUSE	18	100	0.981686	0	88251.5	-7.4071	-6.62425	-8.5359	-4.62155	-9.18087	-6.29177	-7.14827
15.7939	15.898	16.0735	16.1364	16.0564	15.7901	15.7358	15.683	15.4845	15.192	15.6232	15.9261	15.7334	15.1152	15.3953	15.4583	15.4432	15.0313	15.1329	15.112	7.89423	5.13994	6.69728	8.70537	2.54111	7.92126	6.16108	8.51567	7.73034	7.66048	cardiolipin biosynthetic process [GO:0032049];diacylglycerol metabolic process [GO:0046339];phosphatidylglycerol biosynthetic process [GO:0006655];phospholipid biosynthetic process [GO:0008654]	endoplasmic reticulum [GO:0005783];mitochondrion [GO:0005739]	ATP binding [GO:0005524];CDP-diacylglycerol-glycerol-3-phosphate 3-phosphatidyltransferase activity [GO:0008444]	FUNCTION: Functions in the biosynthesis of the anionic phospholipids phosphatidylglycerol and cardiolipin. {ECO:0000250}.	Q8BHF7	Pgs1	CDP-diacylglycerol--glycerol-3-phosphate 3-phosphatidyltransferase, mitochondrial	PGPS1_MOUSE	15	100	0.741239	0	62489.1	-7.89964	-10.7581	-9.37619	-7.43105	-13.5153	-7.86886	-9.57475
18.4988	18.3909	18.6255	18.5084	18.2563	18.5311	18.4047	18.2058	18.5469	18.0329	18.1191	18.2944	18.1486	18.3943	18.3299	18.6515	18.2926	18.0047	18.3639	17.8814	9.54456	7.88417	9.36398	8.25007	7.96328	10.2774	8.29257	11.372	10.0547	10.0044	cholesterol metabolic process [GO:0008203];NADPH oxidation [GO:0070995];ubiquinone biosynthetic process [GO:0006744]	mitochondrial inner membrane [GO:0005743];mitochondrion [GO:0005739]	NADPH binding [GO:0070402];NADPH-adrenodoxin reductase activity [GO:0015039];oxidoreductase activity [GO:0016491]	FUNCTION: Serves as the first electron transfer protein in all the mitochondrial P450 systems including cholesterol side chain cleavage in all steroidogenic tissues, steroid 11-beta hydroxylation in the adrenal cortex, 25-OH-vitamin D3-24 hydroxylation in the kidney, and sterol C-27 hydroxylation in the liver. {ECO:0000250|UniProtKB:P08165}.	Q61578	Fdxr	NADPH:adrenodoxin oxidoreductase, mitochondrial	ADRO_MOUSE	20	100	0.817014	0	54202.1	-8.95421	-10.5068	-9.2615	-10.2584	-10.293	-8.25367	-10.1122
17.1929	17.2926	16.989	17.0081	17.3715	17.1735	17.3275	17.0112	17.0198	16.6002	17.2312	17.6708	17.0374	17.2616	17.1338	17.1901	17.1528	16.8293	17.2272	16.5395	11.2897	10.2231	11.5405	10.2807	5.32822	12.0329	9.52293	12.2486	11.5276	10.3163	regulation of osteoclast differentiation [GO:0045670]	cytoplasm [GO:0005737];extracellular region [GO:0005576];mitochondrion [GO:0005739]	antioxidant activity [GO:0016209]	FUNCTION: Involved in redox regulation of the cell (By similarity). Acts as an antioxidant (By similarity). Inhibits TNFSF11-induced NFKB1 and JUN activation and osteoclast differentiation (By similarity). May affect bone resorption and help to maintain bone mass (By similarity). Acts as a negative regulator of macrophage-mediated inflammation by inhibiting macrophage production of inflammatory c…	Q9CYH2	Prxl2a	Peroxiredoxin-like 2A	PXL2A_MOUSE	10	100	0.762144	0	24394.6	-5.9032	-7.06949	-5.44842	-6.72745	-12.0433	-5.14058	-7.80459
18.5377	18.5355	18.656	18.9857	18.5156	18.1198	18.3255	17.7833	17.983	17.3192	18.187	18.5594	18.7345	18.5924	18.4313	18.4334	18.0439	17.6206	18.0648	17.6168	11.3806	10.6782	11.9469	10.1343	8.41478	12.4221	10.2822	12.8893	12.5958	11.3074	fatty acid biosynthetic process [GO:0006633];fatty acid metabolic process [GO:0006631];malonate catabolic process [GO:0090410]	mitochondrion [GO:0005739]	acid-thiol ligase activity [GO:0016878];ATP binding [GO:0005524];CoA-ligase activity [GO:0016405];malonyl-CoA synthetase activity [GO:0090409];very long-chain fatty acid-CoA ligase activity [GO:0031957]	FUNCTION: Catalyzes the initial reaction in intramitochondrial fatty acid synthesis, by activating malonate and methylmalonate, but not acetate, into their respective CoA thioester. May have some preference toward very-long-chain substrates. {ECO:0000250|UniProtKB:Q4G176}.	Q3URE1	Acsf3	Malonate--CoA ligase ACSF3, mitochondrial	ACSF3_MOUSE	24	100	0.738319	0	65076.7	-7.15709	-7.85729	-6.70902	-8.85145	-10.1008	-5.69768	-8.04336
17.6851	17.5296	17.9829	17.985	17.7557	16.4426	16.3351	16.2313	17.0111	16.6898	19.0512	19.2764	19.1695	19.4472	19.2688	18.7687	18.6745	18.4775	18.2176	18.2538	8.73284	8.15915	12.0569	9.12947		11.5282	8.92208	11.2688	12.6001	10.2114	membrane protein proteolysis [GO:0033619];protein quality control for misfolded or incompletely synthesized proteins [GO:0006515];proteolysis involved in cellular protein catabolic process [GO:0051603]	endopeptidase Clp complex [GO:0009368];mitochondrial matrix [GO:0005759];mitochondrion [GO:0005739]	ATPase binding [GO:0051117];ATP-dependent peptidase activity [GO:0004176];endopeptidase activity [GO:0004175];identical protein binding [GO:0042802];serine-type endopeptidase activity [GO:0004252]	FUNCTION: Protease component of the Clp complex that cleaves peptides and various proteins in an ATP-dependent process. Has low peptidase activity in the absence of CLPX. The Clp complex can degrade CSN1S1, CSN2 and CSN3, as well as synthetic peptides (in vitro) and may be responsible for a fairly general and central housekeeping function rather than for the degradation of specific substrates. Cl…	O88696	Clpp	ATP-dependent Clp protease proteolytic subunit, mitochondrial	CLPP_MOUSE	8	96.7	0.907938	0.000501253	29800.5	-8.95223	-9.37048	-5.92593	-8.85556		-4.91437	-7.41304
16.5493	16.3479	16.7242	16.8975	16.4829	17.3267	17.3606	16.7832	17.1545	16.5369	16.2057	16.2588	16.6487	16.8778	16.5601	17.4641	17.1474	16.6024	17.1932	16.4441	4.5043		4.70455	7.87459	3.50549	8.06191		7.88777	5.96956	4.1762	mitochondrial tRNA 3'-end processing [GO:1990180];tRNA 3'-terminal CCA addition [GO:0001680];tRNA processing [GO:0008033]	mitochondrion [GO:0005739]	ATP binding [GO:0005524];ATP:3'-cytidine-cytidine-tRNA adenylyltransferase activity [GO:0052929];CTP:3'-cytidine-tRNA cytidylyltransferase activity [GO:0052928];CTP:tRNA cytidylyltransferase activity [GO:0052927];tRNA binding [GO:0000049];tRNA cytidylyltransferase activity [GO:0016437];tRNA nucleotidyltransferase activity [GO:0009022]	FUNCTION: Adds and repairs the conserved 3'-CCA sequence necessary for the attachment of amino acids to the 3' terminus of tRNA molecules, using CTP and ATP as substrates. {ECO:0000250|UniProtKB:Q96Q11}.	Q8K1J6	Trnt1	CCA tRNA nucleotidyltransferase 1, mitochondrial	TRNT1_MOUSE	14	93.3	0.844364	0	49895.2	-12.045		-12.0196	-9.02294	-12.9774	-9.26481
25.3734	25.4775	25.3472	25.7575	25.5671	25.0606	24.9297	24.4291	24.8922	24.4237	25.5353	25.4812	25.4531	25.867	25.4985	24.9844	24.9976	24.5698	24.6395	24.4289	18.7818	17.2842	19.827	16.5405	17.1192	19.9515	16.864	20.6075	20.0326	18.9775	carnitine catabolic process [GO:0042413];carnitine metabolic process, CoA-linked [GO:0019254];cellular lipid catabolic process [GO:0044242];fatty acid beta-oxidation using acyl-CoA dehydrogenase [GO:0033539];fatty acid catabolic process [GO:0009062];long-chain fatty acid catabolic process [GO:0042758];negative regulation of fatty acid biosynthetic process [GO:0045717];negative regulation of fatty…	mitochondrial matrix [GO:0005759];mitochondrial membrane [GO:0031966];mitochondrion [GO:0005739]	acyl-CoA dehydrogenase activity [GO:0003995];fatty-acyl-CoA binding [GO:0000062];flavin adenine dinucleotide binding [GO:0050660];identical protein binding [GO:0042802];long-chain-acyl-CoA dehydrogenase activity [GO:0004466];palmitoyl-CoA oxidase activity [GO:0016401]	FUNCTION: Long-chain specific acyl-CoA dehydrogenase is one of the acyl-CoA dehydrogenases that catalyze the first step of mitochondrial fatty acid beta-oxidation, an aerobic process breaking down fatty acids into acetyl-CoA and allowing the production of energy from fats. The first step of fatty acid beta-oxidation consists in the removal of one hydrogen from C-2 and C-3 of the straight-chain fa…	P51174	Acadl	Long-chain specific acyl-CoA dehydrogenase, mitochondrial	ACADL_MOUSE	37	100	0.728252	0	47907.9	-6.59159	-8.19329	-5.52022	-9.21706	-8.44793	-5.10907	-8.06573
	13.852	13.611	14.0838	13.4517		10.412	9.81232		9.84337	15.8993	12.974	16.3121	16.7023	11.8686	14.3753	14.1171		12.9701	13.4484				9.85517					11.2313		apoptotic process [GO:0006915];hydrogen peroxide metabolic process [GO:0042743];mitochondrial electron transport, cytochrome c to oxygen [GO:0006123];mitochondrial electron transport, ubiquinol to cytochrome c [GO:0006122];positive regulation of cysteine-type endopeptidase activity involved in apoptotic process [GO:0043280];positive regulation of intrinsic apoptotic signaling pathway [GO:2001244]	mitochondrial intermembrane space [GO:0005758];mitochondrion [GO:0005739];respirasome [GO:0070469]	electron transfer activity [GO:0009055];heme binding [GO:0020037];metal ion binding [GO:0046872]	FUNCTION: Electron carrier protein. The oxidized form of the cytochrome c heme group can accept an electron from the heme group of the cytochrome c1 subunit of cytochrome reductase. Cytochrome c then transfers this electron to the cytochrome oxidase complex, the final protein carrier in the mitochondrial electron-transport chain.;FUNCTION: Plays a role in apoptosis. Suppression of the anti-apopto…	P00015	Cyct	Cytochrome c, testis-specific	CYC2_MOUSE	5	60	0.919354	0	11713.5				-4.22865
13.5517	11.5	13.5217	12.6127	13.4712	12.8143	13.1154	12.6858	12.9744	12.3814	11.3336	11.3752	14.0953	13.7435	13.5597	13.708	12.5473	12.7093	12.0158	8.45808		4.09839		4.98707						5.915	mitochondrial protein processing [GO:0034982];mitochondrial proton-transporting ATP synthase complex assembly [GO:0033615]	cell junction [GO:0030054];cytosol [GO:0005829];extrinsic component of mitochondrial inner membrane [GO:0031314];intracellular membrane-bounded organelle [GO:0043231];plasma membrane [GO:0005886]	metal ion binding [GO:0046872];metalloendopeptidase activity [GO:0004222]	-	Q9CWQ3	Atp23	Mitochondrial inner membrane protease ATP23 homolog	ATP23_MOUSE	4	76.7	0.488305	0	21709.6		-7.40163		-7.62566
24.1591	24.3297	24.4521	24.5331	24.3774	22.9872	23.2273	22.5799	23.1753	22.372	24.6333	24.9506	24.8829	25.0141	24.7432	23.8878	24.0246	23.3106	23.6327	22.9462	15.0473	14.3259	17.7686	15.1651	14.2421	17.1154	14.4324	17.1991	18.0711	16.5305	fatty acid beta-oxidation [GO:0006635]	mitochondrial inner membrane [GO:0005743];mitochondrial matrix [GO:0005759];mitochondrion [GO:0005739]	dodecenoyl-CoA delta-isomerase activity [GO:0004165];enoyl-CoA hydratase activity [GO:0004300];identical protein binding [GO:0042802];intramolecular oxidoreductase activity, transposing C=C bonds [GO:0016863]	FUNCTION: Able to isomerize both 3-cis and 3-trans double bonds into the 2-trans form in a range of enoyl-CoA species. {ECO:0000250|UniProtKB:P23965}.	P42125	Eci1	Enoyl-CoA delta isomerase 1, mitochondrial	ECI1_MOUSE	19	100	0.810144	0	32250.4	-9.1118	-10.0038	-6.68342	-9.36805	-10.1353	-5.87177	-8.79494
20.9061	20.8588	20.9883	21.0013	20.8233	19.4393	19.9354	19.4213	19.7562	18.8111	20.856	20.9027	20.7274	20.9123	20.729	19.6429	19.8171	19.1111	19.5613	18.8437	13.4774	13.3862	14.5703	11.3654	11.4045	14.0632	12.7467	15.0619	15.1873	13.9366	homocysteine metabolic process [GO:0050667];positive regulation of GTPase activity [GO:0043547];post-embryonic development [GO:0009791]	cytoplasm [GO:0005737];mitochondrial matrix [GO:0005759];mitochondrion [GO:0005739]	cobalamin binding [GO:0031419];GTPase activity [GO:0003924];identical protein binding [GO:0042802];metal ion binding [GO:0046872];methylmalonyl-CoA mutase activity [GO:0004494];modified amino acid binding [GO:0072341];protein homodimerization activity [GO:0042803]	FUNCTION: Catalyzes the reversible isomerization of methylmalonyl-CoA (MMCoA) (generated from branched-chain amino acid metabolism and degradation of dietary odd chain fatty acids and cholesterol) to succinyl-CoA (3-carboxypropionyl-CoA), a key intermediate of the tricarboxylic acid cycle. {ECO:0000269|PubMed:1978672}.	P16332	Mmut	Methylmalonyl-CoA mutase, mitochondrial	MUTA_MOUSE	35	100	0.745504	0	82844.1	-7.4287	-7.4726	-6.41793	-9.63595	-9.41883	-5.37607	-7.18874
11.8324	14.3142	11.6725	11.9732	11.933	13.5727	12.9303	12.7167	14.0027	13.6581	14.5732	14.5576	11.0049	11.3797	16.4804	13.3003	16.0239	14.9213	15.7947	15.6137	6.78694	8.94762	7.43643	8.54337	8.21905	9.23197	9.85196	9.11802	9.09321	9.37318	intracellular protein transport [GO:0006886];protein transport [GO:0015031];retrograde vesicle-mediated transport, Golgi to endoplasmic reticulum [GO:0006890];vesicle-mediated transport [GO:0016192]	cytoplasm [GO:0005737];Golgi apparatus [GO:0005794];perinuclear region of cytoplasm [GO:0048471];plasma membrane [GO:0005886]	GTP binding [GO:0005525];GTPase activity [GO:0003924]	FUNCTION: GTP-binding protein involved in protein trafficking;may modulate vesicle budding and uncoating within the Golgi apparatus. {ECO:0000269|PubMed:11950392}.	P84084	Arf5	ADP-ribosylation factor 5	ARF5_MOUSE	2	100	0.996134	0	20529.7	-5.04544	-5.3666	-4.23604	-3.42985	-3.71397	-4.34075	-3.07836
24.1796	24.1918	24.0372	24.2913	23.9451	22.4475	23.3893	22.4151	23.1508	21.9143	24.1055	24.1265	24.3864	24.3996	24.3614	23.6194	23.4597	22.6959	23.1967	22.3039	17.8237	17.2732	18.471	16.4295	14.077	18.1357	17.0906	18.3776	18.7729	18.4153	negative regulation of cold-induced thermogenesis [GO:0120163];protein homotetramerization [GO:0051289]	cytosol [GO:0005829];mitochondrial matrix [GO:0005759];mitochondrion [GO:0005739];nucleus [GO:0005634];spindle [GO:0005819]	acyl-CoA hydrolase activity [GO:0047617];myristoyl-CoA hydrolase activity [GO:0102991];palmitoyl-CoA hydrolase activity [GO:0016290]	FUNCTION: Catalyzes the hydrolysis of acyl-CoAs into free fatty acids and coenzyme A (CoASH), regulating their respective intracellular levels (PubMed:19405909). Has acyl-CoA thioesterase activity towards medium (C12) and long-chain (C18) fatty acyl-CoA substrates (PubMed:19405909). Can also hydrolyze 3-hydroxyphenylacetyl-CoA and 3,4-dihydroxyphenylacetyl-CoA (in vitro) (By similarity). May play…	Q9CQR4	Acot13	Acyl-coenzyme A thioesterase 13	ACO13_MOUSE	14	100	0.778234	0	15182.8	-6.3559	-6.91859	-5.56612	-7.86186	-9.86813	-4.31177	-6.29873
21.1565	21.4227	21.4137	21.5173	21.4925	20.9699	20.536	20.4039	20.9787	20.1104	21.2176	21.4009	21.4854	21.5355	21.2881	20.7682	20.706	20.3555	20.7772	20.133	13.6995	13.1217	14.2108	11.2868	11.1196	14.2051	13.0793	14.4207	14.6969	13.745	arginine catabolic process to glutamate [GO:0019544];arginine catabolic process to proline via ornithine [GO:0010121];L-proline biosynthetic process [GO:0055129]	cytoplasm [GO:0005737];mitochondrial matrix [GO:0005759];mitochondrion [GO:0005739];nucleoplasm [GO:0005654]	identical protein binding [GO:0042802];ornithine(lysine) transaminase activity [GO:0050155];ornithine-oxo-acid transaminase activity [GO:0004587];pyridoxal phosphate binding [GO:0030170]	FUNCTION: Catalyzes the reversible interconversion of L-ornithine and 2-oxoglutarate to L-glutamate semialdehyde and L-glutamate. {ECO:0000250|UniProtKB:P04181}.	P29758	Oat	Ornithine aminotransferase, mitochondrial	OAT_MOUSE	23	100	0.740678	0	48354.6	-7.457	-8.301	-7.20282	-10.2306	-10.3729	-6.76477	-7.45674
21.6798	21.7628	21.6005	21.8342	21.4415	19.7438	19.5259	18.4825	19.9253	19.2047	23.6788	23.8854	23.8776	23.8277	23.8525	22.2952	22.5074	22.6689	22.4362	21.7321	13.0237	12.9419	15.9344	14.4983	13.4526	16.4789	14.8817	14.3744	16.7924	14.0093	mitochondrial electron transport, NADH to ubiquinone [GO:0006120];mitochondrial respiratory chain complex I assembly [GO:0032981]	endoplasmic reticulum [GO:0005783];mitochondrial inner membrane [GO:0005743];mitochondrial respiratory chain complex I [GO:0005747];mitochondrion [GO:0005739]	-	FUNCTION: Accessory subunit of the mitochondrial membrane respiratory chain NADH dehydrogenase (Complex I), that is believed not to be involved in catalysis. Complex I functions in the transfer of electrons from NADH to the respiratory chain. The immediate electron acceptor for the enzyme is believed to be ubiquinone. {ECO:0000250|UniProtKB:O95169}.	Q9D6J5	Ndufb8	NADH dehydrogenase [ubiquinone] 1 beta subcomplex subunit 8, mitochondrial	NDUB8_MOUSE	10	100	1.14228	0	21875.8	-8.6561	-8.8209	-5.66602	-7.33595	-7.98893	-3.26487	-4.64424
14.1972	14.3881	13.9051	14.3227	14.035	14.7189	14.8314	14.8473	14.984	14.4406	13.1023	13.7383	13.5753	14.2847	13.8955	14.7967	15.2753	14.6074	14.4864	14.5001	8.5415	6.43523	5.66225	10.0504	6.18919	9.48904	7.81591	9.7557	8.57337	7.915	calcium import into the mitochondrion [GO:0036444];mitochondrial calcium ion homeostasis [GO:0051560];mitochondrial calcium ion transmembrane transport [GO:0006851];negative regulation of mitochondrial calcium ion concentration [GO:0051562];positive regulation of mitochondrial calcium ion concentration [GO:0051561]	calcium channel complex [GO:0034704];mitochondrial inner membrane [GO:0005743];mitochondrial intermembrane space [GO:0005758];mitochondrion [GO:0005739];uniplex complex [GO:1990246]	calcium ion binding [GO:0005509];protein heterodimerization activity [GO:0046982]	FUNCTION: Key regulator of mitochondrial calcium uniporter (MCU) required to limit calcium uptake by MCU when cytoplasmic calcium is low (PubMed:23409044, PubMed:24560927). MICU1 and MICU2 form a disulfide-linked heterodimer that stimulate and inhibit MCU activity, depending on the concentration of calcium (PubMed:24560927). MICU2 acts as a gatekeeper of MCU that senses calcium level via its EF-h…	Q8CD10	Micu2	Calcium uptake protein 2, mitochondrial	MICU2_MOUSE	8	100	0.917203	0	49475.9	-5.65567	-7.95289	-8.24282	-4.27236	-7.84584	-5.22989	-7.01551
19.0577	19.405	19.4441	19.344	19.0246	18.1609	18.4832	17.9141	18.7607	18.0273	19.4762	19.3985	19.4248	19.4697	19.3554	19.3132	19.1586	18.2919	18.8251	18.1897	10.1814	9.18833	11.0288	8.86427	9.35286	11.3739	9.00072	11.7072	11.9645	11.2277	dicarboxylic acid metabolic process [GO:0043648];excretion [GO:0007588];glyoxylate metabolic process [GO:0046487]	catalytic complex [GO:1902494];cytoplasm [GO:0005737];cytosol [GO:0005829]	carboxylic acid binding [GO:0031406];glycerate dehydrogenase activity [GO:0008465];glyoxylate reductase (NADP+) activity [GO:0030267];hydroxypyruvate reductase activity [GO:0016618];NAD binding [GO:0051287];NADP binding [GO:0050661];NADPH binding [GO:0070402];protein homodimerization activity [GO:0042803]	FUNCTION: Enzyme with hydroxy-pyruvate reductase, glyoxylate reductase and D-glycerate dehydrogenase enzymatic activities. Reduces hydroxypyruvate to D-glycerate, glyoxylate to glycolate oxidizes D-glycerate to hydroxypyruvate (By similarity). {ECO:0000250}.	Q91Z53	Grhpr	Glyoxylate reductase/hydroxypyruvate reductase	GRHPR_MOUSE	13	100	0.782113	0	35328.9	-8.8763	-10.2167	-8.41522	-10.4798	-9.67177	-6.78697	-9.4825
18.6349	18.488	18.9063	18.7488	18.3945	16.9256	17.2199	16.4473	16.8558	16.2596	18.6312	18.7619	18.9509	18.8733	18.6627	17.5381	17.512	16.8036	17.182	16.5838	9.62454	9.01617	11.8456	8.47707	8.7844	10.9206	8.9903	11.2349	12.341	10.909	'de novo' pyrimidine nucleobase biosynthetic process [GO:0006207];'de novo' UMP biosynthetic process [GO:0044205];female pregnancy [GO:0007565];lactation [GO:0007595];positive regulation of apoptotic process [GO:0043065];pyrimidine ribonucleotide biosynthetic process [GO:0009220];regulation of mitochondrial fission [GO:0090140];response to caffeine [GO:0031000];response to drug [GO:0042493];respo…	cytosol [GO:0005829];integral component of membrane [GO:0016021];mitochondrial inner membrane [GO:0005743];mitochondrion [GO:0005739];neuronal cell body [GO:0043025];nucleoplasm [GO:0005654]	dihydroorotate dehydrogenase activity [GO:0004152];FMN binding [GO:0010181];quinone binding [GO:0048038];ubiquinone binding [GO:0048039]	FUNCTION: Catalyzes the conversion of dihydroorotate to orotate with quinone as electron acceptor.	O35435	Dhodh	Dihydroorotate dehydrogenase (quinone), mitochondrial	PYRD_MOUSE	16	100	0.821179	0	42700	-9.01033	-9.47185	-7.06062	-10.2718	-9.61013	-6.00497	-8.22962
15.4751	15.3137	15.3944	15.6927	15.327	15.5302	15.1567	15.2269	15.2998	14.5707	15.1859	15.2628	15.0582	14.9516	14.801	15.253	15.0556	14.5727	14.8785	14.5951	5.71123	7.117	7.23471	10.8299	7.82652	10.1171	9.37084	9.02809	8.35941	8.47544	tRNA methylation [GO:0030488];tRNA wobble uridine modification [GO:0002098]	cytoplasm [GO:0005737];mitochondrion [GO:0005739];nucleus [GO:0005634]	GTP binding [GO:0005525];GTPase activity [GO:0003924]	FUNCTION: GTPase involved in the 5-carboxymethylaminomethyl modification (mnm(5)s(2)U34) of the wobble uridine base in mitochondrial tRNAs. {ECO:0000250}.	Q923K4	Gtpbp3	tRNA modification GTPase GTPBP3, mitochondrial	GTPB3_MOUSE	9	100	0.752996	0	52175.5	-9.76384	-8.19673	-8.15967	-4.86285	-7.50051	-5.41308	-5.78589
24.5924	24.4985	24.6551	24.7529	24.4598	23.8023	23.6028	23.3937	23.5303	22.9594	24.5264	24.6785	24.7668	24.6192	24.557	23.8326	23.8115	23.3205	23.6433	23.0849	16.2083	15.758	17.4339	15.0933	14.8907	17.4682	15.6506	17.9828	18.1637	16.7438	butyrate catabolic process [GO:0046359];fatty acid beta-oxidation using acyl-CoA dehydrogenase [GO:0033539]	centrosome [GO:0005813];mitochondrial matrix [GO:0005759];mitochondrial membrane [GO:0031966];mitochondrion [GO:0005739];nucleoplasm [GO:0005654]	acyl-CoA dehydrogenase activity [GO:0003995];butyryl-CoA dehydrogenase activity [GO:0004085];fatty-acyl-CoA binding [GO:0000062];flavin adenine dinucleotide binding [GO:0050660];identical protein binding [GO:0042802]	FUNCTION: Short-chain specific acyl-CoA dehydrogenase is one of the acyl-CoA dehydrogenases that catalyze the first step of mitochondrial fatty acid beta-oxidation, an aerobic process breaking down fatty acids into acetyl-CoA and allowing the production of energy from fats. The first step of fatty acid beta-oxidation consists in the removal of one hydrogen from C-2 and C-3 of the straight-chain f…	Q07417	Acads	Short-chain specific acyl-CoA dehydrogenase, mitochondrial	ACADS_MOUSE	29	100	0.73925	0	44889.6	-8.3841	-8.74049	-7.22112	-9.65965	-9.56913	-6.33407	-7.95223
17.0131	17.32	17.3937	17.3398	17.1873	18.0251	17.6883	17.6921	17.8787	17.5046	16.857	17.1359	17.5115	17.4514	17.2864	18.3208	17.8457	17.8892	17.8462	17.6043	12.3781	10.4767	12.2236	10.2936	7.82109	12.8686	9.68057	13.4989	12.496	11.2516	chemical synaptic transmission [GO:0007268];glutamate biosynthetic process [GO:0006537];glutamate homeostasis [GO:0090461];glutamine catabolic process [GO:0006543];protein homotetramerization [GO:0051289];regulation of respiratory gaseous exchange by nervous system process [GO:0002087];suckling behavior [GO:0001967]	cytosol [GO:0005829];mitochondrial matrix [GO:0005759];mitochondrion [GO:0005739];synapse [GO:0045202]	glutaminase activity [GO:0004359];identical protein binding [GO:0042802]	FUNCTION: Catalyzes the first reaction in the primary pathway for the renal catabolism of glutamine. Plays a role in maintaining acid-base homeostasis. Regulates the levels of the neurotransmitter glutamate, the main excitatory neurotransmitter in the brain. {ECO:0000269|PubMed:16641247, ECO:0000269|PubMed:22228304, ECO:0000269|PubMed:22373647}.	D3Z7P3	Gls	Glutaminase kidney isoform, mitochondrial	GLSK_MOUSE	24	100	0.923631	0	73963.7	-4.63499	-6.8433	-5.17002	-7.04625	-9.36623	-5.15647	-8.00775
20.1485	20.1975	20.6984	20.6226	20.526	20.0807	19.9533	19.5089	19.707	19.2438	20.6821	20.5441	20.3679	20.9887	20.8175	20.4332	20.1401	19.6065	20.1572	19.3154	10.9145	8.31391	11.8205	9.76917	8.9225	12.0706	8.38092	12.5738	11.9881	11.3142	-	mitochondrion [GO:0005739]	alpha-amino-acid esterase activity [GO:0047658]	FUNCTION: Serine hydrolase that catalyzes the hydrolytic activation of amino acid ester prodrugs of nucleoside analogs such as valacyclovir and valganciclovir. Activates valacyclovir to acyclovir. May play a role in detoxification processes. It is a specific alpha-amino acid ester hydrolase that prefers small, hydrophobic, and aromatic side chains and does not have a stringent requirement for the…	Q8R164	Bphl	Valacyclovir hydrolase	BPHL_MOUSE	17	100	0.747675	0	32850.9	-9.234	-11.8836	-8.87782	-10.8535	-11.6035	-8.01008	-11.5724
19.5751	19.6629	19.874	20.0572	19.6239	20.236	20.3508	19.8609	20.2541	19.5379	19.6264	19.7489	19.687	19.7154	19.607	20.4657	20.0191	19.8379	20.1406	19.5474	12.6383	11.5205	12.5482	10.5313	10.1522	13.6045	11.0637	14.0515	13.0704	12.1603	-	cytosol [GO:0005829];midbody [GO:0030496];mitochondrion [GO:0005739];nucleoplasm [GO:0005654];trans-Golgi network [GO:0005802]	carboxypeptidase activity [GO:0004180];manganese ion binding [GO:0030145];metalloaminopeptidase activity [GO:0070006];peptidase activity [GO:0008233]	FUNCTION: Cytolosic metallopeptidase that catalyzes the removal of unsubstituted N-terminal hydrophobic amino acids from various peptides. The presence of Zn(2+) ions is essential for the peptidase activity, and the association with other cofactors can modulate the substrate spectificity of the enzyme. For instance, in the presence of Mn(2+), it displays a specific Cys-Gly hydrolyzing activity of…	Q9CPY7	Lap3	Cytosol aminopeptidase	AMPL_MOUSE	22	100	0.869018	0	56141.3	-6.9368	-8.1424	-7.32573	-9.52595	-9.4717	-6.63148	-9.28713
22.8539	22.8757	22.6569	23.0391	22.6652	22.1531	22.1103	21.8424	21.9242	21.4243	22.7806	22.5951	22.4042	23.0328	22.5212	21.985	21.9027	21.9236	22.0131	21.3838	15.8033	15.2533	16.4581	13.4622	12.7725	16.8297	14.7669	16.7553	16.5463	15.3964	acetaldehyde metabolic process [GO:0006117];behavioral response to ethanol [GO:0048149];cellular detoxification of aldehyde [GO:0110095];ethanol catabolic process [GO:0006068];intrinsic apoptotic signaling pathway in response to oxidative stress [GO:0008631];negative regulation of apoptotic process [GO:0043066];regulation of inflammatory response [GO:0050727];regulation of reactive oxygen species…	mitochondrial matrix [GO:0005759];mitochondrion [GO:0005739]	aldehyde dehydrogenase (NAD+) activity [GO:0004029];glyceraldehyde-3-phosphate dehydrogenase (NAD+) (non-phosphorylating) activity [GO:0043878];identical protein binding [GO:0042802];NAD binding [GO:0051287];NADH binding [GO:0070404]	FUNCTION: Is capable of converting retinaldehyde to retinoic acid.	P47738	Aldh2	Aldehyde dehydrogenase, mitochondrial	ALDH2_MOUSE	28	100	0.737552	0	56537.5	-7.0506	-7.6224	-6.19872	-9.57695	-9.89274	-5.32347	-7.34343
17.7013	18.3027	18.0626	18.2095	18.1484	16.7914	16.9448	16.7272	17.3532	16.2865	19.0096	19.042	19.3107	19.378	19.0461	18.4292	18.5915	18.3443	18.3755	18.0327	8.13402	7.57307	12.0901	9.12867		11.8123	7.56749	11.3922	12.7218	9.16958	-	cytosol [GO:0005829];mitochondrion [GO:0005739]	pyridoxal phosphate binding [GO:0030170]	FUNCTION: Pyridoxal 5'-phosphate (PLP)-binding protein, which may be involved in intracellular homeostatic regulation of pyridoxal 5'-phosphate (PLP), the active form of vitamin B6. {ECO:0000255|HAMAP-Rule:MF_03225}.	Q9Z2Y8	Plpbp	Pyridoxal phosphate homeostasis protein	PLPHP_MOUSE	12	96.7	0.831688	0	30048.6	-9.56725	-10.7297	-5.97242	-9.08085		-4.97907	-9.37734
25.3428	25.5132	25.4195	25.3458	25.2576	24.0612	24.5577	23.774	24.036	23.3533	25.6209	25.4561	25.5655	25.8046	25.5846	24.3576	24.5279	23.6137	24.3047	23.352	19.6914	19.0576	21.0399	19.3805	17.0493	20.8043	19.0455	20.9132	21.4294	20.5078	acetyl-CoA metabolic process [GO:0006084];cellular response to hypoxia [GO:0071456];fatty acid beta-oxidation [GO:0006635];negative regulation of mitochondrial membrane permeability involved in apoptotic process [GO:1902109];negative regulation of mitochondrial outer membrane permeabilization involved in apoptotic signaling pathway [GO:1901029]	mitochondrial inner membrane [GO:0005743];mitochondrial matrix [GO:0005759];mitochondrion [GO:0005739]	acetyl-CoA C-acetyltransferase activity [GO:0003985];acetyl-CoA C-acyltransferase activity [GO:0003988];acetyl-CoA hydrolase activity [GO:0003986];acyl-CoA hydrolase activity [GO:0047617];myristoyl-CoA hydrolase activity [GO:0102991];palmitoyl-CoA hydrolase activity [GO:0016290]	FUNCTION: In the production of energy from fats, this is one of the enzymes that catalyzes the last step of the mitochondrial beta-oxidation pathway, an aerobic process breaking down fatty acids into acetyl-CoA. Using free coenzyme A/CoA, catalyzes the thiolytic cleavage of medium- to long-chain unbranched 3-oxoacyl-CoAs into acetyl-CoA and a fatty acyl-CoA shortened by two carbon atoms. Also cat…	Q8BWT1	Acaa2	3-ketoacyl-CoA thiolase, mitochondrial	THIM_MOUSE	37	100	0.789448	0	41829.9	-5.65139	-6.45559	-4.37953	-5.96535	-8.20833	-3.25687	-5.51223
17.0501	16.6138	17.1724	17.5636	16.8316	16.2976	16.0668	15.7934	16.5498	15.9285	17.7666	17.6383	17.4983	17.6486	17.0348	17.6989	17.3103	16.7788	17.1581	16.5485	9.25706	8.52116	11.249	9.81357	8.11356	11.8262	9.5492	10.7988	11.5122	9.72393	glycerophospholipid biosynthetic process [GO:0046474]	mitochondrion [GO:0005739]	-	-	Q91WM2	Hdhd5	Haloacid dehalogenase-like hydrolase domain-containing 5	HDHD5_MOUSE	13	100	0.804691	0	46306.3	-7.79301	-8.09266	-5.92332	-7.75005	-8.71806	-4.47137	-6.51762
19.9886	20.1543	20.0774	20.0366	20.1241	19.6566	19.911	19.2821	19.4985	18.8373	20.1328	20.3475	19.9919	20.3176	19.7583	19.9104	19.8087	19.4033	19.3692	18.8852	11.2585	11.8321	12.0611	10.7971	10.576	12.6441	12.3367	13.3631	12.8221	11.8081	negative regulation of fat cell differentiation [GO:0045599]	mitochondrion [GO:0005739];peroxisome [GO:0005777]	13-prostaglandin reductase activity [GO:0036132];15-oxoprostaglandin 13-oxidase activity [GO:0047522];zinc ion binding [GO:0008270]	FUNCTION: Functions as 15-oxo-prostaglandin 13-reductase and acts on 15-keto-PGE1, 15-keto-PGE2, 15-keto-PGE1-alpha and 15-keto-PGE2-alpha with highest efficiency towards 15-keto-PGE2-alpha. Overexpression represses transcriptional activity of PPARG and inhibits adipocyte differentiation. {ECO:0000269|PubMed:23821743}.	Q8BGC4	Ptgr3	Prostaglandin reductase-3	PTGR3_MOUSE	14	100	0.740979	0	40528.8	-8.73009	-8.3222	-8.01622	-9.23955	-9.54814	-7.01248	-7.57433
14.3745	14.9959	14.712	14.3901	14.9436	14.8162	15.1049	14.1807	14.9689	14.1367	14.642	13.8312	14.6279	14.6028	14.4934	14.9059	14.9426	14.1548	14.6055	13.8788	5.80454		2.93829	8.20007	3.57588	7.67849	3.21512	8.0283	7.00028	6.15071	-	integral component of membrane [GO:0016021];mitochondrion [GO:0005739]	protein serine/threonine kinase activity [GO:0004674]	FUNCTION: The function of this protein is not yet clear. It is not known if it has protein kinase activity and what type of substrate it would phosphorylate (Ser, Thr or Tyr).	Q80V03	Adck5	Uncharacterized aarF domain-containing protein kinase 5	ADCK5_MOUSE	15	96.7	0.756746	0	66654.4	-8.56993		-11.7737	-6.19006	-11.3677	-7.13773	-11.8898
17.9775	18.4016	18.3728	18.8882	18.3201	17.5036	17.4179	16.9989	17.8359	16.6648	18.7625	18.7825	18.2636	19.0216	18.7821	18.1202	18.267	17.0528	18.0457	16.0726	4.07242	7.89297	6.77009	10.6696	5.89781	9.5594	8.06209	7.58811	7.84139	8.6613	-	cytosol [GO:0005829];mitochondrion [GO:0005739];nuclear body [GO:0016604]	-	FUNCTION: Acts as a mitochondrial iron-sulfur (Fe-S) cluster assembly factor that facilitates (Fe-S) cluster insertion into a subset of mitochondrial proteins. Probably acts together with NFU1. {ECO:0000250|UniProtKB:P39724, ECO:0000250|UniProtKB:Q53S33}.	Q8CEI1	Bola3	BolA-like protein 3	BOLA3_MOUSE	4	100	0.8089	0	12228.2	-13.9051	-10.5087	-11.6027	-8.21866	-12.4223	-7.94423	-9.35583
18.1349	18.0803	17.9586	17.9406	17.7712	17.382	17.6845	16.8707	17.4178	16.7616	17.8666	18.1415	18.6142	18.9285	18.4123	18.0443	17.8918	16.7039	17.3665	16.8521	10.3798	9.60536	11.9002	9.21267	8.79274	11.7484	9.67648	11.9153	12.1927	10.7649	ATP biosynthetic process [GO:0006754];dGTP metabolic process [GO:0046070];mitochondrial ATP synthesis coupled electron transport [GO:0042775];negative regulation of neuron projection development [GO:0010977];nucleobase-containing compound metabolic process [GO:0006139];protein phosphorylation [GO:0006468];purine deoxyribonucleoside metabolic process [GO:0046122]	cytoplasm [GO:0005737];cytosol [GO:0005829];mitochondrion [GO:0005739]	ATP binding [GO:0005524];deoxyadenosine kinase activity [GO:0004136];deoxyguanosine kinase activity [GO:0004138];deoxynucleoside kinase activity [GO:0019136]	FUNCTION: Phosphorylates deoxyguanosine and deoxyadenosine in the mitochondrial matrix, with the highest efficiency for deoxyguanosine (PubMed:10455141). In non-replicating cells, where cytosolic dNTP synthesis is down-regulated, mtDNA synthesis depends solely on DGUOK and TK2. Phosphorylates certain nucleoside analogs (PubMed:10455141). Widely used as target of antiviral and chemotherapeutic age…	Q9QX60	Dguok	Deoxyguanosine kinase, mitochondrial	DGUOK_MOUSE	4	100	0.789817	0	32280.9	-7.75509	-8.47496	-6.05842	-8.72795	-8.97848	-5.63358	-8.00804
12.3756	12.7877	13.0193	12.8632	13.3295	13.5548	13.2652	12.9571	13.0033	12.5474	12.27	13.159	12.7331	13.1019	12.5113	12.9669	12.6885	13.0038	13.3182	12.5952	8.99632	8.30531	8.01446	9.91167	3.16084	9.58381	7.20314	10.0458	9.4791	8.45995	regulation of mitochondrial translation [GO:0070129];regulation of respiratory system process [GO:0044065];ribosome biogenesis [GO:0042254]	mitochondrial inner membrane [GO:0005743];mitochondrial matrix [GO:0005759];mitochondrial ribosome [GO:0005761];mitochondrion [GO:0005739]	GTP binding [GO:0005525];GTPase activity [GO:0003924];magnesium ion binding [GO:0000287]	-	A2AFK4	Mtg2	Mitochondrial ribosome-associated GTPase 2	A2AFK4_MOUSE	9	100	0.795417	0	44003.3	-3.37926	-4.48241	-5.00481	-2.95155	-10.1687	-3.97101	-6.06208
22.1831	22.4242	22.1604	22.4039	22.3018	20.3039	20.6547	19.9507	21.0709	19.7964	22.9992	22.9602	23.3971	23.5928	23.355	21.9934	22.4351	22.1052	22.2499	21.6676	13.7523	12.943	15.0641	13.1822	11.4586	16.1403	12.2267	13.942	15.4826	14.979	mitochondrial electron transport, cytochrome c to oxygen [GO:0006123]	mitochondrial inner membrane [GO:0005743];mitochondrial respiratory chain complex IV [GO:0005751];mitochondrion [GO:0005739];myelin sheath [GO:0043209]	cytochrome-c oxidase activity [GO:0004129];metal ion binding [GO:0046872]	FUNCTION: Component of the cytochrome c oxidase, the last enzyme in the mitochondrial electron transport chain which drives oxidative phosphorylation. The respiratory chain contains 3 multisubunit complexes succinate dehydrogenase (complex II, CII), ubiquinol-cytochrome c oxidoreductase (cytochrome b-c1 complex, complex III, CIII) and cytochrome c oxidase (complex IV, CIV), that cooperate to tran…	P12787	Cox5a	Cytochrome c oxidase subunit 5A, mitochondrial	COX5A_MOUSE	12	100	0.923201	0	16101.5	-8.43079	-9.48119	-7.09622	-9.22175	-10.8432	-4.16357	-8.42803
23.0381	23.7782	24.1609	23.9909	23.9472	23.1473	22.1946	22.9536	22.9856	22.4703	23.9159	23.668	23.8041	24.0307	23.4828	22.8265	22.6682	22.4442	22.7148	22.1827	14.5613	14.3547	16.1349	16.1298	11.98	16.3419	14.1811	16.8201	16.7518	15.4321	succinate metabolic process [GO:0006105];succinyl-CoA metabolic process [GO:0006104];tricarboxylic acid cycle [GO:0006099]	mitochondrial inner membrane [GO:0005743];mitochondrion [GO:0005739];protein-containing complex [GO:0032991];succinate-CoA ligase complex (ADP-forming) [GO:0009361];succinate-CoA ligase complex (GDP-forming) [GO:0045244]	GDP binding [GO:0019003];protein-containing complex binding [GO:0044877];succinate-CoA ligase (ADP-forming) activity [GO:0004775];succinate-CoA ligase (GDP-forming) activity [GO:0004776]	FUNCTION: Succinyl-CoA synthetase functions in the citric acid cycle (TCA), coupling the hydrolysis of succinyl-CoA to the synthesis of either ATP or GTP and thus represents the only step of substrate-level phosphorylation in the TCA. The alpha subunit of the enzyme binds the substrates coenzyme A and phosphate, while succinate binding and specificity for either ATP or GTP is provided by differen…	Q9WUM5	Suclg1	Succinate--CoA ligase [ADP/GDP-forming] subunit alpha, mitochondrial	SUCA_MOUSE	14	100	0.744733	0	36154.8	-8.47679	-9.42349	-8.02592	-7.86115	-11.9672	-6.80547	-8.01353
12.1929	12.7013	13.0196	12.9882	13.082	13.1279	13.279	12.2384	13.2206	12.431	11.7927	12.6159	12.8853	12.4888	12.5955	12.8809	13.1064	12.3579	12.7576	12.4046	2.68614	4.88688	5.09306	9.33857	3.1143	7.32075	6.43144	6.61422	5.66665	5.44764	mitochondrion organization [GO:0007005];positive regulation of mitophagy [GO:1901526];protein retention in Golgi apparatus [GO:0045053];protein targeting to vacuole [GO:0006623]	extrinsic component of membrane [GO:0019898]	-	-	B1ART2	Vps13d	Vacuolar protein sorting 13D	B1ART2_MOUSE	65	100	0.757076	0	490969	-9.50674	-7.81444	-7.92651	-3.64966	-9.96772	-5.80717	-6.84758
17.3416	17.368	17.5148	17.6143	17.2713	16.4305	16.5802	16.2884	16.5474	16.022	17.4645	17.7402	17.6826	17.6473	17.4968	16.5213	16.6794	16.1574	16.6732	15.8052	10.382	9.6983	11.7977	11.3393	6.78904	11.9568	9.61399	11.3679	12.666	10.7013	ATP biosynthetic process [GO:0006754];lactate catabolic process [GO:1903457]	mitochondrial inner membrane [GO:0005743];mitochondrion [GO:0005739]	D-lactate dehydrogenase (cytochrome) activity [GO:0004458];D-lactate dehydrogenase activity [GO:0008720];FAD binding [GO:0071949];flavin adenine dinucleotide binding [GO:0050660]	FUNCTION: Involved in D-lactate, but not L-lactate catabolic process. {ECO:0000250|UniProtKB:Q86WU2}.	Q7TNG8	Ldhd	Probable D-lactate dehydrogenase, mitochondrial	LDHD_MOUSE	14	100	0.725051	0	51847.9	-6.9596	-7.66972	-5.71702	-6.27506	-10.4823	-4.47367	-6.96623
25.0456	25.1713	25.0363	25.3581	25.3384	23.1204	23.7065	22.8328	23.6691	23.1221	26.4305	26.2552	26.1806	26.4827	26.3062	25.3909	25.3666	24.8597	25.1063	24.5179	21.4127	21.9683	21.4646	19.0926	15.4159	18.5088	22.1167	21.349	21.9879	21.655	ATP biosynthetic process [GO:0006754];ATP metabolic process [GO:0046034];ATP synthesis coupled proton transport [GO:0015986];cellular response to cAMP [GO:0071320];cellular response to cytokine stimulus [GO:0071345];mitochondrial ATP synthesis coupled proton transport [GO:0042776]	cell surface [GO:0009986];mitochondrial proton-transporting ATP synthase complex [GO:0005753];mitochondrial proton-transporting ATP synthase complex, coupling factor F(o) [GO:0000276];mitochondrial proton-transporting ATP synthase, stator stalk [GO:0000274];mitochondrion [GO:0005739];myelin sheath [GO:0043209];plasma membrane [GO:0005886];proton-transporting ATP synthase complex, catalytic core F…	estradiol binding [GO:1903924];protein-containing complex binding [GO:0044877];proton-transporting ATP synthase activity, rotational mechanism [GO:0046933]	FUNCTION: Mitochondrial membrane ATP synthase (F(1)F(0) ATP synthase or Complex V) produces ATP from ADP in the presence of a proton gradient across the membrane which is generated by electron transport complexes of the respiratory chain. F-type ATPases consist of two structural domains, F(1) - containing the extramembraneous catalytic core and F(0) - containing the membrane proton channel, linke…	Q9DB20	Atp5po	ATP synthase subunit O, mitochondrial	ATPO_MOUSE	31	100	0.999207	0	23363.5	-3.63289	-3.203	-3.57162	-6.26555	-9.92253	-4.61158	-1.58984
16.1303	15.84	16.1096	16.0491	15.7358	16.3876	16.4058	15.9163	16.3404	15.7335	16.0997	15.7447	16.3884	16.0448	16.1633	15.5698	16.321	15.8597	16.4042	15.7271	7.35509	9.55056	8.71718	12.8532	5.76852	11.1825	9.15003	10.9286	10.8173	8.42606	glomerular filtration [GO:0003094];protein processing [GO:0016485]	cytosol [GO:0005829];mitochondrion [GO:0005739]	aminopeptidase activity [GO:0004177];manganese ion binding [GO:0030145];metalloaminopeptidase activity [GO:0070006];peptidase activity [GO:0008233];protein homodimerization activity [GO:0042803]	FUNCTION: Catalyzes the removal of a penultimate prolyl residue from the N-termini of peptides, such as Leu-Pro-Ala. Also shows low activity towards peptides with Ala or Ser at the P1 position. Promotes TNFRSF1B-mediated phosphorylation of MAPK8/JNK1 and MAPK9/JNK2, suggesting a function as an adapter protein for TNFRSF1B;the effect is independent of XPNPEP3 peptidase activity. May inhibit apopto…	B7ZMP1	Xpnpep3	Xaa-Pro aminopeptidase 3	XPP3_MOUSE	10	100	0.757642	0	56677.2	-8.77519	-6.28946	-7.39239	-3.19596	-9.9673	-5.20507	-7.25579
16.4271	18.2665	16.3239	18.0437	17.6155	17.3999	18.0404	17.2793	17.5375	17.2293	18.405	18.558	16.1771	16.8041	17.1379	17.6973	18.2557	17.1998	16.8081	17.3921	12.9988	11.0243	13.5959	10.2557	6.70123	12.0797	9.45521	13.9695	13.4857	11.843	positive regulation of protein processing [GO:0010954];protein import into mitochondrial matrix [GO:0030150]	integral component of mitochondrial inner membrane [GO:0031305];mitochondrial inner membrane [GO:0005743];mitochondrion [GO:0005739];nucleoplasm [GO:0005654];TIM23 mitochondrial import inner membrane translocase complex [GO:0005744]	enzyme binding [GO:0019899];protein transmembrane transporter activity [GO:0008320]	FUNCTION: Essential component of the TIM23 complex, a complex that mediates the translocation of transit peptide-containing proteins across the mitochondrial inner membrane.	Q9Z0V8	Timm17a	Mitochondrial import inner membrane translocase subunit Tim17-A	TI17A_MOUSE	2	100	0.827086	0.000501253	18111.6	-3.42829	-7.24219	-2.72792	-7.78805	-10.9143	-5.32017	-8.58521
14.5289	14.1522	15.146	14.4889	14.2364	14.8667	15.1452	14.4925	15.1156	14.3218	13.6455	13.7248	14.3399	14.2571	14.0238	14.7662	14.9595	14.2008	14.894	14.2111	5.3531	2.73849	5.37626	9.22697	4.86304	7.88905	5.17751	7.74118	6.79717	6.20125	mitochondrial tRNA 3'-trailer cleavage, endonucleolytic [GO:0072684]	mitochondrial nucleoid [GO:0042645];mitochondrion [GO:0005739];nucleoplasm [GO:0005654];nucleus [GO:0005634]	3'-tRNA processing endoribonuclease activity [GO:0042781];metal ion binding [GO:0046872];tRNA-specific ribonuclease activity [GO:0004549]	FUNCTION: Zinc phosphodiesterase, which displays mitochondrial tRNA 3'-processing endonuclease activity. Involved in tRNA maturation, by removing a 3'-trailer from precursor tRNA. Associates with mitochondrial DNA complexes at the nucleoids to initiate RNA processing and ribosome assembly. {ECO:0000250|UniProtKB:Q9BQ52}.	Q80Y81	Elac2	Zinc phosphodiesterase ELAC protein 2	RNZ2_MOUSE	21	100	0.866675	0	92719.3	-9.17577	-11.4137	-9.76971	-5.26196	-9.37339	-6.97767	-9.96772
20.0053	20.1581	20.1465	20.33	20.035	18.7597	18.8768	18.4748	18.4524	18.0946	20.0663	19.9569	20.3772	20.2848	20.1948	18.9193	18.5422	18.0986	18.4972	17.9124	11.2298	10.3598	12.2041	9.98627	9.21492	11.9651	10.3744	11.6638	13.0338	12.1905	2-oxoglutarate metabolic process [GO:0006103];biosynthetic process [GO:0009058];cellular amino acid metabolic process [GO:0006520];kynurenine metabolic process [GO:0070189];L-kynurenine catabolic process [GO:0097053]	cytoplasm [GO:0005737];mitochondrion [GO:0005739]	cysteine-S-conjugate beta-lyase activity [GO:0047804];kynurenine-glyoxylate transaminase activity [GO:0047315];kynurenine-oxoglutarate transaminase activity [GO:0016212];protein homodimerization activity [GO:0042803];pyridoxal phosphate binding [GO:0030170]	FUNCTION: Catalyzes the irreversible transamination of the L-tryptophan metabolite L-kynurenine to form kynurenic acid (KA), an intermediate in the tryptophan catabolic pathway which is also a broad spectrum antagonist of the three ionotropic excitatory amino acid receptors among others (PubMed:19029248). May catalyze the beta-elimination of S-conjugates and Se-conjugates of L-(seleno)cysteine, r…	Q71RI9	Kyat3	Kynurenine--oxoglutarate transaminase 3	KAT3_MOUSE	13	100	0.800687	0	51126.2	-8.77549	-9.79829	-7.94232	-10.3438	-10.8201	-6.79457	-8.50242
20.4963	20.888	20.8251	20.8092	20.718	19.1113	19.2531	19.2799	19.3985	18.6655	20.4048	20.7646	20.4889	20.3697	20.6287	19.1607	19.383	18.4018	18.9049	18.4794	10.2505	9.0444	11.4366	11.5354	6.08443	10.696	9.01412	11.3414	11.8372	11.6548	mitochondrial respiratory chain complex I assembly [GO:0032981]	mitochondrial inner membrane [GO:0005743];mitochondrion [GO:0005739];nucleus [GO:0005634]	-	FUNCTION: Essential factor for the assembly of mitochondrial NADH:ubiquinone oxidoreductase complex (complex I). {ECO:0000250}.	Q9JKL4	Ndufaf3	NADH dehydrogenase [ubiquinone] 1 alpha subcomplex assembly factor 3	NDUF3_MOUSE	6	100	0.800947	0	20733.7	-10.2458	-11.8436	-9.38842	-9.27385	-14.6336	-8.41527	-10.239
12.1529	14.2328	12.8574	12.2977	13.4364	13.7594	14.0245	13.8526	14.3735	14.692	15.2025	15.903	14.6787	15.1173	17.16	16.88	16.4062	16.2824	16.4717	16.9082	8.9304	7.55014	8.65124	9.77137	7.41118	10.605	9.44309	9.7361	8.85097	9.84032	bleb assembly [GO:0032060];cell redox homeostasis [GO:0045454];cellular oxidant detoxification [GO:0098869];glycerophospholipid catabolic process [GO:0046475];hydrogen peroxide catabolic process [GO:0042744];positive regulation of mRNA splicing, via spliceosome [GO:0048026];response to oxidative stress [GO:0006979];response to reactive oxygen species [GO:0000302]	cytoplasm [GO:0005737];cytosol [GO:0005829];lysosome [GO:0005764];mitochondrion [GO:0005739];nucleus [GO:0005634];perinuclear region of cytoplasm [GO:0048471]	1-acylglycerophosphocholine O-acyltransferase activity [GO:0047184];calcium-independent phospholipase A2 activity [GO:0047499];glutathione peroxidase activity [GO:0004602];identical protein binding [GO:0042802];peroxidase activity [GO:0004601];peroxiredoxin activity [GO:0051920];phospholipase A2 activity (consuming 1,2-dipalmitoylphosphatidylcholine) [GO:0102567];phospholipase A2 activity [GO:000…	FUNCTION: Thiol-specific peroxidase that catalyzes the reduction of hydrogen peroxide and organic hydroperoxides to water and alcohols, respectively (By similarity). Can reduce H(2)O(2) and short chain organic, fatty acid, and phospholipid hydroperoxides (By similarity). Has phospholipase activity (PubMed:26830860). Can either reduce the oxidized sn-2 fatty acyl group of phospholipids (peroxidase…	O08709	Prdx6	Peroxiredoxin-6	PRDX6_MOUSE	14	100	1.34821	0	24870.6	-3.22247	-6.68269	-4.20613	-2.52636	-6.02524	-3.15437	-4.58143
24.5511	24.3239	24.2301	24.8645	24.6383	23.6276	23.7629	23.2737	23.5342	22.9852	24.2739	24.4355	24.646	24.565	24.0398	23.5503	23.3311	23.1662	23.3936	23.032	15.567	14.595	17.0214	14.5986	14.825	16.5104	14.6566	17.3851	17.2946	16.9113	-	mitochondrion [GO:0005739]	-	-	Q9D172	Gatd3	Glutamine amidotransferase-like class 1 domain-containing protein 3, mitochondrial	GAL3A_MOUSE	17	100	0.73436	0	28090.4	-8.98409	-9.72889	-7.20862	-10.266	-9.81334	-7.11717	-9.10633
13.7048	13.8935	14.3322	14.219	14.235	14.2605	14.0599	14.2392	13.9038	13.7192	14.282	14.7072	14.5816	14.3357	14.5506	14.9542	15.2006	14.6627	14.4917	14.7041	6.17066	6.96731	7.14072	11.861	1.76852	9.52913	6.81766	7.96796	8.57915	7.14485	mitochondrial tRNA 5'-end processing [GO:0097745];tRNA 5'-leader removal [GO:0001682]	mitochondrial nucleoid [GO:0042645];mitochondrial ribonuclease P complex [GO:0030678];mitochondrion [GO:0005739];nucleoplasm [GO:0005654]	metal ion binding [GO:0046872];ribonuclease P activity [GO:0004526]	FUNCTION: Catalytic ribonuclease component of mitochondrial ribonuclease P, a complex composed of TRMT10C/MRPP1, HSD17B10/MRPP2 and PRORP, which cleaves tRNA molecules in their 5'-ends. The presence of TRMT10C/MRPP1, HSD17B10/MRPP2 is required to catalyze tRNA molecules in their 5'-ends. {ECO:0000250|UniProtKB:O15091}.	Q8JZY4	Prorp	Mitochondrial ribonuclease P catalytic subunit	MRPP3_MOUSE	20	100	0.802967	0	66856.6	-7.53411	-6.92622	-7.19146	-2.35805	-12.4665	-4.73139	-7.24226
14.3194	14.807	14.4509	15.2908	15.0878	14.2313	14.1495	13.9698	14.6235	14.5144	14.7995	14.9208	14.9123	14.5491	14.5226	15.1763	14.7976	14.7005	14.9936	14.4679			5.27494	8.06377		8.1266		7.948	7.60669		folate import into mitochondrion [GO:1904947];mitochondrial FAD transmembrane transport [GO:1990548]	integral component of membrane [GO:0016021];mitochondrial inner membrane [GO:0005743];mitochondrion [GO:0005739]	FAD transmembrane transporter activity [GO:0015230];folic acid transmembrane transporter activity [GO:0008517]	FUNCTION: Transports folate across the inner membranes of mitochondria (PubMed:15140890, PubMed:29666258). Can also transport FAD across the mitochondrial inner membrane (By similarity). {ECO:0000250|UniProtKB:Q9H2D1, ECO:0000269|PubMed:15140890, ECO:0000269|PubMed:29666258}.	Q8BMG8	Slc25a32	Mitochondrial folate transporter/carrier	MFTC_MOUSE	4	83.3	0.616875	0	35048.7			-9.17593	-7.22706		-6.10473
16.1544	16.5421	16.3633	16.3681	16.2452	17.8963	17.7497	17.4165	17.6432	17.3241	16.2459	16.2706	16.4288	19.0297	16.2497	18.1638	18.0364	17.3937	17.9056	17.1534	10.8721	8.96056	9.65015	8.23707	5.97798	11.9795	6.6473	12.5031	10.023	8.64728	cell redox homeostasis [GO:0045454];cellular response to oxidative stress [GO:0034599];glutathione metabolic process [GO:0006749];spermatogenesis [GO:0007283]	cytosol [GO:0005829];external side of plasma membrane [GO:0009897];mitochondrion [GO:0005739]	flavin adenine dinucleotide binding [GO:0050660];glutathione binding [GO:0043295];glutathione-disulfide reductase (NADPH) activity [GO:0004362];identical protein binding [GO:0042802];NADP binding [GO:0050661]	FUNCTION: Maintains high levels of reduced glutathione in the cytosol.	P47791	Gsr	Glutathione reductase, mitochondrial	GSHR_MOUSE	15	100	1.09802	0	53662.7	-5.2823	-7.58156	-6.71312	-8.13105	-10.2672	-5.91677	-11.1024
17.3932	17.0151	17.3122	16.9992	16.9529	16.3709	16.5994	16.0229	16.5751	15.9939	17.4351	17.1123	18.0792	18.0658	17.4193	17.1864	16.8707	16.0724	16.7676	15.9686	6.252	6.9044	7.27798	4.41138	6.89092	7.02673	7.7823	7.59426	7.54483	7.87169	heme metabolic process [GO:0042168]	cytoplasm [GO:0005737];cytosol [GO:0005829];mitochondrion [GO:0005739]	heme binding [GO:0020037]	FUNCTION: May bind free porphyrinogens that may be present in the cell and thus facilitate removal of these potentially toxic compound. Binds with a high affinity to one molecule of heme or porphyrins. It binds metalloporphyrins, free porphyrins and N-methylprotoporphyrin with similar affinities. {ECO:0000269|PubMed:12413491, ECO:0000269|PubMed:16905545}.	Q9R257	Hebp1	Heme-binding protein 1	HEBP1_MOUSE	4	100	0.784402	0	21066.8	-11.1412	-10.1107	-10.0342	-12.5878	-10.062	-9.34419	-8.81712
25.2871	25.411	25.2555	25.6668	25.2624	24.3775	24.7226	24.3952	24.6041	23.8944	25.3447	25.452	25.3357	25.7835	25.4103	24.7335	24.9103	24.322	24.7352	23.9734	18.5431	17.7859	19.7152	18.2225	16.498	19.5039	17.7675	20.2394	20.3337	18.9968	cardiac muscle cell differentiation [GO:0055007];carnitine biosynthetic process [GO:0045329];carnitine metabolic process [GO:0009437];carnitine metabolic process, CoA-linked [GO:0019254];fatty acid beta-oxidation [GO:0006635];fatty acid beta-oxidation using acyl-CoA dehydrogenase [GO:0033539];glycogen biosynthetic process [GO:0005978];heart development [GO:0007507];liver development [GO:0001889];…	axon [GO:0030424];mitochondrial matrix [GO:0005759];mitochondrial membrane [GO:0031966];mitochondrion [GO:0005739]	acyl-CoA dehydrogenase activity [GO:0003995];fatty-acyl-CoA binding [GO:0000062];flavin adenine dinucleotide binding [GO:0050660];identical protein binding [GO:0042802];isomerase activity [GO:0016853];medium-chain-acyl-CoA dehydrogenase activity [GO:0070991]	FUNCTION: Medium-chain specific acyl-CoA dehydrogenase is one of the acyl-CoA dehydrogenases that catalyze the first step of mitochondrial fatty acid beta-oxidation, an aerobic process breaking down fatty acids into acetyl-CoA and allowing the production of energy from fats (PubMed:16121256). The first step of fatty acid beta-oxidation consists in the removal of one hydrogen from C-2 and C-3 of t…	P45952	Acadm	Medium-chain specific acyl-CoA dehydrogenase, mitochondrial	ACADM_MOUSE	36	100	0.732024	0	46481.2	-6.74399	-7.62509	-5.54022	-7.44435	-8.76444	-4.87357	-6.95513
16.3648	16.5513	16.3842	16.5826	16.4705	15.3793	15.014	15.164	15.1084	14.9258	16.5113	16.5479	16.3644	16.6012	16.4878	15.1822	15.3305	14.929	15.2763	14.307	7.85396	6.74897	9.92665	5.57125	7.33204	8.8214	6.64533	9.8657	9.85267	8.31465	glycine betaine biosynthetic process from choline [GO:0019285]	cytosol [GO:0005829];mitochondrion [GO:0005739];nucleus [GO:0005634]	betaine-aldehyde dehydrogenase activity [GO:0008802];glyceraldehyde-3-phosphate dehydrogenase (NAD+) (non-phosphorylating) activity [GO:0043878];identical protein binding [GO:0042802];L-aminoadipate-semialdehyde dehydrogenase activity [GO:0004043]	FUNCTION: Multifunctional enzyme mediating important protective effects. Metabolizes betaine aldehyde to betaine, an important cellular osmolyte and methyl donor. Protects cells from oxidative stress by metabolizing a number of lipid peroxidation-derived aldehydes. Involved in lysine catabolism (By similarity). {ECO:0000250}.	Q9DBF1	Aldh7a1	Alpha-aminoadipic semialdehyde dehydrogenase	AL7A1_MOUSE	11	100	0.772811	0	58861.5	-8.51081	-9.80235	-6.45753	-11.0114	-9.13848	-6.55793	-8.36869
14.9828	14.6475	14.3932	14.502	14.5241	14.4716	14.7798	14.2078	14.6858	13.9811	13.9477	14.6188	14.4581	14.6645	14.3623	14.7046	14.5225	13.972	14.6662	14.1751	8.36303	6.24945	5.11232	9.28167	5.95175	9.45053	6.2018	9.13116	8.48599	7.75503	calcium import into the mitochondrion [GO:0036444];calcium ion import [GO:0070509];mitochondrial calcium ion homeostasis [GO:0051560];mitochondrial calcium ion transmembrane transport [GO:0006851];positive regulation of mitochondrial calcium ion concentration [GO:0051561];protein homooligomerization [GO:0051260];regulation of cellular hyperosmotic salinity response [GO:1900069]	calcium channel complex [GO:0034704];integral component of mitochondrial membrane [GO:0032592];mitochondrial inner membrane [GO:0005743];mitochondrial intermembrane space [GO:0005758];mitochondrion [GO:0005739];uniplex complex [GO:1990246]	calcium ion binding [GO:0005509];identical protein binding [GO:0042802];protein heterodimerization activity [GO:0046982]	FUNCTION: Key regulator of mitochondrial calcium uniporter (MCU) that senses calcium level via its EF-hand domains (PubMed:24560927). MICU1 and MICU2 form a disulfide-linked heterodimer that stimulates and inhibits MCU activity, depending on the concentration of calcium (PubMed:24560927). MICU1 acts both as an activator or inhibitor of mitochondrial calcium uptake (By similarity). Acts as a gatek…	Q8VCX5	Micu1	Calcium uptake protein 1, mitochondrial	MICU1_MOUSE	8	100	0.782069	0	54353.1	-6.61974	-8.39808	-9.28085	-5.22035	-8.57237	-5.02109	-8.57803
18.1353	18.5084	18.4919	18.7177	18.3557	17.6012	17.5034	17.2162	17.326	16.7503	18.2807	18.5388	18.3385	18.5176	18.4882	17.6821	17.6625	17.0912	17.4528	16.4659	11.0035	10.2335	12.5373	10.2524	8.72321	12.0546	10.2255	12.5207	12.7675	11.2403	cysteinyl-tRNA aminoacylation [GO:0006423]	cytoplasm [GO:0005737];mitochondrial matrix [GO:0005759]	ATP binding [GO:0005524];cysteine-tRNA ligase activity [GO:0004817];metal ion binding [GO:0046872]	-	Q8BYM8	Cars2	Probable cysteine--tRNA ligase, mitochondrial	SYCM_MOUSE	19	100	0.731725	0	61271.6	-7.1318	-8.2749	-5.95453	-8.46536	-9.63251	-5.54657	-7.2779
24.727	24.9935	24.9763	25.0937	24.8826	24.2365	24.0537	23.8622	24.1801	23.5937	25.0317	25.0251	25.0247	25.4821	25.1818	24.2001	24.3862	23.9986	24.2563	23.3536	18.1215	18.0883	19.597	16.9081	16.5807	19.004	17.6886	20.0406	19.9461	18.664	2-oxoglutarate metabolic process [GO:0006103];aspartate biosynthetic process [GO:0006532];aspartate catabolic process [GO:0006533];aspartate metabolic process [GO:0006531];cellular amino acid metabolic process [GO:0006520];dicarboxylic acid metabolic process [GO:0043648];fatty acid transport [GO:0015908];female pregnancy [GO:0007565];glutamate catabolic process to 2-oxoglutarate [GO:0019551];glut…	cell surface [GO:0009986];mitochondrial inner membrane [GO:0005743];mitochondrial matrix [GO:0005759];mitochondrion [GO:0005739];myelin sheath [GO:0043209];perikaryon [GO:0043204];plasma membrane [GO:0005886];protein-containing complex [GO:0032991];sarcolemma [GO:0042383];T-tubule [GO:0030315]	amino acid binding [GO:0016597];carboxylic acid binding [GO:0031406];enzyme binding [GO:0019899];identical protein binding [GO:0042802];kynurenine-oxoglutarate transaminase activity [GO:0016212];L-aspartate:2-oxoglutarate aminotransferase activity [GO:0004069];phospholipid binding [GO:0005543];pyridoxal phosphate binding [GO:0030170]	FUNCTION: Catalyzes the irreversible transamination of the L-tryptophan metabolite L-kynurenine to form kynurenic acid (KA). As a member of the malate-aspartate shuttle, it has a key role in the intracellular NAD(H) redox balance. Is important for metabolite exchange between mitochondria and cytosol, and for amino acid metabolism. Facilitates cellular uptake of long-chain free fatty acids. {ECO:0…	P05202	Got2	Aspartate aminotransferase, mitochondrial	AATM_MOUSE	45	100	0.778327	0	47411.4	-6.6055	-6.90519	-5.37922	-8.18566	-8.30194	-5.23247	-6.36514
19.4268	19.4813	19.3841	19.5756	19.2034	18.4864	18.9172	18.2978	18.6695	17.8784	19.1547	19.2619	19.1885	19.4103	19.135	18.6799	18.8888	17.8823	18.309	17.8742	12.0679	10.8277	11.8227	9.21717	9.14754	12.1448	10.3836	12.5812	12.3546	11.6657	bile acid biosynthetic process [GO:0006699];bile acid metabolic process [GO:0008206];fatty acid metabolic process [GO:0006631];isoprenoid catabolic process [GO:0008300]	cytoplasm [GO:0005737];intracellular membrane-bounded organelle [GO:0043231];mitochondrion [GO:0005739];peroxisome [GO:0005777];plasma membrane [GO:0005886]	alpha-methylacyl-CoA racemase activity [GO:0008111];CoA-transferase activity [GO:0008410];signaling receptor binding [GO:0005102]	FUNCTION: Catalyzes the interconversion of (R)- and (S)-stereoisomers of alpha-methyl-branched-chain fatty acyl-CoA esters (By similarity). Acts only on coenzyme A thioesters, not on free fatty acids, and accepts as substrates a wide range of alpha-methylacyl-CoAs, including pristanoyl-CoA, trihydroxycoprostanoyl-CoA (an intermediate in bile acid synthesis), and arylpropionic acids like the anti-…	O09174	Amacr	Alpha-methylacyl-CoA racemase	AMACR_MOUSE	14	100	0.744575	0	41704	-7.3589	-8.65359	-7.56132	-10.3585	-10.0559	-6.34157	-8.53364
21.2697	21.3188	21.4686	21.6147	21.3458	20.4451	20.7093	20.0319	20.2784	19.6763	21.6855	21.6341	21.7047	21.933	21.5153	20.8256	20.57	20.164	20.4285	19.7868	12.0237	11.6431	13.9854	12.0604	11.7202	14.0063	12.064	14.1028	14.1233	13.1329	-	mitochondrial matrix [GO:0005759];mitochondrion [GO:0005739]	ATP binding [GO:0005524];propionyl-CoA carboxylase activity [GO:0004658]	FUNCTION: This is one of the 2 subunits of the biotin-dependent propionyl-CoA carboxylase (PCC), a mitochondrial enzyme involved in the catabolism of odd chain fatty acids, branched-chain amino acids isoleucine, threonine, methionine, and valine and other metabolites. Propionyl-CoA carboxylase catalyzes the carboxylation of propionyl-CoA/propanoyl-CoA to D-methylmalonyl-CoA/(S)-methylmalonyl-CoA …	Q99MN9	Pccb	Propionyl-CoA carboxylase beta chain, mitochondrial	PCCB_MOUSE	25	100	0.756839	0	58409	-9.246	-9.67569	-7.48313	-9.55435	-9.62563	-6.43877	-8.64533
16.7635	16.906	17.4071	17.1428	16.7049	17.2017	16.938	16.3426	16.6626	15.8227	17.0476	17.3928	17.4047	17.9069	17.2724	17.3059	16.8083	15.9165	17.4323	15.8765	9.38683	9.12966	10.1333	7.14531		9.44316		10.7961		10.2028	mitochondrial translational elongation [GO:0070125];regulation of mitochondrial translation [GO:0070129];translational elongation [GO:0006414]	mitochondrial matrix [GO:0005759];mitochondrion [GO:0005739];nucleoplasm [GO:0005654]	translation elongation factor activity [GO:0003746]	FUNCTION: Associates with the EF-Tu.GDP complex and induces the exchange of GDP to GTP. It remains bound to the aminoacyl-tRNA.EF-Tu.GTP complex up to the GTP hydrolysis stage on the ribosome. {ECO:0000255|HAMAP-Rule:MF_03135}.	Q9CZR8	Tsfm	Elongation factor Ts, mitochondrial	EFTS_MOUSE	10	90	0.679215	0	35334.4	-7.37664	-7.77637	-7.27372	-9.99751		-7.75856
24.1065	24.0233	24.0715	24.2527	24.1152	22.5076	22.6219	22.2432	22.7185	22.0735	24.5996	24.5058	24.4391	24.4765	24.364	23.0204	23.3847	22.1541	23.3551	22.1639	14.1665	12.6356	16.6095	15.8652	12.559	16.1972	13.5624	15.9562	16.5871	15.4522	mitochondrial ATP synthesis coupled electron transport [GO:0042775];mitochondrial respiratory chain complex I assembly [GO:0032981];response to oxidative stress [GO:0006979]	cytosol [GO:0005829];mitochondrial respiratory chain complex I [GO:0005747];mitochondrion [GO:0005739]	-	FUNCTION: Accessory subunit of the mitochondrial membrane respiratory chain NADH dehydrogenase (Complex I), that is believed not to be involved in catalysis. Complex I functions in the transfer of electrons from NADH to the respiratory chain. The immediate electron acceptor for the enzyme is believed to be ubiquinone. {ECO:0000250|UniProtKB:Q9UI09}.	Q7TMF3	Ndufa12	NADH dehydrogenase [ubiquinone] 1 alpha subcomplex subunit 12	NDUAC_MOUSE	18	100	0.868565	0	17086.4	-9.93999	-11.3877	-7.46192	-8.38755	-11.5562	-6.31037	-9.05953
20.4543	20.3291	20.5329	20.6019	20.388	22.0165	21.9496	21.4053	21.9722	21.2587	20.4961	20.5706	20.3917	20.7464	20.3822	22.0335	21.7822	21.3918	21.814	21.3	16.6436	15.6166	14.9727	14.0941	12.4607	17.151	14.1911	17.7578	15.4423	15.1409	aging [GO:0007568];cellular protein-containing complex assembly [GO:0034622];cellular response to oxidative stress [GO:0034599];chaperone-mediated protein complex assembly [GO:0051131];mitochondrion organization [GO:0007005];oxidation-dependent protein catabolic process [GO:0070407];protein quality control for misfolded or incompletely synthesized proteins [GO:0006515];proteolysis [GO:0006508];pr…	cytosol [GO:0005829];mitochondrial matrix [GO:0005759];mitochondrial nucleoid [GO:0042645];mitochondrion [GO:0005739];nucleoplasm [GO:0005654]	ADP binding [GO:0043531];ATP binding [GO:0005524];ATP-dependent peptidase activity [GO:0004176];DNA polymerase binding [GO:0070182];G-quadruplex DNA binding [GO:0051880];identical protein binding [GO:0042802];mitochondrial promoter sequence-specific DNA binding [GO:0001018];sequence-specific DNA binding [GO:0043565];serine-type endopeptidase activity [GO:0004252];single-stranded DNA binding [GO:0…	FUNCTION: ATP-dependent serine protease that mediates the selective degradation of misfolded, unassembled or oxidatively damaged polypeptides as well as certain short-lived regulatory proteins in the mitochondrial matrix. May also have a chaperone function in the assembly of inner membrane protein complexes. Participates in the regulation of mitochondrial gene expression and in the maintenance of…	Q8CGK3	Lonp1	Lon protease homolog, mitochondrial	LONM_MOUSE	55	100	1.03885	0	105843	-3.81069	-4.71249	-5.56012	-6.50786	-7.92734	-4.86547	-7.75853
21.2048	21.2974	21.6427	21.7329	21.2242	20.3883	20.409	19.9979	20.0767	19.8637	21.6035	21.7752	21.9397	21.9782	21.4439	20.8443	20.515	20.0371	20.4063	19.9118	11.4964	11.0669	13.1569	11.4579	11.4232	13.0926	11.2143	13.2871	13.8821	13.0184	branched-chain amino acid biosynthetic process [GO:0009082];branched-chain amino acid catabolic process [GO:0009083];branched-chain amino acid metabolic process [GO:0009081];cellular response to leukemia inhibitory factor [GO:1990830];isoleucine catabolic process [GO:0006550];isoleucine metabolic process [GO:0006549];leucine biosynthetic process [GO:0009098];leucine metabolic process [GO:0006551]…	cytoplasm [GO:0005737];mitochondrion [GO:0005739];nucleus [GO:0005634]	branched-chain-amino-acid transaminase activity [GO:0004084];L-isoleucine transaminase activity [GO:0052656];L-leucine transaminase activity [GO:0052654];L-leucine:2-oxoglutarate aminotransferase activity [GO:0050048];L-valine transaminase activity [GO:0052655]	FUNCTION: Catalyzes the first reaction in the catabolism of the essential branched chain amino acids leucine, isoleucine, and valine. May also function as a transporter of branched chain alpha-keto acids.	O35855	Bcat2	Branched-chain-amino-acid aminotransferase, mitochondrial	BCAT2_MOUSE	22	100	0.773973	0	44127.4	-9.70839	-10.2305	-8.48572	-10.2751	-9.80104	-7.29567	-9.19473
23.9653	24.3709	23.5925	24.3531	24.3655	22.2311	22.775	21.7858	22.6877	22.3485	25.0382	24.4131	25.3835	25.5626	25.3279	24.6824	24.4365	23.8972	24.429	23.8952	15.1014	14.8534	18.3283	14.8246	15.2836	17.7595	15.4217	16.7533	18.4748	15.8524	ATP metabolic process [GO:0046034];ATP synthesis coupled proton transport [GO:0015986];mitochondrial ATP synthesis coupled proton transport [GO:0042776]	mitochondrial inner membrane [GO:0005743];mitochondrial proton-transporting ATP synthase complex [GO:0005753];mitochondrial proton-transporting ATP synthase complex, coupling factor F(o) [GO:0000276];mitochondrion [GO:0005739]	P-type proton-exporting transporter activity [GO:0008553]	FUNCTION: Mitochondrial membrane ATP synthase (F(1)F(0) ATP synthase or Complex V) produces ATP from ADP in the presence of a proton gradient across the membrane which is generated by electron transport complexes of the respiratory chain. F-type ATPases consist of two structural domains, F(1) - containing the extramembraneous catalytic core, and F(0) - containing the membrane proton channel, link…	Q9CPQ8	Atp5mg	ATP synthase subunit g, mitochondrial	ATP5L_MOUSE	12	100	0.983306	0	11424.5	-8.86389	-9.5175	-5.26422	-9.52856	-9.08193	-4.47157	-7.35334
13.3562	13.2908	12.9578	13.3083	13.5719	13.9739	14.1019	13.4627	14.6591	14.1321	13.1687	13.0484	13.775	13.086	12.6032	14.6612	14.8469	14.6315	14.9023	14.5863	4.46796	4.06042		9.67747	3.72272	8.4136	6.81591	6.48889	5.84421	5.71763	tRNA pseudouridine synthesis [GO:0031119]	intracellular membrane-bounded organelle [GO:0043231];mitochondrion [GO:0005739]	pseudouridine synthase activity [GO:0009982];RNA binding [GO:0003723]	-	A2ADA5	Pusl1	tRNA pseudouridine synthase-like 1	PUSL1_MOUSE	5	96.7	0.944459	0	31992.6	-8.88822	-9.2304		-3.63085	-9.8492	-5.56032	-7.28601
25.2231	25.4161	25.1829	25.5043	25.1628	23.6844	24.0364	23.4616	24.0591	23.4565	25.4202	25.4089	25.6588	25.5971	25.3052	24.6507	24.571	24.2408	24.0781	23.9206	17.2904	16.4495	18.4585	16.5308	15.9287	18.5531	16.6474	18.1372	18.9677	18.2092	ATP synthesis coupled proton transport [GO:0015986];mitochondrial ATP synthesis coupled proton transport [GO:0042776]	mitochondrial inner membrane [GO:0005743];mitochondrial proton-transporting ATP synthase complex [GO:0005753];mitochondrial proton-transporting ATP synthase complex, coupling factor F(o) [GO:0000276];mitochondrion [GO:0005739];myelin sheath [GO:0043209];nucleoplasm [GO:0005654]	protein-containing complex binding [GO:0044877];proton-transporting ATP synthase activity, rotational mechanism [GO:0046933]	FUNCTION: Mitochondrial membrane ATP synthase (F(1)F(0) ATP synthase or Complex V) produces ATP from ADP in the presence of a proton gradient across the membrane which is generated by electron transport complexes of the respiratory chain. F-type ATPases consist of two structural domains, F(1) - containing the extramembraneous catalytic core, and F(0) - containing the membrane proton channel, link…	Q9CQQ7	Atp5pb	ATP synthase F(0) complex subunit B1, mitochondrial	AT5F1_MOUSE	24	100	0.779107	0	28948.8	-7.93269	-8.96659	-6.72432	-8.97355	-9.23414	-5.13127	-7.38903
14.6397	15.2823	14.5429	14.7919	14.8278	14.3945	14.7542	13.9988	14.2818	13.9452	14.9613	15.1015	15.0542	15.2879	15.2224	15.5374	15.01	14.1808	15.0656	13.3468	7.04924	5.11237	7.15074	7.66623	6.12608	8.735	5.85558	8.45977	7.89795	7.9888	transmembrane transport [GO:0055085]	integral component of membrane [GO:0016021];mitochondrial inner membrane [GO:0005743];mitochondrion [GO:0005739]	-	-	Q8BGP6	Slc25a40	Probable mitochondrial glutathione transporter SLC25A40	S2540_MOUSE	4	100	0.824696	0	37963.5	-7.59044	-10.17	-7.39213	-7.1257	-8.70175	-5.65953	-8.89865
17.1567	17.6276	17.6949	17.2942	17.5745	17.0296	17.3586	16.8897	16.9231	16.5647	16.919	17.3196	17.9726	17.2163	17.4369	17.3281	17.26	17.1892	17.2973	16.4821	9.04801	9.15437	10.19	12.8724	6.06315	11.1111	9.6285	11.3846	10.8615	10.1707	aspartate transmembrane transport [GO:0015810];L-glutamate transmembrane transport [GO:0015813];malate-aspartate shuttle [GO:0043490]	integral component of membrane [GO:0016021];mitochondrial inner membrane [GO:0005743];mitochondrion [GO:0005739]	L-aspartate transmembrane transporter activity [GO:0015183];L-glutamate transmembrane transporter activity [GO:0005313];symporter activity [GO:0015293];transmembrane transporter activity [GO:0022857]	FUNCTION: Involved in the transport of glutamate across the inner mitochondrial membrane. Glutamate is cotransported with H(+) (By similarity). {ECO:0000250}.	Q9D6M3	Slc25a22	Mitochondrial glutamate carrier 1	GHC1_MOUSE	6	100	0.744907	0	34670.4	-8.10867	-8.47325	-7.50482	-4.42185	-11.5114	-5.91847	-7.73012
18.5611	18.8511	19.0251	18.9111	18.8046	17.4965	17.5349	16.9635	17.754	16.5985	20.3641	20.2514	19.6421	19.9413	20.4499	18.9941	18.9932	18.5836	18.8037	18.0587	11.6391	11.4913	14.5249	12.8433	10.6442	14.1897	12.3789	13.116	14.6886	12.5926	glutathione metabolic process [GO:0006749];lipid metabolic process [GO:0006629];positive regulation of transcription, DNA-templated [GO:0045893];prostaglandin biosynthetic process [GO:0001516];secretion [GO:0046903]	cytosol [GO:0005829];Golgi membrane [GO:0000139];integral component of membrane [GO:0016021];mitochondrion [GO:0005739];nucleus [GO:0005634]	12-hydroxyheptadecatrienoic acid synthase activity [GO:0036134];DNA binding [GO:0003677];glutathione binding [GO:0043295];heme binding [GO:0020037];lyase activity [GO:0016829];prostaglandin-E synthase activity [GO:0050220]	FUNCTION: Isomerase that catalyzes the conversion of PGH2 into the more stable prostaglandin E2 (PGE2) (in vitro). The biological function and the GSH-dependent property of PTGES2 is still under debate (By similarity). In vivo, PTGES2 could form a complex with GSH and heme and would not participate in PGE2 synthesis but would catalyze the degradation of prostaglandin E2 H2 (PGH2) to 12(S)-hydroxy…	Q8BWM0	Ptges2	Prostaglandin E synthase 2	PGES2_MOUSE	23	100	0.832208	0	43323.8	-6.92199	-7.35979	-4.50012	-6.06785	-8.16043	-3.30678	-5.15604
19.7455	20.0792	19.9546	20.09	19.9453	19.7873	19.5136	19.5127	19.5717	19.1006	19.7091	19.8043	19.732	20.0065	19.6608	19.7516	19.3389	19.0825	19.4138	18.8799	13.6731	12.6255	13.7123	12.126	10.9833	14.3555	12.4259	14.6525	14.2545	13.2387	mitochondrial translational elongation [GO:0070125]	mitochondrion [GO:0005739]	GTP binding [GO:0005525];GTPase activity [GO:0003924];translation elongation factor activity [GO:0003746]	FUNCTION: Mitochondrial GTPase that catalyzes the GTP-dependent ribosomal translocation step during translation elongation. During this step, the ribosome changes from the pre-translocational (PRE) to the post-translocational (POST) state as the newly formed A-site-bound peptidyl-tRNA and P-site-bound deacylated tRNA move to the P and E sites, respectively. Catalyzes the coordinated movement of t…	Q8K0D5	Gfm1	Elongation factor G, mitochondrial	EFGM_MOUSE	30	100	0.736377	0	83549.5	-6.0724	-7.45369	-6.24222	-7.96405	-8.96204	-5.43177	-7.08773
20.9224	20.8298	21.3268	21.5102	21.2182	21.4958	21.5277	20.822	21.7468	21.0135	21.0846	21.3313	20.7081	21.2648	21.179	21.8152	21.7156	21.2399	21.4559	20.6964	19.4219	18.5862	18.5991	15.9355	15.1257	19.9528	17.6398	19.7729	19.1202	16.9785	acyl-CoA metabolic process [GO:0006637];fatty acid metabolic process [GO:0006631];long-chain fatty acid metabolic process [GO:0001676];response to hypoxia [GO:0001666];very long-chain fatty acid catabolic process [GO:0042760];very long-chain fatty acid metabolic process [GO:0000038]	mitochondrial matrix [GO:0005759];mitochondrion [GO:0005739]	acyl-CoA hydrolase activity [GO:0047617];carboxylic ester hydrolase activity [GO:0052689];myristoyl-CoA hydrolase activity [GO:0102991];palmitoyl-CoA hydrolase activity [GO:0016290]	FUNCTION: Catalyzes the hydrolysis of acyl-CoAs into free fatty acids and coenzyme A (CoASH), regulating their respective intracellular levels (PubMed:25114170). Displays higher activity toward long chain acyl CoAs (C14-C20) (PubMed:25114170). The enzyme is involved in enhancing the hepatic fatty acid oxidation in mitochondria (PubMed:25114170). {ECO:0000269|PubMed:25114170}.	Q9QYR9	Acot2	Acyl-coenzyme A thioesterase 2, mitochondrial	ACOT2_MOUSE	13	100	0.792905	0	49657	-1.50049	-2.24359	-2.72762	-5.57475	-6.09253	-1.54297	-3.88793
16.4692	16.3506	15.8363	16.1821	16.1212	17.4092	17.5713	16.7555	17.7101	16.9675	17.026	16.7234	16.2586	15.9539	16.5739	17.9163	18.0343	17.8782	18.0284	17.3688	9.49508	13.3638	9.74555	12.276	11.325	12.8573	12.9193	12.149	12.4346	11.5898	dephosphorylation [GO:0016311];necroptotic process [GO:0070266];negative regulation of cold-induced thermogenesis [GO:0120163]	integral component of membrane [GO:0016021];mitochondrial outer membrane [GO:0005741];mitochondrion [GO:0005739]	GTPase activator activity [GO:0005096];phosphatase activity [GO:0016791];protein serine phosphatase activity [GO:0106306];protein serine/threonine phosphatase activity [GO:0004722];protein threonine phosphatase activity [GO:0106307];protein-containing complex binding [GO:0044877]	FUNCTION: Displays phosphatase activity for serine/threonine residues, and, dephosphorylates and activates MAP3K5 kinase. Has apparently no phosphoglycerate mutase activity. May be regulator of mitochondrial dynamics. Substrate for a KEAP1-dependent ubiquitin ligase complex. Contributes to the repression of NFE2L2-dependent gene expression (By similarity). Acts as a central mediator for programme…	Q8BX10	Pgam5	Serine/threonine-protein phosphatase PGAM5, mitochondrial	PGAM5_MOUSE	19	100	1.03454	0	31994.3	-6.9741	-2.98679	-6.09072	-3.90616	-4.79624	-4.55187	-4.65203
17.554	17.9759	17.6291	17.5623	17.3305	16.8359	16.9482	16.8438	17.3745	16.5746	17.8801	18.3566	18.3435	19.1114	18.0301	18.4091	17.738	17.687	18.4913	17.4195	13.3571	12.9086	13.3975	11.7551	11.5066	14.4526	12.8293	13.6807	14.3909	13.2876	fatty acid biosynthetic process [GO:0006633];fatty acid metabolic process [GO:0006631]	cytosol [GO:0005829];mitochondrion [GO:0005739];nucleus [GO:0005634]	nuclear receptor binding [GO:0016922];signaling receptor binding [GO:0005102];trans-2-enoyl-CoA reductase (NADPH) activity [GO:0019166]	FUNCTION: Catalyzes the NADPH-dependent reduction of trans-2-enoyl thioesters in mitochondrial fatty acid synthesis (fatty acid synthesis type II). Fatty acid chain elongation in mitochondria uses acyl carrier protein (ACP) as an acyl group carrier, but the enzyme accepts both ACP and CoA thioesters as substrates in vitro. Displays a preference for medium-chain over short- and long-chain substrat…	Q9DCS3	Mecr	Enoyl-[acyl-carrier-protein] reductase, mitochondrial	MECR_MOUSE	12	100	0.797291	0	40342.7	-4.19689	-5.06729	-4.23153	-5.80725	-5.82393	-2.38327	-4.11893
18.8288	19.0512	18.9301	19.372	18.8276	19.785	19.8942	19.1911	19.4591	19.1062	18.8617	18.9179	19.0422	19.3142	18.7777	19.9967	19.5646	19.224	19.2779	19.0541	11.3514	10.3961	11.2823	10.4809	9.8047	12.5829	10.6376	13.1594	11.6867	10.9606	acyl-CoA metabolic process [GO:0006637]	mitochondrial matrix [GO:0005759];mitochondrion [GO:0005739]	acetyl-CoA hydrolase activity [GO:0003986];acyl-CoA hydrolase activity [GO:0047617];carboxylic ester hydrolase activity [GO:0052689]	FUNCTION: Acyl-CoA thioesterases are a group of enzymes that catalyze the hydrolysis of acyl-CoAs to the free fatty acid and coenzyme A (CoASH), providing the potential to regulate intracellular levels of acyl-CoAs, free fatty acids and CoASH. Active on long chain acyl-CoAs.	Q9R0X4	Acot9	Acyl-coenzyme A thioesterase 9, mitochondrial	ACOT9_MOUSE	23	100	0.896743	0	50560.5	-7.47739	-8.65509	-7.64772	-8.89115	-9.02292	-7.20207	-9.25663
18.6184	18.9755	18.8383	19.0349	18.7499	17.2421	17.4116	16.4899	17.2359	16.335	18.8404	19.6964	20.0894	20.0625	19.7251	18.3603	18.6198	17.7126	18.4963	17.9479	8.97931	9.67454	10.8307	9.58447	6.45035	9.89975	9.87186	9.8988	11.3608	10.1949	L-methylmalonyl-CoA metabolic process [GO:0046491]	mitochondrion [GO:0005739]	metal ion binding [GO:0046872];methylmalonyl-CoA epimerase activity [GO:0004493]	FUNCTION: Methylmalonyl-CoA epimerase involved in propionyl-CoA metabolism. {ECO:0000250|UniProtKB:Q96PE7}.	Q9D1I5	Mcee	Methylmalonyl-CoA epimerase, mitochondrial	MCEE_MOUSE	7	100	1.06712	0	19017	-9.63907	-9.30098	-8.00752	-9.45045	-12.2996	-7.34237	-7.53977
17.8735	17.7341	18.3782	18.1379	17.9079	17.5996	17.4166	17.0912	17.3309	16.9289	17.8957	18.2388	18.0785	18.3481	17.7953	17.5349	17.2754	17.1655	17.031	16.4553	11.1225	9.2597	11.7919	9.90717	8.24561	11.957	8.80978	12.215	12.36	10.687	proton-transporting ATP synthase complex assembly [GO:0043461]	cytosol [GO:0005829];mitochondrion [GO:0005739];nuclear speck [GO:0016607]	-	FUNCTION: May play a role in the assembly of the F1 component of the mitochondrial ATP synthase (ATPase). {ECO:0000250}.	Q91YY4	Atpaf2	ATP synthase mitochondrial F1 complex assembly factor 2	ATPF2_MOUSE	12	100	0.739639	0	33289	-6.75099	-8.47442	-6.58622	-8.23076	-9.66231	-5.64257	-8.60684
19.9311	20.0351	20.1164	19.9474	19.9291	18.7623	18.7128	18.3017	18.7588	18.1789	19.9237	19.968	19.9469	20.1122	19.6456	18.9412	19.0582	18.7739	18.7534	18.2686	14.532	13.3957	15.5817	14.1301	11.5878	15.1431	13.6204	15.3165	15.7699	15.0601	cellular response to nutrient [GO:0031670];cellular response to reactive oxygen species [GO:0034614];glucose homeostasis [GO:0042593];glucose metabolic process [GO:0006006];insulin receptor signaling pathway [GO:0008286];intrinsic apoptotic signaling pathway by p53 class mediator [GO:0072332];peptidyl-serine phosphorylation [GO:0018105];protein phosphorylation [GO:0006468];regulation of acetyl-Co…	cytosol [GO:0005829];mitochondrial pyruvate dehydrogenase complex [GO:0005967];mitochondrion [GO:0005739];nucleoplasm [GO:0005654];pyruvate dehydrogenase complex [GO:0045254]	ATP binding [GO:0005524];identical protein binding [GO:0042802];protein homodimerization activity [GO:0042803];protein serine/threonine kinase activity [GO:0004674];protein-containing complex binding [GO:0044877];pyruvate dehydrogenase (acetyl-transferring) kinase activity [GO:0004740]	FUNCTION: Kinase that plays a key role in the regulation of glucose and fatty acid metabolism and homeostasis via phosphorylation of the pyruvate dehydrogenase subunits PDHA1 and PDHA2. This inhibits pyruvate dehydrogenase activity, and thereby regulates metabolite flux through the tricarboxylic acid cycle, down-regulates aerobic respiration and inhibits the formation of acetyl-coenzyme A from py…	Q9JK42	Pdk2	[Pyruvate dehydrogenase (acetyl-transferring)] kinase isozyme 2, mitochondrial	PDK2_MOUSE	12	100	0.748906	0	46040.6	-5.39909	-6.6394	-4.53462	-5.81736	-8.34134	-3.61917	-5.09244
23.7223	23.767	23.9374	23.9835	23.8753	22.4855	22.439	22.1102	22.1674	21.799	24.1092	24.1615	23.8994	24.2581	24.1371	22.5593	22.6314	22.1611	22.3616	21.6079	15.0772	14.6334	16.8977	14.7759	14.763	16.4146	15.1043	16.1892	17.2847	16.8096	branched-chain amino acid catabolic process [GO:0009083];fatty acid beta-oxidation using acyl-CoA dehydrogenase [GO:0033539];leucine catabolic process [GO:0006552]	mitochondrial matrix [GO:0005759];mitochondrial membrane [GO:0031966];mitochondrion [GO:0005739];nucleoplasm [GO:0005654]	butyryl-CoA dehydrogenase activity [GO:0004085];flavin adenine dinucleotide binding [GO:0050660];identical protein binding [GO:0042802];isovaleryl-CoA dehydrogenase activity [GO:0008470]	FUNCTION: Catalyzes the conversion of isovaleryl-CoA/3-methylbutanoyl-CoA to 3-methylbut-2-enoyl-CoA as an intermediate step in the leucine (Leu) catabolic pathway. To a lesser extent, is also able to catalyze the oxidation of other saturated short-chain acyl-CoA thioesters as pentanoyl-CoA, hexenoyl-CoA and butenoyl-CoA. {ECO:0000250|UniProtKB:P26440}.	Q9JHI5	Ivd	Isovaleryl-CoA dehydrogenase, mitochondrial	IVD_MOUSE	15	100	0.833473	0	46325.4	-8.64509	-9.13359	-7.03962	-9.20766	-9.11233	-6.07088	-7.33474
21.514	21.6713	21.8387	22.0349	21.5279	21.0973	20.9659	20.7666	21.0262	20.7603	22.0148	21.7263	22.2996	22.2199	21.5994	21.5315	21.2674	21.3021	21.5335	21.0648	12.6753	11.7245	13.6615	12.0116	12.4614	14.1136	11.9443	14.1441	14.1563	13.8291	branched-chain amino acid catabolic process [GO:0009083];valine catabolic process [GO:0006574]	mitochondrion [GO:0005739]	3-hydroxyisobutyrate dehydrogenase activity [GO:0008442];NAD binding [GO:0051287];NADP binding [GO:0050661];oxidoreductase activity, acting on the CH-OH group of donors, NAD or NADP as acceptor [GO:0016616]	-	Q99L13	Hibadh	3-hydroxyisobutyrate dehydrogenase, mitochondrial	3HIDH_MOUSE	10	100	0.763168	0	35439.9	-8.83869	-9.94679	-8.17713	-10.0234	-9.06654	-6.98367	-9.02163
19.4838	19.6379	20.0177	20.0031	19.7006	19.6686	19.4689	19.303	19.3529	18.8878	19.6748	19.7636	20.0613	19.955	19.5201	19.644	19.5777	19.1403	19.5032	18.8869	12.3696	11.7533	12.6506	11.2277	10.4175	13.0766	11.2686	13.8286	13.5572	12.2964	cell redox homeostasis [GO:0045454];heart development [GO:0007507];hemopoiesis [GO:0030097];response to oxygen radical [GO:0000305]	axon [GO:0030424];cytoplasm [GO:0005737];cytosol [GO:0005829];dendrite [GO:0030425];intracellular membrane-bounded organelle [GO:0043231];mitochondrion [GO:0005739];neuronal cell body [GO:0043025]	flavin adenine dinucleotide binding [GO:0050660];protein homodimerization activity [GO:0042803];protein-containing complex binding [GO:0044877];thioredoxin-disulfide reductase activity [GO:0004791]	FUNCTION: Involved in the control of reactive oxygen species levels and the regulation of mitochondrial redox homeostasis (By similarity). Maintains thioredoxin in a reduced state. May play a role in redox-regulated cell signaling (By similarity). {ECO:0000250|UniProtKB:Q9NNW7, ECO:0000250|UniProtKB:Q9Z0J5}.;FUNCTION: Maintains thioredoxin in a reduced state. Implicated in the defenses against ox…	Q9JLT4	Txnrd2	Thioredoxin reductase 2, mitochondrial	TRXR2_MOUSE	19	100	0.740312	0	56602.8	-7.11419	-7.8846	-7.36702	-8.77545	-9.28314	-6.59197	-8.20033
24.2039	24.7557	24.3931	24.6928	24.6323	22.2394	22.8231	21.9356	22.9922	22.1883	26.0787	25.8939	26.0023	25.9909	26.0592	25.3253	25.1548	24.5499	24.9252	24.5766	15.7616	15.8899	19.3104	15.3195	15.9729	18.4612	16.2543	17.2821	19.0731	16.7552	ATP metabolic process [GO:0046034];mitochondrial ATP synthesis coupled proton transport [GO:0042776]	mitochondrial proton-transporting ATP synthase complex [GO:0005753];mitochondrial proton-transporting ATP synthase complex, coupling factor F(o) [GO:0000276];mitochondrion [GO:0005739]	protein-containing complex binding [GO:0044877];proton-transporting ATP synthase activity, rotational mechanism [GO:0046933]	FUNCTION: Mitochondrial membrane ATP synthase (F(1)F(0) ATP synthase or Complex V) produces ATP from ADP in the presence of a proton gradient across the membrane which is generated by electron transport complexes of the respiratory chain. F-type ATPases consist of two structural domains, F(1) - containing the extramembraneous catalytic core, and F(0) - containing the membrane proton channel, link…	Q06185	Atp5me	ATP synthase subunit e, mitochondrial	ATP5I_MOUSE	11	100	1.00539	0	8235.6	-8.44229	-8.86579	-5.08262	-9.37336	-8.65944	-3.77817	-6.56883
14.1973	14.3017	14.3601	14.5397	14.315	15.0025	14.8175	14.4852	14.7424	14.356	14.0304	14.1826	14.3332	14.5083	14.4165	15.0401	14.8131	14.1069	14.8295	14.2759	3.1931			6.58015		7.03101	4.62751	4.88458	6.65125	6.78396	cellular response to dsRNA [GO:0071359];cellular response to interferon-alpha [GO:0035457];cellular response to interferon-gamma [GO:0071346];mitochondrial mRNA catabolic process [GO:0000958];mRNA processing [GO:0006397];negative regulation of cell death [GO:0060548];negative regulation of oxidative phosphorylation [GO:0090324];nuclear-transcribed mRNA catabolic process, deadenylation-dependent d…	mitochondrial matrix [GO:0005759];mitochondrion [GO:0005739]	3'-5'-exoribonuclease activity [GO:0000175];exonuclease activity [GO:0004527];metal ion binding [GO:0046872];poly(A)-specific ribonuclease activity [GO:0004535]	FUNCTION: Enzyme that cleaves 2',5'-phosphodiester bond linking adenosines of the 5'-triphosphorylated oligoadenylates, triphosphorylated oligoadenylates referred as 2-5A modulates the 2-5A system. Degrades triphosphorylated 2-5A to produce AMP and ATP. Also cleaves 3',5'-phosphodiester bond of oligoadenylates. Plays a role as a negative regulator of the 2-5A system that is one of the major pathw…	Q3TIU4	Pde12	2',5'-phosphodiesterase 12	PDE12_MOUSE	10	90	0.735985	0	67513.7	-11.0042			-7.95957		-7.97152	-10.19
23.4504	23.504	23.6173	23.781	23.4716	22.6647	23.0666	22.3134	22.8432	22.0292	23.6658	23.5636	23.6629	23.83	23.4563	22.8154	22.7949	22.2722	22.6125	21.9798	16.7245	16.2185	17.4386	14.8137	14.659	17.3063	15.6193	17.8291	17.8067	16.8271	carnitine metabolic process [GO:0009437];fatty acid beta-oxidation [GO:0006635];in utero embryonic development [GO:0001701];long-chain fatty acid metabolic process [GO:0001676];positive regulation of cold-induced thermogenesis [GO:0120162]	mitochondrial inner membrane [GO:0005743];mitochondrion [GO:0005739];nucleolus [GO:0005730];nucleoplasm [GO:0005654]	acyltransferase activity [GO:0016746];carnitine O-octanoyltransferase activity [GO:0008458];carnitine O-palmitoyltransferase activity [GO:0004095]	FUNCTION: Involved in the intramitochondrial synthesis of acylcarnitines from accumulated acyl-CoA metabolites. Reconverts acylcarnitines back into the respective acyl-CoA esters that can then undergo beta-oxidation, an essential step for the mitochondrial uptake of long-chain fatty acids and their subsequent beta-oxidation in the mitochondrion. Active with medium (C8-C12) and long-chain (C14-C18…	P52825	Cpt2	Carnitine O-palmitoyltransferase 2, mitochondrial	CPT2_MOUSE	34	100	0.734363	0	73980.5	-6.7259	-7.28549	-6.17863	-8.96735	-8.81264	-5.35837	-7.44733
18.4405	18.2081	18.2372	18.0646	18.111	17.7305	18.8388	17.4354	17.7493	17.6635	18.4618	18.2358	18.2188	18.0668	18.1658	17.994	18.9994	17.2088	17.4279	17.6309	10.3774	10.3511	11.2741	10.0599	9.22898	12.2924	10.0156	12.7976	11.5562	10.1562	camera-type eye development [GO:0043010];gluconeogenesis [GO:0006094];glycerol catabolic process [GO:0019563];glycerol-3-phosphate metabolic process [GO:0006072];multicellular organism growth [GO:0035264];NADH metabolic process [GO:0006734]	glycerol-3-phosphate dehydrogenase complex [GO:0009331];mitochondrial inner membrane [GO:0005743];mitochondrion [GO:0005739]	calcium ion binding [GO:0005509];glycerol-3-phosphate dehydrogenase [NAD+] activity [GO:0004367];sn-glycerol-3-phosphate:ubiquinone-8 oxidoreductase activity [GO:0052591]	FUNCTION: Calcium-responsive mitochondrial glycerol-3-phosphate dehydrogenase which seems to be a key component of the pancreatic beta-cell glucose-sensing device. {ECO:0000250|UniProtKB:P43304}.	Q64521	Gpd2	Glycerol-3-phosphate dehydrogenase, mitochondrial	GPDM_MOUSE	40	100	0.868923	0	80953.7	-8.0631	-7.857	-6.96303	-8.00475	-8.88204	-5.43808	-8.82319
15.7123	15.6785	15.8194	15.9467	15.9486	15.7444	15.7036	15.3795	15.5082	15.0495	16.0574	15.726	15.564	15.9822	15.3794	15.6527	15.4368	15.0335	15.3858	14.6229	6.57093	5.876	6.03371	8.50107		8.30385		9.56379	7.86439	5.65307	asparaginyl-tRNA aminoacylation [GO:0006421]	cytosol [GO:0005829];mitochondrial matrix [GO:0005759];mitochondrion [GO:0005739];nucleoplasm [GO:0005654]	asparagine-tRNA ligase activity [GO:0004816];ATP binding [GO:0005524];nucleic acid binding [GO:0003676]	-	Q8BGV0	Nars2	Probable asparagine--tRNA ligase, mitochondrial	SYNM_MOUSE	11	93.3	0.679032	0	53961.8	-9.14134	-9.80252	-9.78566	-7.44566		-7.44057
26.1112	26.2224	26.2316	26.2511	26.0894	25.523	25.5686	25.0155	25.444	24.986	26.3061	26.3447	26.3544	26.4489	26.2064	25.5466	25.6352	25.255	25.5408	24.9685	20.0516	19.7319	20.46	18.5732	18.1645	20.8072	19.3989	20.8052	21.0765	20.3875	citrate metabolic process [GO:0006101];isocitrate metabolic process [GO:0006102];liver development [GO:0001889];response to isolation stress [GO:0035900];tricarboxylic acid cycle [GO:0006099]	cytosol [GO:0005829];mitochondrion [GO:0005739];myelin sheath [GO:0043209]	3 iron, 4 sulfur cluster binding [GO:0051538];4 iron, 4 sulfur cluster binding [GO:0051539];aconitate hydratase activity [GO:0003994];citrate dehydratase activity [GO:0047780];iron ion binding [GO:0005506]	FUNCTION: Catalyzes the isomerization of citrate to isocitrate via cis-aconitate. {ECO:0000250|UniProtKB:P16276}.	Q99KI0	Aco2	Aconitate hydratase, mitochondrial	ACON_MOUSE	79	100	0.724964	0	85463.5	-6.05959	-6.4905	-5.77152	-7.67795	-7.92493	-4.71587	-6.16973
18.6691	18.9345	18.9803	18.9842	19.0031	18.0663	18.339	17.9449	18.0378	17.4137	18.6444	19.1528	18.9338	19.0381	18.782	18.2074	18.0973	17.5516	17.8642	17.5278	9.98816	7.7807	11.8002	9.09347	8.7858	11.3298	7.35888	11.9219	11.992	10.3341	mitochondrial cytochrome c oxidase assembly [GO:0033617];mitochondrial respiratory chain complex I assembly [GO:0032981];mitochondrial respiratory chain complex III assembly [GO:0034551];mitochondrion organization [GO:0007005];protein insertion into mitochondrial inner membrane from matrix [GO:0032979]	integral component of membrane [GO:0016021];mitochondrial inner membrane [GO:0005743];mitochondrion [GO:0005739]	ATP binding [GO:0005524]	FUNCTION: Chaperone necessary for the assembly of mitochondrial respiratory chain complex III. Plays an important role in the maintenance of mitochondrial tubular networks, respiratory chain assembly and formation of the LETM1 complex (By similarity). {ECO:0000250}.	Q9CZP5	Bcs1l	Mitochondrial chaperone BCS1	BCS1_MOUSE	21	100	0.724951	0	47406.2	-8.68092	-11.1538	-7.18002	-9.89076	-10.2173	-6.73648	-10.9801
20.6705	20.809	20.7262	21.1507	20.7849	19.8499	19.8957	18.8816	19.8002	19.1281	21.2366	21.4482	21.4968	21.8606	21.4861	20.4449	20.0842	20.1814	20.8276	19.8453	9.70383	8.6712	12.2177	10.6205	8.52897	11.0047	9.69728	11.279	11.6998	11.5353	circulatory system development [GO:0072359];fatty acid metabolic process [GO:0006631];kidney development [GO:0001822];mitochondrial electron transport, NADH to ubiquinone [GO:0006120];mitochondrial respiratory chain complex I assembly [GO:0032981];mitochondrion morphogenesis [GO:0070584];multicellular organism aging [GO:0010259];multicellular organism growth [GO:0035264];muscle contraction [GO:00…	mitochondrial respiratory chain complex I [GO:0005747];mitochondrion [GO:0005739]	-	FUNCTION: Accessory subunit of the mitochondrial membrane respiratory chain NADH dehydrogenase (Complex I), that is believed not to be involved in catalysis. Complex I functions in the transfer of electrons from NADH to the respiratory chain. The immediate electron acceptor for the enzyme is believed to be ubiquinone. {ECO:0000250|UniProtKB:O75380}.	P52503	Ndufs6	NADH dehydrogenase [ubiquinone] iron-sulfur protein 6, mitochondrial	NDUS6_MOUSE	7	100	0.93281	0	13019.8	-10.9666	-12.1378	-8.50842	-10.5303	-12.256	-8.84517	-10.1984
23.4189	23.31	23.49	23.7295	23.4927	22.1326	22.1088	21.8239	22.4495	21.7555	23.7788	23.8161	23.7569	23.7981	23.9224	23.2075	23.1873	22.8252	22.8548	22.49	15.4569	15.0588	17.2218	15.2001	14.6498	17.0549	15.1351	16.7878	17.6642	16.3802	activation of phospholipase C activity [GO:0007202];activation of protein kinase C activity [GO:1990051];animal organ regeneration [GO:0031100];antiviral innate immune response [GO:0140374];B cell activation [GO:0042113];CD40 signaling pathway [GO:0023035];cellular response to interleukin-6 [GO:0071354];DNA biosynthetic process [GO:0071897];histone deacetylation [GO:0016575];mitochondrion organiz…	cell surface [GO:0009986];cytoplasm [GO:0005737];early endosome [GO:0005769];extrinsic component of mitochondrial outer membrane [GO:0031315];extrinsic component of presynaptic active zone membrane [GO:0098891];GABA-ergic synapse [GO:0098982];glutamatergic synapse [GO:0098978];integral component of plasma membrane [GO:0005887];mitochondrial crista [GO:0030061];mitochondrial inner membrane [GO:000…	complement component C3a binding [GO:0001850];complement component C3b binding [GO:0001851];enzyme binding [GO:0019899];histone deacetylase binding [GO:0042826];protein C-terminus binding [GO:0008022];protein heterodimerization activity [GO:0046982];proteinase activated receptor binding [GO:0031871];transcription corepressor activity [GO:0003714]	FUNCTION: (Microbial infection) In neuronal cells, cell surface-expressed PHB is involved in human enterovirus 71/EV-71 entry into neuronal cells specifically, while membrane-bound mitochondrial PHB associates with the virus replication complex and facilitates viral replication (PubMed:29324904). May serve as a receptor for EV71 (PubMed:29324904). {ECO:0000269|PubMed:29324904}.;FUNCTION: In the m…	P67778	Phb1	Prohibitin 1	PHB1_MOUSE	25	100	0.753068	0	29820.1	-7.96199	-8.25119	-6.26823	-8.52946	-8.84294	-5.07767	-6.97373
19.58	19.8899	19.9901	20.1708	19.6976	19.5697	19.4278	19.2779	19.6089	18.8833	20.3301	19.9284	20.167	20.178	20.1022	20.0358	19.4918	19.475	19.6464	19.3676	11.1623	9.68237	11.2202	10.334	9.6916	12.0274	10.1481	11.6505	11.8811	11.7807	-	mitochondrion [GO:0005739]	-	-	Q9CPV4	Glod4	Glyoxalase domain-containing protein 4	GLOD4_MOUSE	20	100	0.763784	0	33316.7	-8.41769	-10.2076	-8.76982	-9.83685	-10.006	-7.54228	-9.2797
26.4235	26.4922	26.4569	26.4973	26.5359	25.7639	25.8816	25.4164	25.6414	25.0574	26.7286	26.5467	26.617	27.0038	26.5643	25.9859	25.6682	25.6941	26.0117	25.1501	18.5829	18.0478	20.9524	20.4772	17.1171	20.6084	17.971	21.137	21.0618	19.7888	aerobic respiration [GO:0009060];carbohydrate metabolic process [GO:0005975];malate metabolic process [GO:0006108];NADH metabolic process [GO:0006734];oxaloacetate metabolic process [GO:0006107];tricarboxylic acid cycle [GO:0006099]	cytoplasm [GO:0005737];membrane [GO:0016020];mitochondrial inner membrane [GO:0005743];mitochondrial matrix [GO:0005759];mitochondrion [GO:0005739];myelin sheath [GO:0043209]	L-malate dehydrogenase activity [GO:0030060];malate dehydrogenase (NADP+) activity [GO:0046554];malate dehydrogenase activity [GO:0016615];protein homodimerization activity [GO:0042803];protein self-association [GO:0043621]	-	P08249	Mdh2	Malate dehydrogenase, mitochondrial	MDHM_MOUSE	37	100	0.730592	0	35611.4	-7.8406	-8.44439	-5.50442	-6.02015	-9.41883	-5.15548	-7.91063
					10.0155	9.01841	9.81602	10.0553	9.15746							9.8369	9.37029	9.20722	9.27475	4.88116			2.67673		4.85465					macroautophagy [GO:0016236];negative regulation of osteoblast differentiation [GO:0045668];regulation of bone mineralization [GO:0030500];regulation of stress-activated MAPK cascade [GO:0032872]	autophagosome [GO:0005776];cytosol [GO:0005829];intracellular membrane-bounded organelle [GO:0043231];late endosome [GO:0005770];lysosome [GO:0005764];M band [GO:0031430];mitochondrial intermembrane space [GO:0005758];nuclear body [GO:0016604];nucleoplasm [GO:0005654];peroxisomal membrane [GO:0005778];phagophore assembly site [GO:0000407];receptor complex [GO:0043235]	mitogen-activated protein kinase binding [GO:0051019];ubiquitin binding [GO:0043130];zinc ion binding [GO:0008270]	FUNCTION: Acts probably as a receptor for selective autophagosomal degradation of ubiquitinated targets. {ECO:0000250}.	P97432	Nbr1	Next to BRCA1 gene 1 protein	NBR1_MOUSE	6	40	0.587933	0.000501253	109958						-5.16087
20.2124	20.1832	20.1151	19.9415	20.1274	19.279	19.3022	18.7159	19.1951	18.4985	19.791	19.7546	20.3436	19.8977	19.7205	19.1959	18.9482	18.6407	18.9255	18.2798	10.7278	9.84318	11.8827	11.1547	10.9081	12.3928	11.0981	12.3196	12.2259	11.8499	cellular protein metabolic process [GO:0044267]	integral component of membrane [GO:0016021];mitochondrion [GO:0005739]	(S)-2-hydroxy-acid oxidase activity [GO:0003973];2-hydroxyglutarate dehydrogenase activity [GO:0047545]	-	Q91YP0	L2hgdh	L-2-hydroxyglutarate dehydrogenase, mitochondrial	L2HDH_MOUSE	19	100	0.7258	0	50898.6	-9.48459	-10.34	-8.23232	-8.78685	-9.21933	-6.88617	-8.20414
14.3746	14.5496	15.3832	15.4229	14.7817	15.4027	15.3115	15.2516	15.3936	14.8091	14.1738	14.4827	14.3266	15.3169	14.4886	15.6742	15.3172	14.8864	15.3546	14.8159	7.54674	6.99147	5.05376	10.1765	4.82019	9.42227	6.38741	9.32142	8.15481	6.67112	apoptotic process [GO:0006915];mitochondrial translation [GO:0032543];regulation of cell death [GO:0010941];regulation of cellular respiration [GO:0043457]	extrinsic component of mitochondrial inner membrane [GO:0031314];mitochondrial inner membrane [GO:0005743];mitochondrion [GO:0005739]	GTP binding [GO:0005525]	FUNCTION: Involved in regulation of mitochondrial protein translation and respiration. Plays a role in mitochondria-mediated cell death. May act as a scaffolding protein or stabilizer of respiratory chain supercomplexes. Binds GTP. {ECO:0000269|PubMed:18456285, ECO:0000269|PubMed:21118999}.	Q9JJG9	Noa1	Nitric oxide-associated protein 1	NOA1_MOUSE	19	100	0.854387	0	77378.8	-6.82784	-7.55815	-10.3294	-5.24646	-9.96153	-5.98046	-8.92412
18.6157	18.5915	18.7817	18.5664	18.669	18.3633	18.3285	18.1877	18.2976	18.0808	18.7192	18.6524	18.4475	18.8105	18.6097	18.56	17.8818	17.8603	17.9553	17.8155	9.71666	8.508	10.6975	9.34657	8.57695	10.737	8.41075	11.6426	11.0449	10.3787	metabolite repair [GO:0110051];nicotinamide nucleotide metabolic process [GO:0046496]	mitochondrion [GO:0005739]	ADP-dependent NAD(P)H-hydrate dehydratase activity [GO:0052855];ATP binding [GO:0005524];ATP-dependent NAD(P)H-hydrate dehydratase activity [GO:0047453]	FUNCTION: Catalyzes the dehydration of the S-form of NAD(P)HX at the expense of ATP, which is converted to ADP. Together with NAD(P)HX epimerase, which catalyzes the epimerization of the S- and R-forms, the enzyme allows the repair of both epimers of NAD(P)HX, a damaged form of NAD(P)H that is a result of enzymatic or heat-dependent hydration. {ECO:0000255|HAMAP-Rule:MF_03157, ECO:0000269|PubMed:…	Q9CZ42	Naxd	ATP-dependent (S)-NAD(P)H-hydrate dehydratase	NNRD_MOUSE	14	100	0.740042	0	36717.2	-8.89902	-10.0835	-8.08413	-9.21986	-10.0921	-7.62627	-9.91778
26.5351	26.6942	26.879	26.8451	26.8591	25.5982	25.8699	25.5137	25.5198	24.8173	26.5332	26.479	26.753	26.7037	26.8363	25.649	25.553	25.6111	25.5205	25.184	19.8587	20.2645	21.7606	19.9737	19.423	21.392	20.2853	21.8854	21.9706	21.0928	ATP biosynthetic process [GO:0006754];ATP metabolic process [GO:0046034];ATP synthesis coupled proton transport [GO:0015986];lipid metabolic process [GO:0006629];mitochondrial ATP synthesis coupled proton transport [GO:0042776];negative regulation of endothelial cell proliferation [GO:0001937];positive regulation of blood vessel endothelial cell migration [GO:0043536]	cell surface [GO:0009986];COP9 signalosome [GO:0008180];membrane [GO:0016020];membrane raft [GO:0045121];mitochondrial inner membrane [GO:0005743];mitochondrial proton-transporting ATP synthase complex [GO:0005753];mitochondrial proton-transporting ATP synthase complex, catalytic sector F(1) [GO:0000275];mitochondrial proton-transporting ATP synthase, catalytic core [GO:0005754];mitochondrion [GO…	ADP binding [GO:0043531];angiostatin binding [GO:0043532];ATP binding [GO:0005524];MHC class I protein binding [GO:0042288];protease binding [GO:0002020];proton-transporting ATP synthase activity, rotational mechanism [GO:0046933]	FUNCTION: Mitochondrial membrane ATP synthase (F(1)F(0) ATP synthase or Complex V) produces ATP from ADP in the presence of a proton gradient across the membrane which is generated by electron transport complexes of the respiratory chain. F-type ATPases consist of two structural domains, F(1) - containing the extramembraneous catalytic core, and F(0) - containing the membrane proton channel, link…	Q03265	Atp5f1a	ATP synthase subunit alpha, mitochondrial	ATPA_MOUSE	71	100	0.73306	0	59752.6	-6.6764	-6.42969	-5.11832	-6.87146	-7.43614	-4.20617	-5.58463
19.7474	19.9915	20.0398	19.9952	19.795	19.1366	19.1297	18.7809	19.1422	18.4829	19.6368	19.4536	19.5863	19.8297	19.846	19.0939	19.1146	18.4369	18.9494	18.1548	14.1104	13.8995	14.5191	12.7439	12.4626	14.6861	13.6856	15.0863	15.185	14.4255	acetyl-CoA biosynthetic process [GO:0006085];fatty acid biosynthetic process [GO:0006633];fatty acid oxidation [GO:0019395];malonyl-CoA catabolic process [GO:2001294];positive regulation of fatty acid oxidation [GO:0046321];regulation of fatty acid beta-oxidation [GO:0031998];regulation of fatty acid oxidation [GO:0046320];regulation of glucose metabolic process [GO:0010906];response to ischemia …	cytoplasm [GO:0005737];cytosol [GO:0005829];mitochondrial matrix [GO:0005759];mitochondrion [GO:0005739];peroxisomal matrix [GO:0005782];peroxisome [GO:0005777]	identical protein binding [GO:0042802];malonyl-CoA decarboxylase activity [GO:0050080]	FUNCTION: Catalyzes the conversion of malonyl-CoA to acetyl-CoA. In the fatty acid biosynthesis MCD selectively removes malonyl-CoA and thus assures that methyl-malonyl-CoA is the only chain elongating substrate for fatty acid synthase and that fatty acids with multiple methyl side chains are produced. In peroxisomes it may be involved in degrading intraperoxisomal malonyl-CoA, which is generated…	Q99J39	Mlycd	Malonyl-CoA decarboxylase, mitochondrial	DCMC_MOUSE	18	100	0.725882	0	54736	-5.63699	-6.09199	-5.52072	-7.25135	-7.33244	-4.45047	-5.44414
18.7422	18.506	18.6846	18.7921	18.716	18.2627	17.9892	17.908	18.4555	17.5309	18.9627	18.9307	18.5915	18.651	18.7959	18.3556	18.3923	17.6433	18.1475	17.6598	9.85448	9.28847	10.7249	10.3186	8.96942	11.2377	9.67311	11.3599	11.9657	10.2463	cholesterol homeostasis [GO:0042632];dephosphorylation [GO:0016311];epoxide metabolic process [GO:0097176];inflammatory response [GO:0006954];linoleic acid metabolic process [GO:0043651];phospholipid dephosphorylation [GO:0046839];positive regulation of blood pressure [GO:0045777];positive regulation of gene expression [GO:0010628];prostaglandin production involved in inflammatory response [GO:00…	cytosol [GO:0005829];peroxisome [GO:0005777]	10-hydroxy-9-(phosphonooxy)octadecanoate phosphatase activity [GO:0033885];epoxide hydrolase activity [GO:0004301];hydrolase activity [GO:0016787];lipid phosphatase activity [GO:0042577];lysophosphatidic acid phosphatase activity [GO:0052642];magnesium ion binding [GO:0000287];phosphatase activity [GO:0016791];protein homodimerization activity [GO:0042803];toxic substance binding [GO:0015643]	FUNCTION: Bifunctional enzyme. The C-terminal domain has epoxide hydrolase activity and acts on epoxides (alkene oxides, oxiranes) and arene oxides (PubMed:7840649, PubMed:21217101). Plays a role in xenobiotic metabolism by degrading potentially toxic epoxides (By similarity). Also determines steady-state levels of physiological mediators (By similarity). {ECO:0000250|UniProtKB:P34913, ECO:000025…	P34914	Ephx2	Bifunctional epoxide hydrolase 2	HYES_MOUSE	20	100	0.740714	0	62515.3	-8.8877	-9.21756	-7.95962	-8.47355	-9.74661	-7.02497	-8.31611
17.9209	18.4588	17.7486	18.1861	18.9249	17.2382	17.0744	16.5349	16.9995	16.6146	18.4237	18.5017	19.1257	19.2336	18.8993	18.8034	18.6549	18.6242	18.444	17.9722	8.54717	8.11005	11.3972	10.0646	8.80927	11.2066	9.35106	10.405	11.8908	9.38417	mitochondrial electron transport, cytochrome c to oxygen [GO:0006123];mitochondrial respirasome assembly [GO:0097250];regulation of oxidative phosphorylation [GO:0002082]	mitochondrial respirasome [GO:0005746];mitochondrial respiratory chain complex IV [GO:0005751];mitochondrion [GO:0005739];nucleolus [GO:0005730]	electron transfer activity [GO:0009055]	FUNCTION: Involved in the regulation of oxidative phosphorylation and energy metabolism (PubMed:23857330, PubMed:23812712). Necessary for the assembly of mitochondrial respiratory supercomplex (PubMed:23857330, PubMed:23812712). {ECO:0000269|PubMed:23812712, ECO:0000269|PubMed:23857330}.	Q61387	Cox7a2l	Cytochrome c oxidase subunit 7A-related protein, mitochondrial	COX7R_MOUSE	4	100	0.887075	0	12399.4	-9.3737	-10.3488	-6.35132	-8.12155	-10.1157	-6.03158	-7.72336
20.6516	20.9401	20.687	20.8658	21.1891	20.0541	19.2219	18.9277	19.022	18.5021	23.4813	23.073	23.3169	24.0837	23.2766	22.3555	22.2656	21.94	21.8988	19.8212	12.957	12.3567	15.8177	15.5244	9.48591	14.8338	13.0954	14.4047	15.4027	13.6938	mitochondrial respiratory chain complex I assembly [GO:0032981]	mitochondrial intermembrane space [GO:0005758];mitochondrial respiratory chain complex I [GO:0005747];mitochondrion [GO:0005739]	-	FUNCTION: Accessory subunit of the mitochondrial membrane respiratory chain NADH dehydrogenase (Complex I), that is believed not to be involved in catalysis. Complex I functions in the transfer of electrons from NADH to the respiratory chain. The immediate electron acceptor for the enzyme is believed to be ubiquinone. {ECO:0000250|UniProtKB:O43920}.	Q99LY9	Ndufs5	NADH dehydrogenase [ubiquinone] iron-sulfur protein 5	NDUS5_MOUSE	9	100	1.19742	0	12647.7	-7.69459	-8.58339	-4.86932	-5.34145	-11.7032	-5.22027	-6.12653
																				3.53975	7.7302		6.32519	4.10243	6.56429	6.86406	4.66401	7.35743	6.9517	SCF-dependent proteasomal ubiquitin-dependent protein catabolic process [GO:0031146]	mitochondrial intermembrane space [GO:0005758];nuclear speck [GO:0016607];SCF ubiquitin ligase complex [GO:0019005]	-	-	Q8BH70	Fbxl4	F-box/LRR-repeat protein 4	FBXL4_MOUSE	1	30	0.844142	0.000705384	70268.9
18.9869	19.1709	19.3556	19.474	19.3694	18.6111	18.443	18.1974	18.8141	17.9349	19.0329	19.3204	19.4254	19.5794	19.4377	18.9095	19.0196	18.6968	18.3333	17.7005	12.7821	12.3687	13.1887	10.9922	11.215	13.3753	12.3321	13.3481	13.5124	13.2481	-	mitochondrion [GO:0005739]	-	-	Q8VE95	-	UPF0598 protein C8orf82 homolog	CH082_MOUSE	7	100	0.724718	0	24329.8	-6.20479	-6.80219	-6.16683	-8.48185	-8.15443	-5.23578	-6.11093
18.1772	18.3154	18.6794	18.3013	18.2419	18.0667	17.9944	17.9068	18.0796	17.4211	18.134	18.5557	18.7296	18.328	18.4878	18.1986	18.1309	17.5765	18.0357	17.4555	11.58	10.799	12.3017	12.2833	8.80195	12.4819	10.5816	13.26	12.9327	11.7517	peptidyl-serine dephosphorylation [GO:0070262];regulation of ubiquinone biosynthetic process [GO:0010795]	mitochondrial matrix [GO:0005759];mitochondrion [GO:0005739]	metal ion binding [GO:0046872];protein serine phosphatase activity [GO:0106306];protein serine/threonine phosphatase activity [GO:0004722];protein threonine phosphatase activity [GO:0106307]	FUNCTION: Protein phosphatase which positively regulates biosynthesis of the ubiquinone, coenzyme Q (By similarity). Dephosphorylates the ubiquinone biosynthesis protein COQ7 which is likely to lead to its activation (By similarity). {ECO:0000250|UniProtKB:Q8NI37}.	Q6NVE9	Pptc7	Protein phosphatase PTC7 homolog	PPTC7_MOUSE	6	100	0.741069	0	33048.1	-6.59719	-7.51639	-6.37763	-6.01805	-9.43998	-5.58477	-7.41284
13.7176	14.1799	11.9115	12.837	14.2007	14.4846	14.2186	12.8091	14.1231	12.8912	14.3453	14.0474	13.6661	14.7599	13.8295	14.7364	14.2535	13.782	14.8009	12.923	9.72169	8.91508	9.31852		6.36844	10.3023	8.05618	10.5232	10.1126	9.14632	NADH metabolic process [GO:0006734];NADP catabolic process [GO:0006742]	mitochondrion [GO:0005739]	metal ion binding [GO:0046872];NAD+ diphosphatase activity [GO:0000210];NADH pyrophosphatase activity [GO:0035529]	FUNCTION: NAD(P)H pyrophosphatase that hydrolyzes NADH into NMNH and AMP, and NADPH into NMNH and 2',5'-ADP (PubMed:28755312). Has a marked preference for the reduced pyridine nucleotides (PubMed:28755312). Does not show activity toward NAD-capped RNAs;the NAD-cap is an atypical cap present at the 5'-end of some RNAs (PubMed:31101919). {ECO:0000269|PubMed:28755312, ECO:0000269|PubMed:31101919}.	Q8JZU0	Nudt13	NAD(P)H pyrophosphatase NUDT13, mitochondrial	NUD13_MOUSE	8	96.7	0.818638	0	39136.9	-3.99588	-5.26484	-2.59295		-7.83228	-4.18227	-6.16244
22.2089	22.2951	22.3592	22.3762	22.0709	21.1625	21.2805	20.8984	21.0575	20.5717	21.9938	22.0738	22.2834	22.4528	22.083	21.2314	21.0122	20.6871	20.8491	20.5282	12.2411	11.7285	13.67	12.81	12.1201	14.0466	12.297	13.8115	14.0842	13.5646	lipid catabolic process [GO:0016042]	mitochondrial matrix [GO:0005759];mitochondrion [GO:0005739]	ATP binding [GO:0005524];CoA carboxylase activity [GO:0016421];enzyme binding [GO:0019899];metal ion binding [GO:0046872];propionyl-CoA carboxylase activity [GO:0004658]	FUNCTION: This is one of the 2 subunits of the biotin-dependent propionyl-CoA carboxylase (PCC), a mitochondrial enzyme involved in the catabolism of odd chain fatty acids, branched-chain amino acids isoleucine, threonine, methionine, and valine and other metabolites. Propionyl-CoA carboxylase catalyzes the carboxylation of propionyl-CoA/propanoyl-CoA to D-methylmalonyl-CoA/(S)-methylmalonyl-CoA …	Q91ZA3	Pcca	Propionyl-CoA carboxylase alpha chain, mitochondrial	PCCA_MOUSE	45	100	0.747613	0	79921.8	-9.9678	-10.5666	-8.68913	-9.56625	-9.95083	-7.11587	-8.98353
17.3051	17.4598	17.3923	17.5108	17.4465	16.9147	16.9766	16.688	16.8061	16.2971	17.6469	17.763	17.5056	17.8463	17.5722	17.2737	17.1819	16.5998	16.8115	16.0655	9.12004	7.69346	9.65065	9.13737	6.48506	9.89545	7.69847	10.3772	10.1334	9.20182	phenylalanyl-tRNA aminoacylation [GO:0006432];tRNA processing [GO:0008033]	cytoplasm [GO:0005737];mitochondrial matrix [GO:0005759];mitochondrion [GO:0005739]	ATP binding [GO:0005524];phenylalanine-tRNA ligase activity [GO:0004826];tRNA binding [GO:0000049]	FUNCTION: Is responsible for the charging of tRNA(Phe) with phenylalanine in mitochondrial translation. To a lesser extent, also catalyzes direct attachment of m-Tyr (an oxidized version of Phe) to tRNA(Phe), thereby opening the way for delivery of the misacylated tRNA to the ribosome and incorporation of ROS-damaged amino acid into proteins (By similarity). {ECO:0000250|UniProtKB:O95363}.	Q99M01	Fars2	Phenylalanine--tRNA ligase, mitochondrial	SYFM_MOUSE	17	100	0.717177	0	52336.6	-8.18503	-9.76637	-7.74162	-8.37345	-10.9615	-7.01927	-9.27815
20.3931	20.593	20.3297	20.6674	20.8638	19.2925	19.5603	18.9249	19.435	18.8529	20.1219	20.11	19.947	20.4324	20.079	19.5394	19.3571	18.676	19.0842	18.7415	8.252	9.64578	9.37583	9.15087	9.38844	10.5119	10.0525	9.57374	9.95577	10.9342	-	-	oxidoreductase activity [GO:0016491]	FUNCTION: Putative NADP-dependent oxidoreductase. {ECO:0000250}.	Q5M8N4	Sdr39u1	Epimerase family protein SDR39U1	D39U1_MOUSE	10	100	0.752645	0	31458.2	-12.1411	-10.9472	-10.9538	-11.5166	-11.4754	-8.78058	-9.50785
20.8368	21.1196	20.8112	21.2533	21.2588	18.4014	19.1671	17.9347	19.5288	18.5355	23.3767	23.6831	23.5512	23.15	23.5979	22.3189	22.6423	21.8887	22.5096	21.6635	12.3602	13.0369	16.5737	15.2555	12.7932	16.2631	14.1909	14.15	16.8756	13.7522	mitochondrial respiratory chain complex I assembly [GO:0032981];response to oxidative stress [GO:0006979]	mitochondrial membrane [GO:0031966];mitochondrial respiratory chain complex I [GO:0005747];mitochondrion [GO:0005739]	-	FUNCTION: Accessory subunit of the mitochondrial membrane respiratory chain NADH dehydrogenase (Complex I), that is believed to be not involved in catalysis. Required for proper complex I assembly. Complex I functions in the transfer of electrons from NADH to the respiratory chain. The immediate electron acceptor for the enzyme is believed to be ubiquinone. {ECO:0000250|UniProtKB:P56556}.	Q9CQZ5	Ndufa6	NADH dehydrogenase [ubiquinone] 1 alpha subcomplex subunit 6	NDUA6_MOUSE	10	100	1.24303	0	15282.8	-8.47659	-8.08269	-4.23752	-5.99785	-8.46564	-2.13828	-4.97623
16.1728	16.4372	16.5587	16.1719	16.1209	17.3862	17.5379	16.999	17.3224	16.9058	17.0673	15.8684	16.599	16.7348	16.2905	18.1354	17.3028	17.374	17.5514	17.3547	7.7267	6.97881	6.84189	6.53112	7.56294	8.94779	6.93663	8.78806	7.21367	8.94733	nucleobase-containing compound metabolic process [GO:0006139]	focal adhesion [GO:0005925];mitochondrial intermembrane space [GO:0005758];mitochondrial matrix [GO:0005759];mitochondrion [GO:0005739];nucleolus [GO:0005730];nucleus [GO:0005634]	3'-5' exonuclease activity [GO:0008408];3'-5'-exoribonuclease activity [GO:0000175];nucleic acid binding [GO:0003676]	FUNCTION: 3'-to-5'exoribonuclease that preferentially degrades DNA and RNA oligonucleotides composed of only two nucleotides (PubMed:31588022). Binds and degrades longer oligonucleotides with a lower affinity (By similarity). Plays dual roles in mitochondria, scavenging nanoRNAs (small RNA oligonucleotides of <5 nucleotides) that are produced by the degradosome and clearing short RNAs that are ge…	Q9D8S4	Rexo2	Oligoribonuclease, mitochondrial	ORN_MOUSE	8	100	1.04232	0	26738.7	-8.44608	-9.45841	-9.71678	-9.64081	-8.55799	-8.43843	-10.6013
15.8015	15.497	15.0145	15.686	15.4444	16.1011	15.9907	15.5881	16.0759	15.5264	15.661	15.3481	15.0001	15.9301	15.2398	16.1741	15.881	15.467	15.7311	15.2436	7.66302	3.73849	5.70817	8.09597	3.884	8.92564	4.92856	8.64797	7.41633	4.34101	cellular protein metabolic process [GO:0044267];malate metabolic process [GO:0006108];response to cobalt ion [GO:0032025];response to manganese ion [GO:0010042];response to zinc ion [GO:0010043]	mitochondrion [GO:0005739]	(R)-2-hydroxyglutarate dehydrogenase activity [GO:0051990];FAD binding [GO:0071949];zinc ion binding [GO:0008270]	FUNCTION: Catalyzes the oxidation of D-2-hydroxyglutarate (D-2-HG) to alpha-ketoglutarate (By similarity). Also catalyzes the oxidation of other D-2-hydroxyacids, such as D-malate (D-MAL) and D-lactate (D-LAC) (By similarity). Exhibits high activities towards D-2-HG and D-MAL but a very weak activity towards D-LAC (By similarity). {ECO:0000250|UniProtKB:Q8N465}.	Q8CIM3	D2hgdh	D-2-hydroxyglutarate dehydrogenase, mitochondrial	D2HDH_MOUSE	11	100	0.834327	0	58575.6	-8.13846	-11.7585	-9.30631	-7.59005	-11.5604	-7.17548	-11.0622
17.3589	17.3381	17.312	17.3876	17.315	15.9999	16.175	15.8656	16.438	15.3969	18.7452	18.7518	18.9977	19.0937	18.8451	18.5629	18.7206	17.9595	18.4937	17.9438	10.4641	10.7936	11.9332	12.8606	6.50323	12.3471	11.4087	11.1584	12.1075	10.6882	mitochondrial translation [GO:0032543]	mitochondrial ribosome [GO:0005761];mitochondrial small ribosomal subunit [GO:0005763];mitochondrion [GO:0005739];nucleolus [GO:0005730];nucleoplasm [GO:0005654]	structural constituent of ribosome [GO:0003735]	-	Q9DC71	Mrps15	28S ribosomal protein S15, mitochondrial	RT15_MOUSE	14	100	1.01233	0	29463.5	-6.89479	-6.54449	-5.37872	-4.52705	-10.8118	-3.65278	-4.76633
19.3148	19.4722	19.0017	19.2891	19.1079	18.3366	18.8565	17.9632	18.4595	17.7014	19.2133	19.2039	18.9404	19.4597	19.3031	18.3251	18.6712	18.1049	18.326	17.6424	10.613	9.3394	11.2306	8.63237	8.87137	11.5732	7.86829	11.9647	11.6499	10.7806	malate metabolic process [GO:0006108];pyruvate metabolic process [GO:0006090]	mitochondrial matrix [GO:0005759];mitochondrion [GO:0005739]	malate dehydrogenase (decarboxylating) (NAD+) activity [GO:0004471];malate dehydrogenase (decarboxylating) (NADP+) activity [GO:0004473];malic enzyme activity [GO:0004470];metal ion binding [GO:0046872];NAD binding [GO:0051287];NADP+ binding [GO:0070401];oxaloacetate decarboxylase activity [GO:0008948]	-	Q8BMF3	Me3	NADP-dependent malic enzyme, mitochondrial	MAON_MOUSE	19	100	0.730438	0	67098.4	-8.7018	-10.1328	-7.77102	-10.6568	-10.2366	-6.76337	-10.9882
17.5568	17.3482	17.2781	17.4645	17.4164	17.55	17.6066	17.2342	17.5205	16.8944	17.8483	17.511	17.5305	17.5269	17.7915	18.1585	17.8827	17.5271	17.7115	16.9649	10.6111	10.9771	10.8159	11.114	9.34406	11.8597	11.2232	12.5456	11.7831	10.6003	bile acid metabolic process [GO:0008206];fatty acid beta-oxidation [GO:0006635];fatty acid metabolic process [GO:0006631];phenylacetate catabolic process [GO:0010124];very long-chain fatty acid metabolic process [GO:0000038]	mitochondrion [GO:0005739];peroxisomal matrix [GO:0005782];peroxisome [GO:0005777]	acetate CoA-transferase activity [GO:0008775];acetyl-CoA C-acetyltransferase activity [GO:0003985];acetyl-CoA C-acyltransferase activity [GO:0003988];acetyl-CoA C-myristoyltransferase activity [GO:0050633];palmitoyl-CoA oxidase activity [GO:0016401]	FUNCTION: Responsible for the thiolytic cleavage of straight chain 3-oxoacyl-CoAs. Catalyzes the cleavage of short, medium and long straight chain 3-oxoacyl-CoAs, medium chain 3-oxoacyl-CoAs being the best substrates. {ECO:0000250|UniProtKB:P21775}.	Q921H8	Acaa1a	3-ketoacyl-CoA thiolase A, peroxisomal	THIKA_MOUSE	14	100	0.815382	0	43953.3	-6.94569	-6.37109	-6.46213	-6.35055	-8.07236	-5.69027	-6.38344
20.4781	20.3458	20.5305	20.5563	20.4042	18.9814	19.113	18.7018	18.9159	18.1841	20.6072	20.9032	20.728	21.311	20.6252	19.2932	19.7547	18.3786	19.6361	18.696	11.0463	10.9884	13.3399	12.0672	10.103	12.8014	10.891	13.2159	13.5693	12.2071	glycerol metabolic process [GO:0006071];methylation [GO:0032259];regulation of ubiquinone biosynthetic process [GO:0010795];ubiquinone biosynthetic process [GO:0006744]	extrinsic component of mitochondrial inner membrane [GO:0031314];mitochondrion [GO:0005739]	2-polyprenyl-6-methoxy-1,4-benzoquinone methyltransferase activity [GO:0008425];3-demethylubiquinone-9 3-O-methyltransferase activity [GO:0008689];hexaprenyldihydroxybenzoate methyltransferase activity [GO:0004395];O-methyltransferase activity [GO:0008171]	FUNCTION: O-methyltransferase that catalyzes the 2 O-methylation steps in the ubiquinone biosynthetic pathway. {ECO:0000255|HAMAP-Rule:MF_03190}.	Q8BMS4	Coq3	Ubiquinone biosynthesis O-methyltransferase, mitochondrial	COQ3_MOUSE	13	100	0.859483	0	40956.6	-9.43179	-9.35739	-7.19052	-8.48916	-10.3012	-6.17997	-8.22203
25.132	25.3581	25.1299	25.2818	25.3701	23.7663	23.9706	23.2918	24.0413	23.4565	26.4317	26.5531	26.5068	26.5431	26.7193	25.7039	25.743	25.3482	25.5613	24.7801	16.949	16.4973	21.001	20.5816	16.0471	20.4232	17.5911	18.9552	21.1459	18.071	mitochondrial electron transport, cytochrome c to oxygen [GO:0006123];response to nutrient [GO:0007584]	cytosol [GO:0005829];integral component of membrane [GO:0016021];mitochondrial inner membrane [GO:0005743];mitochondrial membrane [GO:0031966];mitochondrial respiratory chain complex IV [GO:0005751];mitochondrion [GO:0005739];nucleoplasm [GO:0005654]	oxidoreductase activity [GO:0016491]	FUNCTION: Component of the cytochrome c oxidase, the last enzyme in the mitochondrial electron transport chain which drives oxidative phosphorylation. The respiratory chain contains 3 multisubunit complexes succinate dehydrogenase (complex II, CII), ubiquinol-cytochrome c oxidoreductase (cytochrome b-c1 complex, complex III, CIII) and cytochrome c oxidase (complex IV, CIV), that cooperate to tran…	P19783	Cox4i1	Cytochrome c oxidase subunit 4 isoform 1, mitochondrial	COX41_MOUSE	27	100	0.977565	0	19530.5	-8.183	-8.86079	-4.12882	-4.70025	-9.32304	-3.34307	-6.37953
18.6023	18.007	18.6627	18.4925	18.5695	19.3669	19.5453	18.8017	19.0253	18.6524	18.6385	18.7104	18.4996	18.7905	18.3585	19.8636	19.3842	18.9996	19.4214	18.33	11.6036	11.1858	10.9688	10.0869	9.83057	12.7479	10.4452	12.8126	11.5401	11.2342	NAD metabolic process [GO:0019674];NADP biosynthetic process [GO:0006741]	mitochondrion [GO:0005739]	ATP binding [GO:0005524];NAD+ kinase activity [GO:0003951];protein homodimerization activity [GO:0042803]	FUNCTION: Mitochondrial NAD(+) kinase that phosphorylates NAD(+) to yield NADP(+). Can use both ATP or inorganic polyphosphate as the phosphoryl donor (By similarity). {ECO:0000250}.	Q8C5H8	Nadk2	NAD kinase 2, mitochondrial	NAKD2_MOUSE	29	100	0.963111	0	50858.5	-6.99869	-6.82119	-7.69393	-8.40565	-8.73896	-6.61897	-9.1001
21.4445	21.331	21.6543	21.4809	21.4429	19.7685	20.1799	19.8536	20.2424	19.0641	21.1312	21.1403	21.2141	21.3923	21.0195	19.6953	19.6731	18.8795	19.3985	19.0491	10.035	10.3333	11.9021	10.8004	9.68913	11.8183	9.75998	12.1741	12.1382	11.9682	ubiquinone biosynthetic process [GO:0006744]	cell projection [GO:0042995];extrinsic component of mitochondrial inner membrane [GO:0031314];Golgi apparatus [GO:0005794];mitochondrion [GO:0005739]	2-octaprenyl-6-methoxyphenol hydroxylase activity [GO:0008681];4-hydroxy-3-all-trans-hexaprenylbenzoate oxygenase activity [GO:0106364];FAD binding [GO:0071949];oxidoreductase activity [GO:0016491];oxidoreductase activity, acting on paired donors, with incorporation or reduction of molecular oxygen, NAD(P)H as one donor, and incorporation of one atom of oxygen [GO:0016709]	FUNCTION: FAD-dependent monooxygenase required for the C5-ring hydroxylation during ubiquinone biosynthesis. Catalyzes the hydroxylation of 3-polyprenyl-4-hydroxybenzoic acid to 3-polyprenyl-4,5-dihydroxybenzoic acid. The electrons required for the hydroxylation reaction may be funneled indirectly from NADPH via a ferredoxin/ferredoxin reductase system to COQ6. {ECO:0000255|HAMAP-Rule:MF_03193}.	Q8R1S0	Coq6	Ubiquinone biosynthesis monooxygenase COQ6, mitochondrial	COQ6_MOUSE	18	100	0.805855	0	51392.6	-11.4094	-10.9977	-9.75212	-10.6806	-11.7538	-7.95017	-10.4199
11.2408	11.956	6.83029	14.5747	14.5895	13.2762	10.5977	13.1641	11.7385	10.4524	13.6526	13.0356	12.931	12.613	12.5558	14.173	13.623	13.4572	13.8396	13.4679	4.56061	6.26205	5.38759	8.71997	6.73623	8.32494	7.28879	6.59983	7.06854	7.47217	peroxisome fission [GO:0016559];peroxisome organization [GO:0007031];regulation of peroxisome size [GO:0044375];signal transduction [GO:0007165]	integral component of peroxisomal membrane [GO:0005779];intracellular membrane-bounded organelle [GO:0043231];mitochondrion [GO:0005739];nucleoplasm [GO:0005654];peroxisomal membrane [GO:0005778];peroxisome [GO:0005777];protein-containing complex [GO:0032991]	identical protein binding [GO:0042802];protein homodimerization activity [GO:0042803]	FUNCTION: Involved in peroxisomal proliferation. May regulate peroxisome division by recruiting the dynamin-related GTPase DNM1L to the peroxisomal membrane. Promotes membrane protrusion and elongation on the peroxisomal surface. {ECO:0000250|UniProtKB:O96011, ECO:0000269|PubMed:11839773, ECO:0000269|PubMed:12024045}.	Q9Z210	Pex11b	Peroxisomal membrane protein 11B	PX11B_MOUSE	7	100	1.14625	0	28709.7	-6.68016	-5.69398	-1.4427	-5.85475	-7.8533	-4.95129	-3.30893
24.8367	25.0377	25.009	24.9881	25.0909	24.0088	23.989	23.4678	23.8893	23.3498	25.0195	25.0042	25.0592	25.0739	24.9743	23.8995	23.9177	23.6176	23.6988	23.0175	18.3534	17.2048	19.9338	18.9134	16.0607	19.3867	17.0185	20.0174	20.1748	18.9283	mitochondrial respiratory chain complex III assembly [GO:0034551];respiratory electron transport chain [GO:0022904];response to antibiotic [GO:0046677];response to drug [GO:0042493];response to hormone [GO:0009725]	mitochondrial inner membrane [GO:0005743];mitochondrial membrane [GO:0031966];mitochondrial respiratory chain complex III [GO:0005750];mitochondrial respiratory chain complex IV [GO:0005751];mitochondrion [GO:0005739];myelin sheath [GO:0043209]	2 iron, 2 sulfur cluster binding [GO:0051537];metal ion binding [GO:0046872];oxidoreductase activity [GO:0016491];protein-containing complex binding [GO:0044877];ubiquinol-cytochrome-c reductase activity [GO:0008121]	FUNCTION: [Cytochrome b-c1 complex subunit 9]: Component of the ubiquinol-cytochrome c oxidoreductase (cytochrome b-c1 complex, complex III, CIII). UQCRFS1 undergoes proteolytic processing once it is incorporated in the complex III dimer. One of the fragments, called subunit 9, corresponds to its mitochondrial targeting sequence (MTS). The proteolytic processing is necessary for the correct inser…	Q9CR68	Uqcrfs1	Cytochrome b-c1 complex subunit Rieske, mitochondrial	UCRI_MOUSE	19	100	0.756978	0	29367.6	-6.4833	-7.83289	-5.07512	-6.07475	-9.03023	-4.62207	-6.97053
16.7431	16.7655	17.3205	16.859	17.3413	17.1428	17.5296	16.2334	17.0312	16.2728	17.459	17.2969	16.8909	17.7189	17.3784	17.2097	17.4181	16.8352	17.3144	16.774	6.83196	8.89027	6.67433	10.7582	8.05007	10.0695	9.06761	9.52185	9.32281	8.26906	mitochondrial translation [GO:0032543];translation [GO:0006412]	mitochondrial large ribosomal subunit [GO:0005762];mitochondrion [GO:0005739]	rRNA binding [GO:0019843];structural constituent of ribosome [GO:0003735]	-	Q99N93	Mrpl16	39S ribosomal protein L16, mitochondrial	RM16_MOUSE	8	100	0.780396	0	28803.8	-9.91111	-7.87525	-10.6461	-6.10086	-9.29125	-7.07327	-8.46201
16.776	18.145	17.5422	17.2835	17.5464	18.9223	18.4253	18.9868	19.2871	19.2803	17.3593	18.4207	17.4386	17.2401	17.9795	19.673	19.0143	19.4162	19.6864	19.4225	9.08267	6.81744	8.07705	7.15854		10.36	5.54551	10.5632	8.22931	9.23252	glucose metabolic process [GO:0006006];NADH oxidation [GO:0006116];xylulose metabolic process [GO:0005997]	mitochondrial matrix [GO:0005759];mitochondrion [GO:0005739]	carbonyl reductase (NADPH) activity [GO:0004090];identical protein binding [GO:0042802];L-xylulose reductase (NADP+) activity [GO:0050038];protein self-association [GO:0043621]	FUNCTION: May function in the pulmonary metabolism of endogenous carbonyl compounds, such as aliphatic aldehydes and ketones derived from lipid peroxidation, 3-ketosteroids and fatty aldehydes, as well as in xenobiotic metabolism. {ECO:0000269|PubMed:7705352}.	P08074	Cbr2	Carbonyl reductase [NADPH] 2	CBR2_MOUSE	8	96.7	1.19716	0	25958.2	-7.6933	-11.3276	-9.46513	-10.125		-8.56227	-12.8798
19.8007	20.4035	19.4923	20.5361	20.3321	18.1204	18.2259	17.1581	17.9767	17.4895	20.2175	20.5295	21.0823	20.765	20.1292	19.1949	19.2865	19.3022	18.7136	18.9622	9.5767	9.83635	13.0814	12.2736	10.1936	12.7505	10.6284	11.8283	13.5326	11.1952	age-dependent response to oxidative stress [GO:0001306];cellular response to oxidative stress [GO:0034599];determination of adult lifespan [GO:0008340];in utero embryonic development [GO:0001701];mitochondrial ATP synthesis coupled electron transport [GO:0042775];mitochondrion morphogenesis [GO:0070584];negative regulation of transcription by RNA polymerase II [GO:0000122];neural tube formation […	extrinsic component of mitochondrial inner membrane [GO:0031314];mitochondrial inner membrane [GO:0005743];mitochondrion [GO:0005739];nucleus [GO:0005634]	2-octoprenyl-3-methyl-6-methoxy-1,4-benzoquinone hydroxylase activity [GO:0008682];chromatin binding [GO:0003682];metal ion binding [GO:0046872];oxidoreductase activity, acting on paired donors, with incorporation or reduction of molecular oxygen, NAD(P)H as one donor, and incorporation of one atom of oxygen [GO:0016709]	FUNCTION: Catalyzes the hydroxylation of 2-polyprenyl-3-methyl-6-methoxy-1,4-benzoquinol (DMQH2) during ubiquinone biosynthesis. Has also a structural role in the COQ enzyme complex, stabilizing other COQ polypeptides (By similarity). Involved in lifespan determination in a ubiquinone-independent manner (PubMed:19478076). {ECO:0000255|HAMAP-Rule:MF_03194, ECO:0000269|PubMed:19478076}.	P97478	Coq7	5-demethoxyubiquinone hydroxylase, mitochondrial	COQ7_MOUSE	13	100	0.923095	0	24041.6	-10.224	-10.5672	-6.41082	-8.26255	-10.1386	-5.36987	-7.59753
17.7233	17.8347	18.0788	18.182	17.8888	19.5193	19.4284	18.982	19.5478	18.9474	17.1029	17.0656	17.1349	17.1274	17.002	19.3095	18.9177	18.6098	18.9696	18.5629	11.912	12.4944	10.0991	10.0068	8.88357	13.1814	9.9233	14.6883	10.62	9.93856	acyl-CoA metabolic process [GO:0006637];coenzyme A biosynthetic process [GO:0015937];fatty acid catabolic process [GO:0009062];fatty acid metabolic process [GO:0006631];long-chain fatty-acyl-CoA catabolic process [GO:0036116];medium-chain fatty acid biosynthetic process [GO:0051792];medium-chain fatty-acyl-CoA catabolic process [GO:0036114];palmitic acid biosynthetic process [GO:1900535]	cell body [GO:0044297];cytoplasm [GO:0005737];cytosol [GO:0005829];mitochondrial matrix [GO:0005759];neuron projection [GO:0043005];nucleoplasm [GO:0005654]	acyl-CoA hydrolase activity [GO:0047617];carboxylic ester hydrolase activity [GO:0052689];fatty-acyl-CoA binding [GO:0000062];identical protein binding [GO:0042802];long-chain fatty acyl-CoA binding [GO:0036042];myristoyl-CoA hydrolase activity [GO:0102991];palmitoyl-CoA hydrolase activity [GO:0016290];protein homodimerization activity [GO:0042803]	FUNCTION: Catalyzes the hydrolysis of acyl-CoAs into free fatty acids and coenzyme A (CoASH), regulating their respective intracellular levels (Probable). Preferentially hydrolyzes palmitoyl-CoA, but has a broad specificity acting on other fatty acyl-CoAs with chain-lengths of C8-C18 (Probable). May play an important physiological function in brain (Probable). {ECO:0000305|PubMed:15288813}.	Q91V12	Acot7	Cytosolic acyl coenzyme A thioester hydrolase	BACH_MOUSE	20	100	1.05071	0	42536.9	-5.81129	-5.34029	-7.97963	-8.17525	-9.00525	-6.33787	-9.50512
19.5085	19.7322	18.5841	19.7614	19.6129	18.2056	18.5394	17.4508	18.6786	17.9461	21.612	21.4794	21.6704	21.0681	21.5044	21.0568	21.0568	19.5228	20.6484	19.9264	9.28423	10.621	14.1557	15.1362	8.20107	13.8654	11.0434	12.634	14.2733	10.5287	positive regulation of apoptotic process [GO:0043065];protein insertion into mitochondrial membrane [GO:0051204];protein insertion into mitochondrial outer membrane [GO:0045040];protein targeting to mitochondrion [GO:0006626]	integral component of membrane [GO:0016021];mitochondrial inner membrane [GO:0005743];mitochondrial outer membrane translocase complex [GO:0005742];mitochondrion [GO:0005739]	protein transmembrane transporter activity [GO:0008320]	FUNCTION: Central receptor component of the translocase of the outer membrane of mitochondria (TOM complex) responsible for the recognition and translocation of cytosolically synthesized mitochondrial preproteins. Together with the peripheral receptor TOM20 functions as the transit peptide receptor and facilitates the movement of preproteins into the translocation pore (By similarity). Required f…	Q9CPQ3	Tomm22	Mitochondrial import receptor subunit TOM22 homolog	TOM22_MOUSE	5	100	1.07365	0	15536.7	-10.2242	-9.1112	-4.42832	-4.62526	-11.4119	-4.34018	-7.49604
13.0484	13.4991	13.1407	14.8757	13.7651	13.8103	13.9455	12.8938	12.803	12.7003	11.8622	12.2371	13.5328	13.6568	12.6972	13.3272	12.9903	13.496	13.2049	12.5934	5.58457	6.02389	4.66411	8.37497	6.35599	7.31444	7.52961	7.15898	6.96333	6.97434	3'-UTR-mediated mRNA stabilization [GO:0070935];negative regulation of mitotic cell cycle [GO:0045930]	Cajal body [GO:0015030];cytoplasm [GO:0005737]	3'-5'-exoribonuclease activity [GO:0000175];mRNA 3'-UTR binding [GO:0003730]	-	Q8K1C0	Angel2	Protein angel homolog 2	ANGE2_MOUSE	8	100	0.799891	0	62412.9	-7.4638	-7.47523	-8.47656	-6.50075	-7.40914	-6.49589	-6.41592
18.7027	18.4887	19.1731	19.0499	18.6491	17.5921	17.8918	17.4058	18.1139	17.2109	19.5149	19.2999	19.6528	19.9577	19.3654	19.0188	19.1935	18.3233	19.077	18.4017	8.05721	8.99336	6.33354	11.9355	8.07307	10.8705	8.98409	8.90115	9.94057	9.61777	epithelial cell differentiation [GO:0030855];rRNA import into mitochondrion [GO:0035928];rRNA transport [GO:0051029];transsulfuration [GO:0019346]	mitochondrial inner membrane [GO:0005743];mitochondrial matrix [GO:0005759];mitochondrion [GO:0005739]	5S rRNA binding [GO:0008097];thiosulfate sulfurtransferase activity [GO:0004792]	FUNCTION: Together with MRPL18, acts as a mitochondrial import factor for the cytosolic 5S rRNA. Only the nascent unfolded cytoplasmic form is able to bind to the 5S rRNA (By similarity). Formation of iron-sulfur complexes and cyanide detoxification. {ECO:0000250}.	P52196	Tst	Thiosulfate sulfurtransferase	THTR_MOUSE	11	100	0.843602	0	33465.9	-10.6455	-9.49536	-12.8395	-7.11446	-10.5761	-6.72157	-8.90773
18.3048	18.3109	18.3353	18.7786	18.144	18.2555	18.367	17.9009	18.497	17.4922	18.0508	18.3501	18.4417	18.8869	18.5797	18.9888	18.7003	18.4917	18.3878	18.2339	10.6412	9.60742	11.2521	11.7445	9.56754	12.0432	10.1545	12.4808	11.7708	11.2835	CD4-positive, alpha-beta T cell activation [GO:0035710];cellular calcium ion homeostasis [GO:0006874];lipid localization [GO:0010876];mitochondrial ATP synthesis coupled proton transport [GO:0042776];mitochondrial calcium ion transmembrane transport [GO:0006851];mitochondrial protein processing [GO:0034982];mitochondrion organization [GO:0007005];positive regulation of cardiolipin metabolic proce…	actin cytoskeleton [GO:0015629];COP9 signalosome [GO:0008180];extrinsic component of plasma membrane [GO:0019897];immunological synapse [GO:0001772];membrane raft [GO:0045121];mitochondrial inner membrane [GO:0005743];mitochondrial intermembrane space [GO:0005758];mitochondrion [GO:0005739];T cell receptor complex [GO:0042101]	cardiolipin binding [GO:1901612];GTPase binding [GO:0051020]	FUNCTION: Mitochondrial protein that probably regulates the biogenesis and the activity of mitochondria. Stimulates cardiolipin biosynthesis, binds cardiolipin-enriched membranes where it recruits and stabilizes some proteins including prohibitin and may therefore act in the organization of functional microdomains in mitochondrial membranes. Through regulation of the mitochondrial function may pl…	Q99JB2	Stoml2	Stomatin-like protein 2, mitochondrial	STML2_MOUSE	15	100	0.802467	0	38384.9	-7.66359	-8.7035	-7.08312	-7.03415	-8.57648	-6.21227	-8.21249
21.3515	21.8238	21.4886	21.8568	21.4476	21.1217	21.3252	20.5372	21.0502	20.2466	21.4276	21.5299	21.5116	22.045	21.2193	21.202	21.3044	20.547	21.0914	20.1493	12.2441	10.936	12.8121	11.6912	9.74771	12.5961	10.2877	13.7109	13.1279	12.6076	apoptotic mitochondrial changes [GO:0008637];cellular response to arsenic-containing substance [GO:0071243];cellular response to calcium ion [GO:0071277];cellular response to hydrogen peroxide [GO:0070301];mitochondrial outer membrane permeabilization involved in programmed cell death [GO:1902686];necroptotic process [GO:0070266];negative regulation of apoptotic process [GO:0043066];negative regu…	cytoplasm [GO:0005737];intracellular membrane-bounded organelle [GO:0043231];mitochondrial inner membrane [GO:0005743];mitochondrial matrix [GO:0005759];mitochondrial permeability transition pore complex [GO:0005757];mitochondrion [GO:0005739]	cyclosporin A binding [GO:0016018];peptide binding [GO:0042277];peptidyl-prolyl cis-trans isomerase activity [GO:0003755]	FUNCTION: PPIase that catalyzes the cis-trans isomerization of proline imidic peptide bonds in oligopeptides and may therefore assist protein folding (By similarity). Involved in regulation of the mitochondrial permeability transition pore (mPTP) (PubMed:15800626, PubMed:15800627, PubMed:16103352, PubMed:18684715, PubMed:31489369). It is proposed that its association with the mPTP is masking a bi…	Q99KR7	Ppif	Peptidyl-prolyl cis-trans isomerase F, mitochondrial	PPIF_MOUSE	10	100	0.762837	0	21736.9	-9.1074	-10.8878	-8.67642	-10.1657	-11.6999	-8.52557	-11.0375
16.4034	15.7696	16.4118	16.5095	16.9053	16.064	16.1217	15.6186	16.4606	14.3503	15.312	15.4643	16.1775	15.4829	15.5652	16.4241	15.0994	14.6201	15.3961	14.2713	6.20419		8.52991	8.38957	8.251	8.90478		8.17699		9.38441	cellular response to estradiol stimulus [GO:0071392];erythrocyte maturation [GO:0043249];positive regulation of erythrocyte differentiation [GO:0045648]	integral component of membrane [GO:0016021];intrinsic component of membrane [GO:0031224];mitochondrial outer membrane [GO:0005741];mitochondrion [GO:0005739]	-	FUNCTION: Plays a role in erythroid differentiation. Involved in cell proliferation and tumor cell growth suppression. Involved in the metabolic reprogramming of cancer cells in a PDK4-dependent manner. {ECO:0000250|UniProtKB:Q96KR6}.	Q9D8B6	Fam210b	Protein FAM210B, mitochondrial	F210B_MOUSE	3	90	0.743525	0.000705384	20344.1	-10.1992		-7.88186	-8.11995	-8.65433	-7.15925
12.7316		15.4971	15.542	15.25	13.3759	12.8073	11.9208		12.5817		11.5174			9.33962		11.744	12.346		12.3355	14.4648	14.5524	13.2767	11.0302	12.9358	13.9995	13.4688	14.4365	14.2388	15.0061	cristae formation [GO:0042407]	MICOS complex [GO:0061617];mitochondrial crista junction [GO:0044284];mitochondrial inner membrane [GO:0005743];mitochondrion [GO:0005739];nucleoplasm [GO:0005654]	-	FUNCTION: Component of the MICOS complex, a large protein complex of the mitochondrial inner membrane that plays crucial roles in the maintenance of crista junctions, inner membrane architecture, and formation of contact sites to the outer membrane. Constituent of mature MICOS complex, it is required for the formation of cristae junction (CJ) and maintenance of cristae morphology. Required for th…	Q8R404	Micos13	MICOS complex subunit MIC13	MIC13_MOUSE	3	76.7	0.713942	0.000501253	13373.4	1.7332		-2.22032	-4.51185	-2.31424	0.623625	0.661465
17.6971	17.6748	16.1836	17.9791	17.3946	16.8848	16.8928	16.1252	16.7723	15.2008	16.9865	17.0585	17.2399	17.8092	17.2453	17.0584	16.7937	16.3958	16.7563	16.088	7.89217	6.88009	9.80405	9.32137	7.58444	9.53487	7.88672	10.2081	9.84917	8.88721	retinol metabolic process [GO:0042572]	cytosol [GO:0005829];endoplasmic reticulum [GO:0005783];mitochondrion [GO:0005739];nucleoplasm [GO:0005654]	11-cis-retinol dehydrogenase activity [GO:0102354];alcohol dehydrogenase (NADP+) activity [GO:0008106];NADP-retinol dehydrogenase activity [GO:0052650]	FUNCTION: Retinol dehydrogenase with a clear preference for NADP. Displays high activity towards 9-cis, 11-cis and all-trans-retinol. Shows a very weak activity towards 13-cis-retinol. Has no activity towards steroids. {ECO:0000269|PubMed:12226107}.	Q9ERI6	Rdh14	Retinol dehydrogenase 14	RDH14_MOUSE	8	100	0.78246	0	36365.9	-9.8049	-10.7947	-6.37952	-8.65775	-9.81019	-7.34995	-9.0061
12.8837	12.9927	13.1906	13.3277	13.4585	12.8998	12.6779	12.621	12.6516	12.457	12.6189	13.39	13.2427	12.9784	13.3855	13.7604	13.8573	12.6351	12.876	12.9089	4.16613		3.66783	5.14244	6.33331	6.24088		6.31008	5.62783	5.0364	adipose tissue development [GO:0060612];ATP metabolic process [GO:0046034];calcium ion transmembrane transport [GO:0070588];camera-type eye development [GO:0043010];cellular respiration [GO:0045333];multicellular organism growth [GO:0035264];response to activity [GO:0014823];response to dietary excess [GO:0002021];response to food [GO:0032094]	integral component of membrane [GO:0016021];mitochondrial inner membrane [GO:0005743];mitochondrion [GO:0005739]	ATP transmembrane transporter activity [GO:0005347];calcium ion binding [GO:0005509]	FUNCTION: Calcium-dependent mitochondrial solute carrier. Mitochondrial solute carriers shuttle metabolites, nucleotides, and cofactors through the mitochondrial inner membrane. May act as a ATP-Mg/Pi exchanger that mediates the transport of Mg-ATP in exchange for phosphate, catalyzing the net uptake or efflux of adenine nucleotides into or from the mitochondria (By similarity). {ECO:0000250}.	A2ASZ8	Slc25a25	Calcium-binding mitochondrial carrier protein SCaMC-2	SCMC2_MOUSE	7	93.3	0.691993	0	52621	-8.71754		-9.52275	-8.18529	-7.12521	-6.65895
14.5375	16.8203	15.7984	15.7682	16.2461	15.9436	15.6816	14.9791	16.6823	15.0494	15.9142	16.0982	15.6678	15.8506	16.1808	16.2289	16.4166	14.9121	16.0131	15.6937	6.8089	8.52552	8.48999	11.5824	5.98769	9.59572	9.02551	9.42158	9.25671	8.96904	blood circulation [GO:0008015];brain development [GO:0007420];cellular response to DNA damage stimulus [GO:0006974];cerebellum vasculature development [GO:0061300];mitochondrial respiratory chain complex assembly [GO:0033108];ovarian follicle development [GO:0001541];ovulation [GO:0030728];protein localization [GO:0008104];protein processing involved in protein targeting to mitochondrion [GO:0006…	integral component of membrane [GO:0016021];mitochondrial inner membrane [GO:0005743];mitochondrial inner membrane peptidase complex [GO:0042720];mitochondrion [GO:0005739]	peptidase activity [GO:0008233];serine-type endopeptidase activity [GO:0004252]	FUNCTION: Catalyzes the removal of transit peptides required for the targeting of proteins from the mitochondrial matrix, across the inner membrane, into the inter-membrane space. Known to process the nuclear encoded protein DIABLO (By similarity). {ECO:0000250}.	Q8BPT6	Immp2l	Mitochondrial inner membrane protease subunit 2	IMP2L_MOUSE	3	100	0.816826	0	19600.6	-7.72858	-8.2948	-7.30838	-4.18586	-10.2584	-6.3479	-6.65611
17.0344	17.0819	17.4136	17.3592	17.0953	16.6393	16.7429	16.3648	16.7255	16.2524	17.1495	17.2286	17.0294	17.7053	17.1908	17.3691	17.0301	16.7333	16.7954	16.1627	11.5196	10.4103	12.3072	11.7563	8.84668	12.737	10.2216	12.9247	12.7185	11.1123	mitochondrial translational elongation [GO:0070125];pre-miRNA processing [GO:0031054];primary miRNA processing [GO:0031053];production of siRNA involved in RNA interference [GO:0030422];RNA processing [GO:0006396]	mitochondrial large ribosomal subunit [GO:0005762];mitochondrion [GO:0005739];nuclear body [GO:0016604];nucleoplasm [GO:0005654];nucleus [GO:0005634];plasma membrane [GO:0005886]	double-stranded RNA binding [GO:0003725];ribonuclease III activity [GO:0004525]	FUNCTION: Component of the 39S subunit of mitochondrial ribosome. May have a function in the assembly/stability of nascent mitochondrial polypeptides exiting the ribosome. {ECO:0000250|UniProtKB:Q9H9J2}.	Q9CY73	Mrpl44	39S ribosomal protein L44, mitochondrial	RM44_MOUSE	14	100	0.725915	0	37527.3	-5.5148	-6.67159	-5.10633	-5.60295	-8.24864	-3.90227	-6.52135
15.1785	15.0599	15.7194	15.4782	15.0491	14.7248	14.3017	14.2695	15.1321	13.947	15.4321	15.7358	16.5225	17.0389	16.3015	16.4114	16.2708	16.2823	16.2166	15.9829	9.23965	9.47433	10.4785	8.77007	8.77321	10.9938	9.69467	10.1308	11.3802	9.40097	-	-	thiosulfate sulfurtransferase activity [GO:0004792]	-	Q9D0B5	Tstd3	Thiosulfate sulfurtransferase/rhodanese-like domain-containing protein 3	TSTD3_MOUSE	4	100	1.06201	0	17270.9	-5.93882	-5.58559	-5.24083	-6.70815	-6.27591	-3.73097	-4.60705
16.12	16.4803	16.3396	16.6708	16.3274	15.5586	15.8838	15.5897	15.7973	15.1581	15.6878	15.654	16.2494	16.2467	16.0539	15.6223	15.69	15.206	15.5022	15.3404	6.96439	6.62276	7.27798	9.55087	5.73046	8.71143	6.85388	8.93989	8.64024	7.84086	2-oxoglutarate metabolic process [GO:0006103];biosynthetic process [GO:0009058];L-alanine catabolic process [GO:0042853];L-alanine metabolic process [GO:0042851];positive regulation of gluconeogenesis [GO:0045722]	extracellular space [GO:0005615];mitochondrion [GO:0005739]	L-alanine:2-oxoglutarate aminotransferase activity [GO:0004021];pyridoxal phosphate binding [GO:0030170]	FUNCTION: Catalyzes the reversible transamination between alanine and 2-oxoglutarate to form pyruvate and glutamate. {ECO:0000250}.	Q8BGT5	Gpt2	Alanine aminotransferase 2	ALAT2_MOUSE	10	100	0.723716	0	57943.7	-9.15558	-9.85756	-9.06159	-7.11996	-10.597	-6.84719	-9.02994
16.3338	16.6837	16.3714	16.7987	16.2929	16.3815	16.3947	16.0556	16.1142	15.6408	16.5181	16.7467	16.8701	16.954	16.6617	16.4994	16.2817	16.0362	16.2094	15.9056	7.88392	7.4996	8.1041	7.0292	8.2577	9.32529	7.37796	8.84477	9.6257	8.42558	mitochondrial asparaginyl-tRNA aminoacylation [GO:0070145];tRNA aminoacylation [GO:0043039]	mitochondrial matrix [GO:0005759];mitochondrion [GO:0005739];nucleoplasm [GO:0005654]	aspartate-tRNA ligase activity [GO:0004815];aspartate-tRNA(Asn) ligase activity [GO:0050560];ATP binding [GO:0005524];nucleic acid binding [GO:0003676];protein homodimerization activity [GO:0042803]	-	Q8BIP0	Dars2	Aspartate--tRNA ligase, mitochondrial	SYDM_MOUSE	24	100	0.73307	0	74102.3	-8.44985	-9.18412	-8.26727	-9.76952	-8.03522	-7.05623	-9.01676
17.1926	17.1627	17.1585	17.0608	17.2784	17.025	16.9404	16.5921	16.8304	16.1326	16.9198	17.0176	17.1224	16.9957	17.084	17.155	16.7485	16.4057	16.6002	16.2448	10.0575	9.45434	10.5922	10.2916	6.8111	10.9969	9.3432	12.0208	10.4834	9.16496	apoptotic process [GO:0006915];blastocyst formation [GO:0001825];camera-type eye morphogenesis [GO:0048593];mitochondrial fusion [GO:0008053];mitochondrial membrane organization [GO:0007006];mitochondrion localization [GO:0051646];negative regulation of Ras protein signal transduction [GO:0046580];negative regulation of smooth muscle cell proliferation [GO:0048662];parkin-mediated stimulation of …	cytoplasm [GO:0005737];cytosol [GO:0005829];integral component of membrane [GO:0016021];intrinsic component of mitochondrial outer membrane [GO:0031306];microtubule cytoskeleton [GO:0015630];mitochondrial outer membrane [GO:0005741];mitochondrion [GO:0005739]	GTP binding [GO:0005525];GTPase activity [GO:0003924];GTPase binding [GO:0051020];identical protein binding [GO:0042802];proteoglycan binding [GO:0043394];small GTPase binding [GO:0031267];ubiquitin protein ligase binding [GO:0031625]	FUNCTION: Mitochondrial outer membrane GTPase that mediates mitochondrial clustering and fusion (PubMed:12527753, PubMed:23921378, PubMed:23620051). Mitochondria are highly dynamic organelles, and their morphology is determined by the equilibrium between mitochondrial fusion and fission events. Overexpression induces the formation of mitochondrial networks. Membrane clustering requires GTPase act…	Q80U63	Mfn2	Mitofusin-2	MFN2_MOUSE	25	100	0.753612	0	86187.8	-7.13506	-7.70838	-6.56622	-6.76926	-10.4673	-6.02808	-7.59722
20.4994	20.5022	20.4155	20.5794	20.377	19.0574	19.0959	18.7971	19.2164	18.3654	20.1724	20.2148	20.2855	20.7149	20.3603	19.2289	19.0273	18.6252	18.7457	18.434	11.3239	10.9097	13.0884	11.3166	10.1465	12.5032	10.5454	12.9775	13.462	12.0726	glutamate metabolic process [GO:0006536]	mitochondrial matrix [GO:0005759];mitochondrion [GO:0005739]	D-glutamate cyclase activity [GO:0047820]	FUNCTION: D-glutamate cyclase that converts D-glutamate to 5-oxo-D-proline. {ECO:0000269|PubMed:28266638}.	Q8BH86	Dglucy	D-glutamate cyclase, mitochondrial	GLUCM_MOUSE	26	100	0.786179	0	66365.7	-9.17549	-9.59249	-7.32702	-9.26286	-10.2306	-6.55417	-8.55053
21.3149	21.3505	21.2854	21.6141	21.0505	21.0581	21.0695	20.6322	21.0112	20.5387	21.0981	21.1326	21.1799	21.5697	21.1845	21.1542	20.8906	20.7306	20.6261	20.3323	14.0163	13.2635	14.1151	13.0527	12.5487	14.8881	12.9261	15.1032	14.7508	14.0891	cerebellum development [GO:0021549];glutamate biosynthetic process [GO:0006537];glutamate catabolic process [GO:0006538];glutamine metabolic process [GO:0006541];long-term memory [GO:0007616];positive regulation of insulin secretion [GO:0032024];response to aluminum ion [GO:0010044];tricarboxylic acid metabolic process [GO:0072350]	cytoplasm [GO:0005737];endoplasmic reticulum [GO:0005783];mitochondrial inner membrane [GO:0005743];mitochondrial matrix [GO:0005759];mitochondrion [GO:0005739]	ADP binding [GO:0043531];ATP binding [GO:0005524];enzyme binding [GO:0019899];glutamate dehydrogenase (NAD+) activity [GO:0004352];glutamate dehydrogenase (NADP+) activity [GO:0004354];glutamate dehydrogenase [NAD(P)+] activity [GO:0004353];GTP binding [GO:0005525];leucine binding [GO:0070728];NAD+ binding [GO:0070403]	FUNCTION: Mitochondrial glutamate dehydrogenase that converts L-glutamate into alpha-ketoglutarate (PubMed:20670938). Plays a key role in glutamine anaplerosis by producing alpha-ketoglutarate, an important intermediate in the tricarboxylic acid cycle (By similarity). Plays a role in insulin homeostasis (PubMed:16959573). May be involved in learning and memory reactions by increasing the turnover…	P26443	Glud1	Glutamate dehydrogenase 1, mitochondrial	DHE3_MOUSE	33	100	0.729246	0	61336.8	-7.29859	-8.08699	-7.17023	-8.56146	-8.50183	-6.16997	-8.14344
19.9122	19.6197	19.8701	19.6152	19.6948	18.8316	18.7189	18.1177	18.8219	18.1595	19.7341	19.4929	19.5171	19.6335	19.4926	19.1814	18.641	18.415	18.5542	18.004	12.4152	12.2516	13.4718	11.769	11.2773	13.311	12.3067	13.5599	13.8509	12.8952	-	cytoplasm [GO:0005737];mitochondrion [GO:0005739];mitotic spindle pole [GO:0097431];spindle microtubule [GO:0005876]	microtubule binding [GO:0008017]	-	Q9DCV4	Rmdn1	Regulator of microtubule dynamics protein 1	RMD1_MOUSE	11	100	0.780787	0	35000.2	-7.49699	-7.3681	-6.39823	-7.84626	-8.41753	-5.52057	-6.41223
18.9462	19.1037	19.108	19.0347	18.698	17.4393	18.5642	17.0818	18.1778	17.4027	18.4472	18.9836	18.8876	18.6332	18.7957	18.1919	18.6968	17.9627	18.3761	17.9672	10.8232	10.768	12.9631	13.2611	7.79459	12.7779	9.6899	13.1154	13.2098	11.5462	protein insertion into mitochondrial inner membrane [GO:0045039]	fibrillar center [GO:0001650];mitochondrial inner membrane [GO:0005743];mitochondrial intermembrane space protein transporter complex [GO:0042719];mitochondrion [GO:0005739]	metal ion binding [GO:0046872]	FUNCTION: Mitochondrial intermembrane chaperone that participates in the import and insertion of some multi-pass transmembrane proteins into the mitochondrial inner membrane. Also required for the transfer of beta-barrel precursors from the TOM complex to the sorting and assembly machinery (SAM complex) of the outer membrane. Acts as a chaperone-like protein that protects the hydrophobic precurso…	P62075	Timm13	Mitochondrial import inner membrane translocase subunit Tim13	TIM13_MOUSE	6	100	0.732166	0	10457.9	-8.12299	-8.33569	-6.14482	-5.77365	-10.9034	-4.66137	-8.87433
20.5145	20.7028	21.0538	20.8941	20.7184	20.3773	20.265	19.9881	20.0604	19.6256	20.681	20.7306	21.0618	20.9436	20.5093	20.4233	19.8372	19.8676	19.8809	19.7345	11.0826	11.9628	12.0558	11.8032	9.97757	12.273	11.7088	12.8514	12.8603	11.9155	glutathione metabolic process [GO:0006749];hydrogen sulfide metabolic process [GO:0070813]	cytoplasm [GO:0005737];mitochondrial matrix [GO:0005759];mitochondrion [GO:0005739];nucleoplasm [GO:0005654]	hydrolase activity, acting on ester bonds [GO:0016788];identical protein binding [GO:0042802];iron ion binding [GO:0005506];sulfur dioxygenase activity [GO:0050313]	FUNCTION: First described as a protein that can shuttle between the nucleus and the cytoplasm and suppress p53-induced apoptosis by sequestering the transcription factor RELA/NFKB3 in the cytoplasm and preventing its accumulation in the nucleus (By similarity). Sulfur dioxygenase that plays an essential role in hydrogen sulfide catabolism in the mitochondrial matrix. Hydrogen sulfide (H(2)S) is f…	Q9DCM0	Ethe1	Persulfide dioxygenase ETHE1, mitochondrial	ETHE1_MOUSE	14	100	0.738398	0	27738.8	-9.43189	-8.73999	-8.99793	-9.09095	-10.7409	-8.10427	-8.55623
12.7368	12.4499	13.1598	12.1583	13.1906	13.5962	13.0982	12.7273	13.8221	13.1566	13.9544	13.7563	13.6029	13.4435	13.3765	16.2297	15.1554	15.5142	15.1381	15.8724	3.97219		8.11334			9.53124	5.02853	8.56835	7.69634	4.08125	-	cytoplasm [GO:0005737];mitochondrion [GO:0005739]	-	-	Q9CR98	Fam136a	Protein FAM136A	F136A_MOUSE	4	90	1.46136	0.000501253	15674.1	-8.76459		-5.04643			-4.06499	-8.06969
23.707	23.8772	23.9541	24.0586	23.9871	22.7072	23.0795	22.6208	23.1362	22.4379	23.695	23.9198	23.9962	23.9532	23.5426	23.3251	23.1845	22.6328	22.9873	22.3899	16.4678	15.9806	17.7612	16.1278	15.1305	17.596	15.5141	18.1914	18.1031	16.7418	activation of phospholipase C activity [GO:0007202];activation of protein kinase C activity [GO:1990051];antiviral innate immune response [GO:0140374];B cell activation [GO:0042113];CD40 signaling pathway [GO:0023035];cell migration [GO:0016477];cellular response to hypoxia [GO:0071456];cellular response to retinoic acid [GO:0071300];induction by virus of host autophagy [GO:0039520];mammary gland…	axon [GO:0030424];cell periphery [GO:0071944];cell surface [GO:0009986];cytoplasm [GO:0005737];GABA-ergic synapse [GO:0098982];glutamatergic synapse [GO:0098978];inner mitochondrial membrane protein complex [GO:0098800];mitochondrial inner membrane [GO:0005743];mitochondrial outer membrane [GO:0005741];mitochondrial prohibitin complex [GO:0035632];mitochondrion [GO:0005739];nuclear matrix [GO:001…	amide binding [GO:0033218];identical protein binding [GO:0042802];protein C-terminus binding [GO:0008022];protein heterodimerization activity [GO:0046982];protein homodimerization activity [GO:0042803];protein N-terminus binding [GO:0047485];sphingolipid binding [GO:0046625]	FUNCTION: In the mitochondria, together with PHB, forms large ring complexes (prohibitin complexes) in the inner mitochondrial membrane (IMM) and functions as chaperone protein that stabilizes mitochondrial respiratory enzymes and maintains mitochondrial integrity in the IMM, which is required for mitochondrial morphogenesis, neuronal survival, and normal lifespan (Probable). The prohibitin compl…	O35129	Phb2	Prohibitin-2	PHB2_MOUSE	24	100	0.738435	0	33296.4	-7.23919	-7.89659	-6.19292	-7.93086	-8.85664	-5.11118	-7.56543
17.2152	17.2573	17.5577	17.0923	17.3257	16.2407	16.7975	16.6907	16.7045	16.1412	16.4145	16.4835	16.8839	16.5641	16.544	16.363	15.9329	15.2982	15.7403	15.5221	8.41788	5.43893	9.67735	10.7308		9.43429		10.9475	9.25522	8.35122	-	integral component of membrane [GO:0016021];mitochondrion [GO:0005739]	-	-	Q9CR76	Tmem186	Transmembrane protein 186	TM186_MOUSE	5	93.3	0.746827	0.000501253	24631.7	-8.7973	-11.8184	-7.88032	-6.36156		-6.80643
15.5867	15.947	15.789	16.2099	15.9163	16.157	16.1154	15.8308	15.9342	15.5897	16.1582	16.2422	15.8444	16.1128	15.9133	15.9061	16.1787	15.4561	16.1829	15.3805		6.91375	7.20811	10.1211	2.46896	8.63552	7.29759	7.21307	7.72605	7.1716	rRNA methylation [GO:0031167];transcription initiation from mitochondrial promoter [GO:0006391]	mitochondrial matrix [GO:0005759];mitochondrial nucleoid [GO:0042645];mitochondrion [GO:0005739]	DNA binding [GO:0003677];mitochondrial transcription factor activity [GO:0034246];RNA binding [GO:0003723];rRNA (adenine-N6,N6-)-dimethyltransferase activity [GO:0000179]	FUNCTION: S-adenosyl-L-methionine-dependent methyltransferase which specifically dimethylates mitochondrial 12S rRNA at the conserved stem loop. Also required for basal transcription of mitochondrial DNA, probably via its interaction with POLRMT and TFAM. Stimulates transcription independently of the methyltransferase activity (By similarity). {ECO:0000250}.	Q8JZM0	Tfb1m	Dimethyladenosine transferase 1, mitochondrial	TFB1M_MOUSE	11	96.7	0.776509	0	38961.6		-9.03327	-8.58086	-6.08885	-13.4474	-7.5215	-8.81784
18.3848	18.6894	18.5611	18.61	18.6068	17.0464	17.2077	16.7108	17.5147	16.7022	19.9144	19.7225	20.0991	20.0411	19.9277	19.4927	19.1905	18.8564	19.0668	19.0344	8.28788	9.30099	12.795	9.89497	8.91021	11.5264	9.21214	11.7051	11.8037	9.59067	-	mitochondrion [GO:0005739]	hydrolase activity [GO:0016787]	-	Q8K4F5	Abhd11	Protein ABHD11	ABHDB_MOUSE	11	100	0.975502	0	33560.6	-10.0969	-9.38843	-5.76602	-8.71505	-9.69661	-5.51997	-7.99558
16.2125	16.712	17.3769	16.6692	17.1329	16.7638	16.5674	16.6762	16.5516	16.3999	16.5678	16.991	17.3964	16.8913	16.5327	17.08	16.7368	16.5575	15.9885	15.9754	10.0546	10.2343	8.94961	8.18467	9.19129	10.2789	9.67094	10.6984	10.4209	10.1898	-	intracellular membrane-bounded organelle [GO:0043231];mitochondrion [GO:0005739];nucleolus [GO:0005730]	hydrolase activity [GO:0016787]	-	Q9CYW4	Hdhd3	Haloacid dehalogenase-like hydrolase domain-containing protein 3	HDHD3_MOUSE	9	100	0.761424	0	28027	-6.15787	-6.47769	-8.42726	-8.48455	-7.94163	-6.48487	-6.89649
18.8035	18.5816	18.4051	18.6065	18.7676	20.2447	20.1397	19.8384	19.8874	19.0719	18.6386	18.5443	18.2443	18.2753	18.5652	20.1753	20.2257	19.5131	19.7526	19.1147	14.5375	14.0332	13.427	12.2302	10.7465	15.2953	12.2546	15.9044	13.5888	12.5638	aerobic respiration [GO:0009060];aging [GO:0007568];cellular response to growth factor stimulus [GO:0071363];cholesterol metabolic process [GO:0008203];hemoglobin metabolic process [GO:0020027];hydrogen peroxide catabolic process [GO:0042744];kidney development [GO:0001822];negative regulation of apoptotic process [GO:0043066];negative regulation of NF-kappaB transcription factor activity [GO:003…	cytoplasm [GO:0005737];cytosol [GO:0005829];endoplasmic reticulum [GO:0005783];extracellular space [GO:0005615];Golgi apparatus [GO:0005794];intracellular membrane-bounded organelle [GO:0043231];lysosome [GO:0005764];mitochondrial intermembrane space [GO:0005758];mitochondrion [GO:0005739];peroxisomal membrane [GO:0005778];peroxisome [GO:0005777];plasma membrane [GO:0005886];protein-containing co…	aminoacylase activity [GO:0004046];antioxidant activity [GO:0016209];catalase activity [GO:0004096];enzyme binding [GO:0019899];heme binding [GO:0020037];identical protein binding [GO:0042802];metal ion binding [GO:0046872];NADP binding [GO:0050661];oxidoreductase activity, acting on peroxide as acceptor [GO:0016684];peroxisome targeting sequence binding [GO:0000268];protein homodimerization acti…	FUNCTION: Occurs in almost all aerobically respiring organisms and serves to protect cells from the toxic effects of hydrogen peroxide. Promotes growth of cells.	P24270	Cat	Catalase	CATA_MOUSE	27	100	1.08026	0	59795.3	-4.266	-4.5484	-4.97802	-6.37635	-8.02113	-4.94937	-7.88514
17.0922	17.6605	17.0932	17.5733	17.8875	15.4194	15.9572	15.5604	16.1482	15.7965	18.78	19.5379	18.0721	18.5492	17.6557	17.026	18.8759	16.855	16.1857	16.1348		8.60556	5.01337	12.3211	4.92503	9.86365	8.62751	8.1188	8.2141	8.38292	aerobic electron transport chain [GO:0019646];mitochondrial NAD transmembrane transport [GO:1990549]	integral component of membrane [GO:0016021];mitochondrial inner membrane [GO:0005743];mitochondrion [GO:0005739]	NAD transmembrane transporter activity [GO:0051724]	FUNCTION: Mitochondrial membrane carrier protein that mediates the import of NAD(+) into mitochondria. Mitochondrial NAD(+) is required for glycolysis and mitochondrial respiration. Compared to SLC25A52, SLC25A51-mediated transport is essential for the import of NAD(+) in mitochondria. {ECO:0000250|UniProtKB:Q9H1U9}.	Q5HZI9	Slc25a51	Mitochondrial nicotinamide adenine dinucleotide transporter SLC25A51	S2551_MOUSE	9	96.7	0.852701	0	33689.4		-9.05496	-12.0798	-5.25225	-12.9625	-5.55577	-7.32972
25.7136	25.6601	25.5414	25.6467	25.41	24.801	24.9817	24.2804	24.6676	24.0261	25.6691	25.8359	25.5964	25.8687	25.7903	24.7946	25.0351	24.2639	24.9829	24.0757	17.9547	17.2422	19.0966	17.8681	16.8474	19.0065	17.0809	19.5959	19.2472	18.6879	2-oxoglutarate metabolic process [GO:0006103];glyoxylate cycle [GO:0006097];isocitrate metabolic process [GO:0006102];NADP biosynthetic process [GO:0006741];NADP metabolic process [GO:0006739];negative regulation of glial cell migration [GO:1903976];negative regulation of glial cell proliferation [GO:0060253];negative regulation of matrix metallopeptidase secretion [GO:1904465];tricarboxylic acid…	cytosol [GO:0005829];mitochondrial inner membrane [GO:0005743];mitochondrion [GO:0005739];peroxisome [GO:0005777]	isocitrate dehydrogenase (NADP+) activity [GO:0004450];isocitrate dehydrogenase activity [GO:0004448];magnesium ion binding [GO:0000287];NAD binding [GO:0051287]	FUNCTION: Plays a role in intermediary metabolism and energy production. It may tightly associate or interact with the pyruvate dehydrogenase complex.	P54071	Idh2	Isocitrate dehydrogenase [NADP], mitochondrial	IDHP_MOUSE	55	100	0.741901	0	50906.2	-7.75889	-8.41789	-6.44482	-7.77865	-8.56264	-5.79457	-7.90083
23.9385	24.093	24.2354	24.2022	24.0943	23.927	23.7059	23.6048	23.7428	23.0078	24.0772	24.2954	24.1365	24.1855	24.1292	23.8555	23.8598	23.6702	23.6182	23.3054	17.3233	16.2829	17.6495	16.2819	15.2365	17.865	15.9065	18.3258	18.0838	17.1244	activation of cysteine-type endopeptidase activity involved in apoptotic process [GO:0006919];apoptotic mitochondrial changes [GO:0008637];B cell activation [GO:0042113];B cell proliferation [GO:0042100];biological process involved in interaction with symbiont [GO:0051702];cellular response to heat [GO:0034605];cellular response to interleukin-7 [GO:0098761];isotype switching to IgG isotypes [GO:…	cell surface [GO:0009986];clathrin-coated pit [GO:0005905];coated vesicle [GO:0030135];cytoplasm [GO:0005737];cytosol [GO:0005829];early endosome [GO:0005769];extracellular exosome [GO:0070062];extracellular space [GO:0005615];Golgi apparatus [GO:0005794];Golgi cisterna [GO:0031985];intracellular membrane-bounded organelle [GO:0043231];lipopolysaccharide receptor complex [GO:0046696];membrane [GO…	apolipoprotein A-I binding [GO:0034186];apolipoprotein binding [GO:0034185];ATP binding [GO:0005524];chaperone binding [GO:0051087];double-stranded RNA binding [GO:0003725];enzyme binding [GO:0019899];high-density lipoprotein particle binding [GO:0008035];isomerase activity [GO:0016853];lipopolysaccharide binding [GO:0001530];modification-dependent protein binding [GO:0140030];p53 binding [GO:000…	FUNCTION: Chaperonin implicated in mitochondrial protein import and macromolecular assembly. Together with Hsp10, facilitates the correct folding of imported proteins. May also prevent misfolding and promote the refolding and proper assembly of unfolded polypeptides generated under stress conditions in the mitochondrial matrix. The functional units of these chaperonins consist of heptameric rings…	P63038	Hspd1	60 kDa heat shock protein, mitochondrial	CH60_MOUSE	51	100	0.742792	0	60955.5	-6.61519	-7.81009	-6.58582	-7.92035	-8.85783	-6.06208	-7.79943
20.0423	20.0569	20.2879	20.258	20.0935	18.9737	19.2753	18.8701	19.6661	18.6142	20.4889	20.1517	20.376	20.8049	20.5286	19.4843	19.6905	19.0968	19.7821	18.94	9.8069	9.66666	11.5071	9.57867	10.3033	11.24	9.78028	11.5595	11.5094	11.2893	daunorubicin metabolic process [GO:0044597];doxorubicin metabolic process [GO:0044598]	cytoplasm [GO:0005737];cytosol [GO:0005829];Golgi apparatus [GO:0005794];mitochondrion [GO:0005739];nuclear envelope [GO:0005635]	alditol:NADP+ 1-oxidoreductase activity [GO:0004032];D-threo-aldose 1-dehydrogenase activity [GO:0047834];phenanthrene-9,10-epoxide hydrolase activity [GO:0019119]	FUNCTION: Catalyzes the NADPH-dependent reduction of succinic semialdehyde to gamma-hydroxybutyrate. May have an important role in producing the neuromodulator gamma-hydroxybutyrate (GHB). Has broad substrate specificity. Can reduce the dialdehyde protein-binding form of aflatoxin B1 (AFB1) to the non-binding AFB1 dialcohol. May be involved in protection of liver against the toxic and carcinogeni…	Q8CG76	Akr7a2	Aflatoxin B1 aldehyde reductase member 2	ARK72_MOUSE	16	100	0.750257	0	40612.1	-10.2354	-10.3903	-8.78073	-10.6794	-9.79021	-7.73367	-9.49504
20.5187	20.5697	20.4213	20.6259	20.4326	18.5255	18.5712	18.1812	18.8904	17.9856	23.4498	23.2068	23.1688	23.5878	22.7905	22.0049	22.304	21.4895	22.4867	21.8654	10.3691	9.37294	11.9582	11.7575	8.58124	12.5852	11.2042	9.8478	12.1562	10.7517	mitochondrial respiratory chain complex I assembly [GO:0032981];protein lipoylation [GO:0009249]	mitochondrial large ribosomal subunit [GO:0005762];mitochondrial respiratory chain complex I [GO:0005747];mitochondrion [GO:0005739];nucleoplasm [GO:0005654]	acyl binding [GO:0000035];acyl carrier activity [GO:0000036]	FUNCTION: Carrier of the growing fatty acid chain in fatty acid biosynthesis (By similarity). Accessory and non-catalytic subunit of the mitochondrial membrane respiratory chain NADH dehydrogenase (Complex I), which functions in the transfer of electrons from NADH to the respiratory chain (By similarity). {ECO:0000250|UniProtKB:O14561, ECO:0000250|UniProtKB:P52505}.	Q9CR21	Ndufab1	Acyl carrier protein, mitochondrial	ACPM_MOUSE	8	100	1.28596	0	17370.3	-10.1496	-11.1968	-8.46303	-8.86846	-11.8514	-5.94027	-7.36703
14.5076	14.4915	14.4677	14.4008	14.497	14.7771	14.5739	14.0978	14.7628	14.1047	14.5428	12.4545	15.1834	15.3483	15.1722	16.1777	15.814	15.8051	15.6923	15.0671	9.63646	8.44631	11.0923	8.18867		11.6132	7.98875	11.4751	11.3223	8.7941	butyryl-CoA catabolic process [GO:0044580];coenzyme A catabolic process [GO:0015938];malonyl-CoA catabolic process [GO:2001294];medium-chain fatty-acyl-CoA catabolic process [GO:0036114];propionyl-CoA metabolic process [GO:1902858];succinyl-CoA catabolic process [GO:1901289]	mitochondrion [GO:0005739];peroxisome [GO:0005777]	hydrolase activity [GO:0016787];magnesium ion binding [GO:0000287]	FUNCTION: Fatty acyl-coenzyme A (CoA) diphosphatase that hydrolyzes fatty acyl-CoA to yield acyl-4'-phosphopantetheine and adenosine 3',5'-bisphosphate (PubMed:16185196, PubMed:29378847). Mediates the hydrolysis of a wide range of CoA esters, including choloyl-CoA and branched-chain fatty-acyl-CoA esters and at low substrate concentrations medium and long-chain fatty-acyl-CoA esters are the prima…	P11930	Nudt19	Acyl-coenzyme A diphosphatase NUDT19	NUD19_MOUSE	7	96.7	0.991115	0	40320.1	-4.87111	-6.04521	-3.37532	-6.21216		-3.16387	-6.58517
24.6449	24.6365	24.4997	24.6871	24.5263	23.3101	23.8198	23.5837	23.2826	23.0925	25.3052	24.9865	24.7853	25.1763	24.756	24.0631	24.1304	24.371	23.729	22.8209	18.3198	17.5262	19.5023	17.2175	17.9423	19.1228	17.3761	19.6943	19.7631	19.02	ATP metabolic process [GO:0046034];ATP synthesis coupled proton transport [GO:0015986];mitochondrial ATP synthesis coupled proton transport [GO:0042776]	mitochondrial inner membrane [GO:0005743];mitochondrial proton-transporting ATP synthase complex [GO:0005753];mitochondrial proton-transporting ATP synthase complex, catalytic sector F(1) [GO:0000275];mitochondrion [GO:0005739];myelin sheath [GO:0043209];proton-transporting ATP synthase complex, catalytic core F(1) [GO:0045261]	proton-transporting ATP synthase activity, rotational mechanism [GO:0046933]	FUNCTION: Mitochondrial membrane ATP synthase (F(1)F(0) ATP synthase or Complex V) produces ATP from ADP in the presence of a proton gradient across the membrane which is generated by electron transport complexes of the respiratory chain. F-type ATPases consist of two structural domains, F(1) - containing the extramembraneous catalytic core, and F(0) - containing the membrane proton channel, link…	Q91VR2	Atp5f1c	ATP synthase subunit gamma, mitochondrial	ATPG_MOUSE	26	100	0.735046	0	32885.9	-6.3251	-7.11029	-4.99732	-7.46966	-6.58404	-4.18727	-6.44374
17.9237	18.1301	18.4274	18.1178	17.9654	18.6066	18.4489	18.0342	18.4726	17.9349	17.9423	18.4158	18.0443	18.1593	17.9877	18.4411	18.5666	17.9998	18.2098	17.6557	11.4626	11.0562	10.7943	12.6746	8.71543	12.6845	10.6536	12.8333	11.8176	11.1668	error-free translesion synthesis [GO:0070987];mitochondrion morphogenesis [GO:0070584];mitotic spindle assembly [GO:0090307];negative regulation of macroautophagy [GO:0016242];positive regulation of actin filament binding [GO:1904531];positive regulation of focal adhesion assembly [GO:0051894];positive regulation of mitotic cell cycle [GO:0045931];positive regulation of mitotic cytokinesis [GO:19…	cell-cell junction [GO:0005911];midbody [GO:0030496];mitochondrial matrix [GO:0005759];mitochondrial nucleoid [GO:0042645];mitochondrion [GO:0005739];mitotic spindle [GO:0072686];nucleus [GO:0005634];plasma membrane [GO:0005886]	DNA binding [GO:0003677];protein-macromolecule adaptor activity [GO:0030674]	FUNCTION: Involved in DNA damage tolerance by regulating translesion synthesis (TLS) of templates carrying DNA damage lesions such as 8oxoG and abasic sites. May act by stimulating activity of DNA polymerases involved in TLS, such as PRIMPOL and polymerase delta (POLD1). {ECO:0000250|UniProtKB:Q9Y2S7}.	Q91VA6	Poldip2	Polymerase delta-interacting protein 2	PDIP2_MOUSE	19	100	0.812311	0	41870.1	-6.4611	-7.0739	-7.63302	-5.44325	-9.25	-5.92208	-7.79533
20.2855	20.3532	20.4749	20.4557	20.3909	19.2266	19.2947	18.8522	19.2835	18.6711	20.6207	20.7189	20.592	20.8495	20.4813	19.7804	19.6648	19.1593	19.7687	18.8634	11.4996	11.9504	12.6032	11.292	11.1398	12.7294	12.1862	12.5314	13.0396	12.4414	negative regulation of cardiac muscle cell apoptotic process [GO:0010667];negative regulation of reactive oxygen species metabolic process [GO:2000378];peptidyl-lysine demalonylation [GO:0036047];peptidyl-lysine desuccinylation [GO:0036049];protein deacetylation [GO:0006476];protein deglutarylation [GO:0061698];protein demalonylation [GO:0036046];protein desuccinylation [GO:0036048];regulation of…	cytosol [GO:0005829];mitochondrial inner membrane [GO:0005743];mitochondrial intermembrane space [GO:0005758];mitochondrial matrix [GO:0005759];mitochondrion [GO:0005739];nucleus [GO:0005634]	NAD+ binding [GO:0070403];protein-glutaryllysine deglutarylase activity [GO:0061697];protein-malonyllysine demalonylase activity [GO:0036054];protein-succinyllysine desuccinylase activity [GO:0036055];transferase activity [GO:0016740];zinc ion binding [GO:0008270]	FUNCTION: NAD-dependent lysine demalonylase, desuccinylase and deglutarylase that specifically removes malonyl, succinyl and glutaryl groups on target proteins (PubMed:23806337, PubMed:21908771, PubMed:22076378, PubMed:24315375, PubMed:24703693). Activates CPS1 and contributes to the regulation of blood ammonia levels during prolonged fasting: acts by mediating desuccinylation and deglutarylation…	Q8K2C6	Sirt5	NAD-dependent protein deacylase sirtuin-5, mitochondrial	SIR5_MOUSE	20	100	0.774409	0	34134.2	-8.7859	-8.40279	-7.87162	-9.16376	-9.25113	-6.49718	-7.10853
16.8614	17.1602	17.2865	16.8691	16.7709	16.9782	16.7956	16.762	16.6809	16.1871	16.8314	16.9115	17.092	17.2286	16.8784	16.921	16.6598	16.3681	16.5	15.9398	5.38853	7.71425	8.14541	11.0664	7.46549	9.4965	8.57681	9.09808	8.7428	8.25716	prolyl-tRNA aminoacylation [GO:0006433]	mitochondrial matrix [GO:0005759];mitochondrion [GO:0005739]	ATP binding [GO:0005524];proline-tRNA ligase activity [GO:0004827]	-	Q8CFI5	Pars2	Probable proline--tRNA ligase, mitochondrial	SYPM_MOUSE	13	100	0.757176	0	53518	-11.4728	-9.44597	-9.14106	-5.80275	-9.30543	-7.48172	-8.21881
24.6389	24.7298	24.5105	24.6481	24.4667	23.1897	23.5384	23.0232	23.4701	22.7103	24.5336	24.7085	24.7542	24.8314	24.5599	23.4638	23.595	22.8941	23.3773	22.5981	15.8055	15.7109	16.6633	14.0614	14.8619	16.0436	15.5758	16.3689	16.5748	16.9138	electron transport chain [GO:0022900];fatty acid beta-oxidation using acyl-CoA dehydrogenase [GO:0033539];response to oxidative stress [GO:0006979]	integral component of mitochondrial inner membrane [GO:0031305];membrane [GO:0016020];mitochondrial electron transfer flavoprotein complex [GO:0017133];mitochondrial inner membrane [GO:0005743];mitochondrial membrane [GO:0031966];mitochondrion [GO:0005739]	4 iron, 4 sulfur cluster binding [GO:0051539];electron transfer activity [GO:0009055];electron-transferring-flavoprotein dehydrogenase activity [GO:0004174];iron-sulfur cluster binding [GO:0051536];metal ion binding [GO:0046872];oxidoreductase activity [GO:0016491];oxidoreductase activity, acting on metal ions, flavin as acceptor [GO:0043783];quinone binding [GO:0048038];ubiquinone binding [GO:00…	FUNCTION: Accepts electrons from ETF and reduces ubiquinone. {ECO:0000250}.	Q921G7	Etfdh	Electron transfer flavoprotein-ubiquinone oxidoreductase, mitochondrial	ETFD_MOUSE	44	100	0.786972	0	68090.9	-8.83339	-9.01889	-7.84713	-10.5868	-9.60483	-7.14607	-7.96263
19.9339	19.8625	19.0226	19.501	19.2245	17.6062	18.0518	17.0366	18.42	17.8308	21.8388	21.6425	22.0683	20.0908	21.8464	21.1064	21.3506	20.4929	21.3845	21.3308	9.25813	8.3129	13.9189	11.8041		13.646	9.98136	11.1583	13.8151	9.86154	activation of cysteine-type endopeptidase activity involved in apoptotic process [GO:0006919];cellular response to hypoxia [GO:0071456];neuron apoptotic process [GO:0051402];positive regulation of apoptotic process [GO:0043065];positive regulation of release of cytochrome c from mitochondria [GO:0090200]	cytosol [GO:0005829];integral component of membrane [GO:0016021];mitochondrial membrane [GO:0031966];mitochondrion [GO:0005739]	-	FUNCTION: Proposed to be involved in regulation of apoptosis;however, the involvement of caspases has been reported conflictingly (PubMed:17316997). {ECO:0000269|PubMed:15082785, ECO:0000269|PubMed:17316997}.;the exact mechanism may differ between cell types/tissues (PubMed:15082785). May be involved in hypoxia-induced cell death of transformed cells implicating cytochrome C release and caspase a…	Q9D6U8	Fam162a	Protein FAM162A	F162A_MOUSE	9	96.7	1.12448	0	17724.7	-10.6757	-11.5496	-5.10362	-7.69695		-3.96017	-8.07047
15.5223	15.7076	15.8058	16.3301	15.8357	14.5787	14.5652	14.4508	15.0576	14.2087	15.423	15.6387	15.6538	15.7883	15.6906	14.8003	14.7567	14.4183	14.6558	14.1076	5.65091	7.37657	5.87528	10.1156	5.41238	8.76926	6.75884	8.51832	8.25586	6.45333	methylation [GO:0032259];ribosomal small subunit biogenesis [GO:0042274];translation [GO:0006412]	mitochondrial matrix [GO:0005759];mitochondrion [GO:0005739];nucleoplasm [GO:0005654]	methyltransferase activity [GO:0008168];mitochondrial ribosome binding [GO:0097177];S-adenosyl-L-methionine binding [GO:1904047]	FUNCTION: Probable S-adenosyl-L-methionine-dependent RNA methyltransferase required to stabilize the mitochondrial small ribosomal subunit (mt-SSU) (PubMed:31487196). Required for protein translation in mitochondria (PubMed:31487196). {ECO:0000269|PubMed:31487196}.	Q3U2U7	Mettl17	Methyltransferase-like protein 17, mitochondrial	MET17_MOUSE	12	100	0.74275	0	52061	-9.87137	-8.33105	-9.9305	-6.21455	-10.4233	-5.80947	-7.80638
16.8411	17.1708	16.6475	16.9407	16.6184	14.9833	15.4212	14.0267	15.5232	14.5314	19.4215	19.6223	19.5076	19.9451	19.2422	18.8137	19.0683	18.1928	18.7959	18.1453	8.47805	7.76603	12.4948	9.05607	7.84979	11.351	8.96332	10.0991	11.5417	8.00376	respiratory electron transport chain [GO:0022904]	mitochondrion [GO:0005739]	-	FUNCTION: Acts as a regulator of the electron transfer flavoprotein by promoting the removal of flavin from the ETF holoenzyme (composed of ETFA and ETFB). {ECO:0000250|UniProtKB:Q6IPR1}.	Q91V16	Etfrf1	Electron transfer flavoprotein regulatory factor 1	ETFR1_MOUSE	4	100	1.27821	0.000501253	10391.2	-8.36303	-9.4048	-4.15262	-7.88466	-8.76863	-3.63227	-6.45791
26.0277	26.2271	26.2876	26.3551	26.0566	24.8138	24.923	24.4965	25.1053	24.212	26.4977	26.4979	26.7458	26.7683	26.6439	25.6669	25.7936	25.2095	25.5217	24.9289	16.846	16.9734	18.8285	17.3963	17.3041	18.5101	17.4401	18.2174	18.9256	18.5655	fatty acid beta-oxidation using acyl-CoA dehydrogenase [GO:0033539]	mitochondrial electron transfer flavoprotein complex [GO:0017133];mitochondrial matrix [GO:0005759];mitochondrion [GO:0005739]	electron transfer activity [GO:0009055];nucleotide binding [GO:0000166]	FUNCTION: Heterodimeric electron transfer flavoprotein that accepts electrons from several mitochondrial dehydrogenases, including acyl-CoA dehydrogenases, glutaryl-CoA and sarcosine dehydrogenase. It transfers the electrons to the main mitochondrial respiratory chain via ETF-ubiquinone oxidoreductase (By similarity). Required for normal mitochondrial fatty acid oxidation and normal amino acid me…	Q9DCW4	Etfb	Electron transfer flavoprotein subunit beta	ETFB_MOUSE	33	100	0.793453	0	27623.3	-9.18169	-9.2537	-7.45912	-8.95885	-8.75253	-6.30368	-7.48294
17.6722	17.179	17.1365	17.5457	17.075	16.8958	17.0857	16.4777	17.0771	16.4784	18.0666	17.3768	17.4428	17.9882	17.6232	18.3369	18.0799	17.893	17.6926	17.2906	6.51681	6.66132	6.80939	9.30017	6.89265	8.84884	8.50758	8.03818	6.6564	8.43617	peptidyl-lysine trimethylation [GO:0018023];positive regulation of proton-transporting ATP synthase activity, rotational mechanism [GO:1905273];regulation of mitochondrial ATP synthesis coupled proton transport [GO:1905706]	integral component of membrane [GO:0016021];mitochondrial membrane [GO:0031966];mitochondrion [GO:0005739]	protein-lysine N-methyltransferase activity [GO:0016279]	FUNCTION: Mitochondrial protein-lysine N-methyltransferase that trimethylates adenine nucleotide translocases ANT2/SLC25A5 and ANT3/SLC25A6, thereby regulating mitochondrial respiration. Probably also trimethylates ANT1/SLC25A4. {ECO:0000250|UniProtKB:Q9BQD7}.	Q501J2	Antkmt	Adenine nucleotide translocase lysine N-methyltransferase	ANKMT_MOUSE	8	100	0.879861	0	24739.7	-11.1554	-10.5177	-10.3271	-8.24555	-10.1824	-8.04698	-8.57814
19.3242	19.338	19.042	19.5164	19.1119	19.6052	19.8065	19.3664	19.2802	19.4776	19.0821	19.3574	19.0559	19.7188	19.3879	19.9377	19.7822	19.4196	19.7621	19.2005	13.1428	11.7402	13.0772	13.4509	10.8582	14.3434	11.6582	14.3936	13.5423	12.6291	protein processing involved in protein targeting to mitochondrion [GO:0006627];proteolysis [GO:0006508]	mitochondrial inner membrane [GO:0005743];mitochondrial matrix [GO:0005759];mitochondrion [GO:0005739]	endopeptidase activity [GO:0004175];metal ion binding [GO:0046872]	FUNCTION: Substrate recognition and binding subunit of the essential mitochondrial processing protease (MPP), which cleaves the mitochondrial sequence off newly imported precursors proteins. {ECO:0000250|UniProtKB:Q10713}.	Q9DC61	Pmpca	Mitochondrial-processing peptidase subunit alpha	MPPA_MOUSE	21	100	0.855084	0	58279.1	-6.1814	-7.59779	-5.96472	-6.06555	-8.25374	-5.26178	-8.14833
19.7273	20.0144	19.7731	19.8652	19.5938	20.261	20.2535	20.2518	20.1598	19.7014	19.9443	20.0001	19.7738	20.277	19.7143	20.5472	20.0501	19.7244	20.1563	19.4748	11.0033	11.1727	11.3288	12.5161	11.1792	13.0522	11.7514	12.6718	11.6428	12.3715	protein processing [GO:0016485];protein processing involved in protein targeting to mitochondrion [GO:0006627]	mitochondrial inner membrane [GO:0005743];mitochondrial processing peptidase complex [GO:0017087];mitochondrion [GO:0005739]	endopeptidase activity [GO:0004175];metal ion binding [GO:0046872];metalloendopeptidase activity [GO:0004222]	FUNCTION: Catalytic subunit of the essential mitochondrial processing protease (MPP), which cleaves the mitochondrial sequence off newly imported precursors proteins (By similarity). Preferentially, cleaves after an arginine at position P2 (By similarity). Required for PINK1 turnover by coupling PINK1 mitochondrial import and cleavage, which results in subsequent PINK1 proteolysis (By similarity)…	Q9CXT8	Pmpcb	Mitochondrial-processing peptidase subunit beta	MPPB_MOUSE	19	100	0.874703	0	54614.5	-8.724	-8.84169	-8.44422	-7.34915	-8.41464	-7.20877	-8.50213
23.3776	23.4	23.6011	23.5984	23.4387	23.1613	23.0683	22.7833	23.018	22.6302	23.5695	23.5355	23.982	23.9848	23.4803	23.2776	23.0795	22.7699	22.9494	22.6755	15.3728	14.681	15.4388	13.5256	14.6813	15.7995	13.9557	16.2782	15.9892	15.9602	adipose tissue development [GO:0060612];brain development [GO:0007420];cellular ketone body metabolic process [GO:0046950];heart development [GO:0007507];ketone body catabolic process [GO:0046952];ketone catabolic process [GO:0042182];positive regulation of insulin secretion involved in cellular response to glucose stimulus [GO:0035774];response to activity [GO:0014823];response to drug [GO:00424…	mitochondrial matrix [GO:0005759];mitochondrion [GO:0005739]	3-oxoacid CoA-transferase activity [GO:0008260];CoA-transferase activity [GO:0008410];identical protein binding [GO:0042802]	FUNCTION: Key enzyme for ketone body catabolism. Transfers the CoA moiety from succinate to acetoacetate. Formation of the enzyme-CoA intermediate proceeds via an unstable anhydride species formed between the carboxylate groups of the enzyme and substrate (By similarity). {ECO:0000250}.	Q9D0K2	Oxct1	Succinyl-CoA:3-ketoacid coenzyme A transferase 1, mitochondrial	SCOT1_MOUSE	23	100	0.727316	0	55988.6	-8.00479	-8.71899	-8.16222	-10.0729	-8.75743	-7.36177	-9.11263
16.0853	16.0264	15.5124	15.1724	15.8947	14.9839	14.9554	14.7412	15.2945	14.3998	17.2059	17.1966	16.6834	16.6806	16.7871	16.7644	16.5885	15.9149	16.4044	16.3404			5.96274	8.37067		8.41031		6.99781	8.64995		cellular copper ion homeostasis [GO:0006878];cyclooxygenase pathway [GO:0019371];mitochondrial cytochrome c oxidase assembly [GO:0033617];negative regulation of cellular response to insulin stimulus [GO:1900077];negative regulation of proteasomal protein catabolic process [GO:1901799];negative regulation of protein kinase B signaling [GO:0051898];posttranscriptional regulation of gene expression …	integral component of mitochondrial inner membrane [GO:0031305];mitochondrion [GO:0005739];myofibril [GO:0030016]	metal ion binding [GO:0046872]	FUNCTION: Copper metallochaperone essential for the maturation of cytochrome c oxidase subunit II (MT-CO2/COX2). Not required for the synthesis of MT-CO2/COX2 but plays a crucial role in stabilizing MT-CO2/COX2 during its subsequent maturation. Involved in transporting copper to the Cu(A) site on MT-CO2/COX2 (By similarity). Plays an important role in the regulation of copper homeostasis by contr…	Q5SUC9	Sco1	Protein SCO1 homolog, mitochondrial	SCO1_MOUSE	7	83.3	0.787629	0	31617.4			-9.54963	-6.80175		-6.57362
17.8166	17.9163	17.9841	18.0157	17.8509	18.5218	18.498	18.1045	18.4397	17.6485	17.824	17.9386	17.8248	17.9395	17.8282	18.297	18.4813	17.9738	18.2333	17.6234	10.2806	11.1367	10.2893	13.7417	10.9037	12.9946	12.2448	12.0653	11.6558	11.6349	ATP metabolic process [GO:0046034];protein catabolic process [GO:0030163];protein folding [GO:0006457];proteolysis [GO:0006508];proteolysis involved in cellular protein catabolic process [GO:0051603]	cytosol [GO:0005829];endopeptidase Clp complex [GO:0009368];mitochondrial endopeptidase Clp complex [GO:0009841];mitochondrial inner membrane [GO:0005743];mitochondrial matrix [GO:0005759];mitochondrial nucleoid [GO:0042645];mitochondrion [GO:0005739];nucleoplasm [GO:0005654]	ATP binding [GO:0005524];ATP hydrolysis activity [GO:0140603];ATP-dependent peptidase activity [GO:0004176];peptidase activator activity [GO:0016504];protein dimerization activity [GO:0046983];unfolded protein binding [GO:0051082];zinc ion binding [GO:0008270]	FUNCTION: ATP-dependent specificity component of the Clp protease complex. Hydrolyzes ATP. Targets specific substrates for degradation by the Clp complex. Can perform chaperone functions in the absence of CLPP. Enhances the DNA-binding activity of TFAM and is required for maintaining a normal mitochondrial nucleoid structure (PubMed:10347188). ATP-dependent unfoldase that stimulates the incorpora…	Q9JHS4	Clpx	ATP-dependent Clp protease ATP-binding subunit clpX-like, mitochondrial	CLPX_MOUSE	28	100	0.842327	0	69228.7	-7.53599	-6.77959	-7.69472	-4.27405	-6.94724	-5.52717	-6.25324
17.8589	17.4725	17.882	17.6501	17.9742	17.6713	17.5821	17.1224	17.2414	16.9512	17.7385	17.7921	17.5928	17.6018	17.82	17.6422	17.5389	17.1278	16.9509	16.6842	12.1941	11.6751	12.0537	11.3633	9.63477	12.6708	11.0168	12.9285	12.5487	11.9919	coenzyme A biosynthetic process [GO:0015937]	mitochondrion [GO:0005739]	ATP binding [GO:0005524];dephospho-CoA kinase activity [GO:0004140]	-	Q8BHC4	Dcakd	Dephospho-CoA kinase domain-containing protein	DCAKD_MOUSE	13	100	0.695983	0	26476.1	-5.66479	-5.79739	-5.82822	-6.28686	-8.33945	-5.00047	-6.56533
19.8975	19.8789	19.9455	19.9959	20.0067	18.9532	18.837	18.5617	19.1383	18.2229	19.4278	19.8464	19.716	19.9826	19.5554	19.2696	18.8949	18.2968	18.9598	18.3538	11.4143	11.1848	12.9555	12.7104	9.7704	13.0176	10.7823	13.3701	13.1965	11.8847	cell population proliferation [GO:0008283];cell surface receptor signaling pathway [GO:0007166];glucose metabolic process [GO:0006006];hypoxia-inducible factor-1alpha signaling pathway [GO:0097411];intracellular signal transduction [GO:0035556];intrinsic apoptotic signaling pathway in response to oxidative stress [GO:0008631];peptidyl-serine phosphorylation [GO:0018105];protein phosphorylation [G…	mitochondrial pyruvate dehydrogenase complex [GO:0005967];mitochondrion [GO:0005739];plasma membrane [GO:0005886];pyruvate dehydrogenase complex [GO:0045254]	ATP binding [GO:0005524];identical protein binding [GO:0042802];protein kinase activity [GO:0004672];protein serine/threonine kinase activity [GO:0004674];protein-containing complex binding [GO:0044877];pyruvate dehydrogenase (acetyl-transferring) kinase activity [GO:0004740]	FUNCTION: Kinase that plays a key role in regulation of glucose and fatty acid metabolism and homeostasis via phosphorylation of the pyruvate dehydrogenase subunits PDHA1 and PDHA2. This inhibits pyruvate dehydrogenase activity, and thereby regulates metabolite flux through the tricarboxylic acid cycle, down-regulates aerobic respiration and inhibits the formation of acetyl-coenzyme A from pyruva…	Q8BFP9	Pdk1	[Pyruvate dehydrogenase (acetyl-transferring)] kinase isozyme 1, mitochondrial	PDK1_MOUSE	22	100	0.723137	0	48995	-8.4832	-8.6941	-6.98993	-7.28555	-10.2363	-5.93557	-8.05473
21.0499	21.0829	21.3825	21.3537	21.1394	21.1473	20.9457	20.7531	20.8225	20.5449	21.1243	21.2395	21.1735	21.197	20.9724	21.0826	20.8084	20.5982	20.7768	20.4447	12.4448	11.8168	12.967	11.7165	12.5512	13.3583	11.9243	13.9133	13.1329	13.3582	positive regulation of cobalamin metabolic process [GO:0106121];protein homotrimerization [GO:0070207];regulation of cobalamin metabolic process [GO:0106064]	mitochondrion [GO:0005739]	(S)-citramalyl-CoA lyase activity [GO:0047777];hydrolase activity [GO:0016787];magnesium ion binding [GO:0000287];malate synthase activity [GO:0004474]	FUNCTION: Mitochondrial citramalyl-CoA lyase indirectly involved in the vitamin B12 metabolism (PubMed:29056341). Converts citramalyl-CoA into acetyl-CoA and pyruvate in the C5-dicarboxylate catabolism pathway (By similarity). The C5-dicarboxylate catabolism pathway is required to detoxify itaconate, a vitamin B12-poisoning metabolite (PubMed:29056341). Also acts as a malate synthase in vitro, co…	Q8R4N0	Clybl	Citramalyl-CoA lyase, mitochondrial	CLYBL_MOUSE	17	100	0.756486	0	37548.5	-8.6051	-9.26609	-8.41543	-9.63725	-8.58823	-7.78897	-9.02143
16.909	17.1984	17.0209	17.214	17.2157	15.8471	16.3475	15.4068	16.4861	15.7565	17.8868	17.7274	17.6676	17.9176	17.7057	17.5376	17.5436	16.8919	17.6387	16.7644	8.39193	8.62276	11.0179	10.5637	7.35724	10.9655	8.092	11.0066	11.4329	8.63396	translation [GO:0006412]	mitochondrial large ribosomal subunit [GO:0005762];mitochondrion [GO:0005739]	structural constituent of ribosome [GO:0003735]	FUNCTION: May form part of 2 intersubunit bridges in the assembled ribosome. Upon binding to MALSU1, intersubunit bridge formation is blocked, preventing ribosome formation and repressing translation. {ECO:0000250|UniProtKB:Q6P1L8}.	Q9D1I6	Mrpl14	39S ribosomal protein L14, mitochondrial	RM14_MOUSE	4	100	0.881888	0	15874.4	-8.51704	-8.57567	-6.00292	-6.65036	-9.85848	-4.88157	-8.25552
25.394	24.9782	25.4965	24.9783	25.0558	24.0633	24.2556	23.8897	24.141	23.6219	24.6298	24.7943	24.7729	24.8738	24.7739	23.997	24.6346	24.1336	24.4487	23.4386	19.0323	18.7186	18.588	20.2971	17.6386	19.3577	21.0813	19.5399	19.2836	19.1846	adaptive thermogenesis [GO:1990845];adenine nucleotide transport [GO:0051503];B cell differentiation [GO:0030183];cellular response to leukemia inhibitory factor [GO:1990830];chromosome segregation [GO:0007059];erythrocyte differentiation [GO:0030218];mitochondrial ADP transmembrane transport [GO:0140021];mitochondrial ATP transmembrane transport [GO:1990544];negative regulation of mitochondrial …	membrane [GO:0016020];membrane raft [GO:0045121];mitochondrial inner membrane [GO:0005743];mitochondrial nucleoid [GO:0042645];mitochondrial permeability transition pore complex [GO:0005757];mitochondrion [GO:0005739];MMXD complex [GO:0071817];myelin sheath [GO:0043209]	adenine nucleotide transmembrane transporter activity [GO:0000295];ATP:ADP antiporter activity [GO:0005471];oxidative phosphorylation uncoupler activity [GO:0017077];proton transmembrane transporter activity [GO:0015078];ubiquitin protein ligase binding [GO:0031625]	FUNCTION: ADP:ATP antiporter that mediates import of ADP into the mitochondrial matrix for ATP synthesis, and export of ATP out to fuel the cell (PubMed:31341297). Cycles between the cytoplasmic-open state (c-state) and the matrix-open state (m-state): operates by the alternating access mechanism with a single substrate-binding site intermittently exposed to either the cytosolic (c-state) or matr…	P51881	Slc25a5	ADP/ATP translocase 2	ADT2_MOUSE	28	100	0.701876	0	32931.3	-6.3617	-6.2596	-6.90842	-4.68126	-7.41723	-4.70557	-3.17434
17.0451	17.1934	17.2731	17.6494	16.8886	14.3787	15.2467	13.5077	14.6764	14.4221	20.1368	17.7544	18.6534	18.7185	18.4768	17.4811	17.3981	16.4541	16.6235	16.377	9.52391	10.5029	11.8024	11.1046	9.55914	11.9359	11.8084	10.365	12.5098	10.0448	ATP biosynthetic process [GO:0006754];brain development [GO:0007420];regulation of mitochondrial ATP synthesis coupled proton transport [GO:1905706]	integral component of membrane [GO:0016021];mitochondrial inner membrane [GO:0005743];mitochondrion [GO:0005739]	-	FUNCTION: Mitochondrial protein enriched in neurons that acts as a regulator of mitochondrial respiration (PubMed:30318146). Associates with the ATP synthase complex and facilitates ATP synthesis (PubMed:30318146). {ECO:0000269|PubMed:30318146}.	P59041	Dnajc30	DnaJ homolog subfamily C member 30, mitochondrial	DJC30_MOUSE	8	100	0.894468	0	24762.1	-7.52116	-6.69049	-5.47063	-6.54486	-7.32949	-2.44277	-3.43833
23.9098	24.002	24.1152	24.1013	24.1472	22.4003	22.7578	22.1296	22.8312	21.8292	25.0272	25.0808	25.2599	25.5485	25.0039	24.1529	23.8425	23.9194	23.8065	23.6184	15.8847	15.0559	18.9177	17.9302	15.1657	18.2726	15.9889	17.015	19.0498	16.7961	mitochondrial respiratory chain complex I assembly [GO:0032981]	mitochondrial inner membrane [GO:0005743];mitochondrial respiratory chain complex I [GO:0005747];mitochondrion [GO:0005739]	NADH dehydrogenase (ubiquinone) activity [GO:0008137]	FUNCTION: Accessory subunit of the mitochondrial membrane respiratory chain NADH dehydrogenase (Complex I), that is believed not to be involved in catalysis. Complex I functions in the transfer of electrons from NADH to the respiratory chain. The immediate electron acceptor for the enzyme is believed to be ubiquinone. {ECO:0000250|UniProtKB:O96000}.;FUNCTION: Accessory subunit that is involved in…	Q9DCS9	Ndufb10	NADH dehydrogenase [ubiquinone] 1 beta subcomplex subunit 10	NDUBA_MOUSE	17	100	1.04757	0	21023.8	-8.0251	-8.94609	-5.19742	-6.17115	-8.98153	-4.12767	-6.76893
20.1621	20.312	20.3294	20.2907	20.3322	19.9157	20.0547	19.5682	19.79	19.3543	20.2651	20.1987	20.1661	20.4301	20.1479	20.2253	19.8822	19.4666	19.7714	19.1654	11.1996	10.5825	11.9723	11.3238	10.8089	12.5096	10.0088	13.0908	12.5327	11.9047	isoleucyl-tRNA aminoacylation [GO:0006428];mitochondrial translation [GO:0032543]	mitochondrial matrix [GO:0005759];mitochondrion [GO:0005739]	aminoacyl-tRNA editing activity [GO:0002161];ATP binding [GO:0005524];isoleucine-tRNA ligase activity [GO:0004822];tRNA binding [GO:0000049]	-	Q8BIJ6	Iars2	Isoleucine--tRNA ligase, mitochondrial	SYIM_MOUSE	34	100	0.735148	0	112804	-8.9625	-9.72949	-8.35703	-8.96696	-9.52333	-7.40607	-10.0459
17.6403	17.7244	17.9265	18.1723	17.491	17.6014	17.2658	17.1555	17.5142	16.8444	17.6027	17.6375	17.7271	18.1835	17.5216	18.0153	17.8429	17.2875	17.6136	17.3945	10.105	8.89904	10.5852	10.5522	7.59295	11.3242	8.70084	11.5344	11.1037	9.21194	peptide metabolic process [GO:0006518];protein processing involved in protein targeting to mitochondrion [GO:0006627];proteolysis [GO:0006508]	mitochondrial matrix [GO:0005759];mitochondrion [GO:0005739]	endopeptidase activity [GO:0004175];metal ion binding [GO:0046872];metalloendopeptidase activity [GO:0004222]	FUNCTION: Cleaves proteins, imported into the mitochondrion, to their mature size. {ECO:0000250}.	A6H611	Mipep	Mitochondrial intermediate peptidase	MIPEP_MOUSE	26	100	0.768252	0	80852.1	-7.53524	-8.82538	-7.34122	-7.62015	-9.89808	-6.27717	-8.56499
24.3651	24.508	24.3844	24.5989	24.4754	23.379	23.3494	23.2353	23.4503	22.676	24.1889	24.2317	24.2625	24.3636	24.3274	23.3448	23.2786	22.9818	23.1481	22.581	17.522	16.4225	17.9407	18.331	15.0099	17.9926	16.4673	17.9747	18.5314	18.3617	cellular response to oxygen levels [GO:0071453];gliogenesis [GO:0042063];mitochondrial ATP synthesis coupled electron transport [GO:0042775];mitochondrial electron transport, NADH to ubiquinone [GO:0006120];mitochondrial respiratory chain complex I assembly [GO:0032981];neural precursor cell proliferation [GO:0061351];neurogenesis [GO:0022008];response to oxidative stress [GO:0006979]	mitochondrial inner membrane [GO:0005743];mitochondrial respiratory chain complex I [GO:0005747];mitochondrion [GO:0005739];nucleoplasm [GO:0005654]	4 iron, 4 sulfur cluster binding [GO:0051539];metal ion binding [GO:0046872];NAD binding [GO:0051287];NADH dehydrogenase (ubiquinone) activity [GO:0008137];oxygen sensor activity [GO:0019826];quinone binding [GO:0048038];ubiquitin protein ligase binding [GO:0031625]	FUNCTION: Core subunit of the mitochondrial membrane respiratory chain NADH dehydrogenase (Complex I) which catalyzes electron transfer from NADH through the respiratory chain, using ubiquinone as an electron acceptor (PubMed:26437605, PubMed:29887397, PubMed:31297047). Essential for the catalytic activity and assembly of complex I (PubMed:26437605, PubMed:29887397, PubMed:31297047). Redox-sensit…	Q91WD5	Ndufs2	NADH dehydrogenase [ubiquinone] iron-sulfur protein 2, mitochondrial	NDUS2_MOUSE	31	100	0.753414	0	52625.7	-6.84309	-8.08549	-6.44362	-6.26795	-9.46553	-5.38638	-6.88213
17.4758	18.1869	17.3826	18.0365	17.948	16.5972	16.3873	15.9943	16.816	16.5094	19.1574	19.2041	18.894	19.613	19.4613	19.3085	19.3844	18.3937	18.6529	18.0979	8.31268	9.689	11.4512	10.7818	9.93615	11.5341	9.99726	11.5161	11.3945	9.82373	-	mitochondrial large ribosomal subunit [GO:0005762];mitochondrion [GO:0005739]	-	-	Q9D1H8	Mrpl53	39S ribosomal protein L53, mitochondrial	RM53_MOUSE	8	100	1.05524	0	12737.6	-9.1631	-8.49793	-5.93132	-7.25475	-8.01187	-5.06308	-6.39006
24.9407	24.9353	24.8771	25.0879	24.8851	23.087	23.3137	22.5907	23.5727	22.6735	26.2407	26.2712	26.5173	26.6041	26.1765	25.4191	25.4257	25.0602	25.3786	25.0411	15.4614	14.6851	18.1155	14.8945	16.057	17.3474	15.913	16.1173	17.6138	16.2936	ATP metabolic process [GO:0046034];ATP synthesis coupled proton transport [GO:0015986];cellular response to peptide [GO:1901653];mitochondrial ATP synthesis coupled proton transport [GO:0042776]	mitochondrial inner membrane [GO:0005743];mitochondrial proton-transporting ATP synthase complex [GO:0005753];mitochondrial proton-transporting ATP synthase complex, coupling factor F(o) [GO:0000276];mitochondrial proton-transporting ATP synthase, stator stalk [GO:0000274];mitochondrion [GO:0005739];myelin sheath [GO:0043209]	protein-containing complex binding [GO:0044877];proton-transporting ATP synthase activity, rotational mechanism [GO:0046933]	FUNCTION: Mitochondrial membrane ATP synthase (F(1)F(0) ATP synthase or Complex V) produces ATP from ADP in the presence of a proton gradient across the membrane which is generated by electron transport complexes of the respiratory chain. F-type ATPases consist of two structural domains, F(1) - containing the extramembraneous catalytic core, and F(0) - containing the membrane proton channel, link…	Q9DCX2	Atp5pd	ATP synthase subunit d, mitochondrial	ATP5H_MOUSE	22	100	1.07032	0	18749.5	-9.4793	-10.2502	-6.76152	-10.1935	-8.82813	-5.73958	-7.40073
15.0362	15.0817	15.6561	15.7366	15.9613	14.2541	13.1834	13.4873	13.9293	13.8308	17.9965	17.8857	18.313	17.4587	17.3136	17.1801	17.0782	17.0111	16.9554	16.5996		8.29972	9.57955	8.28767	6.59719	9.78445	8.42687	9.09729	10.0758	7.64147	[2Fe-2S] cluster assembly [GO:0044571];iron-sulfur cluster assembly [GO:0016226];protein complex oligomerization [GO:0051259];protein maturation by iron-sulfur cluster transfer [GO:0097428]	cytoplasm [GO:0005737];cytosol [GO:0005829];mitochondrion [GO:0005739];nucleoplasm [GO:0005654]	ATPase activator activity [GO:0001671];chaperone binding [GO:0051087];identical protein binding [GO:0042802];metal ion binding [GO:0046872]	FUNCTION: Acts as a co-chaperone in iron-sulfur cluster assembly in both mitochondria and the cytoplasm. Required for incorporation of iron-sulfur clusters into SDHB, the iron-sulfur protein subunit of succinate dehydrogenase that is involved in complex II of the mitochondrial electron transport chain. Recruited to SDHB by interaction with SDHAF1 which first binds SDHB and then recruits the iron-…	Q8K3A0	Hscb	Iron-sulfur cluster co-chaperone protein HscB	HSC20_MOUSE	8	96.7	1.09133	0	26645.3		-6.782	-6.07652	-7.44895	-9.36413	-4.46967	-4.75655
21.7755	21.978	22.1074	22.2859	21.6918	21.1496	21.1308	20.7011	21.313	19.9613	22.111	22.1931	22.2916	22.2599	22.2847	21.5536	21.7784	20.957	21.4229	20.8228	12.5735	11.6979	12.9448	12.7651	11.7862	14.0196	12.0903	13.1375	13.2306	13.3492	diphosphate metabolic process [GO:0071344];phosphate-containing compound metabolic process [GO:0006796];regulation of mitochondrial membrane potential [GO:0051881]	cytosol [GO:0005829];mitochondrion [GO:0005739]	inorganic diphosphatase activity [GO:0004427];magnesium ion binding [GO:0000287];protein serine/threonine phosphatase activity [GO:0004722]	FUNCTION: Hydrolyzes inorganic pyrophosphate. This activity is essential for correct regulation of mitochondrial membrane potential, and mitochondrial organization and function. {ECO:0000250|UniProtKB:Q9H2U2}.	Q91VM9	Ppa2	Inorganic pyrophosphatase 2, mitochondrial	IPYR2_MOUSE	22	100	0.763697	0	38114.5	-9.202	-10.2801	-9.16252	-9.52085	-9.90564	-7.12997	-9.04054
15.2461	15.6879	15.5117	15.7825	15.3994	15.4548	15.089	14.6926	14.7967	14.4188	15.6136	16.0463	15.506	15.9289	15.2267	15.1748	14.7499	14.5041	14.8047	14.2225	7.15131	6.86089	8.69135	7.87899		8.61825	6.33223	9.25252	9.67635	8.40661	-	-	-	-	Q8BH55	Thnsl1	Threonine synthase-like 1	THNS1_MOUSE	14	96.7	0.714356	0	83100.3	-8.09477	-8.82703	-6.82032	-7.90353		-6.83657	-8.7568
20.436	20.6551	20.806	20.8844	20.6155	19.6379	19.6986	19.3247	19.7238	18.9362	20.408	20.5002	20.9708	21.107	20.496	19.8863	19.872	19.0749	19.4262	18.8089	11.3244	11.7532	12.5267	11.7905	10.7777	12.4941	11.2783	13.0549	13.0237	12.3619	nervous system development [GO:0007399];regulation of dendrite development [GO:0050773]	mitochondrial outer membrane [GO:0005741];mitochondrion [GO:0005739]	oxidoreductase activity [GO:0016491];zinc ion binding [GO:0008270]	FUNCTION: Plays a role in the regulation of retinal ganglion cell (RGC) neurite outgrowth, and hence in the development of the inner retina and optic nerve (PubMed:26593267). Appears to be a potent inhibitor of regeneration following spinal cord injury (PubMed:12067236). {ECO:0000269|PubMed:12067236, ECO:0000269|PubMed:26593267}.	Q924D0	Rtn4ip1	Reticulon-4-interacting protein 1, mitochondrial	RT4I1_MOUSE	15	100	0.76902	0	43371.5	-9.11159	-8.90189	-8.27922	-9.09395	-9.83784	-7.14377	-8.42033
24.1167	24.105	24.1585	24.295	24.1348	23.5589	23.7477	23.0768	23.4654	22.7792	24.1626	24.0827	24.1377	24.5175	24.1621	23.6652	23.501	23.1743	23.3791	22.8132	18.8372	18.2549	19.1311	17.0652	16.5169	18.9206	17.5113	19.7046	19.3413	18.3573	2-oxoglutarate metabolic process [GO:0006103];cerebellar cortex development [GO:0021695];generation of precursor metabolites and energy [GO:0006091];glycolytic process [GO:0006096];hippocampus development [GO:0021766];histone succinylation [GO:0106077];NADH metabolic process [GO:0006734];olfactory bulb mitral cell layer development [GO:0061034];pyramidal neuron development [GO:0021860];striatum d…	mitochondrial matrix [GO:0005759];mitochondrial membrane [GO:0031966];mitochondrion [GO:0005739];nucleus [GO:0005634];oxoglutarate dehydrogenase complex [GO:0045252]	chaperone binding [GO:0051087];heat shock protein binding [GO:0031072];metal ion binding [GO:0046872];oxoglutarate dehydrogenase (NAD+) activity [GO:0034602];oxoglutarate dehydrogenase (succinyl-transferring) activity [GO:0004591];thiamine pyrophosphate binding [GO:0030976]	FUNCTION: 2-oxoglutarate dehydrogenase (E1) component of the 2-oxoglutarate dehydrogenase complex (OGDHC), which mediates the decarboxylation of alpha-ketoglutarate. The 2-oxoglutarate dehydrogenase complex catalyzes the overall conversion of 2-oxoglutarate to succinyl-CoA and CO(2). The 2-oxoglutarate dehydrogenase complex is mainly active in the mitochondrion. A fraction of the 2-oxoglutarate d…	Q60597	Ogdh	2-oxoglutarate dehydrogenase complex component E1	ODO1_MOUSE	74	100	0.733023	0	116449	-5.27949	-5.85009	-5.02732	-7.22985	-7.61794	-4.63828	-6.23644
18.425	18.0782	18.3017	17.9827	18.1755	17.6693	17.628	17.199	17.5686	17.0714	18.4415	18.0478	18.8009	18.9917	18.8241	18.7095	18.6378	17.7365	18.4383	17.9248	8.27374	8.74224	9.66135	11.1873	8.62651	11.215	9.53041	9.8109	9.97397	9.98307	cellular iron ion homeostasis [GO:0006879];iron-sulfur cluster assembly [GO:0016226];negative regulation of iron ion import across plasma membrane [GO:1904439];positive regulation of aconitate hydratase activity [GO:1904234];positive regulation of mitochondrial electron transport, NADH to ubiquinone [GO:1902958]	cytoplasm [GO:0005737];cytosol [GO:0005829];mitochondrial matrix [GO:0005759];mitochondrion [GO:0005739]	2 iron, 2 sulfur cluster binding [GO:0051537];4 iron, 4 sulfur cluster binding [GO:0051539];ferrous iron binding [GO:0008198];molecular adaptor activity [GO:0060090]	FUNCTION: Scaffold protein for the de novo synthesis of iron-sulfur (Fe-S) clusters within mitochondria, which is required for maturation of both mitochondrial and cytoplasmic [2Fe-2S] and [4Fe-4S] proteins. First, a [2Fe-2S] cluster is transiently assembled on the scaffold protein ISCU. In a second step, the cluster is released from ISCU, transferred to a glutaredoxin GLRX5, followed by the form…	Q9D7P6	Iscu	Iron-sulfur cluster assembly enzyme ISCU, mitochondrial	ISCU_MOUSE	7	100	0.837601	0	18098	-10.1512	-9.33598	-8.64032	-6.79545	-9.54902	-6.45427	-8.09761
12.4051	12.8236	10.8122	11.1219	12.5787	13.1952	12.6406	13.6877	12.2093	12.7291	13.1672	13.9023	11.7837	11.6533	13.6363	12.9697	13.7127	14.2505	13.269	13.8487	5.4753	7.9237	3.53553	9.66087	5.38323	7.83665	7.5232	7.53325	6.23707	6.84303	calcium ion transport [GO:0006816];cellular response to oxygen-glucose deprivation [GO:0090650];cellular response to thapsigargin [GO:1904579];dynamin family protein polymerization involved in mitochondrial fission [GO:0003374];heart contraction [GO:0060047];intracellular distribution of mitochondria [GO:0048312];membrane fusion [GO:0061025];mitochondrial fission [GO:0000266];mitochondrial fragme…	brush border [GO:0005903];clathrin-coated pit [GO:0005905];cytoplasm [GO:0005737];cytosol [GO:0005829];endoplasmic reticulum [GO:0005783];Golgi apparatus [GO:0005794];Golgi membrane [GO:0000139];intracellular membrane-bounded organelle [GO:0043231];membrane [GO:0016020];microtubule [GO:0005874];mitochondrial membrane [GO:0031966];mitochondrial outer membrane [GO:0005741];mitochondrion [GO:0005739…	BH2 domain binding [GO:0051433];clathrin binding [GO:0030276];GTP binding [GO:0005525];GTPase activity [GO:0003924];GTP-dependent protein binding [GO:0030742];identical protein binding [GO:0042802];lipid binding [GO:0008289];microtubule binding [GO:0008017];protein homodimerization activity [GO:0042803];protein-containing complex binding [GO:0044877];small GTPase binding [GO:0031267];ubiquitin pr…	FUNCTION: Functions in mitochondrial and peroxisomal division (PubMed:19578372, PubMed:19752021, PubMed:22564413, PubMed:23283981, PubMed:24508339, PubMed:29478834, PubMed:32484300). Mediates membrane fission through oligomerization into membrane-associated tubular structures that wrap around the scission site to constrict and sever the mitochondrial membrane through a GTP hydrolysis-dependent me…	Q8K1M6	Dnm1l	Dynamin-1-like protein	DNM1L_MOUSE	21	100	1.01635	0	82658	-6.92978	-4.89992	-7.27664	-1.46105	-7.1955	-5.35858	-5.11742
15.8284	16.2304	16.3666	16.7537	16.7271	15.2924	15.4263	15.1545	15.3125	15.2226	18.3055	18.1074	18.1576	18.6439	18.1093	18.3913	18.1882	18.2825	18.0946	17.4225	7.98896	8.18144	10.1972	11.3233	8.26171	10.3246	9.35046	9.85	10.4206		translation [GO:0006412]	mitochondrial large ribosomal subunit [GO:0005762];mitochondrion [GO:0005739]	structural constituent of ribosome [GO:0003735]	-	Q99N91	Mrpl34	39S ribosomal protein L34, mitochondrial	RM34_MOUSE	3	96.7	1.11106	0	10531.4	-7.83941	-8.04899	-6.16932	-5.43046	-8.46542	-4.96777	-6.07587
16.3635	16.417	16.5046	16.7434	16.0287	16.3471	16.3935	15.8561	16.3064	15.344	15.6715	15.7021	16.1803	16.3247	15.9541	16.1591	16.1107	15.6569	15.8712	15.3915	10.2347	10.4238	8.58362	11.078	8.20107	11.1089	10.1359	10.7371	10.2357	10.2708	alanyl-tRNA aminoacylation [GO:0006419];mitochondrial alanyl-tRNA aminoacylation [GO:0070143];tRNA modification [GO:0006400]	mitochondrion [GO:0005739]	alanine-tRNA ligase activity [GO:0004813];amino acid binding [GO:0016597];aminoacyl-tRNA editing activity [GO:0002161];ATP binding [GO:0005524];tRNA binding [GO:0000049];zinc ion binding [GO:0008270]	FUNCTION: Catalyzes the attachment of alanine to tRNA(Ala) in a two-step reaction: alanine is first activated by ATP to form Ala-AMP and then transferred to the acceptor end of tRNA(Ala). Also edits incorrectly charged tRNA(Ala) via its editing domain. {ECO:0000255|HAMAP-Rule:MF_03133}.	Q14CH7	Aars2	Alanine--tRNA ligase, mitochondrial	SYAM_MOUSE	27	100	0.77494	0	106783	-6.1288	-5.99319	-7.92095	-5.66545	-7.82766	-5.23818	-6.2576
17.797	17.8559	18.0606	17.9814	17.9123	17.4768	17.2664	16.8999	17.4177	16.4364	17.523	17.519	17.3977	17.795	17.5887	17.5434	17.5303	16.8766	17.4743	17.1992	6.84619	7.68335	7.81276	10.5368	5.64299	9.46089	7.53493	9.15823	8.83487	7.47963	translation [GO:0006412]	mitochondrial large ribosomal subunit [GO:0005762];mitochondrial ribosome [GO:0005761];mitochondrion [GO:0005739]	structural constituent of ribosome [GO:0003735]	-	Q921S7	Mrpl37	39S ribosomal protein L37, mitochondrial	RM37_MOUSE	18	100	0.743648	0	48340.8	-10.9508	-10.1726	-10.2478	-7.44466	-12.2693	-8.01594	-9.73149
16.145	16.3929	16.4724	16.3316	16.3451	15.2126	15.6821	14.7466	15.8831	15.4745	18.2367	18.202	18.7437	18.7627	18.2154	18.8128	18.6354	18.1619	18.4012	18.0607	7.31166	7.95378	10.342	9.92337	8.66183	11.2574	9.00379	9.34119	10.3034	8.22532	ubiquinone biosynthetic process [GO:0006744]	extrinsic component of mitochondrial inner membrane [GO:0031314];mitochondrion [GO:0005739];protein-containing complex [GO:0032991]	-	FUNCTION: Component of the coenzyme Q biosynthetic pathway. May play a role in organizing a multi-subunit COQ enzyme complex required for coenzyme Q biosynthesis. Required for steady-state levels of other COQ polypeptides. {ECO:0000255|HAMAP-Rule:MF_03111}.	Q8BGB8	Coq4	Ubiquinone biosynthesis protein COQ4 homolog, mitochondrial	COQ4_MOUSE	13	100	1.21713	0	30084.2	-8.83332	-8.43914	-6.13033	-6.40825	-7.6833	-3.95517	-6.67833
24.4105	24.5305	24.5449	24.6606	24.3395	23.5098	23.6754	23.2552	23.3467	22.7815	24.719	24.6248	24.4429	25.0107	24.3808	23.7544	23.7976	23.2323	23.6422	22.7981	16.1028	16.7338	17.5135	14.9252	16.2717	17.059	16.5299	17.5688	17.3342	16.987	mitochondrial electron transport, succinate to ubiquinone [GO:0006121];nervous system development [GO:0007399];respiratory electron transport chain [GO:0022904];succinate metabolic process [GO:0006105];tricarboxylic acid cycle [GO:0006099]	mitochondrial inner membrane [GO:0005743];mitochondrial respiratory chain complex II, succinate dehydrogenase complex (ubiquinone) [GO:0005749];mitochondrion [GO:0005739];myelin sheath [GO:0043209];nucleolus [GO:0005730]	electron transfer activity [GO:0009055];flavin adenine dinucleotide binding [GO:0050660];succinate dehydrogenase (ubiquinone) activity [GO:0008177];succinate dehydrogenase activity [GO:0000104]	FUNCTION: Flavoprotein (FP) subunit of succinate dehydrogenase (SDH) that is involved in complex II of the mitochondrial electron transport chain and is responsible for transferring electrons from succinate to ubiquinone (coenzyme Q). Can act as a tumor suppressor. {ECO:0000250|UniProtKB:P31040}.	Q8K2B3	Sdha	Succinate dehydrogenase [ubiquinone] flavoprotein subunit, mitochondrial	SDHA_MOUSE	51	100	0.760561	0	72585.4	-8.30769	-7.79669	-7.03132	-9.73545	-8.06783	-6.45078	-7.14553
16.2714	16.6861	16.9417	16.303	16.9645	17.4166	17.2043	16.2267	17.0959	16.767	16.737	16.1551	16.8201	16.6646	16.6897	17.6894	17.2536	16.5773	16.8545	16.3787	6.26052	8.22499	8.13972	12.8342	6.66132	9.52275	9.49043	10.1334	8.58186	8.30942	CTP biosynthetic process [GO:0006241];GTP biosynthetic process [GO:0006183];UTP biosynthetic process [GO:0006228]	mitochondrion [GO:0005739]	ATP binding [GO:0005524];metal ion binding [GO:0046872];nucleoside diphosphate kinase activity [GO:0004550]	FUNCTION: Major role in the synthesis of nucleoside triphosphates other than ATP. The ATP gamma phosphate is transferred to the NDP beta phosphate via a ping-pong mechanism, using a phosphorylated active-site intermediate. Probably has a role in normal hematopoiesis by inhibition of granulocyte differentiation and induction of apoptosis (By similarity). {ECO:0000250}.	Q9WV85	Nme3	Nucleoside diphosphate kinase 3	NDK3_MOUSE	6	100	0.894539	0	19099.1	-10.0109	-8.46113	-8.80195	-3.46885	-10.3032	-7.89387	-7.71389
18.5841	18.3745	18.5092	19.3489	18.3828	18.0715	17.9773	17.5621	18.1435	17.446	18.5149	18.4768	18.853	18.6969	18.3049	18.1206	18.5135	17.7441	18.3269	17.6521	7.08207	8.77265	6.31822	11.4884	8.31413	9.82185	9.02096	9.6353	8.74734	8.63145	translation [GO:0006412]	mitochondrial large ribosomal subunit [GO:0005762];mitochondrion [GO:0005739]	structural constituent of ribosome [GO:0003735]	-	Q99N94	Mrpl9	39S ribosomal protein L9, mitochondrial	RM09_MOUSE	11	100	0.752663	0	30244	-11.502	-9.60187	-12.191	-7.86055	-10.0687	-8.24967	-8.95636
19.3085	19.5266	19.6471	19.9455	19.4453	18.2302	18.5731	17.8317	18.5924	17.8462	19.7247	19.8465	19.8086	19.9166	19.7042	18.5446	18.8314	18.3679	18.5125	18.1638	8.49078	8.95411	11.819	14.1469	6.9567	11.2906	9.80802	10.6208	12.1353	10.39	fatty acid metabolic process [GO:0006631];positive regulation of cellular response to insulin stimulus [GO:1900078]	mitochondrion [GO:0005739]	enoyl-CoA hydratase activity [GO:0004300]	FUNCTION: May play a role in fatty acid biosynthesis and insulin sensitivity. {ECO:0000250|UniProtKB:Q96DC8}.	Q9D7J9	Echdc3	Enoyl-CoA hydratase domain-containing protein 3, mitochondrial	ECHD3_MOUSE	8	100	0.741598	0	32402.3	-10.8177	-10.5725	-7.82803	-5.79865	-12.4886	-6.93957	-8.7651
17.2132	17.3883	17.2167	17.4088	17.2166	16.8822	16.9472	16.3149	16.9148	15.7702	17.0508	17.0233	17.2301	17.8898	17.2393	16.7327	16.4947	15.9261	16.6211	15.7807	9.70422	9.51854	10.0512	9.39057	7.73719	10.3313	9.04727	10.7288	10.4189	9.71348	methionyl-tRNA aminoacylation [GO:0006431]	mitochondrial matrix [GO:0005759];mitochondrion [GO:0005739]	ATP binding [GO:0005524];methionine-tRNA ligase activity [GO:0004825]	-	Q499X9	Mars2	Methionine--tRNA ligase, mitochondrial	SYMM_MOUSE	16	100	0.721845	0	65805	-7.50896	-7.86979	-7.16542	-8.01825	-9.47944	-6.55087	-7.89995
16.5788	17.1029	17.6253	17.644	16.9097	16.6741	16.3299	15.9967	16.7354	16.3639	16.7748	17.1452	17.8864	17.5689	17.5583	17.5256	17.2726	17.0899	17.1829	16.4889	5.86727	6.99021	6.35332	7.74952	4.69926	8.29248	5.20448	6.23615	8.40183	7.36035	angiogenesis involved in wound healing [GO:0060055];apoptotic process [GO:0006915];arachidonic acid metabolic process [GO:0019369];biological process involved in interaction with symbiont [GO:0051702];blood vessel endothelial cell migration [GO:0043534];cell population proliferation [GO:0008283];cell redox homeostasis [GO:0045454];cellular response to glucose stimulus [GO:0071333];endothelial cel…	cytoplasm [GO:0005737];cytosol [GO:0005829];Lewy body [GO:0097413];mitochondrion [GO:0005739];nucleus [GO:0005634]	glutathione peroxidase activity [GO:0004602];peroxidase activity [GO:0004601];phospholipid-hydroperoxide glutathione peroxidase activity [GO:0047066];SH3 domain binding [GO:0017124]	FUNCTION: Protects the hemoglobin in erythrocytes from oxidative breakdown. In platelets, plays a crucial role of glutathione peroxidase in the arachidonic acid metabolism (PubMed:9195979). {ECO:0000269|PubMed:9195979}.	P11352	Gpx1	Glutathione peroxidase 1	GPX1_MOUSE	12	100	0.776826	0	22329.3	-10.7115	-10.1127	-11.272	-9.89451	-12.2105	-8.38164	-11.1254
17.4725	18.6847	18.909	18.243	19.4381	18.4546	18.0658	17.275	17.4655	17.6304	18.7707	18.5368	18.1956	19.5592	18.4943	18.0919	17.4371	16.5629	18.2405	16.8229	10.4987	6.96217	9.97605	10.8096		10.2556		11.9025	9.86427	9.25281	mitochondrial acetyl-CoA biosynthetic process from pyruvate [GO:0061732];mitochondrial pyruvate transmembrane transport [GO:0006850];positive regulation of insulin secretion involved in cellular response to glucose stimulus [GO:0035774]	integral component of mitochondrial inner membrane [GO:0031305];mitochondrion [GO:0005739]	identical protein binding [GO:0042802]	FUNCTION: Mediates the uptake of pyruvate into mitochondria. {ECO:0000269|PubMed:22628554}.	Q9D023	Mpc2	Mitochondrial pyruvate carrier 2	MPC2_MOUSE	8	93.3	0.765637	0	14285.9	-6.97379	-11.7226	-8.93292	-7.43346		-8.19898
25.6738	25.7969	25.5892	25.7711	25.5295	24.6027	24.8814	24.264	24.5337	23.8653	25.3784	25.2416	25.7566	25.7901	25.5477	24.7598	24.7015	24.2591	24.2546	23.7519	18.9836	19.6458	19.9496	18.8047	18.2296	19.6325	19.6966	20.1861	20.4515	19.4287	mitochondrial electron transport, ubiquinol to cytochrome c [GO:0006122];mitochondrial respiratory chain complex III assembly [GO:0034551];response to activity [GO:0014823];response to alkaloid [GO:0043279]	mitochondrial inner membrane [GO:0005743];mitochondrial respiratory chain complex III [GO:0005750];mitochondrion [GO:0005739];myelin sheath [GO:0043209]	metal ion binding [GO:0046872];protein-containing complex binding [GO:0044877];ubiquitin protein ligase binding [GO:0031625]	FUNCTION: Component of the ubiquinol-cytochrome c oxidoreductase, a multisubunit transmembrane complex that is part of the mitochondrial electron transport chain which drives oxidative phosphorylation. The respiratory chain contains 3 multisubunit complexes succinate dehydrogenase (complex II, CII), ubiquinol-cytochrome c oxidoreductase (cytochrome b-c1 complex, complex III, CIII) and cytochrome …	Q9CZ13	Uqcrc1	Cytochrome b-c1 complex subunit 1, mitochondrial	QCR1_MOUSE	32	100	0.733329	0	52851.8	-6.6902	-6.15109	-5.63952	-6.96645	-7.29993	-4.97018	-5.18483
20.9893	20.9118	21.1696	21.0676	21.081	19.7774	19.8664	19.5208	19.7446	18.8617	21.1268	21.1141	21.0592	21.4787	21.1609	20.1004	20.3903	19.6659	20.0037	19.4177	14.4429	14.0748	15.4878	15.6024	12.5163	15.4332	14.291	15.2046	15.9787	14.9727	methylation [GO:0032259];ubiquinone biosynthetic process [GO:0006744]	extrinsic component of mitochondrial inner membrane [GO:0031314];mitochondrial matrix [GO:0005759];mitochondrion [GO:0005739];protein-containing complex [GO:0032991]	2-octaprenyl-6-methoxy-1,4-benzoquinone methylase activity [GO:0043333];methyltransferase activity [GO:0008168]	FUNCTION: Methyltransferase required for the conversion of 2-polyprenyl-6-methoxy-1,4-benzoquinol (DDMQH2) to 2-polyprenyl-3-methyl-6-methoxy-1,4-benzoquinol (DMQH2). {ECO:0000255|HAMAP-Rule:MF_03191}.	Q9CXI0	Coq5	2-methoxy-6-polyprenyl-1,4-benzoquinol methylase, mitochondrial	COQ5_MOUSE	21	100	0.745356	0	37335.6	-6.5464	-6.83699	-5.68173	-5.46525	-8.56474	-4.34417	-5.57543
17.35	17.5886	17.9934	17.5561	17.4997	16.2913	16.1264	16.3488	16.0709	15.669	17.2186	17.1695	17.792	17.4883	17.1738	16.3385	16.0369	16.1293	15.7723	15.5053	9.21108	8.28178	10.5046	9.65077	8.14718	9.89995	7.70603	10.4661	11.2737	10.1996	proline catabolic process to glutamate [GO:0010133]	intracellular membrane-bounded organelle [GO:0043231];mitochondrial inner membrane [GO:0005743];mitochondrial matrix [GO:0005759];mitochondrion [GO:0005739];nucleoplasm [GO:0005654]	amino acid binding [GO:0016597];FAD binding [GO:0071949];proline dehydrogenase activity [GO:0004657]	FUNCTION: Converts proline to delta-1-pyrroline-5-carboxylate.	Q9WU79	Prodh	Proline dehydrogenase 1, mitochondrial	PROD_MOUSE	21	100	0.786386	0	68036	-8.13889	-9.30684	-7.48872	-7.90536	-9.35254	-6.39138	-8.42039
17.9076	18.1405	18.2408	18.6086	18.1573	16.5544	16.8249	16.1698	17.3705	16.5177	19.2213	18.9616	19.2643	19.4449	19.1366	18.8545	18.748	18.0872	18.6682	18.3024	9.41549	10.1581	11.2423	10.8945	10.018	11.7035	10.4742	11.0739	11.8884	10.3133	acyl-CoA metabolic process [GO:0006637];ketone body biosynthetic process [GO:0046951];leucine catabolic process [GO:0006552];lipid metabolic process [GO:0006629];liver development [GO:0001889];mitochondrion organization [GO:0007005];response to fatty acid [GO:0070542];response to nutrient [GO:0007584];response to starvation [GO:0042594]	mitochondrial inner membrane [GO:0005743];mitochondrial matrix [GO:0005759];mitochondrion [GO:0005739];peroxisome [GO:0005777];protein-containing complex [GO:0032991]	carboxylic acid binding [GO:0031406];fatty-acyl-CoA binding [GO:0000062];hydroxymethylglutaryl-CoA lyase activity [GO:0004419];magnesium ion binding [GO:0000287];manganese ion binding [GO:0030145];metal ion binding [GO:0046872];structural molecule activity [GO:0005198]	FUNCTION: Mitochondrial 3-hydroxymethyl-3-methylglutaryl-CoA lyase that catalyzes a cation-dependent cleavage of (S)-3-hydroxy-3-methylglutaryl-CoA into acetyl-CoA and acetoacetate, a key step in ketogenesis. Terminal step in leucine catabolism. Ketone bodies (beta-hydroxybutyrate, acetoacetate and acetone) are essential as an alternative source of energy to glucose, as lipid precursors and as re…	P38060	Hmgcl	Hydroxymethylglutaryl-CoA lyase, mitochondrial	HMGCL_MOUSE	13	100	0.984081	0	34238.8	-8.49208	-7.98239	-6.99843	-7.71415	-8.1393	-4.85087	-6.35074
22.5421	22.5318	22.6417	22.7314	22.415	21.8478	22.0836	21.4015	21.723	21.0766	22.4389	22.5797	22.7472	23.0111	22.3618	21.954	22.0137	21.286	21.7032	20.9985	13.0249	12.6219	13.8259	13.5117	12.9083	14.3165	12.7837	14.5886	14.2046	13.7197	acetate biosynthetic process [GO:0019413];acetyl-CoA biosynthetic process [GO:0006085];acetyl-CoA biosynthetic process from acetate [GO:0019427];propionate biosynthetic process [GO:0019542]	mitochondrial matrix [GO:0005759];mitochondrion [GO:0005739]	acetate-CoA ligase activity [GO:0003987];AMP binding [GO:0016208];ATP binding [GO:0005524];propionate-CoA ligase activity [GO:0050218]	FUNCTION: Catalyzes the synthesis of acetyl-CoA from short-chain fatty acids (PubMed:11150295, PubMed:16790548). Acetate is the preferred substrate (PubMed:11150295, PubMed:16790548). Can also utilize propionate with a much lower affinity (PubMed:11150295). Provides acetyl-CoA that is utilized mainly for oxidation under ketogenic conditions (PubMed:11150295). Involved in thermogenesis under ketog…	Q99NB1	Acss1	Acetyl-coenzyme A synthetase 2-like, mitochondrial	ACS2L_MOUSE	25	100	0.733466	0	74623.3	-9.51719	-9.90989	-8.81573	-9.21975	-9.50674	-7.53127	-9.29993
18.9202	19.0541	19.2288	19.3359	18.9918	18.2236	18.6632	17.8131	18.2807	17.554	19.1469	19.3678	19.1365	19.277	19.2143	18.798	18.5111	18.0071	18.447	17.6837	11.0273	9.39837	11.9525	11.7693	8.88183	11.6788	8.76202	12.5573	12.5032	11.242	aging [GO:0007568];cellular response to oxidative stress [GO:0034599]	actin cytoskeleton [GO:0015629];cytoplasm [GO:0005737];cytosol [GO:0005829];mitochondrion [GO:0005739];nucleoplasm [GO:0005654];plasma membrane [GO:0005886]	L-methionine-(S)-S-oxide reductase activity [GO:0036456];peptide-methionine (S)-S-oxide reductase activity [GO:0008113]	FUNCTION: Has an important function as a repair enzyme for proteins that have been inactivated by oxidation. Catalyzes the reversible oxidation-reduction of methionine sulfoxide in proteins to methionine. {ECO:0000269|PubMed:30529269}.	Q9D6Y7	Msra	Mitochondrial peptide methionine sulfoxide reductase	MSRA_MOUSE	9	100	0.735214	0	25988.4	-7.8929	-9.65575	-7.27623	-7.56665	-10.11	-6.54477	-9.9012
10.1022	12.6113	8.17554	9.96554	9.54778	19.2581	18.6219	18.9652	19.396	18.9365	11.4518	12.2987	12.3264	13.0186	11.3594	20.601	19.9038	19.9701	20.0345	19.9295	11.5765	10.2987	7.7688	9.97887		13.1604	9.74971	12.9609	8.63437	8.73255	tetrahydrofolate interconversion [GO:0035999];tetrahydrofolate metabolic process [GO:0046653]	mitochondrion [GO:0005739]	magnesium ion binding [GO:0000287];methenyltetrahydrofolate cyclohydrolase activity [GO:0004477];methylenetetrahydrofolate dehydrogenase (NAD+) activity [GO:0004487];methylenetetrahydrofolate dehydrogenase (NADP+) activity [GO:0004488];phosphate ion binding [GO:0042301]	FUNCTION: Although its dehydrogenase activity is NAD-specific, it can also utilize NADP at a reduced efficiency. {ECO:0000250|UniProtKB:P13995}.	P18155	Mthfd2	Bifunctional methylenetetrahydrofolate dehydrogenase/cyclohydrolase, mitochondrial	MTDC_MOUSE	25	96.7	1.54103	0	37862.9	1.47428	-2.31259	-0.406745	0.013325		-6.09767	-8.87221
18.6027	19.0338	19.2264	19.0949	18.7638	18.5619	18.5857	17.9629	18.4422	17.8496	19.4328	19.257	19.3622	19.4245	19.0029	18.8598	18.651	18.2917	18.3756	17.8761	11.225	10.6043	11.6055	10.8718	9.19688	11.9366	9.33833	12.0446	12.3384	11.5407	-	mitochondrion [GO:0005739];nucleus [GO:0005634]	-	-	Q91WK1	Spryd4	SPRY domain-containing protein 4	SPRY4_MOUSE	15	100	0.733613	0	23274.8	-7.37769	-8.42949	-7.62082	-8.22315	-9.56694	-6.62527	-9.24739
20.0053	19.8763	20.5069	20.771	20.4199	19.0335	18.875	18.3629	19.2924	18.3387	19.2653	19.7846	20.5275	20.2353	19.5355	18.7328	18.5071	18.6375	17.8834	18.8192	13.5907	12.3384	13.0868	12.986	12.3615	13.3405	13.0623	12.9299	14.2736	14.4518	mitochondrial ATP synthesis coupled electron transport [GO:0042775]	mitochondrial respiratory chain complex I [GO:0005747];mitochondrion [GO:0005739]	-	FUNCTION: Accessory subunit of the mitochondrial membrane respiratory chain NADH dehydrogenase (Complex I), that is believed not to be involved in catalysis. Complex I functions in the transfer of electrons from NADH to the respiratory chain. The immediate electron acceptor for the enzyme is believed to be ubiquinone. May be the terminally assembled subunit of Complex I. {ECO:0000250|UniProtKB:P5…	Q8BK30	Ndufv3	NADH dehydrogenase [ubiquinone] flavoprotein 3, mitochondrial	NDUV3_MOUSE	6	100	0.779717	0	11813.5	-6.41459	-7.53789	-7.42002	-7.78505	-8.05843	-5.69297	-5.81273
16.9471	17.0669	16.9615	17.3044	17.0772	16.4019	16.8882	16.2073	16.5822	16.0285	16.9519	17.1483	16.5528	17.1684	16.9846	16.568	16.3909	15.7863	16.2313	16.1443	9.38463	9.62866	9.92815	11.5079	7.63271	11.3133	9.67745	10.77	10.981	9.03418	heme biosynthetic process [GO:0006783];porphyrin-containing compound biosynthetic process [GO:0006779];protoporphyrinogen IX biosynthetic process [GO:0006782];protoporphyrinogen IX metabolic process [GO:0046501];response to drug [GO:0042493]	integral component of mitochondrial inner membrane [GO:0031305];intrinsic component of mitochondrial inner membrane [GO:0031304];mitochondrial membrane [GO:0031966];mitochondrion [GO:0005739]	oxidoreductase activity [GO:0016491];oxygen-dependent protoporphyrinogen oxidase activity [GO:0004729]	FUNCTION: Catalyzes the 6-electron oxidation of protoporphyrinogen-IX to form protoporphyrin-IX. {ECO:0000269|PubMed:8554330}.	P51175	Ppox	Protoporphyrinogen oxidase	PPOX_MOUSE	16	100	0.735922	0	50870.6	-7.56245	-7.43826	-7.03332	-5.79655	-9.44451	-5.08857	-7.21077
18.5429	18.0526	17.9587	18.2492	18.2613	17.0421	17.1598	16.738	17.1697	16.3948	18.5038	18.3239	18.1238	18.0486	18.6193	17.6381	17.5048	17.6105	17.2019	16.9243	9.24664	10.3647	9.64665	10.7531	9.47012	10.6509	11.2626	10.2084	10.7583	10.2668	acyl-CoA metabolic process [GO:0006637];aging [GO:0007568];bile acid metabolic process [GO:0008206];fatty acid beta-oxidation [GO:0006635];inositol trisphosphate biosynthetic process [GO:0032959];intracellular cholesterol transport [GO:0032367];lipid hydroperoxide transport [GO:1901373];peroxisome organization [GO:0007031];phospholipid transport [GO:0015914];positive regulation of apoptotic proce…	cytoplasm [GO:0005737];cytosol [GO:0005829];endoplasmic reticulum [GO:0005783];extrinsic component of membrane [GO:0019898];extrinsic component of mitochondrial outer membrane [GO:0031315];intracellular membrane-bounded organelle [GO:0043231];membrane [GO:0016020];mitochondrion [GO:0005739];nucleoplasm [GO:0005654];nucleus [GO:0005634];peroxisomal matrix [GO:0005782];peroxisome [GO:0005777];prote…	acetyl-CoA C-acyltransferase activity [GO:0003988];acetyl-CoA C-myristoyltransferase activity [GO:0050633];cholesterol binding [GO:0015485];cholesterol transfer activity [GO:0120020];fatty-acyl-CoA binding [GO:0000062];identical protein binding [GO:0042802];long-chain fatty acyl-CoA binding [GO:0036042];oleic acid binding [GO:0070538];phosphatidylcholine transfer activity [GO:0120019];phosphatidy…	FUNCTION: [Isoform SCP2]: Mediates the transfer of all common phospholipids, cholesterol and gangliosides from the endoplasmic reticulum to the plasma membrane. May play a role in regulating steroidogenesis (By similarity). Stimulates the microsomal conversion of 7-dehydrocholesterol to cholesterol (By similarity). Also binds fatty acids and fatty acyl Coenzyme A (CoA) such as phytanoyl-CoA (PubM…	P32020	Scp2	Sterol carrier protein 2	SCP2_MOUSE	18	100	0.755759	0	59125.7	-9.29623	-7.68789	-8.31203	-7.49615	-8.7912	-6.39117	-5.89723
23.0038	23.1523	23.0071	23.1717	22.9641	22.4733	22.6713	22.0608	22.461	21.5953	22.6177	22.7156	23.0491	22.952	22.7172	22.4902	22.4942	21.9741	22.1669	21.4839	16.0025	15.9248	16.5318	14.8674	15.1058	16.658	15.6739	16.868	16.7093	16.1377	-	mitochondrion [GO:0005739];peroxisome [GO:0005777]	oxidoreductase activity [GO:0016491]	FUNCTION: Has apparently no steroid dehydrogenase activity. {ECO:0000250}.	Q2TPA8	Hsdl2	Hydroxysteroid dehydrogenase-like protein 2	HSDL2_MOUSE	34	100	0.72658	0	54208.4	-7.00129	-7.22749	-6.47523	-8.30435	-7.85834	-5.81527	-6.99743
22.7206	23.0756	22.9438	22.9183	23.1012	19.7795	20.9559	20.8525	21.0974	19.3688	24.1211	24.1721	22.6758	24.4159	23.0922	23.269	23.7737	22.5451	23.3455	20.8211	13.0071	13.1993	16.7279	16.4639	13.0809	16.0914	13.8382	15.0763	17.2051	13.8472	mitochondrial respiratory chain complex I assembly [GO:0032981]	mitochondrial inner membrane [GO:0005743];mitochondrial respiratory chain complex I [GO:0005747];mitochondrion [GO:0005739];nucleoplasm [GO:0005654]	-	FUNCTION: Accessory subunit of the mitochondrial membrane respiratory chain NADH dehydrogenase (Complex I), that is believed not to be involved in catalysis. Complex I functions in the transfer of electrons from NADH to the respiratory chain. The immediate electron acceptor for the enzyme is believed to be ubiquinone. {ECO:0000250|UniProtKB:O43674}.	Q9CQH3	Ndufb5	NADH dehydrogenase [ubiquinone] 1 beta subcomplex subunit 5, mitochondrial	NDUB5_MOUSE	8	100	1.08987	0	21710.2	-9.71349	-9.8763	-6.21582	-6.45446	-10.0203	-3.68807	-7.11773
24.66	24.9385	25.2666	24.7698	24.8833	23.6376	23.9733	23.1931	23.56	23.0031	24.4969	24.5904	24.5767	24.8804	24.6417	23.6455	23.5646	24.1824	23.3684	23.4659	20.9846	21.4751	21.5624	21.6048	18.9141	21.5487	21.4116	21.5595	21.7875	21.8075	adaptive thermogenesis [GO:1990845];ADP transport [GO:0015866];apoptotic mitochondrial changes [GO:0008637];mitochondrial ADP transmembrane transport [GO:0140021];mitochondrial ATP transmembrane transport [GO:1990544];negative regulation of cardiac muscle cell apoptotic process [GO:0010667];negative regulation of mitochondrial membrane permeability involved in apoptotic process [GO:1902109];negat…	integral component of mitochondrial membrane [GO:0032592];membrane [GO:0016020];membrane raft [GO:0045121];mitochondrial inner membrane [GO:0005743];mitochondrial outer membrane [GO:0005741];mitochondrial permeability transition pore complex [GO:0005757];mitochondrion [GO:0005739];myelin sheath [GO:0043209]	ATP:ADP antiporter activity [GO:0005471];enzyme binding [GO:0019899];oxidative phosphorylation uncoupler activity [GO:0017077];proton transmembrane transporter activity [GO:0015078]	FUNCTION: ADP:ATP antiporter that mediates import of ADP into the mitochondrial matrix for ATP synthesis, and export of ATP out to fuel the cell (PubMed:31618756, PubMed:31341297). Cycles between the cytoplasmic-open state (c-state) and the matrix-open state (m-state): operates by the alternating access mechanism with a single substrate-binding site intermittently exposed to either the cytosolic …	P48962	Slc25a4	ADP/ATP translocase 1	ADT1_MOUSE	27	100	0.755007	0	32904.3	-3.67539	-3.46339	-3.70412	-3.16505	-5.96924	-2.08887	-2.56174
16.8675	16.9632	16.9708	16.8726	17.0194	16.8536	16.274	16.4262	16.5098	16.0326	16.8051	16.8146	17.3009	17.6827	17.0942	17.1647	17.146	16.5301	17.4295	16.5203			6.64157	5.13721		7.55658		6.61092	7.22238	5.01601	cellular amide catabolic process [GO:0043605]	cytoplasm [GO:0005737];mitochondrion [GO:0005739]	[acetyl-CoA carboxylase]-phosphatase activity [GO:0050406];deaminated glutathione amidase activity [GO:0110050]	FUNCTION: Catalyzes the hydrolysis of the amide bond in N-(4-oxoglutarate)-L-cysteinylglycine (deaminated glutathione), a metabolite repair reaction to dispose of the harmful deaminated glutathione. Possesses amidase activity toward deaminated ophthalmate in vitro (PubMed:28373563). Plays a role in cell growth and apoptosis: loss of expression promotes cell growth, resistance to DNA damage stress…	Q8VDK1	Nit1	Deaminated glutathione amidase	NIT1_MOUSE	11	86.7	0.66475	0	35705.1			-10.3292	-11.7354		-9.29705
16.1413	16.0178	16.1547	15.933	15.6776	15.0342	15.0054	14.1427	15.3221	14.2515	15.58	16.0194	16.6283	15.1809	16.0051	16.339	15.7102	16.1444	14.6088	15.1296	8.71937		12.1734	9.27437		11.8239	8.43429	11.6789	12.436	9.46443	protein insertion into mitochondrial inner membrane [GO:0045039]	mitochondrial inner membrane [GO:0005743];mitochondrial intermembrane space protein transporter complex [GO:0042719];mitochondrion [GO:0005739]	chaperone binding [GO:0051087];membrane insertase activity [GO:0032977];metal ion binding [GO:0046872];protein homodimerization activity [GO:0042803]	FUNCTION: Mitochondrial intermembrane chaperone that participates in the import and insertion of multi-pass transmembrane proteins into the mitochondrial inner membrane. May also be required for the transfer of beta-barrel precursors from the TOM complex to the sorting and assembly machinery (SAM complex) of the outer membrane. Acts as a chaperone-like protein that protects the hydrophobic precur…	P62073	Timm10	Mitochondrial import inner membrane translocase subunit Tim10	TIM10_MOUSE	4	93.3	0.703626	0	10333	-7.4219		-3.98122	-6.65865		-3.21027	-6.57113
18.1839	18.3052	18.4341	18.3419	17.8814	18.1881	18.4655	18.0188	18.3474	17.7204	18.1084	18.2154	18.337	18.2554	18.0635	18.2713	18.1966	17.7241	17.8713	17.3403	11.2526	9.95411	10.6088	11.2319	9.65219	11.7664	10.1227	11.686	11.6102	11.0571	mitochondrial translation [GO:0032543];ribosome disassembly [GO:0032790]	mitochondrion [GO:0005739]	GTP binding [GO:0005525];GTPase activity [GO:0003924]	FUNCTION: Mitochondrial GTPase that mediates the disassembly of ribosomes from messenger RNA at the termination of mitochondrial protein biosynthesis. Acts in collaboration with MRRF. GTP hydrolysis follows the ribosome disassembly and probably occurs on the ribosome large subunit. Not involved in the GTP-dependent ribosomal translocation step during translation elongation. {ECO:0000255|HAMAP-Rul…	Q8R2Q4	Gfm2	Ribosome-releasing factor 2, mitochondrial	RRF2M_MOUSE	31	100	0.767296	0	86108.7	-6.9313	-8.35112	-7.82522	-7.11005	-8.22923	-6.42167	-8.34281
24.1816	24.3109	24.4177	24.5037	24.3364	24.0405	23.9228	23.8334	24.1401	23.5038	23.999	24.121	24.3513	24.1746	24.0505	23.9417	23.8058	23.7662	23.518	23.4232	17.7428	17.0367	17.6344	17.6003	15.9149	18.341	16.8403	18.8017	18.0293	17.4507	cellular response to unfolded protein [GO:0034620];chaperone cofactor-dependent protein refolding [GO:0051085];erythrocyte differentiation [GO:0030218];iron-sulfur cluster assembly [GO:0016226];negative regulation of cell death [GO:0060548];negative regulation of erythrocyte differentiation [GO:0045647];negative regulation of hematopoietic stem cell differentiation [GO:1902037];negative regulatio…	cytoplasm [GO:0005737];mitochondrial matrix [GO:0005759];mitochondrial nucleoid [GO:0042645];mitochondrion [GO:0005739];myelin sheath [GO:0043209];nucleolus [GO:0005730]	ATP binding [GO:0005524];chaperone binding [GO:0051087];enzyme binding [GO:0019899];fibroblast growth factor binding [GO:0017134];heat shock protein binding [GO:0031072];misfolded protein binding [GO:0051787];protein folding chaperone [GO:0044183];ubiquitin protein ligase binding [GO:0031625];unfolded protein binding [GO:0051082]	FUNCTION: Chaperone protein which plays an important role in mitochondrial iron-sulfur cluster (ISC) biogenesis (PubMed:26702583). Interacts with and stabilizes ISC cluster assembly proteins FXN, NFU1, NFS1 and ISCU (By similarity). Regulates erythropoiesis via stabilization of ISC assembly (PubMed:21123823). May play a role in the control of cell proliferation and cellular aging (PubMed:8454632)…	P38647	Hspa9	Stress-70 protein, mitochondrial	GRP75_MOUSE	62	100	0.73704	0	73461.2	-6.43879	-7.27419	-6.78322	-6.90346	-8.42154	-5.69947	-7.08254
16.5767	17.0143	17.6009	17.3945	16.7968	16.9234	16.4762	16.5779	16.8711	16.2048	17.9699	18.1101	18.2007	18.2173	17.9445	17.9391	17.8415	17.1737	17.714	17.4961	10.9978	10.2459	10.5436	11.9451	10.348	12.978	10.9651	10.7518	11.9837	10.9238	mitochondrial respiratory chain complex I assembly [GO:0032981];peptidyl-arginine methylation, to symmetrical-dimethyl arginine [GO:0019918]	mitochondrion [GO:0005739]	enzyme binding [GO:0019899];protein-arginine omega-N symmetric methyltransferase activity [GO:0035243]	FUNCTION: Arginine methyltransferase involved in the assembly or stability of mitochondrial NADH:ubiquinone oxidoreductase complex (complex I). Acts by mediating symmetric dimethylation of 'Arg-118' of NDUFS2 after it assembles into the complex I, stabilizing the early intermediate complex. {ECO:0000250|UniProtKB:Q7L592}.	Q9CWG8	Ndufaf7	Protein arginine methyltransferase NDUFAF7, mitochondrial	NDUF7_MOUSE	17	100	0.844981	0	48384.5	-5.57889	-6.76839	-7.05722	-5.44946	-6.44882	-3.94537	-5.51114
17.3402	18.1447	17.135	17.4968	17.7889	17.6995	17.6488	17.7903	17.5716	17.7144	17.273	17.8562	17.2309	17.7337	17.5956	18.0636	17.4538	17.2076	17.8165	17.5243	10.1247	8.88009	9.50355	11.0864	8.99935	10.4097	9.57061	10.8306	9.92717	11.3548	carbohydrate metabolic process [GO:0005975];lactate biosynthetic process from pyruvate [GO:0019244];lactate metabolic process [GO:0006089];NAD metabolic process [GO:0019674]	cytosol [GO:0005829];membrane raft [GO:0045121];mitochondrial inner membrane [GO:0005743];mitochondrion [GO:0005739];myelin sheath [GO:0043209]	identical protein binding [GO:0042802];kinase binding [GO:0019900];lactate dehydrogenase activity [GO:0004457];L-lactate dehydrogenase activity [GO:0004459];NAD binding [GO:0051287]	-	P16125	Ldhb	L-lactate dehydrogenase B chain	LDHB_MOUSE	9	100	0.911157	0	36572.3	-7.21545	-9.26464	-7.63142	-6.41045	-8.78957	-7.28977	-8.07822
23.6143	23.7487	24.0565	23.8784	23.8542	23.2022	23.093	22.6157	22.9042	22.355	23.6587	23.6636	24.0651	24.0897	23.9	23.2854	23.1843	22.495	23.0878	22.3247	16.9835	15.5281	17.5091	16.3908	15.1838	17.3959	15.4234	17.9745	17.3765	16.9105	2-oxoglutarate metabolic process [GO:0006103];acetyl-CoA biosynthetic process from pyruvate [GO:0006086];aging [GO:0007568];cell redox homeostasis [GO:0045454];dihydrolipoamide metabolic process [GO:0051068];gastrulation [GO:0007369];histone succinylation [GO:0106077];lipoate metabolic process [GO:0009106];mitochondrial acetyl-CoA biosynthetic process from pyruvate [GO:0061732];mitochondrial elec…	acrosomal matrix [GO:0043159];cilium [GO:0005929];mitochondrial matrix [GO:0005759];mitochondrion [GO:0005739];motile cilium [GO:0031514];myelin sheath [GO:0043209];nucleus [GO:0005634];oxoglutarate dehydrogenase complex [GO:0045252];pyruvate dehydrogenase complex [GO:0045254]	dihydrolipoyl dehydrogenase activity [GO:0004148];flavin adenine dinucleotide binding [GO:0050660];lipoamide binding [GO:0043544];NAD binding [GO:0051287];pyruvate dehydrogenase (NAD+) activity [GO:0034604]	FUNCTION: Lipoamide dehydrogenase is a component of the glycine cleavage system as well as an E3 component of three alpha-ketoacid dehydrogenase complexes (pyruvate-, alpha-ketoglutarate-, and branched-chain amino acid-dehydrogenase complex) (By similarity). The 2-oxoglutarate dehydrogenase complex is mainly active in the mitochondrion (By similarity). A fraction of the 2-oxoglutarate dehydrogena…	O08749	Dld	Dihydrolipoyl dehydrogenase, mitochondrial	DLDH_MOUSE	31	100	0.734132	0	54272.3	-6.63079	-8.22059	-6.54732	-7.48766	-8.67043	-5.80627	-7.66963
18.3765	18.3729	18.6826	18.6892	18.4309	18.895	18.5624	18.3222	18.7568	17.9914	18.2887	18.394	18.3187	18.5005	18.0695	18.8826	18.5278	18.2297	18.4436	17.8416	12.6118	11.6676	11.3987	10.8277	10.4319	12.7066	10.9352	13.0651	12.0311	11.6807	protein processing [GO:0016485];proteolysis [GO:0006508]	mitochondrial matrix [GO:0005759];mitochondrion [GO:0005739]	metalloendopeptidase activity [GO:0004222];metallopeptidase activity [GO:0008237];zinc ion binding [GO:0008270]	FUNCTION: Metalloendopeptidase of the mitochondrial matrix that functions in peptide cleavage and degradation rather than in protein processing. Has an ATP-independent activity. Specifically cleaves peptides in the range of 5 to 65 residues. Shows a preference for cleavage after small polar residues and before basic residues, but without any positional preference. Degrades the transit peptides of…	Q8K411	Pitrm1	Presequence protease, mitochondrial	PREP_MOUSE	50	100	0.822009	0	117372	-5.76469	-6.70529	-7.28383	-7.86156	-7.99899	-6.18837	-7.62723
17.4454	17.4896	17.6961	17.7166	17.3844	16.4888	16.908	16.3683	16.6751	16.1636	17.046	17.503	17.5619	17.0994	17.0404	16.4673	16.777	16.1242	16.5713	15.9616	9.5619	9.66449	10.8435	12.306	8.29274	11.4799	9.74834	10.4947	11.4054	11.0078	mitochondrial translational initiation [GO:0070124];ribosome disassembly [GO:0032790]	mitochondrion [GO:0005739];nucleoplasm [GO:0005654]	GTP binding [GO:0005525];GTPase activity [GO:0003924];ribosomal small subunit binding [GO:0043024];translation factor activity, RNA binding [GO:0008135];translation initiation factor activity [GO:0003743]	FUNCTION: One of the essential components for the initiation of protein synthesis. Protects formylmethionyl-tRNA from spontaneous hydrolysis and promotes its binding to the 30S ribosomal subunits. Also involved in the hydrolysis of GTP during the formation of the 70S ribosomal complex (By similarity). {ECO:0000250}.	Q91YJ5	Mtif2	Translation initiation factor IF-2, mitochondrial	IF2M_MOUSE	20	100	0.714518	0	81288.5	-7.88347	-7.82513	-6.85252	-5.41066	-9.09169	-5.00887	-7.15968
17.7107	17.9769	17.5274	17.8725	17.5771	17.4018	17.5364	17.0328	17.4955	16.7408	17.3465	17.2597	17.7063	17.5863	17.1414	16.9268	17.2672	16.6204	16.9881	16.6122	9.42097	10.2622	9.30423	12.9852	9.01645	11.4737	10.8585	10.8996	10.9436	10.2554	tRNA wobble position uridine thiolation [GO:0002143]	mitochondrion [GO:0005739]	ATP binding [GO:0005524];tRNA binding [GO:0000049];tRNA-5-taurinomethyluridine 2-sulfurtransferase [GO:0061708]	FUNCTION: Catalyzes the 2-thiolation of uridine at the wobble position (U34) of mitochondrial tRNA(Lys), tRNA(Glu) and tRNA(Gln). Required for the formation of 5-taurinomethyl-2-thiouridine (tm5s2U) of mitochondrial tRNA(Lys), tRNA(Glu), and tRNA(Gln) at the wobble position. ATP is required to activate the C2 atom of the wobble base. {ECO:0000250|UniProtKB:O75648}.	Q9DAT5	Trmu	Mitochondrial tRNA-specific 2-thiouridylase 1	MTU1_MOUSE	22	100	0.726871	0	47240.1	-8.2897	-7.71469	-8.22315	-4.88735	-8.56067	-5.92807	-6.67793
15.6318	15.7443	16.0558	16.4336	16.5496	15.8618	15.8641	15.7886	15.5872	15.3776	15.8859	15.7592	16.2107	16.3179	16.1762	15.4623	15.6687	15.081	15.7896	15.1127	7.0068	8.44999	5.89288	11.5884	7.45852	9.90265	8.94425	8.54687	8.29273	8.14015	-	mitochondrion [GO:0005739]	RNA binding [GO:0003723];rRNA (guanosine-2'-O-)-methyltransferase activity [GO:0070039]	FUNCTION: S-adenosyl-L-methionine-dependent 2'-O-ribose methyltransferase that catalyzes the formation of 2'-O-methylguanosine at position 1145 (Gm1145) in the 16S mitochondrial large subunit ribosomal RNA (mtLSU rRNA), a universally conserved modification in the peptidyl transferase domain of the mtLSU rRNA. {ECO:0000250|UniProtKB:Q6IN84}.	Q99J25	Mrm1	rRNA methyltransferase 1, mitochondrial	MRM1_MOUSE	9	100	0.744258	0	34843.4	-8.62497	-7.29434	-10.1629	-4.84525	-9.09111	-5.95918	-6.91988
18.5592	18.8049	18.6901	18.8383	18.8091	18.5687	18.4774	18.2318	18.4025	17.9278	18.594	18.4077	18.4359	18.4464	18.6155	18.5085	18.5315	18.1281	18.8117	17.8129	10.3042	11.1785	12.7436	12.6949	11.1917	13.4546	12.2719	13.6656	10.9423	11.2003	translation [GO:0006412]	mitochondrial large ribosomal subunit [GO:0005762];mitochondrion [GO:0005739]	RNA binding [GO:0003723];structural constituent of ribosome [GO:0003735]	-	Q9D1N9	Mrpl21	39S ribosomal protein L21, mitochondrial	RM21_MOUSE	8	100	0.768722	0	23366.2	-8.25499	-7.62639	-5.94642	-6.14345	-7.61744	-5.11407	-6.20553
18.5207	18.6403	18.7113	18.696	18.5057	18.6164	18.7283	18.2135	18.607	17.9357	18.5889	18.8254	18.7432	18.4922	18.6347	18.7181	18.8366	18.2352	18.5907	18.1198	10.8507	10.4558	10.7498	11.8939	9.21457	12.114	10.1674	12.0306	11.7994	10.4711	anterograde axonal transport [GO:0008089];cell adhesion [GO:0007155];cristae formation [GO:0042407];mitochondrial fusion [GO:0008053];mitochondrial outer membrane permeabilization involved in programmed cell death [GO:1902686];mitochondrial protein processing [GO:0034982];mitochondrion organization [GO:0007005];protein-containing complex assembly [GO:0065003];regulation of cell adhesion [GO:00301…	axon cytoplasm [GO:1904115];m-AAA complex [GO:0005745];mitochondrial inner membrane [GO:0005743];mitochondrial permeability transition pore complex [GO:0005757];mitochondrion [GO:0005739]	ATP binding [GO:0005524];ATP-dependent peptidase activity [GO:0004176];metalloendopeptidase activity [GO:0004222];zinc ion binding [GO:0008270]	FUNCTION: ATP-dependent zinc metalloprotease. Plays a role in the formation and regulation of the mitochondrial permeability transition pore (mPTP) and its proteolytic activity is dispensable for this function (By similarity). {ECO:0000250|UniProtKB:Q9UQ90, ECO:0000305}.	Q3ULF4	Spg7	Paraplegin	SPG7_MOUSE	32	100	0.782105	0	85996.2	-7.67	-8.18449	-7.96143	-6.80215	-9.29115	-6.50237	-8.56088
19.3544	18.4437	18.2341	19.6072	18.9017	17.8192	19.1003	18.0654	19.1116	17.7015	19.6594	19.2375	19.4928	19.6362	19.1552	18.8544	19.3073	18.7112	19.1961	18.6353	13.0207	13.2504	13.856	14.8756	10.9461	14.3475	12.8928	14.4767	14.4531	13.1943	fatty acid beta-oxidation [GO:0006635]	mitochondrion [GO:0005739]	enoyl-CoA hydratase activity [GO:0004300]	-	Q3TLP5	Echdc2	Enoyl-CoA hydratase domain-containing protein 2, mitochondrial	ECHD2_MOUSE	9	100	0.773757	0	31852	-6.33369	-5.19329	-4.37802	-4.73165	-7.95564	-3.47167	-6.20754
		6.30066		7.71145	9.95232	10.8191	9.96412	9.07364	11.0269					9.36306	10.8471	11.0833		10.0016	11.3764	5.98511	6.90708		5.90323	3.35349	5.66035	6.5973	6.12769	5.57439	7.13897	ATP generation from poly-ADP-D-ribose [GO:1990966];chromatin remodeling [GO:0006338];D-ribose catabolic process [GO:0019303];nucleobase-containing compound metabolic process [GO:0006139];nucleoside phosphate metabolic process [GO:0006753];ribonucleoside diphosphate catabolic process [GO:0009191];ribose phosphate metabolic process [GO:0019693]	nucleus [GO:0005634]	8-oxo-dGDP phosphatase activity [GO:0044715];8-oxo-GDP phosphatase activity [GO:0044716];ADP-ribose diphosphatase activity [GO:0047631];ADP-sugar diphosphatase activity [GO:0019144];identical protein binding [GO:0042802];magnesium ion binding [GO:0000287];nucleoside-diphosphatase activity [GO:0017110];nucleotidyltransferase activity [GO:0016779];protein homodimerization activity [GO:0042803];snoR…	FUNCTION: Enzyme that can either act as an ADP-sugar pyrophosphatase in absence of diphosphate or catalyze the synthesis of ATP in presence of diphosphate (By similarity). In absence of diphosphate, hydrolyzes with similar activities various modified nucleoside diphosphates such as ADP-ribose, ADP-mannose, ADP-glucose, 8-oxo-GDP and 8-oxo-dGDP (PubMed:10722730). Can also hydrolyze other nucleotid…	Q9JKX6	Nudt5	ADP-sugar pyrophosphatase	NUDT5_MOUSE	3	70	0.844315	0	23984.3					-4.35797	-4.29197	-4.22182
22.1209	22.2253	22.2592	22.3469	22.4631	21.1311	21.2815	20.835	21.2858	20.6144	22.6001	22.5699	22.6028	22.91	22.7991	21.7814	21.9675	21.4565	21.7676	21.2117	14.4794	14.9472	15.3422	16.5306	13.997	15.9661	15.6811	15.6984	16.1955	15.1674	-	mitochondrion [GO:0005739]	flavin adenine dinucleotide binding [GO:0050660];oxidoreductase activity, acting on the CH-CH group of donors [GO:0016627]	-	D3Z7X0	Acad12	Acyl-Coenzyme A dehydrogenase family, member 12	D3Z7X0_MOUSE	26	100	0.761817	0	61389.8	-7.64149	-7.27809	-6.91692	-5.81635	-8.46613	-5.16498	-5.60044
22.8582	23.359	22.8524	23.0072	23.0357	20.9238	21.1606	20.4712	21.2263	20.9348	25.094	25.1579	25.2904	25.2733	24.6199	24.0259	24.0361	23.953	23.785	23.6543	14.2384	14.4527	18.3923	16.4805	15.2902	17.6996	15.315	15.9869	18.3777	14.8851	mitochondrial electron transport, NADH to ubiquinone [GO:0006120];mitochondrial translation [GO:0032543]	mitochondrial respiratory chain complex I [GO:0005747];mitochondrial ribosome [GO:0005761];mitochondrion [GO:0005739]	structural constituent of ribosome [GO:0003735]	FUNCTION: Accessory subunit of the mitochondrial membrane respiratory chain NADH dehydrogenase (Complex I), that is believed not to be involved in catalysis. Complex I functions in the transfer of electrons from NADH to the respiratory chain. The immediate electron acceptor for the enzyme is believed to be ubiquinone. {ECO:0000250|UniProtKB:O95182}.	Q9Z1P6	Ndufa7	NADH dehydrogenase [ubiquinone] 1 alpha subcomplex subunit 7	NDUA7_MOUSE	14	100	1.20167	0	12575.6	-8.61979	-8.9063	-4.46012	-6.52675	-7.74554	-3.22417	-5.84563
15.4447	15.7126	15.6755	16.0871	16.1452	14.1673	13.9992	13.8192	14.3282	14.0469	15.9655	16.098	16.0534	15.9433	16.1767	14.7189	15.1199	14.8797	15.5866	14.8807	8.19421	8.65855	10.7067	10.9917	6.884	10.2304	8.96883	9.53979	10.7961	9.30522	biosynthetic process [GO:0009058];mitochondrial respiratory chain complex I assembly [GO:0032981]	cytoplasm [GO:0005737];mitochondrial inner membrane [GO:0005743];mitochondrion [GO:0005739];nucleus [GO:0005634]	transferase activity [GO:0016740]	FUNCTION: Involved in the assembly of mitochondrial NADH:ubiquinone oxidoreductase complex (complex I) at early stages. May play a role in the biogenesis of complex I subunit MT-ND1. {ECO:0000250|UniProtKB:Q330K2}.	A2AIL4	Ndufaf6	NADH dehydrogenase (ubiquinone) complex I, assembly factor 6	NDUF6_MOUSE	5	100	0.773701	0	38362.2	-7.25047	-7.05407	-4.96872	-5.09546	-9.26122	-3.93688	-5.0304
17.8906	18.1057	18.1947	18.3997	17.9912	17.7817	17.5961	17.549	17.6659	17.2179	17.7547	17.9632	17.9566	18.2224	17.8987	17.6341	17.5731	17.1855	17.5027	17.0121	9.87475	9.46278	10.2415	10.1547	8.72029	10.5608	8.99301	11.3818	10.7287	10.1779	cellular response to interferon-beta [GO:0035458];cellular response to oxidative stress [GO:0034599];liver regeneration [GO:0097421];mitochondrial mRNA catabolic process [GO:0000958];mitochondrial mRNA polyadenylation [GO:0097222];mitochondrial RNA 3'-end processing [GO:0000965];mitochondrial RNA 5'-end processing [GO:0000964];mitochondrial RNA catabolic process [GO:0000957];mitochondrion morphog…	cytoplasm [GO:0005737];cytosol [GO:0005829];endoplasmic reticulum membrane [GO:0005789];mitochondrial degradosome [GO:0045025];mitochondrial intermembrane space [GO:0005758];mitochondrial matrix [GO:0005759];mitochondrion [GO:0005739];nucleus [GO:0005634];polysomal ribosome [GO:0042788]	3'-5'-exoribonuclease activity [GO:0000175];miRNA binding [GO:0035198];poly(G) binding [GO:0034046];poly(U) RNA binding [GO:0008266];polyribonucleotide nucleotidyltransferase activity [GO:0004654]	degrades c-myc mRNA upon treatment with IFNB1/IFN-beta, resulting in a growth arrest in melanoma cells. Regulates the stability of specific mature miRNAs in melanoma cells;FUNCTION: RNA-binding protein implicated in numerous RNA metabolic processes. Catalyzes the phosphorolysis of single-stranded polyribonucleotides processively in the 3'-to-5' direction. Mitochondrial intermembrane factor with R…	Q8K1R3	Pnpt1	Polyribonucleotide nucleotidyltransferase 1, mitochondrial	PNPT1_MOUSE	38	100	0.735484	0	85682.7	-8.01582	-8.64294	-7.95312	-8.24505	-9.27093	-7.22088	-8.60312
23.9966	24.0806	24.1876	24.3091	24.2014	22.6353	22.6249	22.1837	22.8871	22.0824	24.5649	24.4807	24.6673	24.6386	24.5844	23.4937	23.6104	23.0727	23.3587	22.8026	14.4042	14.8405	16.1356	15.1236	14.7515	15.9928	14.4429	15.829	16.6313	15.7391	aerobic respiration [GO:0009060];respiratory electron transport chain [GO:0022904];succinate metabolic process [GO:0006105];tricarboxylic acid cycle [GO:0006099]	mitochondrial inner membrane [GO:0005743];mitochondrial membrane [GO:0031966];mitochondrial respiratory chain complex II, succinate dehydrogenase complex (ubiquinone) [GO:0005749];mitochondrion [GO:0005739];nucleoplasm [GO:0005654];plasma membrane [GO:0005886];respiratory chain complex II [GO:0045273]	2 iron, 2 sulfur cluster binding [GO:0051537];3 iron, 4 sulfur cluster binding [GO:0051538];4 iron, 4 sulfur cluster binding [GO:0051539];electron transfer activity [GO:0009055];metal ion binding [GO:0046872];succinate dehydrogenase (ubiquinone) activity [GO:0008177];ubiquinone binding [GO:0048039]	FUNCTION: Iron-sulfur protein (IP) subunit of succinate dehydrogenase (SDH) that is involved in complex II of the mitochondrial electron transport chain and is responsible for transferring electrons from succinate to ubiquinone (coenzyme Q). {ECO:0000250}.	Q9CQA3	Sdhb	Succinate dehydrogenase [ubiquinone] iron-sulfur subunit, mitochondrial	SDHB_MOUSE	22	100	0.87358	0	31813.9	-9.59239	-9.24009	-8.05192	-9.18556	-9.44993	-6.64248	-8.18203
15.4931	16.1646	16.2466	16.0432	15.1343	15.7059	15.4353	15.8167	15.4401	14.6401	17.5294	17.4769	17.7556	18.049	17.6289	17.3409	17.3264	16.9327	17.2561	16.8361	9.24315	8.44401	10.9223	11.1529	8.87792	11.2827	9.20948	10.766	11.5037	9.24106	-	mitochondrial small ribosomal subunit [GO:0005763];mitochondrion [GO:0005739];nucleolus [GO:0005730]	protein domain specific binding [GO:0019904];structural constituent of ribosome [GO:0003735]	-	Q61733	Mrps31	28S ribosomal protein S31, mitochondrial	RT31_MOUSE	16	100	0.952715	0	43880.8	-6.24992	-7.72061	-5.32432	-4.89035	-6.2564	-4.42317	-6.22584
16.5018	16.523	16.4124	16.4518	16.7283	15.3673	15.3349	15.0115	15.6683	14.7356	16.6942	16.5758	16.3907	16.4406	16.765	16.0025	16.0768	15.5509	15.7737	15.0673	7.70109	9.09252	11.0459	9.81727		10.8479	9.31841	10.8971	11.1321	8.23638	activation of cysteine-type endopeptidase activity involved in apoptotic process [GO:0006919];activation of JUN kinase activity [GO:0007257];apoptotic process [GO:0006915];cellular response to exogenous dsRNA [GO:0071360];mitochondrial fission [GO:0000266];mitochondrion localization [GO:0051646];negative regulation of cell growth [GO:0030308];negative regulation of chemokine (C-C motif) ligand 5 …	axon [GO:0030424];integral component of mitochondrial outer membrane [GO:0031307];mitochondrion [GO:0005739];neuronal cell body [GO:0043025];peroxisome [GO:0005777]	identical protein binding [GO:0042802];metal ion binding [GO:0046872];p53 binding [GO:0002039];SUMO transferase activity [GO:0019789];ubiquitin protein ligase activity [GO:0061630];ubiquitin protein ligase binding [GO:0031625];ubiquitin-protein transferase activity [GO:0004842]	FUNCTION: Exhibits weak E3 ubiquitin-protein ligase activity (By similarity). E3 ubiquitin ligases accept ubiquitin from an E2 ubiquitin-conjugating enzyme in the form of a thioester and then directly transfer the ubiquitin to targeted substrates (By similarity). Can ubiquitinate AKT1 preferentially at 'Lys-284' involving 'Lys-48'-linked polyubiquitination and seems to be involved in regulation o…	Q8VCM5	Mul1	Mitochondrial ubiquitin ligase activator of NFKB 1	MUL1_MOUSE	11	96.7	0.682844	0	39835	-8.80068	-7.4305	-5.36642	-6.63455		-4.51938	-6.01652
16.319	17.2648	16.6644	16.6434	17.2219	14.5861	14.7017	14.1873	15.0753	14.6314	19.4233	19.2417	19.6532	19.3118	18.8845	18.2846	18.6114	17.8767	17.9148	17.5008	5.81325	10.5048	11.033	13.6745	9.9735	11.5444	10.7098	10.1877	11.6402	10.2446	-	integral component of membrane [GO:0016021];mitochondrial membrane [GO:0031966]	-	-	Q8BTE5	Cebpzos	Protein CEBPZOS	CEBOS_MOUSE	3	100	1.2043	0.000501253	9285.93	-10.5057	-6.75999	-5.63133	-2.96895	-7.24843	-3.04167	-3.99193
18.531	18.7853	18.4918	18.7923	19.0725	18.4428	18.6248	18.0838	18.7206	17.7421	18.4747	18.6037	18.7905	19.1186	18.6766	18.7028	18.72	18.161	18.6833	18.1302	8.16953	9.37367	8.0409	11.7759	8.21285	10.6257	8.97902	10.4153	9.18141	9.68005	mitochondrial genome maintenance [GO:0000002];translation [GO:0006412]	mitochondrial large ribosomal subunit [GO:0005762];mitochondrion [GO:0005739]	nucleotide binding [GO:0000166];structural constituent of ribosome [GO:0003735]	-	Q9JKF7	Mrpl39	39S ribosomal protein L39, mitochondrial	RM39_MOUSE	16	100	0.749068	0	38549.3	-10.3614	-9.41165	-10.4509	-7.01645	-10.8597	-7.81707	-9.6458
19.4937	19.5626	19.3916	19.6407	19.4717	19.1075	19.1573	18.743	18.8945	18.4094	18.9244	18.8032	18.8243	18.7648	19.0358	18.8868	18.4814	18.2361	18.5605	18.2405	11.0767	11.3574	11.8211	13.207	10.0696	12.6049	11.3943	13.2798	12.1039	11.4559	ribosome assembly [GO:0042255];translation [GO:0006412]	large ribosomal subunit [GO:0015934];mitochondrial large ribosomal subunit [GO:0005762];mitochondrion [GO:0005739]	structural constituent of ribosome [GO:0003735]	-	Q8BU88	Mrpl22	39S ribosomal protein L22, mitochondrial	RM22_MOUSE	9	100	0.739964	0	23804.8	-8.417	-8.20519	-7.57042	-6.43375	-9.40208	-6.50257	-7.76304
23.8633	23.8516	23.9868	23.8827	24.0863	23.0337	23.167	22.4277	23.0044	22.3998	24.0668	23.8192	24.0048	24.0779	23.9668	23.1482	23.2266	22.29	22.998	22.315	14.9432	14.8077	16.8847	16.1163	14.7999	16.3879	14.8585	16.7663	16.9625	15.8737	adiponectin-activated signaling pathway [GO:0033211];fatty acid metabolic process [GO:0006631];fatty acid transport [GO:0015908];lipid biosynthetic process [GO:0008610];long-chain fatty acid import into cell [GO:0044539];long-chain fatty acid metabolic process [GO:0001676];long-chain fatty-acyl-CoA biosynthetic process [GO:0035338];positive regulation of cold-induced thermogenesis [GO:0120162];po…	endoplasmic reticulum [GO:0005783];endoplasmic reticulum membrane [GO:0005789];integral component of membrane [GO:0016021];membrane [GO:0016020];mitochondrial outer membrane [GO:0005741];mitochondrion [GO:0005739];peroxisomal membrane [GO:0005778];plasma membrane [GO:0005886]	arachidonate-CoA ligase activity [GO:0047676];ATP binding [GO:0005524];long-chain fatty acid-CoA ligase activity [GO:0004467];oleoyl-CoA ligase activity [GO:0090434];phytanate-CoA ligase activity [GO:0050197];pristanate-CoA ligase activity [GO:0070251]	FUNCTION: Catalyzes the conversion of long-chain fatty acids to their active form acyl-CoAs for both synthesis of cellular lipids, and degradation via beta-oxidation (By similarity). Preferentially uses palmitoleate, oleate and linoleate (By similarity). Preferentially activates arachidonate than epoxyeicosatrienoic acids (EETs) or hydroxyeicosatrienoic acids (HETEs). {ECO:0000250|UniProtKB:P1816…	P41216	Acsl1	Long-chain-fatty-acid--CoA ligase 1	ACSL1_MOUSE	59	100	0.745102	0	77951.5	-8.92009	-9.04389	-7.10213	-7.76645	-9.28644	-6.64587	-8.30853
17.682	16.3769	18.1038	16.3583	18.0037	17.581	17.7387	17.2162	17.1393	17.1119	17.8067	17.6475	17.4764	17.4575	17.675	18.0317	18.0219	16.7776	17.9576	16.8082	12.4217	11.8207	11.3321	11.3714	9.37215	12.2271	10.6098	12.8266	12.0222	11.9186	negative regulation of anoikis [GO:2000811];negative regulation of gene expression [GO:0010629];positive regulation of anoikis [GO:2000210]	cytosol [GO:0005829];mitochondrion [GO:0005739]	aminoacyl-tRNA hydrolase activity [GO:0004045]	FUNCTION: The natural substrate for this enzyme may be peptidyl-tRNAs which drop off the ribosome during protein synthesis. {ECO:0000250}.	Q8R2Y8	Ptrh2	Peptidyl-tRNA hydrolase 2, mitochondrial	PTH2_MOUSE	7	100	0.886076	0	19526.5	-5.26029	-4.55619	-6.77163	-4.98696	-8.63157	-5.35387	-7.12894
16.3006	16.6601	16.6503	16.1852	16.1987	16.9351	16.2387	15.5325	16.6146	16.1499	15.9277	16.0482	16.3693	16.2171	16.1614	16.9595	16.0296	15.3769	16.3578	15.9317		9.09017	5.8077	6.90354		10.3909	8.57112	10.5328	6.63568	3.48149	response to nutrient [GO:0007584];sulfur compound metabolic process [GO:0006790]	cytosol [GO:0005829];mitochondrial intermembrane space [GO:0005758];mitochondrion [GO:0005739]	heme binding [GO:0020037];molybdenum ion binding [GO:0030151];molybdopterin cofactor binding [GO:0043546];sulfite oxidase activity [GO:0008482]	-	Q8R086	Suox	Sulfite oxidase, mitochondrial	SUOX_MOUSE	14	93.3	0.758093	0	60755.9		-7.56996	-10.8426	-9.28168		-6.54418	-7.66761
17.8953	18.1021	17.8661	18.1486	17.2218	17.448	17.3378	16.9376	17.4346	16.7725	17.4208	18.9456	18.6919	19.3392	18.6991	18.5709	17.7762	17.8011	18.1989	17.4856	10.5642	10.2416	11.5613	11.863	9.92882	11.9611	10.3052	11.6675	12.5455	10.9392	-	cytosol [GO:0005829];mitochondrial inner membrane [GO:0005743];mitochondrion [GO:0005739];nucleoplasm [GO:0005654]	acetylpyruvate hydrolase activity [GO:0018773];acylpyruvate hydrolase activity [GO:0047621];fumarylpyruvate hydrolase activity [GO:0034545];metal ion binding [GO:0046872];oxaloacetate decarboxylase activity [GO:0008948]	FUNCTION: Probable mitochondrial acylpyruvase which is able to hydrolyze acetylpyruvate and fumarylpyruvate in vitro (By similarity). Also has oxaloacetate decarboxylase activity (PubMed:25575590). {ECO:0000250|UniProtKB:Q6P587, ECO:0000269|PubMed:25575590}.	Q8R0F8	Fahd1	Acylpyruvase FAHD1, mitochondrial	FAHD1_MOUSE	9	100	0.825245	0	25172.2	-7.3311	-7.8605	-6.30473	-6.28566	-7.293	-5.48688	-7.03259
18.2242	18.2814	18.3779	18.1299	18.3793	17.6323	17.7837	17.4345	17.6075	16.9572	17.6972	17.7016	17.6307	18.0004	17.6731	17.2863	17.3267	17.0898	17.2141	16.732	11.2839	10.5388	10.8744	10.5435	9.64376	11.2997	10.0417	12.0007	11.6414	11.1358	cellular iron ion homeostasis [GO:0006879];iron ion homeostasis [GO:0055072];iron ion transmembrane transport [GO:0034755];iron-sulfur cluster assembly [GO:0016226];iron-sulfur cluster export from the mitochondrion [GO:0140466];negative regulation of reactive oxygen species biosynthetic process [GO:1903427];positive regulation of heme biosynthetic process [GO:0070455];positive regulation of iron-…	integral component of membrane [GO:0016021];mitochondrial inner membrane [GO:0005743];mitochondrion [GO:0005739]	ABC-type iron-sulfur cluster transporter activity [GO:0140481];ATP binding [GO:0005524];ATPase-coupled transmembrane transporter activity [GO:0042626];protein homodimerization activity [GO:0042803]	FUNCTION: Exports glutathione-coordinated iron-sulfur clusters such as [2Fe-2S]-(GS)4 cluster from the mitochondria to the cytosol in an ATP-dependent manner allowing the assembly of the cytosolic iron-sulfur (Fe/S) cluster-containing proteins and participates in iron homeostasis (PubMed:16424901, PubMed:16467350). Moreover, through a functional complex formed of ABCB7, FECH and ABCB10, also play…	Q61102	Abcb7	Iron-sulfur clusters transporter ABCB7, mitochondrial	ABCB7_MOUSE	24	100	0.726633	0	82580.9	-6.94029	-7.74259	-7.50342	-7.58645	-8.73556	-6.33258	-7.74205
23.5877	23.7788	23.8728	23.8337	23.7718	22.857	22.8733	22.627	22.8397	22.1884	23.8526	23.857	23.9351	24.0141	23.9683	22.8629	22.9923	22.3409	22.8214	22.1727	15.9479	15.2748	17.3574	17.5258	14.3758	16.8185	15.1137	17.6682	17.3407	16.7624	mitochondrial ATP synthesis coupled electron transport [GO:0042775];mitochondrial electron transport, NADH to ubiquinone [GO:0006120]	cytosol [GO:0005829];mitochondrial inner membrane [GO:0005743];mitochondrial respiratory chain complex I [GO:0005747];mitochondrion [GO:0005739]	4 iron, 4 sulfur cluster binding [GO:0051539];FMN binding [GO:0010181];metal ion binding [GO:0046872];NAD binding [GO:0051287];NADH dehydrogenase (ubiquinone) activity [GO:0008137]	FUNCTION: Core subunit of the mitochondrial membrane respiratory chain NADH dehydrogenase (Complex I) which catalyzes electron transfer from NADH through the respiratory chain, using ubiquinone as an electron acceptor. {ECO:0000250|UniProtKB:P25708}.	Q91YT0	Ndufv1	NADH dehydrogenase [ubiquinone] flavoprotein 1, mitochondrial	NDUV1_MOUSE	28	100	0.775541	0	50834.2	-7.63979	-8.50399	-6.51542	-6.30795	-9.39603	-6.03848	-7.75964
17.9351	17.8495	17.5547	17.1115	18.0709	17.929	17.9343	17.9848	17.6801	17.3675	17.8602	17.932	17.4701	17.1365	17.9663	18.1151	17.6933	17.7036	17.444	17.1415	10.9431	10.1898	10.6577	12.4919	7.26438	11.6731	10.2815	11.7241	10.7923	10.2916	cellular homeostasis [GO:0019725];mitochondrial outer membrane permeabilization [GO:0097345];mitochondrion organization [GO:0007005];mitochondrion transport along microtubule [GO:0047497];regulation of mitochondrion organization [GO:0010821]	integral component of mitochondrial outer membrane [GO:0031307];mitochondrial inner membrane [GO:0005743];mitochondrion [GO:0005739]	calcium ion binding [GO:0005509];GTP binding [GO:0005525];GTPase activity [GO:0003924]	FUNCTION: Mitochondrial GTPase involved in mitochondrial trafficking. Probably involved in control of anterograde transport of mitochondria and their subcellular distribution (By similarity). {ECO:0000250}.	Q8JZN7	Rhot2	Mitochondrial Rho GTPase 2	MIRO2_MOUSE	15	100	0.829784	0	69071.1	-6.99199	-7.65969	-6.89692	-4.61965	-10.8065	-6.25587	-7.6528
18.7369	18.9264	18.9508	19.109	18.6332	17.6612	17.7228	17.0101	18.2105	17.4296	20.0575	20.1387	20.7407	20.5031	20.4359	20.473	20.6138	19.794	19.9074	19.5978	10.8908	12.004	11.6548	12.0617	10.6596	12.5185	11.7617	12.1648	11.9093	12.0919	mitochondrial transcription [GO:0006390];positive regulation of transcription, DNA-templated [GO:0045893];translation [GO:0006412]	mitochondrial large ribosomal subunit [GO:0005762];mitochondrial ribosome [GO:0005761];mitochondrion [GO:0005739]	structural constituent of ribosome [GO:0003735]	FUNCTION: As a component of the mitochondrial large ribosomal subunit, it plays a role in mitochondrial translation. Associates with mitochondrial RNA polymerase to activate transcription. {ECO:0000250|UniProtKB:P52815}.	Q9DB15	Mrpl12	39S ribosomal protein L12, mitochondrial	RM12_MOUSE	7	100	1.07899	0	21708.4	-7.84609	-6.92239	-7.29593	-7.04735	-7.97363	-5.14267	-5.96113
17.9575	18.3738	18.2277	18.3905	18.0773	16.9618	17.3068	16.7195	16.9879	16.4434	18.2812	18.438	18.3228	18.3084	18.1082	17.2725	17.0828	16.7393	16.7704	16.4155	7.80308	7.20555	9.98115	9.42317	8.58124	9.38409	7.33712	9.8579	10.0223	9.53935	erythrocyte development [GO:0048821];heme biosynthetic process [GO:0006783];mitochondrial unfolded protein response [GO:0034514];positive regulation of erythrocyte differentiation [GO:0045648];positive regulation of heme biosynthetic process [GO:0070455];positive regulation of hemoglobin biosynthetic process [GO:0046985]	integral component of mitochondrial membrane [GO:0032592];mitochondrial inner membrane [GO:0005743];mitochondrion [GO:0005739]	ATP binding [GO:0005524];ATP hydrolysis activity [GO:0140603];ATPase-coupled transmembrane transporter activity [GO:0042626];identical protein binding [GO:0042802];protein homodimerization activity [GO:0042803]	FUNCTION: Catalyzes the export of an unknown physiological substrate from the mitochondrial matrix to the cytosol in an ATP-dependent manner (PubMed:26053025). May also transport the heme analog Zn (II) mesoporphyrin (ZnMP) in an ATP dependent manner but can't export the heme precursor 5-aminolevulinic acid (ALA) from mitochondria (PubMed:28808058, PubMed:26053025). Plays a role in the early step…	Q9JI39	Abcb10	ATP-binding cassette sub-family B member 10, mitochondrial	ABCBA_MOUSE	19	100	0.750236	0	77188	-10.1544	-11.1683	-8.24652	-8.96735	-9.49609	-7.57773	-9.9697
25.1168	25.2665	25.2923	25.4011	25.3723	23.967	24.1872	23.8954	24.1477	23.3127	25.4944	25.4011	25.4509	25.5668	25.4636	24.4377	24.2297	23.8018	24.1182	23.349	16.5458	15.3191	18.2878	18.9385	14.8262	17.968	15.5385	18.0083	18.1486	17.3932	mitochondrial electron transport, NADH to ubiquinone [GO:0006120];mitochondrial respiratory chain complex I assembly [GO:0032981];negative regulation of cell growth [GO:0030308];negative regulation of intrinsic apoptotic signaling pathway [GO:2001243];reactive oxygen species metabolic process [GO:0072593]	mitochondrial inner membrane [GO:0005743];mitochondrial membrane [GO:0031966];mitochondrial respiratory chain complex I [GO:0005747];mitochondrion [GO:0005739];myelin sheath [GO:0043209];nuclear body [GO:0016604]	NADH dehydrogenase (ubiquinone) activity [GO:0008137];NADH dehydrogenase activity [GO:0003954]	FUNCTION: Core subunit of the mitochondrial membrane respiratory chain NADH dehydrogenase (Complex I) which catalyzes electron transfer from NADH through the respiratory chain, using ubiquinone as an electron acceptor (PubMed:31916679, PubMed:33148885). Essential for the catalytic activity and assembly of complex I (PubMed:31916679, PubMed:33148885). {ECO:0000269|PubMed:31916679, ECO:0000269|PubM…	Q9DCT2	Ndufs3	NADH dehydrogenase [ubiquinone] iron-sulfur protein 3, mitochondrial	NDUS3_MOUSE	21	100	0.787322	0	30149.3	-8.57099	-9.9474	-7.00442	-6.46265	-10.5461	-5.99897	-8.64873
17.1134	17.7326	16.6287	17.5644	16.2793	15.7265	15.5299	15.4613	16.289	15.1212	17.664	17.8342	17.4212	17.4502	17.5789	17.8291	17.4375	17.4278	17.7123	17.3177	6.64767	5.97881	9.70695	10.4205		10.5138	7.71825	9.05044	9.99177	6.78245	ribosomal large subunit assembly [GO:0000027];translation [GO:0006412]	mitochondrial large ribosomal subunit [GO:0005762];mitochondrial ribosome [GO:0005761];mitochondrion [GO:0005739]	rRNA binding [GO:0019843];structural constituent of ribosome [GO:0003735]	-	Q9CQL4	Mrpl20	39S ribosomal protein L20, mitochondrial	RM20_MOUSE	8	96.7	0.895033	0	17594.7	-10.4657	-11.7538	-6.92173	-7.14396		-5.21267	-7.81168
17.487	17.6107	17.4557	17.7486	17.5324	16.8873	15.901	15.2928	17.0924	14.9795	19.2905	19.6789	20.108	20.295	19.4776	18.7052	18.7237	19.2106	19.3474	18.5997	10.2632	11.8685	9.44435	15.653		13.2248	12.0061	12.1429	13.6843	11.0747	mitochondrial respiratory chain complex III assembly [GO:0034551];positive regulation of mitochondrial translation [GO:0070131];regulation of insulin secretion [GO:0050796];regulation of oxidative phosphorylation [GO:0002082];regulation of skeletal muscle cell differentiation [GO:2001014]	mitochondrial inner membrane [GO:0005743];mitochondrial intermembrane space [GO:0005758];mitochondrial matrix [GO:0005759];mitochondrial nucleoid [GO:0042645];mitochondrion [GO:0005739];nuclear body [GO:0016604]	-	FUNCTION: Required for the assembly of the ubiquinol-cytochrome c reductase complex (mitochondrial respiratory chain complex III or cytochrome b-c1 complex). Plays a role in the modulation of respiratory chain activities such as oxygen consumption and ATP production and via its modulation of the respiratory chain activity can regulate skeletal muscle differentiation and insulin secretion by pancr…	Q9CQY6	Uqcc2	Ubiquinol-cytochrome-c reductase complex assembly factor 2	UQCC2_MOUSE	5	96.7	1.10756	0	16320.5	-7.22379	-5.74219	-8.01132	-2.09565		-3.66247	-3.89493
[truncated: 5,105 more rows]
[truncated: 13 more columns]

## Sheet: Figure 4F
Cluster ID	01_Chchd10_KI_S55L_WT_njXF	02_Chchd10_KI_S55L_WT_eMRH	03_Chchd10_KI_S55L_WT_TzZG	04_Chchd10_KI_S55L_WT_r3ey	05_Chchd10_KI_S55L_WT_lzDS	06_Chchd10_KI_S55L_hetero_9bql	07_Chchd10_KI_S55L_hetero_NcW5	08_Chchd10_KI_S55L_hetero_oYvq	09_Chchd10_KI_S55L_hetero_Y4wm	10_Chchd10_KI_S55L_hetero_qZEJ	11_Chchd10_KI_S55L_WT_Oma1_KI_E324A_FSMR	12_Chchd10_KI_S55L_WT_Oma1_KI_E324A_T6hp	13_Chchd10_KI_S55L_WT_Oma1_KI_E324A_1akj	14_Chchd10_KI_S55L_WT_Oma1_KI_E324A_MMTa	15_Chchd10_KI_S55L_WT_Oma1_KI_E324A_38qB	16_Chchd10_KI_S55L_hetero_Oma1_KI_E324A_LyMT	17_Chchd10_KI_S55L_hetero_Oma1_KI_E324A_hLbp	19_Chchd10_KI_S55L_hetero_Oma1_KI_E324A_UXdL	20_Chchd10_KI_S55L_hetero_Oma1_KI_E324A_1yQR	18_Chchd10_KI_S55L_hetero_Oma1_KI_E324A_5dyw	Significant Chchd10(S55L)_WT	Significant Chchd10(S55L)_Oma1-KI(E324A) v WT	Significant WT_v_Oma1-E324Q	Significant Chchd10(S55L)_Chchd10(S55L)_Oma1-KI(E324A)	Gene ontology (biological process)	Gene ontology (cellular component)	Gene ontology (molecular function)	MitoCarta3.0_List	MitoCarta3.0_Evidence	MitoCarta3.0_SubMitoLocalization	MitoCarta3.0_MitoPathways	-Log p-value Chchd10(S55L)_Chchd10-WT	q-value Chchd10(S55L)_Chchd10-WT	log2FC Chchd10(S55L)_Chchd10-WT	Test statistic Chchd10(S55L)_Chchd10-WT	-Log p-value Chchd10(S55L)_Oma1-KI(E324A)_Chchd10-WT_Oma1-WT	q-value Chchd10(S55L)_Oma1-KI(E324A)_Chchd10-WT_Oma1-WT	log2FC Chchd10(S55L)_Oma1-KI(E324A)_Chchd10-WT_Oma1-WT	Test statistic Chchd10(S55L)_Oma1-KI(E324A)_Chchd10-WT_Oma1-WT	-Log p-value Chchd10(S55L)_Chchd10(S55L)_Oma1-KI(E324A)	q-value Chchd10(S55L)_Chchd10(S55L)_Oma1-KI(E324A)	log2FC Chchd10(S55L)_Chchd10(S55L)_Oma1-KI(E324A)	Test statistic Chchd10(S55L)_Chchd10(S55L)_Oma1-KI(E324A)	-Log p-value Chchd10-WT_Chchd10-WT_Oma1-WT	q-value Chchd10-WT_Chchd10-WT_Oma1-WT	log2FC Chchd10-WT_Chchd10-WT_Oma1-WT	Test statistic Chchd10-WT_Chchd10-WT_Oma1-WT	PG.ProteinGroups	PG.Genes
[truncated: 4 more rows]
[truncated: 9 more columns]

[truncated: 1 more sheets: params]
