# Supplementary material for: Mutant CHCHD10 disrupts cytochrome c oxidation and activates mitochondrial retrograde signaling
Source: EMBO Mol Med. 2025 Dec 19;18(2):542–74. doi: 10.1038/s44321-025-00358-5 (PMC12905356; doi:10.1038/s44321-025-00358-5)
Supplement: Supplementary file 10 — Source data Fig. 1 [file 44321_2025_358_MOESM10_ESM.zip]

Archive with 9 entries (8 files):
- Figure 1/
- Figure 1/Figure 1F.xlsx
- __MACOSX/Figure 1/._Figure 1F.xlsx
- Figure 1/Figure 1E.xlsx
- __MACOSX/Figure 1/._Figure 1E.xlsx
- Figure 1/Figure 1D.xlsx
- __MACOSX/Figure 1/._Figure 1D.xlsx
- Figure 1/Figure 1C.xlsx
- __MACOSX/Figure 1/._Figure 1C.xlsx
