# Supplementary material for: Mutant CHCHD10 disrupts cytochrome c oxidation and activates mitochondrial retrograde signaling
Source: EMBO Mol Med. 2025 Dec 19;18(2):542–74. doi: 10.1038/s44321-025-00358-5 (PMC12905356; doi:10.1038/s44321-025-00358-5)
Supplement: Supplementary file 10 — Source data Fig. 1 [file 44321_2025_358_MOESM10_ESM.zip › Figure 1/Figure 1F.xlsx]

## Sheet: Fig 1F
CHCHD10 Solubility
	Male	Memb 32	MR010			Female	Memb 54	MR017
