# Supplementary material for: Mutant CHCHD10 disrupts cytochrome c oxidation and activates mitochondrial retrograde signaling
Source: EMBO Mol Med. 2025 Dec 19;18(2):542–74. doi: 10.1038/s44321-025-00358-5 (PMC12905356; doi:10.1038/s44321-025-00358-5)
Supplement: Supplementary file 10 — Source data Fig. 1 [file 44321_2025_358_MOESM10_ESM.zip › Figure 1/Figure 1E.xlsx]

## Sheet: Fig 1E
CHCHD10 expression							MR035
WT (m)	Chchd10 (m)	WT (f)	Chchd10 (f)		Male	Memb 101				Female	Memb 98
97.4328	316.256	88.2318	201.811
108.087	348.264	73.7898	172.185
100.526	373.039	69.6408	234.419
100.837	329.934	102.464	164.455
92.1648	319.885	117.052	529.999
100.952	316.37	153.559	508.611
		95.2619
					Stain Free					Stain Free
