# Supplementary material for: Mutant CHCHD10 disrupts cytochrome c oxidation and activates mitochondrial retrograde signaling
Source: EMBO Mol Med. 2025 Dec 19;18(2):542–74. doi: 10.1038/s44321-025-00358-5 (PMC12905356; doi:10.1038/s44321-025-00358-5)
Supplement: Supplementary file 10 — Source data Fig. 1 [file 44321_2025_358_MOESM10_ESM.zip › Figure 1/Figure 1D.xlsx]

## Sheet: Fig 1D
Cardiac NPPA							MR035
WT (m)	Chchd10 (m)	WT (f)	Chchd10 (f)							Female	Memb 162
92.8131	585.201	98.7275	502.558
109.383	582.865	136.291	346.576		Male	Memb 144
114.225	573.747	93.9641	379.149
97.3454	558.664	71.017	358.975
82.1977	560.408
104.035	527.655
					Stain Free					Stain Free
