# Supplementary material for: Mutant CHCHD10 disrupts cytochrome c oxidation and activates mitochondrial retrograde signaling
Source: EMBO Mol Med. 2025 Dec 19;18(2):542–74. doi: 10.1038/s44321-025-00358-5 (PMC12905356; doi:10.1038/s44321-025-00358-5)
Supplement: Supplementary file 10 — Source data Fig. 1 [file 44321_2025_358_MOESM10_ESM.zip › Figure 1/Figure 1C.xlsx]

## Sheet: Fig 1C
Ejection Fraction		LVEF(%)	Male
	WT										Chchd10S55L/WT
6	58.297	58.5665		66.3088	59.9871	52.082					60.7924	71.186		58.256	65.2121	74.2851
13	50.3976	62.9276	51.3736								43.9429	35.6227	39.982
25	60.1954	55.7811	63.7851								53.9156	33.7672	39.3231	39.4166
28
35	61.8881	61.9166	54.5927		81.8115	70.5551	72.6314	53.8814	70.3188	50.4335	39.7753	33.3233	43.4587	40.4054		30.4673	46.1069	61.8358	38.9341
Ejection Fraction		LVEF(%)	Female
	WT										Chchd10S55L/WT
6
13	48.4241	57.9272	65.6276								68.5361	39.0054	44.5131	58.0073	48.7356	56.1065
25
28
37	64.8742	56.8241	52.5018		74.0386	74.9272	67.0721	57.503	59.3062	65.3034	54.1094	56.4391	46.4472	69.6205	48.7781	26.8677		44.5405
49	50.7514	75.015	66.7874					67.6706	63.59		41.3906	48.3576	54.1954	23.7148	47.2601	54.5514		23.4944
