# Supplementary material for: Mutant CHCHD10 disrupts cytochrome c oxidation and activates mitochondrial retrograde signaling
Source: EMBO Mol Med. 2025 Dec 19;18(2):542–74. doi: 10.1038/s44321-025-00358-5 (PMC12905356; doi:10.1038/s44321-025-00358-5)
Supplement: Supplementary file 11 — Source data Fig. 2 [file 44321_2025_358_MOESM11_ESM.zip]

Archive with 33 entries (32 files):
- Figure 2/
- Figure 2/Figure 2K.xlsx
- __MACOSX/Figure 2/._Figure 2K.xlsx
- Figure 2/Figure 2J.xlsx
- __MACOSX/Figure 2/._Figure 2J.xlsx
- Figure 2/.DS_Store
- __MACOSX/Figure 2/._.DS_Store
- Figure 2/Figure 2F.xlsx
- __MACOSX/Figure 2/._Figure 2F.xlsx
- Figure 2/Figure 2M.xlsx
- __MACOSX/Figure 2/._Figure 2M.xlsx
- Figure 2/Figure 2E_corrected.xlsx
- __MACOSX/Figure 2/._Figure 2E_corrected.xlsx
- Figure 2/Figure 2A.xlsx
- __MACOSX/Figure 2/._Figure 2A.xlsx
- Figure 2/~$Figure 2E_corrected.xlsx
- __MACOSX/Figure 2/._~$Figure 2E_corrected.xlsx
- Figure 2/Figure 2L.xlsx
- __MACOSX/Figure 2/._Figure 2L.xlsx
- Figure 2/Figure 2O.xlsx
- __MACOSX/Figure 2/._Figure 2O.xlsx
- Figure 2/Figure 2C.xlsx
- __MACOSX/Figure 2/._Figure 2C.xlsx
- Figure 2/Figure 2B.xlsx
- __MACOSX/Figure 2/._Figure 2B.xlsx
- Figure 2/Figure 2N.xlsx
- __MACOSX/Figure 2/._Figure 2N.xlsx
- Figure 2/Figure 2I.xlsx
- __MACOSX/Figure 2/._Figure 2I.xlsx
- Figure 2/Figure 2H.xlsx
- __MACOSX/Figure 2/._Figure 2H.xlsx
- Figure 2/Figure 2D.xlsx
- __MACOSX/Figure 2/._Figure 2D.xlsx
