# Supplementary material for: Mutant CHCHD10 disrupts cytochrome c oxidation and activates mitochondrial retrograde signaling
Source: EMBO Mol Med. 2025 Dec 19;18(2):542–74. doi: 10.1038/s44321-025-00358-5 (PMC12905356; doi:10.1038/s44321-025-00358-5)
Supplement: Supplementary file 11 — Source data Fig. 2 [file 44321_2025_358_MOESM11_ESM.zip › Figure 2/Figure 2K.xlsx]

## Sheet: Fig 2K
Cristae & MICOS
	Chchd10 (14 weeks)
CHCHD6	-0.196
OPA1	-0.888
IMMT	-0.975
APOO	-1.109
MICOS13	-1.275
APOOL	-1.447
CHCHD3	-1.474
ATP5MK	-1.52
ATP5ME	-1.627
ATP5MG	-1.791
MICOS10	-2.187
