# Supplementary material for: Mutant CHCHD10 disrupts cytochrome c oxidation and activates mitochondrial retrograde signaling
Source: EMBO Mol Med. 2025 Dec 19;18(2):542–74. doi: 10.1038/s44321-025-00358-5 (PMC12905356; doi:10.1038/s44321-025-00358-5)
Supplement: Supplementary file 11 — Source data Fig. 2 [file 44321_2025_358_MOESM11_ESM.zip › Figure 2/Figure 2J.xlsx]

## Sheet: Fig 2J
Copper metabolism
	Chchd10 (14 weeks)
SCO2	-0.233
COX11	-0.361
SCO1	-0.701
SLC25A3	-0.918
COX19	-1.294
COX17	-1.569
CHCHD7	-1.813
