# Supplementary material for: Mutant CHCHD10 disrupts cytochrome c oxidation and activates mitochondrial retrograde signaling
Source: EMBO Mol Med. 2025 Dec 19;18(2):542–74. doi: 10.1038/s44321-025-00358-5 (PMC12905356; doi:10.1038/s44321-025-00358-5)
Supplement: Supplementary file 11 — Source data Fig. 2 [file 44321_2025_358_MOESM11_ESM.zip › Figure 2/Figure 2M.xlsx]

## Sheet: Fig 2M
MICOS BN-PAGE
			Male	Memb 15	MR031
WT 7w	KI 7w
0.172258	0.100053
0.140295	0.171242
0.211666	0.12708
0.120322	0.130189
	0.141188
WT 14w	KI 14w
0.186076	0.141061
0.150021	0.14388
0.305174	0.174224
0.343112	0.0953709
	0.147048
			Male	Memb 16	MR031
