# Supplementary material for: Mutant CHCHD10 disrupts cytochrome c oxidation and activates mitochondrial retrograde signaling
Source: EMBO Mol Med. 2025 Dec 19;18(2):542–74. doi: 10.1038/s44321-025-00358-5 (PMC12905356; doi:10.1038/s44321-025-00358-5)
Supplement: Supplementary file 11 — Source data Fig. 2 [file 44321_2025_358_MOESM11_ESM.zip › Figure 2/Figure 2E_corrected.xlsx]

## Sheet: Fig 2E
Liver mito respiration		MR028
	Male 14wk
	WT						Chchd10
Malate	3.8956	4.9092	6.4388	5.0097	5.5142	4.7136	5.8319	4.1787	5.6692	3.2107	5.7186	5.7381
ADP	4.6059	5.1018	7.3475	6.4275	6.94	5.5156	6.8261	4.8148	6.5779	6.1377	5.8645	7.6535
PC	22.6193	31.5089	29.2389	43.3683	28.6289	27.6053	35.9206	22.6183	34.6006	34.8801	31.6879	34.1962
	2 wt	12 wt	3 wt	41 wt	34 wt	42 wt	19 ki	14 ki	32 ki	33 ki	40 ki	36 ki
