# Supplementary material for: Mutant CHCHD10 disrupts cytochrome c oxidation and activates mitochondrial retrograde signaling
Source: EMBO Mol Med. 2025 Dec 19;18(2):542–74. doi: 10.1038/s44321-025-00358-5 (PMC12905356; doi:10.1038/s44321-025-00358-5)
Supplement: Supplementary file 11 — Source data Fig. 2 [file 44321_2025_358_MOESM11_ESM.zip › Figure 2/Figure 2A.xlsx]

## Sheet: Fig 2A
Cardiac mitochondrial respiration
	Male
	WT				Chchd10
PGM	41.0271	46.1384	33.5365	34.0715	21.0068	27.7432	24.4187	19.0636
ADP	250.454	251.607	196.412	232.429	146.809	129.8	120.481	123.573
Rot	16.9272	18.6532	14.3094	16.6494	15.6568	12.9675	12.0099	11.5828
Succ	285.804	280.475	224.563	211.508	146.854	149.265	138.751	111.047
	Female
	WT				Chchd10
PGM	23.9004	30.013	41.9516	29.0437	18.61	17.769	20.4057	19.3287
ADP	132.53	125.097	208.864	142.793	69.1295	59.3552	99.9289	67.9951
Rot	11.4172	10.1722	17.2482	12.9662	7.9585	8.0931	4.6829	8.9048
Succ	154.751	157.468	272.118	168.848	73.4699	75.3273	133.047	96.966
