# Supplementary material for: Mutant CHCHD10 disrupts cytochrome c oxidation and activates mitochondrial retrograde signaling
Source: EMBO Mol Med. 2025 Dec 19;18(2):542–74. doi: 10.1038/s44321-025-00358-5 (PMC12905356; doi:10.1038/s44321-025-00358-5)
Supplement: Supplementary file 11 — Source data Fig. 2 [file 44321_2025_358_MOESM11_ESM.zip › Figure 2/Figure 2O.xlsx]

## Sheet: Fig 2O
Cytochrome c oxidation
	Male 14 weeks
	WT				Chchd10
AMA	10.3461	11.96	9.6274	8.9958	8.5038	8.58	8.7973	6.7665
TMPD ASC CCCP	445.654	806.006	621.012	635.392	249.297	461	412.083	351.3
	Female 14 weeks
	WT				Chchd10
AMA	6.8361	7.8844	10.4825	8.395	6.6708	6.4369	6.9056	8.1967
TMPD ASC CCCP	531.272	624.877	819.715	606.546	217.441	276.127	447.413	370.504
