# Supplementary material for: Mutant CHCHD10 disrupts cytochrome c oxidation and activates mitochondrial retrograde signaling
Source: EMBO Mol Med. 2025 Dec 19;18(2):542–74. doi: 10.1038/s44321-025-00358-5 (PMC12905356; doi:10.1038/s44321-025-00358-5)
Supplement: Supplementary file 11 — Source data Fig. 2 [file 44321_2025_358_MOESM11_ESM.zip › Figure 2/Figure 2C.xlsx]

## Sheet: Fig 2C
Membrane potential
	WT				Chchd10
Mito	-0.0334	-0.0551	-0.0452	-0.0416	-0.0349	-0.0389	-0.0409	-0.0589
PGM	-0.171	-0.2189	-0.2161	-0.1836	-0.1685	-0.1724	-0.1797	-0.1924
ADP	-0.0836	-0.117	-0.1055	-0.0926	-0.0876	-0.0927	-0.1004	-0.1215
Rot	-0.0638	-0.0896	-0.0774	-0.063	-0.0509	-0.0607	-0.0626	-0.0828
Succ	-0.0845	-0.1141	-0.1056	-0.0844	-0.067	-0.0796	-0.0877	-0.1038
