# Supplementary material for: Mutant CHCHD10 disrupts cytochrome c oxidation and activates mitochondrial retrograde signaling
Source: EMBO Mol Med. 2025 Dec 19;18(2):542–74. doi: 10.1038/s44321-025-00358-5 (PMC12905356; doi:10.1038/s44321-025-00358-5)
Supplement: Supplementary file 11 — Source data Fig. 2 [file 44321_2025_358_MOESM11_ESM.zip › Figure 2/Figure 2B.xlsx]

## Sheet: Fig 2B
Cardiac fatty acid oxidation
	Male
	WT									Chchd10
Malate	8.0697	10.9616	12.6158	19.7512	17.7239	18.3823		12.5005	14.6242	8.2772	8.8976	6.897	10.5595	11.9484	13.4359		11.1275	7.2707
ADP	18.5928	20.4481	19.9294	30.8808	27.7897	28.3146		28.4766	24.735	12.53	19.4352	12.0297	17.1612	18.6911	19.9387		16.4097	17.2733
PC	158.563	162.483	149.36	193.212	178.228	172.464		69.6742	121.012	65.7166	114.557	58.6025	58.1311	73.1671	54.1454		70.9027	51.1869
	Female
	WT				Chchd10
Malate	10.5472	12.4065	13.7707	11.9487	7.3098	9.5276	8.5275	6.1915
ADP	21.2653	26.3792	32.4414	27.8695	18.2971	23.7404	18.1522	15.7262
PC	187.434	199.797	267.868	216.305	95.7863	165.353	109.847	82.6615
