# Supplementary material for: Mutant CHCHD10 disrupts cytochrome c oxidation and activates mitochondrial retrograde signaling
Source: EMBO Mol Med. 2025 Dec 19;18(2):542–74. doi: 10.1038/s44321-025-00358-5 (PMC12905356; doi:10.1038/s44321-025-00358-5)
Supplement: Supplementary file 11 — Source data Fig. 2 [file 44321_2025_358_MOESM11_ESM.zip › Figure 2/Figure 2N.xlsx]

## Sheet: Fig 2N
Copper content
		Heart
		Chchd10						WT
7w Males		0.0018	0.0018	0.0017	0.0015	0.0014		0.002	0.002	0.0019	0.0016	0.0016
7w Females		0.0016	0.0017	0.0016	0.0016	0.0013		0.0017	0.0016	0.0017	0.0017	0.0015
14w Males		0.0014	0.0013	0.0014	0.0013	0.0012	0.0012	0.0019	0.002	0.0018	0.0017	0.0016	0.0016
14w Females		0.0014	0.0013	0.0012	0.0013	0.0013	0.0014	0.0015	0.0016	0.0015	0.0015	0.0015	0.0016
		Mitochondria
		Chchd10						WT
7w Males		0.0057	0.0061	0.0063	0.0067			0.0062			0.0065	0.0055
7w Females		0.0065	0.0071	0.0061	0.006	0.0055		0.0061		0.0064	0.0064	0.0062
14w Males		0.0048	0.0047	0.0059	0.0041	0.0049	0.0043	0.0079	0.007	0.0076	0.0066	0.0062	0.0064
14w Females		0.0052	0.0053	0.0049	0.0042	0.005	0.0051	0.0066	0.0063	0.0064	0.0062	0.0061	0.0063
