# Supplementary material for: Mutant CHCHD10 disrupts cytochrome c oxidation and activates mitochondrial retrograde signaling
Source: EMBO Mol Med. 2025 Dec 19;18(2):542–74. doi: 10.1038/s44321-025-00358-5 (PMC12905356; doi:10.1038/s44321-025-00358-5)
Supplement: Supplementary file 11 — Source data Fig. 2 [file 44321_2025_358_MOESM11_ESM.zip › Figure 2/Figure 2I.xlsx]

## Sheet: Fig 2I
Complex IV
	Chchd10 (14 weeks)
COA6	1.179
COA4	0.96
COA5	0.841
COA7	0.508
CMC1	0
PNKD	-0.103
COX15	-0.107
COX7A2	-0.233
SCO2	-0.268
COX6A1	-0.361
COX11	-0.389
CMC2	-0.529
COX10	-0.646
MTCO1	-0.701
SCO1	-0.716
TMEM177	-0.826
TACO1	-0.862
COX18	-0.872
SURF1	-0.977
TIMM21	-1.024
COX16	-1.063
MT-CO3	-1.087
COX7C	-1.118
PET117	-1.125
MTCO2	-1.179
COX7A2L	-1.191
COA3	-1.227
COX7B	-1.294
COX19	-1.333
COX6B1	-1.407
COA8	-1.458
COX8B	-1.536
SMIM20	-1.569
COX17	-1.603
COX4I1	-1.654
COX20	-1.684
COX5A	-1.7
COX6A2	-1.805
PET100	-1.817
NDUFA4	-2.031
COX6C	-2.165
COX7A1	-2.289
HIGD1A	-0.716
