# Supplementary material for: Mutant CHCHD10 disrupts cytochrome c oxidation and activates mitochondrial retrograde signaling
Source: EMBO Mol Med. 2025 Dec 19;18(2):542–74. doi: 10.1038/s44321-025-00358-5 (PMC12905356; doi:10.1038/s44321-025-00358-5)
Supplement: Supplementary file 11 — Source data Fig. 2 [file 44321_2025_358_MOESM11_ESM.zip › Figure 2/Figure 2H.xlsx]

## Sheet: Fig 2H
1D Enrichment - MitoPathways
	14w
CI subunits	-1.5733
Cristae formation	-1.56613
OXPHOS subunits	-1.48961
BCAA dehydrogenase complex	-1.47529
CV subunits	-1.36748
CIII subunits	-1.2798
CIV subunits	-1.27517
Lysine metabolism	-1.26175
Signaling	-1.14429
MICOS complex	-1.11896
BCAA metabolism	-1.08738
TCA cycle	-1.07562
GABA metabolism	-1.07562
CI assembly factors	-1.03689
Copper metabolism	-1.02973
Malate-aspartate shuttle	-1.01455
Fe-S-containing proteins	-0.99042
CIII assembly factors	-0.98773
Fe-S cluster biosynthesis	-0.91813
Mitochondrial ribosome	-0.91523
Coenzyme Q metabolism	-0.90012
OXPHOS assembly factors	-0.87782
Protein import and sorting	-0.86987
Mitochondrial Fission	-0.86235
Small molecule transport	-0.84418
Pyruvate metabolism	-0.78805
mtDNA nucleoid	-0.76867
NAD biosynthesis and metabolism	-0.75633
Fatty acid oxidation	-0.72733
CIV assembly factors	-0.66168
Translation factors	-0.65624
Glycine metabolism	-0.58742
mt-rRNA modifications	-0.53419
mtRNA granules	-0.52933
Heme synthesis and processing	-0.41644
SLC25A family	-0.40475
Mitochondrial ribosome assembly	-0.38897
mt-tRNA synthetases	-0.34878
Nucleotide synthesis and processing	-0.33332
mtRNA stability and decay	-0.29891
