# Supplementary material for: Mutant CHCHD10 disrupts cytochrome c oxidation and activates mitochondrial retrograde signaling
Source: EMBO Mol Med. 2025 Dec 19;18(2):542–74. doi: 10.1038/s44321-025-00358-5 (PMC12905356; doi:10.1038/s44321-025-00358-5)
Supplement: Supplementary file 11 — Source data Fig. 2 [file 44321_2025_358_MOESM11_ESM.zip › Figure 2/Figure 2D.xlsx]

## Sheet: Fig 2D
Membrane potential
	WT				Chchd10
Mito	-0.0375	-0.0685	-0.0548	-0.0857	-0.084	-0.0557	-0.0576
Malate	-0.1498	-0.1655	-0.1937	-0.1272	-0.1496	-0.1465	-0.131
ADP	-0.0417	-0.0578	-0.0734	-0.0368	-0.0472	-0.0551	-0.0572
PC	-0.076	-0.0998	-0.1347	-0.0717	-0.0687	-0.0912	-0.0862
