# Supplementary material for: Mutant CHCHD10 disrupts cytochrome c oxidation and activates mitochondrial retrograde signaling
Source: EMBO Mol Med. 2025 Dec 19;18(2):542–74. doi: 10.1038/s44321-025-00358-5 (PMC12905356; doi:10.1038/s44321-025-00358-5)
Supplement: Supplementary file 12 — Source data Fig. 3 [file 44321_2025_358_MOESM12_ESM.zip]

Archive with 25 entries (24 files):
- Figure 3/
- Figure 3/Figure 3L.xlsx
- __MACOSX/Figure 3/._Figure 3L.xlsx
- Figure 3/.DS_Store
- __MACOSX/Figure 3/._.DS_Store
- Figure 3/Figure 3K.xlsx
- __MACOSX/Figure 3/._Figure 3K.xlsx
- Figure 3/Figure 3C_Corrected .xlsx
- __MACOSX/Figure 3/._Figure 3C_Corrected .xlsx
- Figure 3/Figure 3G.xlsx
- __MACOSX/Figure 3/._Figure 3G.xlsx
- Figure 3/Figure 3F.xlsx
- __MACOSX/Figure 3/._Figure 3F.xlsx
- Figure 3/~$Corrected Figure 3C_duplicateDecimal update EV_TW.xlsx
- __MACOSX/Figure 3/._~$Corrected Figure 3C_duplicateDecimal update EV_TW.xlsx
- Figure 3/Figure 3J.xlsx
- __MACOSX/Figure 3/._Figure 3J.xlsx
- Figure 3/Figure 3I.xlsx
- __MACOSX/Figure 3/._Figure 3I.xlsx
- Figure 3/Figure 3E.xlsx
- __MACOSX/Figure 3/._Figure 3E.xlsx
- Figure 3/Figure 3H.xlsx
- __MACOSX/Figure 3/._Figure 3H.xlsx
- Figure 3/Figure 3B.xlsx
- __MACOSX/Figure 3/._Figure 3B.xlsx
