# Supplementary material for: Mutant CHCHD10 disrupts cytochrome c oxidation and activates mitochondrial retrograde signaling
Source: EMBO Mol Med. 2025 Dec 19;18(2):542–74. doi: 10.1038/s44321-025-00358-5 (PMC12905356; doi:10.1038/s44321-025-00358-5)
Supplement: Supplementary file 12 — Source data Fig. 3 [file 44321_2025_358_MOESM12_ESM.zip › Figure 3/Figure 3L.xlsx]

## Sheet: Fig 3L
Ejection fraction
LVEF (%) 16w						LVEF (%) 35w
WT 16w	Chchd10S55L/wt	Chchd10wt/wtOma1KI/KI	Chchd10S55L/wtOma1KI/KI			WT 35w	Chchd10S55L/wt	Chchd10wt/wtOma1KI/KI	Chchd10S55L/wtOma1KI/KI
58.8226		53.3418	64.5678			61.8881	39.7753	56.7714	49.7452
57.7168		47.9816	57.0898			61.9166	33.3233		27.3842
			54.9675			54.5927	43.4587
			59.1291				40.4054	50.6577
			42.3996					66.919
			49.6028			81.8115	30.4673	61.4857
						70.5551	46.1069	67.9575
56.1196	36.5976	52.7645	53.6259			72.6314	61.8358
64.5957	39.4748	46.4232				53.8814	38.9341	51.9811
56.8413	44.0382	42.9965				70.3188		67.1566
	33.8106	53.0037				50.4335		61.0787
								62.771
								77.5346	30.0398
									43.5228
									27.9826
									45.1981
									31.1564
