# Supplementary material for: Mutant CHCHD10 disrupts cytochrome c oxidation and activates mitochondrial retrograde signaling
Source: EMBO Mol Med. 2025 Dec 19;18(2):542–74. doi: 10.1038/s44321-025-00358-5 (PMC12905356; doi:10.1038/s44321-025-00358-5)
Supplement: Supplementary file 12 — Source data Fig. 3 [file 44321_2025_358_MOESM12_ESM.zip › Figure 3/Figure 3C_Corrected .xlsx]

## Sheet: Fig 3C
Integrated stress response (mRNA)	Unnamed: 1	Unnamed: 2	Unnamed: 3	Unnamed: 4	Unnamed: 5	Unnamed: 6	Unnamed: 7	Unnamed: 8	Unnamed: 9	Unnamed: 10	Unnamed: 11	Unnamed: 12
	Male
	WT			Chchd10			Oma1			Chchd10/Oma1
Mthfd2	1.36012	0.907001	0.810614	63.295	72.9394	69.8327	0.769345	1.24287	0.829692	21.6669	13.2247	11.7159
Phgdh	1.04314	1.39178	0.688785	51.6319	58.9867	65.121	1.19134	1.26594	1.37821	15.621	7.78218	9.7734
Asns	1.2542	1.13906	0.699984	43.0989	53.9296	50.6661	0.966651	1.0026	1.04785	21.7867	11.0725	11.8398
Trib3	1.3991	0.698904	1.02267	19.1951	18.1153	14.8711	1.22704	1.41689	2.36553	6.07869	6.16879	8.75801
Atf4	1.76187	1.26646	0.448163	6.12313	6.40972	7.3348	1.55034	1.26096	1.42257	2.72304	2.99839	3.9481
Atf5	2.11867	1.29777	0.363695	7.51042	7.49975	9.09519	1.11007	0.997619	0.902993	1.95191	1.87092	2.27634		= males 14w (EV171)
	Female
	WT			Chchd10			Oma1			Chchd10/Oma1
Mthfd2	0.786177	1.29933	0.914489	84.1458	99.8741	80.9495	0.958494	0.525103	0.439892	6.80828	4.96994	36.4965
Phgdh	1.3526	0.79017	0.857235	61.8961	68.379	74.0729	0.521977	0.57022	0.464577	2.44211	13.2159
Asns	1.15861	1.01255	0.82884	54.5299	72.65	40.8608	1.1351	0.750387	0.767161	14.2885	9.92692	19.6733
Trib3	1.00649	0.903617	1.08989	52.4997	43.6845	35.5104	2.35694	1.16145	2.16414	3.91996	4.01045
Atf4	1.11146	1.15672	0.73182	5.97767	5.94099	5.4151	1.01329	0.645263	0.823972	0.568283	0.477475	2.02728
Atf5	1.17335	1.04843	0.778221	6.41409	6.52524	7.90298	0.764515	0.329011	0.293679	0.0620026	0.0711612	1.54406		= females 14w (EV186)
