# Supplementary material for: Mutant CHCHD10 disrupts cytochrome c oxidation and activates mitochondrial retrograde signaling
Source: EMBO Mol Med. 2025 Dec 19;18(2):542–74. doi: 10.1038/s44321-025-00358-5 (PMC12905356; doi:10.1038/s44321-025-00358-5)
Supplement: Supplementary file 12 — Source data Fig. 3 [file 44321_2025_358_MOESM12_ESM.zip › Figure 3/Figure 3F.xlsx]

## Sheet: Fig 3F
Cytochrome c oxidation
	WT													Chchd10S55L/wt													Oma1E324Q/E324Q													Chchd10S55L/wtOma1E324Q/E324Q
AMA	6.8361	7.8844	10.4825	8.395	4.8874	2.8475	4.8256	3.8139						6.6708	6.4369	6.9056	8.1967	6.1494									-1.1919	6.5768	6.4308	4.6099	4.5552	8.3815	11.4614	10.8108	9.1398	8.4078	4.4756	4.2153	1.281	1.7118	3.7884	7.4596	5.8056	5.0709	8.3958	-1.7992	9.2704	7.1685	8.9484
TMPD ASC CCCP	531.272	624.877	819.715	606.546	731.527	643	659.458	637.547						217.441	276.127	447.413	370.504	460.863									584.354	627.856	311.716	323.195	285.368	769.747	784.483	655.007	930.943	1043.79	747.441	702.987	679.635	326.676	373.224	255.43	209.404	161.765	178.143	567.536	436.084	456.849	671.665
[truncated: 3 more columns]
