# Supplementary material for: Mutant CHCHD10 disrupts cytochrome c oxidation and activates mitochondrial retrograde signaling
Source: EMBO Mol Med. 2025 Dec 19;18(2):542–74. doi: 10.1038/s44321-025-00358-5 (PMC12905356; doi:10.1038/s44321-025-00358-5)
Supplement: Supplementary file 12 — Source data Fig. 3 [file 44321_2025_358_MOESM12_ESM.zip › Figure 3/Figure 3J.xlsx]

## Sheet: Fig 3J
mtDNA proteins
	Chchd10	Chchd10/Oma1
ENDOG	-3.213	-4.411
POLG2	-1.559	-1.827
TFAM	-1.556	-1.722
UNG	-1.489	-1.579
MTERF2	-1.231	-1.293
TFB2M	-1.095	-0.765
EXOG	-1.048	-1.357
POLRMT	-0.76	-0.303
SSBP1	-0.69	-0.924
MGME1	-0.689	-0.542
TWNK	-0.682	-0.978
ATAD3	-0.601	-0.697
APEX1	1.025	0.408
