# Supplementary material for: Mutant CHCHD10 disrupts cytochrome c oxidation and activates mitochondrial retrograde signaling
Source: EMBO Mol Med. 2025 Dec 19;18(2):542–74. doi: 10.1038/s44321-025-00358-5 (PMC12905356; doi:10.1038/s44321-025-00358-5)
Supplement: Supplementary file 12 — Source data Fig. 3 [file 44321_2025_358_MOESM12_ESM.zip › Figure 3/Figure 3I.xlsx]

## Sheet: Fig 3I
mtDNA quantification
WT	Chchd10S55L/wt	Chchd10wt/wtOma1KI/KI	Chchd10S55L/wtOma1KI/KI
1.15628	0.797933	1.09334	0.630575
0.983915	0.539563	0.870271	0.557706
0.878982	0.503519	0.930381	0.796781
