# Supplementary material for: Mutant CHCHD10 disrupts cytochrome c oxidation and activates mitochondrial retrograde signaling
Source: EMBO Mol Med. 2025 Dec 19;18(2):542–74. doi: 10.1038/s44321-025-00358-5 (PMC12905356; doi:10.1038/s44321-025-00358-5)
Supplement: Supplementary file 12 — Source data Fig. 3 [file 44321_2025_358_MOESM12_ESM.zip › Figure 3/Figure 3E.xlsx]

## Sheet: Fig 3E
Cardiac CHCHD10 solubility
	MR051	Memb 142
