# Supplementary material for: Mutant CHCHD10 disrupts cytochrome c oxidation and activates mitochondrial retrograde signaling
Source: EMBO Mol Med. 2025 Dec 19;18(2):542–74. doi: 10.1038/s44321-025-00358-5 (PMC12905356; doi:10.1038/s44321-025-00358-5)
Supplement: Supplementary file 12 — Source data Fig. 3 [file 44321_2025_358_MOESM12_ESM.zip › Figure 3/Figure 3H.xlsx]

## Sheet: Fig 3H
Quantification of mitochondria and cristae
	Cristae Score (%)						Area (um2)					Mitochondria/um2
	0	1	2	3	4		WT	Chchd10S55L/wt	Chchd10wt/wtOma1KI/KI	Chchd10S55L/wtOma1KI/KI		WT	Chchd10S55L/wt	Chchd10wt/wtOma1KI/KI	Chchd10S55L/wtOma1KI/KI
WT	28.6445	7.41688	18.6701	1.02302	44.2455		0.413	0.184	1.729	0.153		0.493897	0.600977	0.351588	0.957773
Chchd10	77.1429	14.6032	7.93651	0.31746	0		0.81	0.345	0.368	0.808		0.211775	1.05171	0.642013	1.04264
Oma1	35.0932	8.69565	21.118	2.48447	32.6087		0.613	0.361	1.494	0.264		0.352958	0.776507	0.32111	0.959375
Chchd10/Oma1	88.6364	6.59091	2.72727	0.909091	1.13636		0.134	0.204	1.32	0.269		0.423549	0.423549	0.513776
							0.571	0.211	0.741	0.281		0.352958	1.55301	0.64222
							0.873	0.367	1.334	0.217		0.211775		0.577998	0.703175
							0.747	0.084	0.249	0.743		0.423549		0.577998	0.899107
								0.136	0.362	0.157		1.12946	0.926293	0.385332	0.513776
							0.704	0.25	0.408	0.276		0.847099	1.05862	0.449554	0.899107
							1.622	0.295	0.565	0.117		0.876424	1.29091	0.32111	1.86244
							1.422	0.154	0.981	0.344		0.423549	0.583658		0.899107
								0.156	0.736	0.131			1.10246
							0.972	0.237	0.731	0.23				0.261114
							0.968	0.11	0.361	0.154		0.20183		0.376459	0.812289
							0.194	0.44	0.838	0.768		0.327633	1.16392	0.250973	0.770663
							0.45	1.852	1.433	0.265		0.130856	1.41981	0.439202	0.834885
							0.366	0.21	0.963	0.29		0.328106	1.03459	0.501945	1.09177
								0.265	0.846	0.26		0.327461	0.645995	0.313716
							0.643	0.421	0.57	0.102		0.459378	1.03459	0.313716
							0.3	0.32	0.362	0.12		0.524487	1.09819	0.439202
							0.237	0.369	0.879	0.12		0.458686	0.322997	0.376459
							3.005	0.18	0.422	0.16		0.457337		0.564688
							0.583	0.311	0.885	0.39		0.130668		0.313716
							0.657	0.214	0.729	0.236		0.261712		0.439202
									0.811	0.173		0.393159		0.501945
							1.515	0.048	0.419	0.14		0.524969		0.376459
							0.836	0.43	0.544	0.116		0.262484		0.439202
							1.228	0.102	0.145	0.126		0.523423		0.376459
							1.062	0.632	0.412	0.153		0.720792
							0.612	0.211		0.668		0.261455
								0.13	1.263	0.165		0.327461		0.448577
							0.447	0.175	0.426	0.615				0.439202
							0.687	0.169	0.868	0.229				0.250973
							3.191	0.194	0.36	0.087		0.261472		0.501945
								0.13	0.686	0.124		0.523492		0.564688
							0.622	0.071	0.546	0.309		0.32684		0.376459
							0.992	0.304	0.31	0.078		0.328149		0.376459
							0.585	0.553	0.945	0.062		0.327504		0.501945
							1.238	0.092	1.198	0.131		0.32684		0.376459
							0.859	0.175	0.184	0.142		0.392208		0.627431
							0.719	0.152		0.138		0.458055		0.501945
								0.213	0.93	0.202		0.391824		0.376459
							0.451	0.198	0.982	0.285		0.261472		0.564688
							0.131	0.248	0.226	0.095		0.392619
							1.127	0.151	0.904	0.221		0.262261
							0.109	0.124	1.484	0.267		0.196104
							0.599	0.963		0.177		0.653381
							0.866	0.24	0.278	0.145		0.458265
							0.385	0.162	1.126	0.141		0.196309
							0.124	0.205	0.663	0.138		0.457576
							0.155	0.186	0.688	0.138		0.467617
							0.633	0.383		0.082
							0.325	0.17	0.317	0.216
							0.399	0.157	0.523	0.425
							0.397	0.51	0.35	0.247
							0.709	0.128	1.295	0.276
							0.385	0.312	0.753	0.146
							0.294	0.404	0.55	0.305
								0.338	0.413	0.465
							0.373	0.114	0.894	1.314
							0.445	0.126	0.775	0.099
							0.839	0.414	0.92	0.411
							0.584	0.056		0.207
							0.477	0.358	0.317	0.371
							0.514	0.119	1.459	0.082
							0.56	0.403	0.881	0.1
							0.512	0.598	0.263	0.876
							0.071		0.346	0.513
							0.438	0.077	0.77	0.16
							0.453	0.243	0.776	0.23
							0.686	0.081	0.582	0.191
								0.194	0.821	0.322
							0.582	0.09		0.231
							0.362	0.24	1.499	0.186
							0.384	0.06	0.991	0.191
							0.09	0.301	0.661	0.107
							0.42	0.291	0.431	0.729
							0.224	0.132	0.454	0.114
							0.387	0.08	0.473	0.129
							0.301		1.355
							0.349	0.244	0.255	0.26
							0.664	0.136	0.988	0.13
							0.48	0.064		0.106
							0.564	0.371	0.735	0.218
							0.852	1.479	0.758	0.223
							0.662	0.505	1.439	0.346
							0.18		1.248	0.47
							0.229	0.152	0.415	0.136
							0.365	0.313	0.944	0.072
							0.395	0.06		0.382
							0.724	0.241	0.857	0.088
							0.471	0.247	0.357	0.068
							0.362	0.059	0.518	0.216
							0.124	0.093	0.404	0.141
							0.464	0.357	0.859	0.545
							0.38	0.134	0.812	0.097
							0.639	0.158	1.278	0.209
							0.408	0.02		0.116
							0.459	0.347	0.895	0.309
							0.418	0.258	0.555	0.084
							0.48	0.296	1.108	0.064
							0.72	0.094	0.701	0.104
							0.282	0.131	2.037	0.116
							0.234	0.232		0.16
							0.46	0.068		0.144
							0.166	0.077		0.211
							0.112	0.15	0.73	0.212
								0.099	0.63	0.094
							1.048	0.14	0.838	0.122
							0.93		1.329	0.136
							0.769		1.323	0.163
							1.315		0.97	0.134
							1.798	0.35	0.983	0.131
							0.142	0.174	0.585	0.086
								0.242		0.18
								0.546	0.681	0.156
								0.457	1.217	0.184
							1.12	0.144	0.355	0.159
							2.746	0.103	0.435	0.123
							1.479	0.293	0.561	0.13
							0.466	0.331	1.15	0.245
							0.907	0.337		0.166
							0.889	0.344	0.688	0.088
								0.113	1.171	0.253
							0.659	0.143	0.666	0.198
							1.039	0.071	0.239	0.14
							0.969	0.071		0.133
							0.898	0.097	0.272	0.252
							0.252	0.196	0.519	0.298
								0.665	0.73	0.13
							0.982	0.335	1.127	0.42
							1.983	0.148	0.481	0.122
								0.133	0.587	0.328
							0.838	0.229	0.759	0.16
							0.488	0.309		0.164
							1.771	0.248	0.804	0.102
							0.725	0.81	0.451	0.115
							1.297	0.176	0.349	0.167
								0.597	1.118	0.068
							1.38	0.379	0.919	0.048
							0.969		0.561	0.13
							0.367	0.251	0.704	0.1
							0.649	0.373	0.431	0.096
							0.571	0.039		0.13
								0.402	1.654	0.216
							0.938	0.126	0.845	0.485
							0.458	0.151	0.378	0.249
							0.711	0.17	0.153	0.62
							0.757	0.075	1.132	0.195
							0.6	0.471		0.249
							0.563	0.05	0.493	0.126
							0.381	0.075	0.976	0.08
								0.16	1.051	0.121
							0.828	0.051	0.861	0.094
							0.501	0.258	0.496	0.109
							0.683	0.083		0.143
							0.754	0.131	1.22	0.08
							0.479	0.167	1.793	0.188
							0.214	0.104	0.292	0.102
							0.276	0.092	0.993	0.147
							0.317	0.157	0.779	0.432
								0.11	0.168	0.208
							0.438	0.067	1.023	0.115
							0.935	0.201		0.292
							0.851	0.516	1.24	0.083
							1.413	0.451	0.331	0.204
							0.781	0.192	0.915
							0.647	0.113	0.841	0.091
							1.89	0.218	1.089	0.354
								0.542	0.661	0.207
							0.321	0.223		0.126
							0.377	0.208	0.439	0.103
							0.787	0.541	0.433	0.097
							0.576		0.592	0.129
							0.71	0.118	0.675	0.126
							0.326	0.134	0.783	0.16
							1.354	0.335	0.419	0.594
							0.613	0.121	0.92	0.136
							0.515	0.075	0.88	0.115
								0.078	0.421	0.132
							0.404	0.635		0.154
							0.482	0.316	1.228	0.14
								0.046	1.677	0.266
							0.47	0.227	1.802	0.209
							0.529	0.136	0.647	0.13
							1.948	0.137	0.34	0.286
							1.304	0.314		0.137
								0.305	0.371	0.207
							0.076	0.105	0.624	0.452
							1.493	0.273	0.268	1.232
							0.871	0.834	0.465	0.084
							1.069	0.184	1.241	0.371
							0.292	0.597	0.727	0.187
							1.676	0.381	1.007	0.125
										0.153
							0.557	0.193	0.549	0.203
							0.145	0.074	0.483
							0.357	0.405	0.581
							0.488	0.542	1.081
							0.684	0.544	1.002	0.362
							1.059	0.281	2.599	0.282
							0.524	0.259	0.216	0.382
							0.88	0.128	0.135	0.172
								0.091		0.084
							0.674		1.467	0.123
							0.824	0.102	0.738	0.124
							1.035	0.314	0.867	0.301
							0.534	0.619	1.464	0.508
								0.712	0.231	0.528
							0.915	0.329	0.414	0.258
							0.815	0.056		0.088
							0.413	0.131	1.14	0.226
							0.394	0.673	0.874	0.515
							1.048	0.238	0.135	0.187
							0.41	0.134	0.514	0.141
							0.715	0.099	0.323	0.64
							0.286	0.14	0.779	0.765
								0.15	0.473	0.348
							0.499	0.107		0.169
							0.285	0.208	0.686	0.128
							0.652	0.283	0.639	0.259
							0.549	0.685	1.004	0.105
							1.03		0.842	0.416
							0.342		0.689	0.384
							0.465		0.453	0.709
							0.222	0.273		0.267
							0.928	0.124		0.309
							0.366	0.133		0.426
							0.193	0.061	1.554	0.15
								0.171	1.768	0.384
							0.824	0.735	0.4	0.113
							1.405	0.107	0.878	0.129
							2.138	0.25	0.382	0.128
							1.41	0.125	0.782	0.111
								0.103	0.628	0.443
							1.198	0.171	0.961	0.154
							0.736	0.107	0.377	0.298
							0.684	0.132	0.397	0.523
							0.288	0.141	0.664	0.1
							1.196	0.243	0.342	0.086
								0.19	0.603	0.242
								0.363	0.726	0.493
								0.145	1.234	0.116
							2.242		0.457	0.141
							1.46	0.272	1.501	0.139
							0.717	0.255	0.746	0.323
							1.879	0.185	1.804	0.185
								0.17	1.421	0.204
							1.152	0.165	0.764	0.269
							1.069	0.14	0.419	0.262
							0.843	0.33	1.152	0.279
							1.089	0.089	2.195	0.237
							0.905	0.115	0.515	0.281
							0.229	0.223	0.485	0.566
							0.107	0.33	1.606	0.168
							0.987	0.217	0.288	0.232
								0.145	0.377	0.181
							1.778	0.343	0.879
							0.992	0.082	0.622	0.24
							0.898	0.14	0.234	0.349
							1.113	0.283	0.706	0.263
							0.411	0.088	0.688	0.37
								0.131	0.325	0.238
							1.5	0.514	0.571	0.201
							0.459	0.142	0.98	0.413
							1.157	0.459		0.053
							0.762		0.792	0.287
							2.102	0.527	1.47	0.329
								0.283	0.391	0.512
							1.622	0.237	0.817	0.273
							1.066	0.297	0.373	0.53
							1.875	0.374	0.648	0.075
							0.285	0.506	0.352
							0.589	0.262		0.632
								0.347	0.717	0.848
							1.63	0.189	0.461	0.237
							0.887	0.454	0.613	0.527
							0.523	0.208	0.125	0.249
							2.216	0.352		0.21
							0.759	0.322	1.216	0.173
								0.417	0.242	0.07
							0.785	0.221	0.453
							0.288	0.292	0.585	0.057
							2.964		0.658	0.046
							0.569	0.867	0.88	0.225
							1.35	0.13	0.443	0.155
							0.215	0.141	1.793	0.315
								0.3		0.212
							0.995	0.391	0.487	0.32
							0.61	0.266	0.587	0.15
							0.838	0.218	1.287	0.176
							0.508	0.187	0.289	0.085
							1.109	0.178	1.003	0.127
							0.562	0.211	0.659	0.309
							0.289		0.123	0.271
								0.324	0.181	0.179
							1.417	0.448	0.153
							0.542	0.134		0.547
							0.682	0.838	0.353	0.515
							0.41	0.342	0.406	0.184
							1.173	0.256	0.847	0.131
							3.258	0.064	0.477	0.472
								0.214	1.005	0.117
							0.987	0.534	2.711	0.18
							0.774	0.487		0.189
							0.476	1.303	0.188	0.261
							1.31	0.227	1.046	0.216
								0.178	0.641	0.074
							0.947	0.352	1.286	0.343
							1.135	0.463	0.479	0.075
							0.285	0.159	0.916	0.074
							1.262			0.089
							0.396	0.314	0.174	0.185
							1.252	0.282	1.85	0.341
								0.174	0.557	0.245
							0.397	0.193	0.488	0.082
							0.77	0.245	0.268	0.053
							2.353	0.64	0.653	0.214
							0.131	0.208	0.629	0.122
								0.209	0.672	0.116
							0.758	0.154		0.331
							0.699	0.243	1.596	0.441
							2.101	0.255	1.766	0.039
								0.238	0.911	0.083
							0.346	0.569	0.524	0.363
							0.16	0.279	0.736	0.16
							0.197	0.367	0.269
							0.328	0.251		0.451
							0.725	0.388	1.295	0.251
							0.404		0.199	0.21
							0.266	0.236	0.4	0.082
							1.102	0.092	0.251	0.235
							1.021	0.383	0.227	0.362
							1.004	0.127	0.778	0.067
								0.187	0.705	0.416
							1.14		0.554	0.315
							1.591		0.555	0.123
							1.033		0.94	0.144
							0.91			0.484
							0.566		1.45	0.163
							0.733		0.843	0.618
							0.25		0.563
									0.638
							0.749		0.457
							0.91		0.651	0.115
							0.219		0.555	0.236
									1.57	0.243
							0.703			0.08
							0.772		0.762	0.258
							0.153		1.216	0.215
							2.723		0.55	0.463
							0.4		0.669	0.334
							1.112		1.322	0.258
							0.689		0.182	0.33
										0.308
							0.869		1.061	0.224
							3.191		0.716	0.693
							1.137		0.881	0.235
							0.609		0.675	0.125
							0.575		0.486	0.184
							0.318		0.573	0.422
							1.25		0.545	0.408
							0.344		1.584	0.215
							0.857		1.153	0.079
							0.376			0.1
							1.241			0.275
							1.037			0.188
							0.39			0.272
							0.582			0.529
							2.182			0.181
							0.442			0.197
							0.945			0.252
							1.052			0.545
							0.371			0.198
							0.23			0.182
							0.787			0.269
							0.83			0.547
							0.252			0.083
							1.262			0.323
							1.974			0.104
							1.554			0.254
							0.43			0.299
							0.181			0.126
							0.245			0.129
							1.079			0.133
							0.663			0.157
							0.589			0.233
							0.661			0.378
							1.238			0.307
							0.379			0.44
							1.462			0.091
							1.019			0.146
							1.188			0.222
							0.392			0.186
							0.218			0.232
							2.554			0.324
							0.543			0.389
							1.625			0.226
							0.292			0.213
							0.38			0.232
							0.162			0.221
							0.249			0.237
							0.306			0.25
							0.909			0.215
							0.885			0.433
							0.414			0.221
							1.493			0.382
							0.529			0.274
							0.588			0.301
							0.313			0.325
							1.946			0.161
							1.231
							1.788			0.109
							1.576			0.082
							1.551			0.135
							0.412			0.113
							1.321			0.258
							0.259			0.659
							0.328			0.08
							1.119			0.058
							0.136			0.346
							0.902			0.2
							0.944			0.225
							0.828			0.251
							0.724
							0.545			0.303
							0.54			0.236
							0.605			0.224
							0.919			0.143
							0.554			0.089
							2.35			0.282
							0.392			0.225
							1.084			0.416
							0.71			0.104
							0.491			0.205
							0.661			0.294
							0.859			0.299
							0.592			0.157
							0.496
							1.567			0.122
							0.73			0.459
										0.317
										0.163
										0.081
										0.17
										0.099
										0.212
										0.128
										0.39
										0.17
										0.249
										0.176
										0.074
										0.339
										0.184
										0.136
