# Supplementary material for: Mutant CHCHD10 disrupts cytochrome c oxidation and activates mitochondrial retrograde signaling
Source: EMBO Mol Med. 2025 Dec 19;18(2):542–74. doi: 10.1038/s44321-025-00358-5 (PMC12905356; doi:10.1038/s44321-025-00358-5)
Supplement: Supplementary file 13 — Source data Fig. 4 [file 44321_2025_358_MOESM13_ESM.zip]

Archive with 7 entries (6 files):
- Figure 4/
- Figure 4/Figure 4F.xlsx
- __MACOSX/Figure 4/._Figure 4F.xlsx
- Figure 4/Figure 4D.xlsx
- __MACOSX/Figure 4/._Figure 4D.xlsx
- Figure 4/Figure 4e.xlsx
- __MACOSX/Figure 4/._Figure 4e.xlsx
