# Supplementary material for: Mutant CHCHD10 disrupts cytochrome c oxidation and activates mitochondrial retrograde signaling
Source: EMBO Mol Med. 2025 Dec 19;18(2):542–74. doi: 10.1038/s44321-025-00358-5 (PMC12905356; doi:10.1038/s44321-025-00358-5)
Supplement: Supplementary file 13 — Source data Fig. 4 [file 44321_2025_358_MOESM13_ESM.zip › Figure 4/Figure 4F.xlsx]

## Sheet: Fig 4F
Cardiac mitochondrial proteomics
Cluster ID	01_Chchd10_KI_S55L_WT_njXF	02_Chchd10_KI_S55L_WT_eMRH	03_Chchd10_KI_S55L_WT_TzZG	04_Chchd10_KI_S55L_WT_r3ey	05_Chchd10_KI_S55L_WT_lzDS	06_Chchd10_KI_S55L_hetero_9bql	07_Chchd10_KI_S55L_hetero_NcW5	08_Chchd10_KI_S55L_hetero_oYvq	09_Chchd10_KI_S55L_hetero_Y4wm	10_Chchd10_KI_S55L_hetero_qZEJ	11_Chchd10_KI_S55L_WT_Oma1_KI_E324A_FSMR	12_Chchd10_KI_S55L_WT_Oma1_KI_E324A_T6hp	13_Chchd10_KI_S55L_WT_Oma1_KI_E324A_1akj	14_Chchd10_KI_S55L_WT_Oma1_KI_E324A_MMTa	15_Chchd10_KI_S55L_WT_Oma1_KI_E324A_38qB	16_Chchd10_KI_S55L_hetero_Oma1_KI_E324A_LyMT	17_Chchd10_KI_S55L_hetero_Oma1_KI_E324A_hLbp	19_Chchd10_KI_S55L_hetero_Oma1_KI_E324A_UXdL	20_Chchd10_KI_S55L_hetero_Oma1_KI_E324A_1yQR	18_Chchd10_KI_S55L_hetero_Oma1_KI_E324A_5dyw	Significant Chchd10(S55L)_WT	Significant Chchd10(S55L)_Oma1-KI(E324A) v WT	Significant WT_v_Oma1-E324Q	Significant Chchd10(S55L)_Chchd10(S55L)_Oma1-KI(E324A)	Gene ontology (biological process)	Gene ontology (cellular component)	Gene ontology (molecular function)	MitoCarta3.0_List	MitoCarta3.0_Evidence	MitoCarta3.0_SubMitoLocalization	MitoCarta3.0_MitoPathways	-Log p-value Chchd10(S55L)_Chchd10-WT	q-value Chchd10(S55L)_Chchd10-WT	log2FC Chchd10(S55L)_Chchd10-WT	Test statistic Chchd10(S55L)_Chchd10-WT	-Log p-value Chchd10(S55L)_Oma1-KI(E324A)_Chchd10-WT_Oma1-WT	q-value Chchd10(S55L)_Oma1-KI(E324A)_Chchd10-WT_Oma1-WT	log2FC Chchd10(S55L)_Oma1-KI(E324A)_Chchd10-WT_Oma1-WT	Test statistic Chchd10(S55L)_Oma1-KI(E324A)_Chchd10-WT_Oma1-WT	-Log p-value Chchd10(S55L)_Chchd10(S55L)_Oma1-KI(E324A)	q-value Chchd10(S55L)_Chchd10(S55L)_Oma1-KI(E324A)	log2FC Chchd10(S55L)_Chchd10(S55L)_Oma1-KI(E324A)	Test statistic Chchd10(S55L)_Chchd10(S55L)_Oma1-KI(E324A)	-Log p-value Chchd10-WT_Chchd10-WT_Oma1-WT	q-value Chchd10-WT_Chchd10-WT_Oma1-WT	log2FC Chchd10-WT_Chchd10-WT_Oma1-WT	Test statistic Chchd10-WT_Chchd10-WT_Oma1-WT	PG.ProteinGroups	PG.Genes
-1.20581	0.98547	0.680043	1.32225	1.01657	0.967921	-0.624119	-0.348241	-0.966967	-0.652765	-1.20052	0.626493	0.942501	0.881855	0.927275	1.22341	-0.627603	-1.20259	-1.2031	-1.54208	-1.20581	+	+	#NUM!	#NUM!	cytochrome c-heme linkage [GO:0018063]	cytosol [GO:0005829];membrane [GO:0016020];mitochondrial inner membrane [GO:0005743];mitochondrion [GO:0005739]	heme binding [GO:0020037];holocytochrome-c synthase activity [GO:0004408];metal ion binding [GO:0046872]	MitoCarta3.0	literature, APEX_IMS, yeast mito homolog++, mito protein domain+, induction, coexpression, MS/MS	IMS	Metabolism > Metals and cofactors > Heme synthesis and processing;OXPHOS > Cytochrome C;OXPHOS > OXPHOS subunits	4.996	0	-1.359	-5.683	5.624	0	-1.609	-6.821	1.031	0.394	0.308	1.177	0.216	0.983	0.057	0.276	P53702	Hccs
-1.38167	1.36018	1.20985	1.25054	1.13742	0.601508	-0.40052	-0.00932367	-0.796119	-0.564057	-1.16246	0.217271	0.866874	0.744736	0.780668	0.970052	-0.999493	-0.869118	-1.29674	-1.65961	-1.38167	+	+	#NUM!	#NUM!	activation of cysteine-type endopeptidase activity involved in apoptotic process by cytochrome c [GO:0008635];apoptotic process [GO:0006915];hydrogen peroxide metabolic process [GO:0042743];mitochondrial electron transport, cytochrome c to oxygen [GO:0006123];mitochondrial electron transport, ubiquinol to cytochrome c [GO:0006122];positive regulation of cysteine-type endopeptidase activity involv…	cytosol [GO:0005829];mitochondrial intermembrane space [GO:0005758];mitochondrion [GO:0005739];myelin sheath [GO:0043209];nucleus [GO:0005634];respirasome [GO:0070469]	electron transfer activity [GO:0009055];enzyme binding [GO:0019899];heme binding [GO:0020037];metal ion binding [GO:0046872]	MitoCarta3.0	literature, APEX_IMS, yeast mito homolog+, Rickettsial homolog, mito protein domain+, MS/MS++	IMS	Metabolism > Electron carriers > Cytochromes;Metabolism > Metals and cofactors > Heme-containing proteins;Mitochondrial dynamics and surveillance > Apoptosis;OXPHOS > Cytochrome C;OXPHOS > OXPHOS subunits	4.058	0	-2.392	-5.568	5.137	0	-2.756	-7.447	1.597	0.136	0.922	2.115	1.18	0.657	0.558	1.54	P62897	Cycs
-1.48956	1.16033	0.376852	1.55898	1.28714	0.105861	-0.563963	-0.00948706	-0.796443	-0.257278	-1.23698	0.355812	0.780099	0.82528	1.27014	1.1639	-1.36125	-1.12389	-0.859565	-1.18598	-1.48956	+	+	#NUM!	#NUM!	heme metabolic process [GO:0042168]	cytoplasm [GO:0005737];cytosol [GO:0005829];mitochondrion [GO:0005739]	heme binding [GO:0020037]	MitoCarta3.0	APEX_IMS, mito protein domain, coexpression, MS/MS++	IMS	0	2.517	0.001	-1.566	-3.305	5.304	0	-2.218	-7.236	1.53	0.173	0.672	1.897	0.02	0.982	0.02	0.045	Q9R257	Hebp1
#NUM!	-1.33343	1.18128	0.265061	0.0232857	0.184802	-0.30161	#NUM!	#NUM!	#NUM!	#NUM!	#NUM!	0.6451	0.963133	0.326192	1.19416	#NUM!	-2.20627	-0.941702	#NUM!	#NUM!	-	+	#NUM!	#NUM!	apoptotic process [GO:0006915];hydrogen peroxide metabolic process [GO:0042743];mitochondrial electron transport, cytochrome c to oxygen [GO:0006123];mitochondrial electron transport, ubiquinol to cytochrome c [GO:0006122];positive regulation of cysteine-type endopeptidase activity involved in apoptotic process [GO:0043280];positive regulation of intrinsic apoptotic signaling pathway [GO:2001244]	mitochondrial intermembrane space [GO:0005758];mitochondrion [GO:0005739];respirasome [GO:0070469]	electron transfer activity [GO:0009055];heme binding [GO:0020037];metal ion binding [GO:0046872]	MitoCarta3.0	literature, yeast mito homolog+, Rickettsial homolog, mito protein domain+, MS/MS++	IMS	Metabolism > Electron carriers > Cytochromes;OXPHOS > Cytochrome C;OXPHOS > OXPHOS subunits	#NUM!	1	0	#NUM!	2.097	0.002	-1.885	-3.894	#NUM!	1	0	#NUM!	0.736	0.773	-0.574	-1.173	P00015	Cyct
[truncated: 9 more columns]
