# Supplementary material for: Mutant CHCHD10 disrupts cytochrome c oxidation and activates mitochondrial retrograde signaling
Source: EMBO Mol Med. 2025 Dec 19;18(2):542–74. doi: 10.1038/s44321-025-00358-5 (PMC12905356; doi:10.1038/s44321-025-00358-5)
Supplement: Supplementary file 13 — Source data Fig. 4 [file 44321_2025_358_MOESM13_ESM.zip › Figure 4/Figure 4D.xlsx]

## Sheet: Fig 4D
Mitoplast oxygen consumption assay
	WT						Chchd10S55L
Mitoplasts	12.4671	19.4232	13.3906	15.9854	19.2942		7.2192	13.8523	6.2739	11.8206
TMPD+ASC	321.466	516.003	266.288	491.638	707.914		212.709	253.22	205.662	256.591
Cyt C	1459.39	1227.48	918.408	1117.69	2206.85		1149.49	1212.82	881.218	1237.43
