# Supplementary material for: Mutant CHCHD10 disrupts cytochrome c oxidation and activates mitochondrial retrograde signaling
Source: EMBO Mol Med. 2025 Dec 19;18(2):542–74. doi: 10.1038/s44321-025-00358-5 (PMC12905356; doi:10.1038/s44321-025-00358-5)
Supplement: Supplementary file 14 — Figure EV1 Source Data [file 44321_2025_358_MOESM14_ESM.zip]

Archive with 19 entries (18 files):
- Figure EV1/
- Figure EV1/Figure EV1C.xlsx
- __MACOSX/Figure EV1/._Figure EV1C.xlsx
- Figure EV1/Figure EV1B.xlsx
- __MACOSX/Figure EV1/._Figure EV1B.xlsx
- Figure EV1/Figure EV1E.xlsx
- __MACOSX/Figure EV1/._Figure EV1E.xlsx
- Figure EV1/Figure EV1D.xlsx
- __MACOSX/Figure EV1/._Figure EV1D.xlsx
- Figure EV1/Figure EV1H.xlsx
- __MACOSX/Figure EV1/._Figure EV1H.xlsx
- Figure EV1/Figure EV1K.xlsx
- __MACOSX/Figure EV1/._Figure EV1K.xlsx
- Figure EV1/Figure EV1J.xlsx
- __MACOSX/Figure EV1/._Figure EV1J.xlsx
- Figure EV1/Figure EV1A.xlsx
- __MACOSX/Figure EV1/._Figure EV1A.xlsx
- Figure EV1/Figure EV1L.xlsx
- __MACOSX/Figure EV1/._Figure EV1L.xlsx
