# Supplementary material for: Mutant CHCHD10 disrupts cytochrome c oxidation and activates mitochondrial retrograde signaling
Source: EMBO Mol Med. 2025 Dec 19;18(2):542–74. doi: 10.1038/s44321-025-00358-5 (PMC12905356; doi:10.1038/s44321-025-00358-5)
Supplement: Supplementary file 14 — Figure EV1 Source Data [file 44321_2025_358_MOESM14_ESM.zip › Figure EV1/Figure EV1C.xlsx]

## Sheet: Fig EV1C
Lifespan
	Male				Female
Days elapsed	WT	Chchd10S55L/WT		Days elapsed	WT	Chchd10S55L/WT
77	0			80	1
77	0			89	1
77	0			86	0
76	0			86	0
76	0			86	0
76	0			79	1
59	0			86	0
59	0			86	0
46	0			76	0
46	0			65	0
68		1		65	0
69		1		64	0
60		1		64	0
57		1		39		1
59		1		56		1
59		1		56		1
59		1		57		1
62		1		62		1
57		1		62		1
				89		1
				52		1
				52		1
				57		1
				63		1
				66		1
