# Supplementary material for: Mutant CHCHD10 disrupts cytochrome c oxidation and activates mitochondrial retrograde signaling
Source: EMBO Mol Med. 2025 Dec 19;18(2):542–74. doi: 10.1038/s44321-025-00358-5 (PMC12905356; doi:10.1038/s44321-025-00358-5)
Supplement: Supplementary file 14 — Figure EV1 Source Data [file 44321_2025_358_MOESM14_ESM.zip › Figure EV1/Figure EV1B.xlsx]

## Sheet: Fig EV1B
IVS thickness -Diastole		Female
	WT										Chchd10+/S55L
6
13	0.699289	0.622999	0.703879								0.814698	0.809079	0.680927	0.824902	0.738308	0.753865
25
28
37	0.927155	0.947177	0.66945		0.955851	0.914265	1.00153	1.00707	0.759411	0.944168	0.708251	0.906627	0.915404	1.07112	0.853071	0.852649		0.890086
49	0.879559	0.887974	0.840638					1.12187	0.969027		0.942672	0.89903	0.887708	1.01519	0.987693	1.1585		0.972871
IVS thickness -Systole		Female
	WT										Chchd10+/S55L
6
13	1.03593	0.944335	1.1336								1.30218	1.0979	0.962478	1.1671	1.06347	1.10886
25
28
37	1.40237	1.31255	1.00226		1.51535	1.3114	1.50644	1.45917	1.17197	1.39174	1.03744	1.39628	1.28157	1.66789	1.13998	0.982431		1.04095
49	1.30927	1.51991	1.39341					1.59279	1.44355		1.29945	1.21733	1.17417	1.184	1.36899	1.4759		1.0859
PW thickness -Diastole		Female
	WT										Chchd10+/S55L
6
13	0.693168	0.616441	0.687302								0.787987	0.73257	0.691638	0.715008	0.67997	0.80079
25
28
37	0.779741	0.823233	0.749784		0.612056	0.738457	0.773953	0.993535	0.771254	0.871418	0.698276	0.944881	0.732323	1.28534	0.768912	0.835891		1.22953
49	0.828531	0.818147	0.882718					0.931049	0.802528		1.2569	0.935035	1.32999	1.1314	1.07682	1.79965		1.35839
PW thickness -Systole		Female
	WT										Chchd10+/S55L
6
13	0.950237	1.04707	1.08642								1.25544	0.969747	0.957888	1.07251	0.952532	1.15681
25
28
37	1.16185	1.14253	1.17823		1.06387	1.27831	1.19963	1.30621	1.23271	1.24307	1.01499	1.24327	0.955204	1.44601	1.0673	1.06066		1.42565
49	1.11724	1.36164	1.39341					1.37888	1.14718		1.45111	1.27435	1.58812	1.30672	1.39747	2.01548		1.57436
