# Supplementary material for: Mutant CHCHD10 disrupts cytochrome c oxidation and activates mitochondrial retrograde signaling
Source: EMBO Mol Med. 2025 Dec 19;18(2):542–74. doi: 10.1038/s44321-025-00358-5 (PMC12905356; doi:10.1038/s44321-025-00358-5)
Supplement: Supplementary file 14 — Figure EV1 Source Data [file 44321_2025_358_MOESM14_ESM.zip › Figure EV1/Figure EV1E.xlsx]

## Sheet: Fig EV1E
Integrated stress response (qRT-PCR)
Atf4
Chchd10WT - males	Chchd10S55L - males	Chchd10WT - females	Chchd10S55L - females
1.52039	5.2839	1.04181	5.60312
1.09288	5.53121	1.08424	5.56873
0.386738	6.32949	0.685965	5.0758
Atf5
Chchd10WT - males	Chchd10S55L - males	Chchd10WT - females	Chchd10S55L - females
1.68142	5.96042	0.997658	5.4537
1.02994	5.95196	0.891449	5.5482
0.288636	7.21814	0.661697	6.71965
Mthfd2
Chchd10WT - males	Chchd10S55L - males	Chchd10WT - females	Chchd10S55L - females
1.32577	61.6963	0.273476	29.2706
0.884091	71.097	0.45198	34.7417
0.79014	68.0688	0.31811	28.1587
Phgdh
Chchd10WT - males	Chchd10S55L - males	Chchd10WT - females	Chchd10S55L - females
1.00183	49.5871	0.99956	45.7408
1.33666	56.6505	0.583931	50.5317
0.661506	62.5419	0.633491	54.7394
Asns
Chchd10WT - males	Chchd10S55L - males	Chchd10WT - females	Chchd10S55L - females
1.21639	41.7997	1.04719	49.2861
1.10472	52.304	0.915181	65.6637
0.678884	49.1389	0.749135	36.9315
Aldh18a1
Chchd10WT - males	Chchd10S55L - males	Chchd10WT - females	Chchd10S55L - females
0.844202	4.34045	1.00813	4.32482
1.44337	4.95365	0.799316	4.86558
0.712425	5.70435	0.456977	5.18898
Fgf21
Chchd10WT - males	Chchd10S55L - males	Chchd10WT - females	Chchd10S55L - females
1.0128	263.59	1.19219	267.381
0.741022	259.981	0.926927	178.167
1.24618	137.722	1.49374	155.462
