# Supplementary material for: Mutant CHCHD10 disrupts cytochrome c oxidation and activates mitochondrial retrograde signaling
Source: EMBO Mol Med. 2025 Dec 19;18(2):542–74. doi: 10.1038/s44321-025-00358-5 (PMC12905356; doi:10.1038/s44321-025-00358-5)
Supplement: Supplementary file 14 — Figure EV1 Source Data [file 44321_2025_358_MOESM14_ESM.zip › Figure EV1/Figure EV1H.xlsx]

## Sheet: Fig EV1H
mtDNA quantification
	WT			Chchd10
7	1.19274	0.855599	0.951661	1.0071	0.762932	0.912701
14	1.545	1.31469	1.17448	1.06618	0.720953	0.672791
35	1.44199	1.64035	1.38767	0.617917	0.623832	0.768248
