# Supplementary material for: Mutant CHCHD10 disrupts cytochrome c oxidation and activates mitochondrial retrograde signaling
Source: EMBO Mol Med. 2025 Dec 19;18(2):542–74. doi: 10.1038/s44321-025-00358-5 (PMC12905356; doi:10.1038/s44321-025-00358-5)
Supplement: Supplementary file 14 — Figure EV1 Source Data [file 44321_2025_358_MOESM14_ESM.zip › Figure EV1/Figure EV1K.xlsx]

## Sheet: Fig EV1K
Body Mass
weeks	Sting																		Chchd10/Sting
1
2
3
4
5
6
7	26	27	23	25	25														26	25	25
8	27	26	28	28	27	28													26	28	24
9
10
11	28	29	26																30	28	23
12	33	33	29	32	29	35	33	33	31										30	31	29	27
13	29	28	28	32	29														30	32	31	29	29	31	30	26	29	28	28
14
15	30	33	31
16	38	35	34	36	35	33													30	30	28
17	35	34	41	32	30	31	36	31											32	31	33	31	31	30	31	32	28	30	28	30
18
19
20	43	41	38	32	35														31	33	29	35	31
21	33	41	38	38	45	41	39	36	32	33	39	33							32	28	31	33	31	30	31	30	33	29	31	29	34
22	45	43	35																33	32	32
23
24
25	46	45	42	42	39	46	43	39	39	33.1	34.4								32	34	31	30	32.1	34.1	28.5	31.8	28.9	33.2
26	36	43	47	44	36.9	35.3	41.6												32	28	30	33.5	32.8	31.7	32	30.2
27
28
29	48	47	44	43	40	49	45	41	40										32	35	31	31
30	38	47	47	43	38.6	33.8	37.6	44.7	36.2										33	29	32	34.8	32.9	33.3	32.6	31.2	33.3	35.4	27.5	33.8	29	34.7
31
32	36	42	37																39	33	27
33	48	48	46
34	44	40	48	45.8	43.2	40													33	31.7	32.2
35	41	48	49	45	40.6	34.4	40.1	48.8	38.2										34	29	33	35.6	32.4	34.4	33.3	32.3	32.3	35.4	29.6	29.6	32
36
37	49	49	47	36	42														31	37	33
38	45	42	51	46.6	44.7	42.4													34	32.3	32.2
39	42	48	52	43	45.8	36	40.4	48.5	36.5										35	29	33	35.3	32.7	33	33	32.3	32.9	34.6	30.2
40
41
42	49	47	38	43	46	42	50												30	39	34	33
43	41	50	51	48.1	46.4	44.7	39.2	42.5	49.3	38.6									36	29	34	32.2	33.1	32.4	30.9	33.6	33.9	29.5
44																			35.8	31.1	33.2
45
46	51	53	48	41	46														31	42	34
47	43	51	45	44	52	49.5	47.2	46	41	39.2									37	31	35	32	32.7	32.8	33.3	33.6	30.5
48	52.9	48.4	43.3	49.9															36.3	31.1	33.2	32.3	30.6
49
50	53	52	50	42	48
51	45	52	47.7	45.9	51.8	48.8	48.1	48											35	30	36	35.6	33	33.3
52	53.8	48.4	41.7	51.6	42.5	41.5													34.7	30.1	31.5	32.3	28.5	33.8	33.5	30.8
53
54	45.2	52	44	48	38.1														35.8	36.4	40.6	32.3	28.1
55	54	53	52	46.3	44.3	51.5
56	49.9	48.7	49.1
57
58
59	54.7	53.8	53.7	44.1	48.2
60	48.1	46.6	54.2	46.7	48	44.6
61
62
63	56.2	52.8	55.3
64	44.1	50.2	48.1	47.5	44.9
65	46.3	49.8	40.7
66
67
68
69
70
71
72	57.4	44.3	49.5
73
74
75
76	46.6	49.6	43.5
77	59.6	48.1	48.5
	60	45.4	50.9
	49
	57
	46.8	46.7
	53.7
