# Supplementary material for: Mutant CHCHD10 disrupts cytochrome c oxidation and activates mitochondrial retrograde signaling
Source: EMBO Mol Med. 2025 Dec 19;18(2):542–74. doi: 10.1038/s44321-025-00358-5 (PMC12905356; doi:10.1038/s44321-025-00358-5)
Supplement: Supplementary file 14 — Figure EV1 Source Data [file 44321_2025_358_MOESM14_ESM.zip › Figure EV1/Figure EV1J.xlsx]

## Sheet: Fig EV1J
Ejection Fraction
38 weeks			48 weeks
Sting	Sting/Chchd10+/S55L		Sting	Sting/Chchd10+/S55L
58.1845	53.5187		68.0009	34.5306
56.3196	42.7996		51.9041	50.2058
	76.5721		46.3656	30.7619
			64.0301	22.6356
53.6257	51.8328		56.3139	25.1316
47.8664	52.6307			34.121
45.4071	53.8531			54.3551
52.5255	43.2292			45.5746
	45.9135
