# Supplementary material for: Mutant CHCHD10 disrupts cytochrome c oxidation and activates mitochondrial retrograde signaling
Source: EMBO Mol Med. 2025 Dec 19;18(2):542–74. doi: 10.1038/s44321-025-00358-5 (PMC12905356; doi:10.1038/s44321-025-00358-5)
Supplement: Supplementary file 14 — Figure EV1 Source Data [file 44321_2025_358_MOESM14_ESM.zip › Figure EV1/Figure EV1A.xlsx]

## Sheet: Fig EV1A
IVS thickness -Diastole		Male
	WT										Chchd10+/S55L
6	0.783448	0.742134		1.07792	0.723354	0.714809					0.79569	0.648793		0.84236	0.810991	0.957635
13	0.765086	0.839518	0.740221								0.872797	0.874749	0.773091
25	0.849569	0.797198	0.729382								0.817565	0.892484	0.942672	0.857662
28
35	0.837931	0.843464	0.726832		0.944476	0.990747	0.853547	0.829902	0.999097	0.95265	0.645733	0.960183	0.950947	0.827993		1.00029	1.05055	0.980407	0.918454
IVS thickness -Systole		Male
	WT										Chchd10+/S55L
6	1.12927	1.02522		1.47375	1.09616	1.05363					1.15528	1.11397		1.18282	1.24818	1.41125
13	1.14763	1.25055	1.08834								1.16711	1.13743	1.05739
25	1.23071	1.22489	1.17143								1.14052	1.16743	1.23595	1.13627
28
35	1.30054	1.29462	1.06092		1.55097	1.57373	1.47983	1.21964	1.53572	1.31214	0.905862	1.20692	1.25465	1.07112		1.16355	1.40272	1.3046	1.25957
PW thickness -Diastole		Male
	WT										Chchd10+/S55L
6	0.79875	0.700054		0.681777	0.649628	0.7629					0.742134	0.749784		0.649558	0.642672	0.611122
13	0.814817	0.812539	0.742134								0.831279	0.854346	0.76561
25	0.829203	0.78556	0.734483								0.881573	0.85757	0.883319	0.85674
28
35	0.776832	0.874288	0.844145		0.85375	0.921052	0.833736	0.80392	0.80324	0.900512	0.670216	0.849246	0.850173	0.822893		1.39849	0.896938	1.19826	0.865694
PW thickness -Systole		Male
	WT										Chchd10+/S55L
6	1.20884	1.09025		1.11703	1.07251	0.996798					1.17058	1.30983		1.03669	0.970566	1.16554
13	1.11511	1.22833	1.05964								1.08131	0.984411	0.950154
25	1.20744	1.23944	1.19183								1.15797	1.03214	1.11724	1.00432
28
35	1.13179	1.38709	1.16548		1.52505	1.4542	1.39161	1.2716	1.40553	1.29515	0.826293	1.02713	1.10417	1.07282		1.5737	1.32812	1.6121	1.03967
