# Supplementary material for: Mutant CHCHD10 disrupts cytochrome c oxidation and activates mitochondrial retrograde signaling
Source: EMBO Mol Med. 2025 Dec 19;18(2):542–74. doi: 10.1038/s44321-025-00358-5 (PMC12905356; doi:10.1038/s44321-025-00358-5)
Supplement: Supplementary file 14 — Figure EV1 Source Data [file 44321_2025_358_MOESM14_ESM.zip › Figure EV1/Figure EV1L.xlsx]

## Sheet: Fig EV1L
Lifespan
Days elapsed	Sting	Sting/Chchd10+/S55L
90	0
72	1
66	1
86	0
86	0
82	1
82	0
67	1
65	1
42	1
76	0
65	0
65	0
65	0
49		1
61		1
56		1
52		1
66		1
56		1
60		1
32		1
36		1
36		1
