# Supplementary material for: Mutant CHCHD10 disrupts cytochrome c oxidation and activates mitochondrial retrograde signaling
Source: EMBO Mol Med. 2025 Dec 19;18(2):542–74. doi: 10.1038/s44321-025-00358-5 (PMC12905356; doi:10.1038/s44321-025-00358-5)
Supplement: Supplementary file 15 — Figure EV2 Source Data [file 44321_2025_358_MOESM15_ESM.zip]

Archive with 19 entries (18 files):
- Figure EV2/
- Figure EV2/Figure EV2I.xlsx
- __MACOSX/Figure EV2/._Figure EV2I.xlsx
- Figure EV2/Figure EV2E.xlsx
- __MACOSX/Figure EV2/._Figure EV2E.xlsx
- Figure EV2/Figure EV2D.xlsx
- __MACOSX/Figure EV2/._Figure EV2D.xlsx
- Figure EV2/Figure EV2H.xlsx
- __MACOSX/Figure EV2/._Figure EV2H.xlsx
- Figure EV2/Figure EV2C.xlsx
- __MACOSX/Figure EV2/._Figure EV2C.xlsx
- Figure EV2/Figure EV2B.xlsx
- __MACOSX/Figure EV2/._Figure EV2B.xlsx
- Figure EV2/Figure EV2A.xlsx
- __MACOSX/Figure EV2/._Figure EV2A.xlsx
- Figure EV2/Figure EV2G.xlsx
- __MACOSX/Figure EV2/._Figure EV2G.xlsx
- Figure EV2/Figure EV2F.xlsx
- __MACOSX/Figure EV2/._Figure EV2F.xlsx
