# Supplementary material for: Mutant CHCHD10 disrupts cytochrome c oxidation and activates mitochondrial retrograde signaling
Source: EMBO Mol Med. 2025 Dec 19;18(2):542–74. doi: 10.1038/s44321-025-00358-5 (PMC12905356; doi:10.1038/s44321-025-00358-5)
Supplement: Supplementary file 15 — Figure EV2 Source Data [file 44321_2025_358_MOESM15_ESM.zip › Figure EV2/Figure EV2I.xlsx]

## Sheet: Fig EV2I
	Magnesium content
	Chchd10						WT
7w Males	0.0388	0.0345	0.0339	0.0385			0.0365			0.0351	0.0362
7w Females	0.0388	0.0389	0.034	0.0341	0.0319		0.035		0.0385	0.0373	0.0316
14w Males	0.0355	0.0494	0.0463	0.0382	0.0407	0.0416	0.0429	0.0325	0.0366	0.0449	0.0355	0.038
14w Females	0.0385	0.042	0.0389	0.0365	0.044	0.0395	0.0394	0.0357	0.0393	0.0372	0.0352	0.0319
	Calcium content
	Chchd10						WT
7w Males	0.0802	0.0936	0.043	0.0177			0.0404			0.0097	0.0322
7w Females	0.0229	0.0249	0.009	0.0093	0.0086		0.0262		0.014	0.0027	0.0004
14w Males	0.0913	0.0646	0.1791	0.0386	0.0174	0.0268	0.0727	0.0181	0.0269	0.0321	0.0454	0.0127
14w Females	0.0202	0.0151	0.0276	0.0291	0.0214	0.0401	0.0226	0.0455	0.0053	0.0079	0.012	0.0041
	Zinc content
	Chchd10						WT
7w Males	0.0026	0.0034	0.0029	0.0024			0.0036			0.0024	0.0019
7w Females	0.0029	0.0026	0.0026	0.0026	0.0019		0.0026		0.0025	0.0024	0.0018
14w Males	0.0052	0.0095	0.0035	0.003	0.0027	0.0042	0.0063	0.0033	0.003	0.0024	0.0023	0.0025
14w Females	0.0022	0.0025	0.0024	0.0024	0.0025	0.0025	0.0025	0.0023	0.002	0.002	0.0021	0.002
	Manganese content
	Chchd10						WT
7w Males	0.0003	0.0004	0.0004	0.0003			0.0005			0.0003	0.0002
7w Females	0.0003	0.0004	0.0003	0.0003	0.0002		0.0003		0.0003	0.0003	0.0003
14w Males	0.0001	0.0002	0.0004	0.0002	0.0003	0.0008	0.0004	0.0003	0.0004	0.0007	0.0004	0.0003
14w Females	0.0005	0.0001	0.0003	0.0002	0.0002	0.0002	0.0006	0.0003	0.0004	0.0003	0.0003	0.0003
