# Supplementary material for: Mutant CHCHD10 disrupts cytochrome c oxidation and activates mitochondrial retrograde signaling
Source: EMBO Mol Med. 2025 Dec 19;18(2):542–74. doi: 10.1038/s44321-025-00358-5 (PMC12905356; doi:10.1038/s44321-025-00358-5)
Supplement: Supplementary file 15 — Figure EV2 Source Data [file 44321_2025_358_MOESM15_ESM.zip › Figure EV2/Figure EV2E.xlsx]

## Sheet: Fig EV2E
Complex I			Complex II			Complex III			Complex V
	Chchd10 (14 weeks)			14w			14w			14w
FOXRED1	-0.298		SDHC	-0.582		TTC19	-0.403		ATPSCKMT	0.591
NDUFAF7	-0.347		SDHAF4	-1.611		BCS1L	-0.621		DMAC2L	-0.427
TMEM70	-0.425		SDHAF2	-1.457		UQCC3	-0.755		ATP5IF1	-0.437
TMEM126B	-0.469		SDHD	-1.443		UQCC1	-0.821		ATPAF2	-0.45
NDUFAF1	-0.533		SDHA	-1.142		UQCC2	-1.175		MTATP6	-0.637
ACAD9	-0.544		SDHB	-1.608		LYRM7	-1.545		ATP5MC1	-0.952
TMEM186	-0.544		SDHAF1	-2.274		UQCR10	-1.391		ATP5F1D	-0.979
MT-ND2	-0.764					UQCRH	-1.831		ATP5F1B	-1.007
NDUFAF2	-0.863					UQCRQ	-2.367		ATP5F1C	-1.03
NDUFAF5	-0.893								ATP5F1A	-1.097
MTND5	-0.924								MTATP8	-1.123
ECSIT	-0.953								FMC1	-1.234
NDUFS6	-1.033								ATP5MJ	-1.475
DMAC1	-1.128								ATP5PB	-1.603
MTND1	-1.148								ATP5MF	-1.634
TIMMDC1	-1.23								ATP5PO	-1.736
NDUFS3	-1.237								ATP5PD	-1.888
NDUFAF3	-1.282								ATP5PF	-1.93
LYRM2	-1.33								ATP5F1E	-1.972
NDUFA9	-1.348
MTND4	-1.405
NDUFS5	-1.414
NDUFB10	-1.439
NDUFA10	-1.461
NDUFS4	-1.48
NDUFA1	-1.49
NDUFB11	-1.497
NDUFAF6	-1.504
NDUFA3	-1.523
NDUFV3	-1.543
NDUFB6	-1.599
DMAC2	-1.605
NDUFA5	-1.644
NDUFA12	-1.656
NDUFB5	-1.794
NDUFB7	-1.803
NDUFC2	-1.886
TMEM126A	-1.894
NDUFAF4	-1.922
NDUFA8	-1.927
NDUFB8	-1.961
NDUFB3	-1.974
NDUFB9	-2
NDUFB4	-2.052
NDUFA7	-2.082
NDUFB2	-2.101
NDUFA2	-2.153
NDUFA6	-2.183
