# Supplementary material for: Mutant CHCHD10 disrupts cytochrome c oxidation and activates mitochondrial retrograde signaling
Source: EMBO Mol Med. 2025 Dec 19;18(2):542–74. doi: 10.1038/s44321-025-00358-5 (PMC12905356; doi:10.1038/s44321-025-00358-5)
Supplement: Supplementary file 15 — Figure EV2 Source Data [file 44321_2025_358_MOESM15_ESM.zip › Figure EV2/Figure EV2H.xlsx]

## Sheet: Fig EV2H
Heme content
	Heart
	Chchd10						WT
7w Males	26251	31003	31027	27375			33578	29981	32950	35399	34632	36681
7w Females	34034	28698	25285	44744			89403	35128	26602	25337	34209	34358
14w Males	43281	33454	29426	42583	30886	68740	25625	26652	43911	37967	35834	52817
14w Females	21084	26143	69097	61927	43301	44021	32465	21475	46376	31100	43785	24635
	Mito
	Chchd10						WT
7w Males	487.905	323.901	173.245	655.034	1434.29		423.237			461.503	491.879
7w Females	583.519	604.385	429.724	464.829	595.599		1974.53		499.386	524.848	573.709
14w Males	296.22	1364.02		586.881	586.288	1142.33	637.17	435.61	703.174		639.55	872.958
14w Females		629.195	453.579	364.747	573.174	657.228		464.584	512.499	627.082	562.27	433.112
