# Supplementary material for: Mutant CHCHD10 disrupts cytochrome c oxidation and activates mitochondrial retrograde signaling
Source: EMBO Mol Med. 2025 Dec 19;18(2):542–74. doi: 10.1038/s44321-025-00358-5 (PMC12905356; doi:10.1038/s44321-025-00358-5)
Supplement: Supplementary file 15 — Figure EV2 Source Data [file 44321_2025_358_MOESM15_ESM.zip › Figure EV2/Figure EV2C.xlsx]

## Sheet: Fig S2C
Fatty acid oxidation
	Female 7 weeks
	WT								Chchd10
Malate	9.5438	10.0249	15.2134						12.3543	7.4776	11.8851
ADP	19.6287	13.0471	19.0016						17.165	14.9623	16.5749
PC	156.625	111.372	164.388						114.789	96.5011	91.2552
	Male 7 weeks
	WT								Chchd10
Malate	10.0481	8.3103	8.5251	9.1402		7.3867	13.0099	10.1842	6.6092	8.6622	8.0861	10.2109		5.5383	11.3527	14.9337
ADP	15.3681	13.3556	16.9146	16.5905		26.5525	27.0178	24.176	11.3663	12.6899	15.4899	17.3938		18.8753	22.9461	24.2437
PC	102.829	103.74	138.957	117.36		114.421	88.3958	100.947	74.1795	62.1213	81.9371	99.2179		79.7555	65.6031	98.568
