# Supplementary material for: Mutant CHCHD10 disrupts cytochrome c oxidation and activates mitochondrial retrograde signaling
Source: EMBO Mol Med. 2025 Dec 19;18(2):542–74. doi: 10.1038/s44321-025-00358-5 (PMC12905356; doi:10.1038/s44321-025-00358-5)
Supplement: Supplementary file 15 — Figure EV2 Source Data [file 44321_2025_358_MOESM15_ESM.zip › Figure EV2/Figure EV2B.xlsx]

## Sheet: Fig S2B
Mitochondrial membrane potential
	Male 7 weeks FAO
	WT				Chchd10
Mito	-0.0269	-0.0237		-0.0313	-0.0316	-0.0217	-0.0343	-0.0306
Malate	-0.1072	-0.0866		-0.1088	-0.1238	-0.0873	-0.1225	-0.1325
ADP	-0.0423	-0.0364		-0.0407	-0.053	-0.036	-0.0335	-0.0318
PC	-0.0596	-0.0583		-0.0614	-0.072	-0.0504	-0.033	-0.0258
	Male 7 weeks Carb
	WT				Chchd10
Mito	-0.0349	-0.0205			-0.0275	-0.0225
PGM	-0.2016	-0.1225			-0.1728	-0.1109
ADP	-0.0896	-0.0663			-0.0892	-0.0596
Rot	-0.0428	-0.0478			-0.0587	-0.0429
Succ	-0.0647	-0.0611			-0.0795	-0.0526
