# Supplementary material for: Mutant CHCHD10 disrupts cytochrome c oxidation and activates mitochondrial retrograde signaling
Source: EMBO Mol Med. 2025 Dec 19;18(2):542–74. doi: 10.1038/s44321-025-00358-5 (PMC12905356; doi:10.1038/s44321-025-00358-5)
Supplement: Supplementary file 15 — Figure EV2 Source Data [file 44321_2025_358_MOESM15_ESM.zip › Figure EV2/Figure EV2A.xlsx]

## Sheet: Fig EV2A
Mitochondrial respiration
	Female 7 weeks
	WT						Chchd10
PGM	31.5096	22.3841	31.9058				30.0356	21.9426	24.4227
ADP	151.551	90.518	153.853				111.064	105.361	90.8847
Rot	8.4984	6.9065	8.3357				4.3157	8.3503	8.7498
Succ	181.047	94.3528	176.95				119.738	104.162	104.649
	Male 7 weeks
	WT						Chchd10
PGM	21.3485	19.2883		27.9156	32.2557	28.4392	17.8219	16.6319		29.442	28.6278	27.8219
ADP	93.5274	101.075		256.778	222.118	174.325	81.8324	51.0627		239.617	166.227	154.233
Rot	7.6995	8.3335		18.8384	17.649	19.901	6.3338	6.9937		19.5254	15.3222	20.9649
Succ	107.465	101.927		227.758	235.735	206.947	96.7411	65.7611		234.281	175.544	174.384
