# Supplementary material for: Mutant CHCHD10 disrupts cytochrome c oxidation and activates mitochondrial retrograde signaling
Source: EMBO Mol Med. 2025 Dec 19;18(2):542–74. doi: 10.1038/s44321-025-00358-5 (PMC12905356; doi:10.1038/s44321-025-00358-5)
Supplement: Supplementary file 15 — Figure EV2 Source Data [file 44321_2025_358_MOESM15_ESM.zip › Figure EV2/Figure EV2G.xlsx]

## Sheet: Fig EV2G
Iron content
	Heart
	Chchd10						WT
7w Males	0.0298	0.029	0.0234	0.0222	0.0167		0.0233	0.0217	0.0243	0.0207	0.0216
7w Females	0.0461	0.0262	0.0218	0.0203	0.0242		0.0462	0.0239	0.0192	0.0196	0.0169
14w Males	0.0289	0.0319	0.0269	0.0304	0.0262	0.0316	0.0228	0.0244	0.0209	0.0232	0.0207	0.0221
14w Females	0.0265	0.0274	0.024	0.0241	0.0261	0.028	0.022	0.0227	0.018	0.0187	0.0208	0.0186
	Mito
	Chchd10						WT
7w Males	0.022	0.0269	0.0261	0.0186			0.0308			0.02	0.0179
7w Females	0.0223	0.0222	0.0198	0.0205	0.0172		0.0255		0.0196	0.0204	0.018
14w Males	0.0238	0.0206	0.0323	0.0197	0.0229	0.0244	0.0198	0.0235	0.0268	0.033	0.0231	0.0232
14w Females	0.0308	0.0202	0.0211	0.0196	0.0211	0.0203	0.0358	0.0212	0.0199	0.0181	0.0195	0.0194
