# Supplementary material for: Mutant CHCHD10 disrupts cytochrome c oxidation and activates mitochondrial retrograde signaling
Source: EMBO Mol Med. 2025 Dec 19;18(2):542–74. doi: 10.1038/s44321-025-00358-5 (PMC12905356; doi:10.1038/s44321-025-00358-5)
Supplement: Supplementary file 15 — Figure EV2 Source Data [file 44321_2025_358_MOESM15_ESM.zip › Figure EV2/Figure EV2F.xlsx]

## Sheet: Fig S2F
OXPHOS BN-PAGE
COX4/CBB
Chchd10WT - males	Chchd10S55L - males	Chchd10WT - females	Chchd10S55L - females
0.0742127	0.0649605	0.0657616	0.0361559
0.0808884	0.0207152	0.0969401	0.0631789
0.167658	0.0119842
0.0903112	0.0157468
0.0676702	0.0344715
NDUFA9/CBB
Chchd10WT - males	Chchd10S55L - males	Chchd10WT - females	Chchd10S55L - females
0.153172	0.226148	0.124484	0.109436
0.112643	0.181654	0.141559	0.203735
0.284449	0.161133
0.206868	0.130776
0.161932	0.207357
SDHA/CBB
Chchd10WT - males	Chchd10S55L - males	Chchd10WT - females	Chchd10S55L - females
0.560547	0.74195	0.63556	0.56408
0.25686	0.799507	0.547021	0.774101
1.1046	0.613209
0.546597	0.455385
0.452563	0.685061
UQCRC2/CBB
Chchd10WT - males	Chchd10S55L - males	Chchd10WT - females	Chchd10S55L - females
0.159103	0.0793796	0.220085	0.074624
0.167662	0.173993	0.184303	0.161957
0.164532	0.196854
ATP5A/CBB
Chchd10WT - males	Chchd10S55L - males	Chchd10WT - females	Chchd10S55L - females
0.203791	0.134638	0.336007	0.132886
0.257572	0.290589	0.294068	0.226433
0.278463	0.361953
