# Supplementary material for: Mutant CHCHD10 disrupts cytochrome c oxidation and activates mitochondrial retrograde signaling
Source: EMBO Mol Med. 2025 Dec 19;18(2):542–74. doi: 10.1038/s44321-025-00358-5 (PMC12905356; doi:10.1038/s44321-025-00358-5)
Supplement: Supplementary file 16 — Figure EV3 Source Data [file 44321_2025_358_MOESM16_ESM.zip]

Archive with 23 entries (22 files):
- Figure EV3/
- Figure EV3/Figure EV3B.xlsx
- __MACOSX/Figure EV3/._Figure EV3B.xlsx
- Figure EV3/.DS_Store
- __MACOSX/Figure EV3/._.DS_Store
- Figure EV3/Figure EV3E.xlsx
- __MACOSX/Figure EV3/._Figure EV3E.xlsx
- Figure EV3/Figure EV3I.xlsx
- __MACOSX/Figure EV3/._Figure EV3I.xlsx
- Figure EV3/Figure EV3H.xlsx
- __MACOSX/Figure EV3/._Figure EV3H.xlsx
- Figure EV3/Figure EV3F.xlsx
- __MACOSX/Figure EV3/._Figure EV3F.xlsx
- Figure EV3/Figure EV3K_CROPPED.xlsx
- __MACOSX/Figure EV3/._Figure EV3K_CROPPED.xlsx
- Figure EV3/Figure EV3M.xlsx
- __MACOSX/Figure EV3/._Figure EV3M.xlsx
- Figure EV3/Figure EV3G_corrected.xlsx
- __MACOSX/Figure EV3/._Figure EV3G_corrected.xlsx
- Figure EV3/Figure EV3A.xlsx
- __MACOSX/Figure EV3/._Figure EV3A.xlsx
- Figure EV3/Figure EV3L.xlsx
- __MACOSX/Figure EV3/._Figure EV3L.xlsx
