# Supplementary material for: Mutant CHCHD10 disrupts cytochrome c oxidation and activates mitochondrial retrograde signaling
Source: EMBO Mol Med. 2025 Dec 19;18(2):542–74. doi: 10.1038/s44321-025-00358-5 (PMC12905356; doi:10.1038/s44321-025-00358-5)
Supplement: Supplementary file 16 — Figure EV3 Source Data [file 44321_2025_358_MOESM16_ESM.zip › Figure EV3/Figure EV3B.xlsx]

## Sheet: Fig EV3B
Upregulated genes
	Yme1l1 Heart KO
Gm4631	28.647
Usp26	27.554
Igkv17-127	27.009
C1rb	18.954
Igkv8-21	17.745
Mthfd2	1.799
Asns	1.116
Trib3	0.812
Scgb1c1	0.607
Atf5	0.529
Gstm2	0.508
Gm2a	0.4
