# Supplementary material for: Mutant CHCHD10 disrupts cytochrome c oxidation and activates mitochondrial retrograde signaling
Source: EMBO Mol Med. 2025 Dec 19;18(2):542–74. doi: 10.1038/s44321-025-00358-5 (PMC12905356; doi:10.1038/s44321-025-00358-5)
Supplement: Supplementary file 16 — Figure EV3 Source Data [file 44321_2025_358_MOESM16_ESM.zip › Figure EV3/Figure EV3I.xlsx]

## Sheet: Fig EV3I
DEPs in MitoCarta 3.0 (32)			Non DEP MitoCarta 3.0 (868)
log2FC Chchd10/Chchd10_Oma1	Uniprot	Protein Name	log2FC Chchd10/Chchd10_Oma1	Uniprot	Protein Name
4.50035	Q922W5	Pycr1	1.47228	Q8BW00	Ptrh1
3.62812	P21300	Akr1b7	1.38793	Q9CQA6	Chchd1
2.6469	P18155	Mthfd2	1.36738	Q9WV98	Timm9
2.57289	Q8BH04	Pck2	1.28161	O08600	Endog
2.20808	Q3V3R1	Mthfd1l	1.20768	Q14DH7	Acss3
2.05395	Q8K009	Aldh1l2	1.10678	Q3UNX5	Acsm3
1.93987	Q9Z110	Aldh18a1	1.09456	Q8K0C8	Cox19
1.9381	Q99M07	Coa5	1.08104	Q925N2	Sfxn2
1.86583	Q64133	Maoa	1.0045	Q9D8K8	Slc25a39
1.68596	Q921H9	Coa7	0.947092	Q8K199	Cmc2
1.52913	Q8K354	Cbr3	0.922159	P62897	Cycs
1.32197	Q91VC9	Ghitm	0.908487	Q9D110	Mthfs
1.2478	Q8BGT5	Gpt2	0.901851	Q923X4	Glrx2
1.24261	Q8CGK3	Lonp1	0.86342	Q9D009	Lipt2
1.22903	Q6GQS1	Slc25a23	0.862743	Q8BJ64	Chdh
1.09052	Q9CZD3	Gars1	0.854046	B2RPU8;Q9D1L0	Chchd2l;Chchd2
1.03643	Q99LB7	Sardh	0.853026	Q9CPZ8	Cmc1
1.03417	Q922H2	Pdk3	0.840535	P48760	Fpgs
0.908282	Q8BP40	Acp6	0.835802	Q99JR1	Sfxn1
0.819717	Q9D964	Gatm	0.783022	Q9QYR9	Acot2
0.818052	Q9DBG1	Cyp27a1	0.775609	Q9CWQ3	Atp23
0.81453	Q3UFF7	Lyplal1	0.774319	Q3TC33	Ccdc127
0.78556	P47740	Aldh3a2	0.773373	Q9CYY7	Prelid3b
0.756986	Q9CZN7	Shmt2	0.768049	Q9WV96	Timm10b
0.752709	A2AFK4	Mtg2	0.759961	Q91VN4	Chchd6
0.736798	Q6DI86	Fastkd1	0.757051	A2ASZ8	Slc25a25
0.720348	Q9CQ85	Timm22	0.743912	Q8BGX2	Timm29
0.708632	Q9D8S4	Rexo2	0.742796	Q7TPD2	Fam185a
0.67098	Q8BGP6	Slc25a40	0.741886	Q9Z2B2	Slc25a14
0.593185	D3Z7P3	Gls	0.737605	Q8K4X7	Agpat4
-0.815573	Q3U5Q7	Cmpk2	0.732403	P56213	Gfer
-0.85391	P84084	Arf5	0.732209	Q9WTP6	Ak2
			0.700393	P43024	Cox6a1
			0.684206	Q9D6Z0	Alkbh7
			0.673028	O89110	Casp8
			0.671951	Q9R257	Hebp1
			0.668689	Q80Y14	Glrx5
			0.646795	Q925N0	Sfxn5
			0.64577	A2AUU0	Mettl8
			0.641699	Q922Q4	Pycr2
			0.63974	O88396	Grpel2
			0.639017	Q3UN04	Usp30
			0.637548	Q8BGF9	Slc25a44
			0.634994	Q5SUV1	Rsad1
			0.618618	Q9WUR9	Ak4
			0.608731	Q8BMS4	Coq3
			0.601616	Q9CPW9	Metap1d
			0.589003	Q9WVA2	Timm8a1
			0.587148	Q9ERB0	Snap29
			0.586105	Q9CZS1	Aldh1b1
			0.584674	Q8QZY2	Glyctk
			0.581473	Q8BHS6	Armcx3
			0.577273	Q8R1S0	Coq6
			0.571547	Q9CQ00	Dmac1
			0.560575	Q9Z0V7	Timm17b
			0.555962	Q3UNZ8	Cryzl2
			0.555022	Q8BTW8	Cdk5rap1
			0.554766	L7N466	Mthfsl
			0.554741	P52760	Rida
			0.552977	Q9CPX7	Mrps16
			0.552592	P54869	Hmgcs2
			0.55064	Q3U6U5	Gtpbp6
			0.545996	Q9R0X4	Acot9
			0.545792	Q9CXD6	Mcur1
			0.538012	Q9CQQ0	Smim8
			0.537291	Q9D8H7	Oma1
			0.535265	Q8CFV9	Rfk
			0.534649	Q6P3B9	Rbfa
			0.534344	Q9CZL5	Pcbd2
			0.518358	P97363	Sptlc2
			0.515923	Q9R112	Sqor
			0.497502	P56391	Cox6b1
			0.496519	Q9CWE0	Mtfr1l
			0.494445	Q07813	Bax
			0.493332	Q9Z2I8	Suclg2
			0.490975	Q91V61	Sfxn3
			0.490121	Q9JKX6	Nudt5
			0.480757	Q8CIW5	Twnk
			0.479049	Q9D7J4	Cox20
			0.473249	P63030	Mpc1
			0.472797	Q924L1	Letmd1
			0.464343	P08074	Cbr2
			0.46347	P47791	Gsr
			0.463037	Q9DBL7	Coasy
			0.461327	Q9Z0V8	Timm17a
			0.457083	O35143	Atp5if1
			0.455598	Q61576	Fkbp10
			0.45359	O55003	Bnip3
			0.453485	Q8BQJ6	Trmt2b
			0.452229	Q8C163	Exog
			0.448879	Q5RKZ7	Mocs1
			0.441938	Q9CQE1	Nipsnap3b
			0.441569	Q9JIY5	Htra2
			0.441516	Q8CEE7	Rdh13
			0.439553	Q8BT51	COA4
			0.438301	Q1HFZ0	Nsun2
			0.433859	Q9D3P8	Plgrkt
			0.427519	Q8BN57	C3orf33
			0.425119	Q9CXI0	Coq5
			0.422236	P97478	Coq7
			0.422164	Q9D1E8	Agpat5
			0.420827	Q9WU56	Pus1
			0.415944	Q9D2R6	Coa3
			0.415411	Q9EQ80	Nif3l1
			0.414781	Q8VCL2	Sco2
			0.410492	O89106	Fhit
			0.40703	Q8VHQ9	Acot11
			0.402976	Q501J2	Antkmt
			0.399301	Q91ZE0	Tmlhe
			0.397456	Q8BGA9	Oxa1l
			0.396323	Q9QX60	Dguok
			0.39506	Q8JZY4	Prorp
			0.393226	Q9EP89	Lactb
			0.392044	Q99M87	Dnaja3
			0.390517	Q9DAT5	Trmu
			0.388764	Q8R2Y8	Ptrh2
			0.387336	Q3U2U7	Mettl17
			0.38324	Q9CWB7
			0.37891	O08807	Prdx4
			0.378805	Q8K411	Pitrm1
			0.373301	A2ATU0	Dhtkd1
			0.371576	Q3ULF4	Spg7
			0.370895	Q8BGV0	Nars2
			0.370192	P38647	Hspa9
			0.367674	Q8K4Z3	Naxe
			0.365799	Q8R086	Suox
			0.365707	Q8K1N1	Pnpla8
			0.362104	Q8CFA2	Amt
			0.361972	Q8VDK1	Nit1
			0.360872	Q9QZ23	Nfu1
			0.360776	B1AR13	Cisd3
			0.360567	Q9JJG9	Noa1
			0.360538	A2APY7	Ndufaf5
			0.360538	D3YZG8	Mthfd2l
			0.358803	Q9CZ42	Naxd
			0.357832	Q9CPQ1	Cox6c
			0.356511	Q9D6S7	Mrrf
			0.355961	Q9D404	Oxsm
			0.353038	Q6PEB4	Osgepl1
			0.352347	O88967	Yme1l1
			0.347946	P11930	Nudt19
			0.344389	Q8BHF7	Pgs1
			0.343521	Q9CQZ5	Ndufa6
			0.342386	Q8K449	Abca9
			0.341168	Q91W29	Cox4i2
			0.3368	Q9QZM2	Polg2
			0.335693	P36552	Cpox
			0.335079	P11352	Gpx1
			0.333156	Q9CRD0	Ociad1
			0.331762	Q99N94	Mrpl9
			0.329205	Q9CZN8	Qrsl1
			0.328815	Q9D8Y1	Tmem126a
			0.326364	Q9D8T7	Slirp
			0.32601	Q99M04	Lias
			0.325734	P63038	Hspd1
			0.325317	Q8JZQ2	Afg3l2
			0.324763	Q8BFP9	Pdk1
			0.323667	Q80V03	Adck5
			0.321419	Q99J25	Mrm1
			0.316577	Q9CQX8	Mrps36
			0.316438	Q8K1J6	Trnt1
			0.31608	Q3TIU4	Pde12
			0.312094	Q9JLT4	Txnrd2
			0.308858	Q9CYW4	Hdhd3
			0.308226	P53702	Hccs
			0.30575	Q3V384	Afg1l
			0.304265	Q99PU8	Dhx30
			0.303261	P19258	Mpv17
			0.301334	Q3U186	Rars2
			0.300686	Q5U458	Dnajc11
			0.300005	Q8BGC4	Ptgr3
			0.298978	Q3UQ84	Tars2
			0.294682	Q9DCV4	Rmdn1
			0.290862	Q9JJL8	Sars2
			0.288453	Q9WV84	Nme4
			0.287518	Q9D6M3	Slc25a22
			0.285185	Q8VDC0	Lars2
			0.283276	O35683	Ndufa1
			0.277484	Q9CQN1	Trap1
			0.276771	P05132	Prkaca
			0.273852	P62075	Timm13
			0.273112	Q9D0S9	Hint2
			0.271471	Q3TQB2	Foxred1
			0.27042	Q9CR24	Nudt8
			0.269823	Q8C5H8	Nadk2
			0.266468	Q8R3K3	Ptcd2
			0.266117	Q8BSN9	Fastkd3
			0.25987	Q9DCJ5	Ndufa8
			0.259216	Q9Z2I0	Letm1
			0.258716	Q8CH40	Nudt6
			0.257962	Q3UUI3	Them4
			0.257194	Q5NCE8	Mrs2
			0.255621	B9EJ57;Q8CHZ9	Mterf1b;Mterf1a
			0.253072	Q8BIJ6	Iars2
			0.252335	Q9D0J4	Arl2
			0.251335	Q78PY7	Snd1
			0.251191	Q61102	Abcb7
			0.25117	Q9CQ69	Uqcrq
			0.250971	Q9CZP5	Bcs1l
			0.250962	Q924D0	Rtn4ip1
			0.250962	Q91VA7	Idh3b
			0.248049	Q3TX08	Trmt1
			0.24495	Q8VE38	Oxnad1
			0.244931	Q3TZX3	Slc25a33
			0.242738	Q8BQU3	Sdhaf3
			0.241836	Q8BHE8	Maip1
			0.239506	Q8BGA8	Acsm5
			0.239289	Q8BVU5	Nudt9
			0.238307	Q5SSK3	Tefm
			0.238052	Q8K370	Acad10
			0.236879	Q5HZI9	Slc25a51
			0.236062	Q6NVE9	Pptc7
			0.235624	Q91YM4	Tbrg4
			0.23306	Q8BYL4	Yars2
			0.232974	P56135	Atp5mf
			0.232352	Q66GT5	Ptpmt1
			0.230584	Q5U680	Slc25a26
			0.23044	A2ADA5	Pusl1
			0.230111	Q9D1Z3	Atpsckmt
			0.230034	Q9D2R8	Mrps33
			0.229665	P35290	Rab24
			0.226892	Q91V12	Acot7
			0.226643	Q9DC29	Abcb6
			0.226049	Q8C7H1	Mmaa
			0.225556	Q9DCM0	Ethe1
			0.225224	Q9CQV5	Mrps24
			0.22348	Q9JIQ3	Diablo
			0.223018	P35486	Pdha1
			0.222754	P97823	Lypla1
			0.220913	Q8R4N0	Clybl
			0.220037	Q64520	Guk1
			0.218195	Q99N84	Mrps18b
			0.216271	Q9CQV7	Dnajc19
			0.216236	Q60649	Clpb
			0.215857	Q8R0Z5	Slc25a28
			0.214571	B7ZMP1	Xpnpep3
			0.214104	Q9CQU8	Immp1l
			0.210025	Q8JZU2	Slc25a1
			0.209644	Q9CYG7	Tomm34
			0.20638	P28352	Apex1
			0.206186	Q8R2L5	Mrps18c
			0.205474	Q5M8N4	Sdr39u1
			0.204896	Q9CY52	Thg1l
			0.204783	Q8CFI5	Pars2
			0.204264	Q69ZP3	Pnkd
			0.203274	P20108	Prdx3
			0.203179	O88441	Mtx2
			0.20244	Q8BMD8	Slc25a24
			0.201909	Q9CPW2	Fdx2
			0.201895	Q8BJZ4	Mrps35
			0.201617	Q8BWF0	Aldh5a1
			0.200876	Q9CRB9	Chchd3
			0.200714	Q6PCP5	Mff
			0.199888	Q0VG49	C15orf61
			0.19974	Q99L04	Dhrs1
			0.198259	Q8BKZ9	Pdhx
			0.198113	Q9JLZ3	Auh
			0.196357	P47738	Aldh2
			0.193958	Q3THF9	Coq10b
			0.192575	Q921N7	Tmem70
			0.192101	Q9JHS4	Clpx
			0.189175	Q8K3A0	Hscb
			0.188945	Q61733	Mrps31
			0.188734	O09111	Ndufb11
			0.188504	P26443	Glud1
			0.186952	Q8BTE5	Cebpzos
			0.186234	Q8R1R3	Stard7
			0.185827	Q8BPT6	Immp2l
			0.185697	O35386	Phyh
			0.184848	Q8BHC4	Dcakd
			0.184327	Q8QZS1	Hibch
			0.184204	P52196	Tst
			0.182611	Q9D1I5	Mcee
			0.182226	Q14CH7	Aars2
			0.181852	Q8VCX5	Micu1
			0.180704	Q3UFY8	Trmt10c
			0.179498	Q9CWG8	Ndufaf7
			0.178086	P70404	Idh3g
			0.178026	Q8BH95	Echs1
			0.176287	Q9JHW2	Nit2
			0.175364	Q8K0D5	Gfm1
			0.17463	O88696	Clpp
			0.174371	Q9JK81	Myg1
			0.173598	Q4VAE3	Tmem65
			0.173402	Q8K1C0	Angel2
			0.172234	Q9CWD8	Nubpl
			0.172107	Q8BIP0	Dars2
			0.171025	Q9EQ20	Aldh6a1
			0.170664	Q9CQC7	Ndufb4
			0.170625	Q9CZR3	Tomm40l
			0.168091	Q923Z3	Mto1
			0.163923	P47934	Crat
			0.163866	Q9Z2G9	Htatip2
			0.162122	O09174	Amacr
			0.161914	Q9JKL4	Ndufaf3
			0.160995	Q9CQ91	Ndufa3
			0.160724	Q6PE15	Abhd10
			0.160686	Q9WVL0	Gstz1
			0.160427	Q91VT4	Cbr4
			0.159796	Q925N1	Sfxn4
			0.159563	Q7TMF3	Ndufa12
			0.159318	Q8C5Q4	Grsf1
			0.158741	Q64521	Gpd2
			0.155453	Q61578	Fdxr
			0.155059	Q9D1H8	Mrpl53
			0.154153	Q8C3X2	Ccdc90b
			0.152847	Q78YY6	Dnajc15
			0.15216	Q8VCM4	Lipt1
			0.15141	Q9CZD5	Mtif3
			0.148827	Q99LC3	Ndufa10
			0.147926	Q8VCM5	Mul1
			0.146491	Q9JLJ2	Aldh9a1
			0.142831	Q3U213	Serac1
			0.142744	Q9JMA2	Qtrt1
			0.142388	Q9CXC3	Mgme1
			0.142322	Q8VCW8	Acsf2
			0.142163	Q5IRJ6	Slc30a9
			0.140559	Q9WTP7	Ak3
			0.140326	Q8BH59	Slc25a12
			0.140073	Q8BPE4	Tmem177
			0.139585	Q925I1	Atad3
			0.138663	B8JJ69	2310061I04Rik
			0.137218	P05202	Got2
			0.136544	Q91VA6	Poldip2
			0.135085	Q791T5	Mtch1
			0.134509	Q9DCS9	Ndufb10
			0.134066	A6H611	Mipep
			0.133858	Q3URE1	Acsf3
			0.132974	Q9CPV4	Glod4
			0.132318	Q9CYK1	Wars2
			0.131537	Q8C2E4	Ptcd1
			0.130856	O35680	Mrps12
			0.130733	P0CB42	Alkbh1
			0.130597	Q9WUM5	Suclg1
			0.130538	Q9WVD5	Slc25a15
			0.1298	Q8BMF4	Dlat
			0.129505	Q8CC21	Ttc19
			0.129083	D3Z7X0	Acad12
			0.128724	Q91Z53	Grhpr
			0.128313	Q9JLR9	Higd1a
			0.128294	Q99KB8	Hagh
			0.126516	P47199	Cryz
			0.125724	Q9CPQ3	Tomm22
			0.125355	P62077	Timm8b
			0.125238	Q9CQN6	Tmem14c
			0.124611	Q8R2Q4	Gfm2
			0.122947	Q8BKY8	Mterf2
			0.122594	Q9DC61	Pmpca
			0.122287	Q8CAK1	Iba57
			0.121296	Q8BYM8	Cars2
			0.120915	Q80Y81	Elac2
			0.120191	Q9Z0X1	Aifm1
			0.119565	Q8R238	Sdsl
			0.118298	P58059	Mrps21
			0.115434	Q9CPY7	Lap3
			0.115	Q9D7N3	Mrps9
			0.113769	Q8R3F5	Mcat
			0.113609	Q8CAQ8	Immt
			0.113409	Q80X85	Mrps7
			0.112533	Q8JZN5	Acad9
			0.110592	Q9CR76	Tmem186
			0.110187	Q99N95	Mrpl3
			0.109513	Q3TL44	Nlrx1
			0.108539	Q8CD10	Micu2
			0.108478	O08734	Bak1
			0.107581	O35129	Phb2
			0.104166	Q9D1H6	Ndufaf4
			0.100308	Q99KE1	Me2
			0.099724	Q9CWT6	Ddx28
			0.0993977	Q9CXJ1	Ears2
			0.099065	Q9D6U8	Fam162a
			0.0984776	Q9DBC0	Selenoo
			0.0983513	P24270	Cat
			0.0980991	Q91YJ5	Mtif2
			0.0976051	O35857	Timm44
			0.0967209	Q9CQ62	Decr1
			0.0966869	Q60930	Vdac2
			0.0960178	Q91VR2	Atp5f1c
			0.0958515	Q9CRA7	Dmac2l
			0.0939869	P42125	Eci1
			0.0934822	P08249	Mdh2
			0.0933016	Q99JB2	Stoml2
			0.0930208	Q9D0C4	Trmt5
			0.0926956	Q80X68	Csl
			0.0923351	Q99M01	Fars2
			0.0919003	P50544	Acadvl
			0.0914009	Q9D6K5	Synj2bp
			0.0910938	Q9CYR0	Ssbp1
			0.090427	Q921H8	Acaa1a
			0.0880638	Q80UN9	Trit1
			0.087767	Q91YP0	L2hgdh
			0.0865139	O08749	Dld
			0.0861923	Q9JK42	Pdk2
			0.0836365	Q9CQN7	Mrpl41
			0.0834902	Q8BJU9	Mtrf1l
			0.0812641	Q8R216	Sirt4
			0.0810167	Q8K2Q5	Chchd7
			0.081011	Q9D799	Mtfmt
			0.0792147	Q8BH55	Thnsl1
			0.078812	Q9CZU6	Cs
			0.0779755	Q7TMV3	Fastkd5
			0.0775358	Q91WG3	Trub2
			0.0771032	Q9Z2F7	Bnip3l
			0.0769207	P56501	Ucp3
			0.0760784	P52825	Cpt2
			0.075581	Q9JIK9	Mrps34
			0.0741791	Q9DC71	Mrps15
			0.0734966	Q9CXT8	Pmpcb
			0.072522	Q9QYA2	Tomm40
			0.0717644	G5E895	Akr1b10
			0.071619	Q9DBL1	Acadsb
			0.0714211	Q9CPX8	Uqcr11
			0.0709679	Q8K4F5	Abhd11
			0.0704039	Q9D0L7	Armc10
			0.069809	P00397	Mtco1
			0.0695837	Q99N85	Mrps18a
			0.0679882	Q99NB1	Acss1
			0.0672428	Q9ERI6	Rdh14
			0.0667019	Q61387	Cox7a2l
			0.0662533	Q9Z1J3	Nfs1
			0.0662045	Q499X9	Mars2
			0.0645409	S4R2K0	Pdf
			0.0639328	Q9D773	Mrpl2
			0.0630604	Q7TSQ8	Pdpr
			0.0623741	Q14C51	Ptcd3
			0.0623625	P51175	Ppox
			0.0621807	P67778	Phb1
			0.0620781	Q9D0K2	Oxct1
			0.0607309	Q504M2	Pdp2
			0.0602993	Q9CWU6	Uqcc1
			0.060239	P40630	Tfam
			0.0594826	Q6P3A8	Bckdhb
			0.0592464	Q61586	Gpam
			0.0588276	Q9DB20	Atp5po
			0.0582783	Q99MN9	Pccb
			0.0576828	Q78IK2	Atp5mk
			0.0573917	P48962	Slc25a4
			0.0572121	Q9DC70	Ndufs7
			0.0571182	Q91XF0	Pnpo
			0.0551998	Q8VCE6	Nt5m
			0.054924	Q9CZR8	Tsfm
			0.0534313	E9Q3H6	Coq10a
			0.0530895	Q9CPQ8	Atp5mg
			0.0512482	Q06185	Atp5me
			0.0506054	Q8VE95
			0.0505077	Q78IK4	Apool
			0.0502483	Q8K126	Mtrf1
			0.0483585	Q505D7	Opa3
			0.0481394	A2AIL4	Ndufaf6
			0.047953	P58064	Mrps6
			0.047826	Q9D7K5	Dmac2
			0.0475346	P99029	Prdx5
			0.0471889	Q8CBY0	Gatc
			0.0467546	Q68FL4;Q80SW1	Ahcyl2;Ahcyl1
			0.0467514	Q91YT0	Ndufv1
			0.0462627	Q9WUR2	Eci2
			0.0457184	Q9CQY6	Uqcc2
			0.0451233	Q8BGH2	Samm50
			0.044326	O35943	Fxn
			0.0425686	Q9DB77	Uqcrc2
			0.0423801	Q60931	Vdac3
			0.0415871	Q9ER88	Dap3
			0.0414898	Q7TNG8	Ldhd
			0.0408482	P53395	Dbt
			0.0406639	Q9CQ06	Mrpl24
			0.039138	P32020	Scp2
			0.0381813	P56379	Atp5mj
			0.0381697	Q99KR3	Lactb2
			0.0354141	P70349	Hint1
			0.0350334	Q9D7P6	Iscu
			0.0345978	Q33DR3	Pdss2
			0.0339787	Q9DCN2	Cyb5r3
			0.0330402	Q80YD1	Supv3l1
			0.032539	Q9CXZ1	Ndufs4
			0.0322594	Q2TPA8	Hsdl2
			0.0314493	Q91YP2	Nln
			0.0298414	Q99KS2	Ngrn
			0.0297913	Q91VD9	Ndufs1
			0.0295433	Q8C0K5	Slc25a16
			0.0295183	Q5ND52	Mrm3
			0.0293343	P03930	Mtatp8
			0.0287148	Q9CRB8	Mtfp1
			0.0263088	Q8R164	Bphl
			0.0248747	Q9DA03	Lyrm7
			0.0238274	Q922B1	Macrod1
			0.0234188	Q9D880	Timm50
			0.0219959	Q80ZS3	Mrps26
			0.0214886	Q9JMH6	Txnrd1
			0.0202793	Q924T2	Mrps2
			0.0191727	Q9D6J6	Ndufv2
			0.0191181	Q99MN1	Kars1
			0.0152687	Q8K2M0	Mrpl38
			0.0140411	Q99LP6	Grpel1
			0.0132795	Q8K2C6	Sirt5
			0.0130894	Q9D023	Mpc2
			0.0124508	Q9DCZ4	Apoo
			0.0119453	Q8BFR5	Tufm
			0.010582	Q9CWX2	Ndufaf1
			0.00806351	Q9Z2Y8	Plpbp
			0.00761261	Q9CQF4	Mtres1
			0.00633087	Q99J47	Dhrs7b
			0.00612907	Q9CQQ7	Atp5pb
			0.0051672	Q8R3J4	Mterf3
			0.00337505	Q9CR21	Ndufab1
			0.00331993	Q9CQF0	Mrpl11
			0.00249195	Q99N87	Mrps5
			0.00159073	Q91YY4	Atpaf2
			0.00149403	Q99KR7	Ppif
			0.00126114	Q9CZ13	Uqcrc1
			0.000961113	Q9D0D3	Mtpap
			0.000681877	Q8R123	Flad1
			0.000360298	Q9D8S9	Bola1
			0	Q61285	Abcd2
			0	Q6A058	Armcx2
			0	Q8CEI1	Bola3
			0	Q6RUT7	Ccsmst1
			0	Q9CQP3	Chchd5
			0	Q8BGD8	Coa6
			0	Q8VC74	Cox18
			0	P00015	Cyct
			0	P54265	Dmpk
			0	Q8C460	Eri3
			0	Q921L7	Hemk1
			0	Q8VCF0	Mavs
			0	O35710	Noct
			0	P0DJE0	Pet100
			0	P60603	Romo1
			0	B1AXP6	Tomm5
			0	O70157	Top3a
			-0.000404358	Q9ESW4	Agk
			-0.00313911	Q8BH86	Dglucy
			-0.00500946	Q9CXW2	Mrps22
			-0.00630417	Q8K1R3	Pnpt1
			-0.00824547	Q9Z1P6	Ndufa7
			-0.00834084	P43023	Cox6a2
			-0.0104012	Q9D0L4	Adck1
			-0.0105556	Q9D6R2	Idh3a
			-0.0115669	Q8BVI4	Qdpr
			-0.0119213	Q80VL1	Tdrkh
			-0.0127096	Q9D125	Mrps25
			-0.0128098	Q8BU88	Mrpl22
			-0.0136497	Q9CR59	Gadd45gip1
			-0.0137054	Q9DCI9	Mrpl32
			-0.0141422	Q3URS9	Ccdc51
			-0.0142889	Q9D6Y7	Msra
			-0.0143961	Q8CIM3	D2hgdh
			-0.0166964	Q5XJY4	Parl
			-0.0178196	Q8BG51	Rhot1
			-0.0178986	Q99KI0	Aco2
			-0.0184177	Q9D1P0	Mrpl13
			-0.0185261	Q3UV70	Pdp1
			-0.019088	Q9QZH6	Ecsit
			-0.0192501	Q91ZA3	Pcca
			-0.0196491	Q59J78	Ndufaf2
			-0.0198616	P58044	Idi1
			-0.0206039	Q3U276	Sdhaf1
			-0.0215755	Q9CQE3	Mrps17
			-0.0222626	Q99J39	Mlycd
			-0.0233465	Q8R035	Mrpl58
			-0.0239124	Q60597	Ogdh
			-0.0242004	Q91VS7	Mgst1
			-0.0246628	Q9Z2Z6	Slc25a20
			-0.0249729	Q923K4	Gtpbp3
			-0.0253382	Q99N91	Mrpl34
			-0.0253971	Q9CWX4	Rpusd4
			-0.0258673	Q922Q1	Mtarc2
			-0.0269163	Q9CPR5	Mrpl15
			-0.0272383	Q9DBF1	Aldh7a1
			-0.0280495	P47968	Rpia
			-0.028698	Q6PB66	Lrpprc
			-0.0289713	Q9CPY0	Mrm2
			-0.0290724	Q3U2A8	Vars2
			-0.029623	Q8VE22	Mrps23
			-0.0316853	P16332	Mmut
			-0.0323093	Q9JKF7	Mrpl39
			-0.0341398	Q9D9V3	Echdc1
			-0.0344803	Q920A7	Afg3l1
			-0.0372673	P00405	Mtco2
			-0.0375858	Q9CQA3	Sdhb
			-0.0378826	P52503	Ndufs6
			-0.037986	Q8BMS1	Hadha
			-0.0405006	Q8K013	Gtpbp10
			-0.0427727	P46656	Fdx1
			-0.0438351	Q8BWM0	Ptges2
			-0.0438679	Q9CYH2	Prxl2a
			-0.0442739	Q9DC50	Crot
			-0.0446348	Q8K248	Hpdl
			-0.044655	Q3UMR5	Mcu
			-0.0451409	O08715	Akap1
			-0.0453468	Q8JZM0	Tfb1m
			-0.0459213	Q9CQL5	Mrpl18
			-0.0462669	Q8CC88	Vwa8
			-0.0466091	O55028	Bckdk
			-0.0484316	Q9JIA7	Sphk2
			-0.0484497	Q9D1I6	Mrpl14
			-0.0486549	Q9D1B9	Mrpl28
			-0.0498463	Q9D9H8	C2orf69
			-0.0506941	P19096	Fasn
			-0.0527897	Q9D1N9	Mrpl21
			-0.0528862	Q922E6	Fastkd2
			-0.054599	Q8R104	Sirt3
			-0.0548546	Q91WD5	Ndufs2
			-0.0552351	I3ITR1;Q9D924	AK157302;Isca1
			-0.0557854	Q99JR6	Nmnat3
			-0.0566067	Q3TC72	Fahd2
			-0.056942	Q9D0B5	Tstd3
			-0.0570248	Q9JI39	Abcb10
			-0.0580315	Q9D0G0	Mrps30
			-0.0581146	Q921S7	Mrpl37
			-0.058411	Q99LB2	Dhrs4
			-0.0589367	Q9WV85	Nme3
			-0.059819	A2ADF7	Slc25a34
			-0.059864	Q8BGY7	Fam210a
			-0.0601395	P03888	Mtnd1
			-0.0606247	Q8K1Z0	Coq9
			-0.0608549	Q9CPY1	Mrpl51
			-0.0611906	Q9WU79	Prodh
			-0.0614304	P51660	Hsd17b4
			-0.0622715	Q8BMF3	Me3
			-0.0637705	Q9CZB0	Sdhc
			-0.0641249	Q80U63	Mfn2
			-0.0644569	P12787	Cox5a
			-0.0661716	Q8K2B3	Sdha
			-0.0664953	P54116	Stom
			-0.0681816	Q8QZT1	Acat1
			-0.0686111	Q8C3X4	Guf1
			-0.0688944	Q3TBW2	Mrpl10
			-0.0699062	P50171	Hsd17b8
			-0.0703767	Q9CQP0	Mrpl33
			-0.0707748	Q8BW75	Maob
			-0.0716038	E9Q7L0	Ogdhl
			-0.0724674	Q03265	Atp5f1a
			-0.0732502	Q3UHB1	Nt5dc3
			-0.0733078	Q9CQ54	Ndufc2
			-0.0740067	Q91VM9	Ppa2
			-0.0741737	Q9CPP6	Ndufa5
			-0.0761168	Q9CR13	Fmc1
			-0.0765533	Q9Z2I9	Sucla2
			-0.0783066	Q8BIG7	Comtd1
			-0.0783562	Q8BK72	Mrps27
			-0.0793179	Q99N93	Mrpl16
			-0.0814034	Q60936	Coq8a
			-0.0819141	Q8BUE4	Aifm2
			-0.0824814	Q3ULD5	Mccc2
			-0.0825893	Q8K0Z7	Taco1
			-0.0848742	Q8C196	Cps1
			-0.0864069	P28661	Septin4
			-0.0878271	Q9CZU4	Eral1
			-0.0884945	O35855	Bcat2
			-0.0887926	Q99LY9	Ndufs5
			-0.0889633	P00158	Mt-Cyb
			-0.0892559	P51174	Acadl
			-0.0903214	P54071	Idh2
			-0.0913269	P51881	Slc25a5
			-0.0924994	Q9Z2Q5	Mrpl40
			-0.0963398	Q9CR62	Slc25a11
			-0.0987408	Q9D051	Pdhb
			-0.0990082	Q9QXX4	Slc25a13
			-0.101697	O35980	Nthl1
			-0.102052	Q9CQZ6	Ndufb3
			-0.102842	Q9CQS4	Slc25a46
			-0.104003	Q3V132	Slc25a31
			-0.105089	Q9CQL4	Mrpl20
			-0.105127	Q9CR88	Mrps14
			-0.105461	Q9D7B6	Acad8
			-0.105795	Q5SWU9	Acaca
			-0.106207	Q9DC69	Ndufa9
			-0.10666	Q6XPS7	Tha1
			-0.10812	Q9CR63	Cox16
			-0.10841	Q66JZ4	TCAIM
			-0.108553	Q8JZN7	Rhot2
			-0.110487	Q61425	Hadh
			-0.110738	Q8R1I1	Uqcr10
			-0.1117	Q99LC5	Etfa
			-0.112868	Q9DCS3	Mecr
			-0.116633	Q9CPV3	Mrpl42
			-0.116962	Q8BX10	Pgam5
			-0.118749	Q9D338	Mrpl19
			-0.11987	Q9EQI8	Mrpl46
			-0.120405	Q6NSR3	Adck2
			-0.120739	Q99N96	Mrpl1
			-0.120918	Q9CQ92	Fis1
			-0.1214	Q71RI9	Kyat3
			-0.121569	Q91WS0	Cisd1
			-0.12229	Q8VD26	Tmem143
			-0.122824	Q9DCT2	Ndufs3
			-0.125581	Q9DAM5	Slc25a19
			-0.126173	P09671	Sod2
			-0.126743	P55096	Abcd3
			-0.129077	Q9DCU6	Mrpl4
			-0.129292	Q3UN90	Lyrm9
			-0.13008	Q9CR61	Ndufb7
			-0.130228	Q9D2G2	Dlst
			-0.131587	Q9JHI5	Ivd
			-0.133482	P19783	Cox4i1
			-0.133514	O55102	Bloc1s1
			-0.133784	Q8K2Y7	Mrpl47
			-0.134068	Q9DCW4	Etfb
			-0.13453	Q9CPS6	Hint3
			-0.135024	Q99MR8	Mccc1
			-0.135061	Q62425	Ndufa4
			-0.136573	Q8CHT0	Aldh4a1
			-0.136635	Q8BUY5	Timmdc1
			-0.137535	Q9D0Q7	Mrpl45
			-0.14191	P58281	Opa1
			-0.146453	Q9D8P4	Mrpl17
			-0.146757	P97931	Ung
			-0.147423	Q99N92	Mrpl27
			-0.148626	Q9CR68	Uqcrfs1
			-0.150202	Q91V16	Etfrf1
			-0.15097	Q99JY0	Hadhb
			-0.151597	Q9CQV1	Pam16
			-0.151711	Q8BVN4	Mterf4
			-0.151868	P45952	Acadm
			-0.1519	Q5SWT3	Slc25a35
			-0.152341	O70571	Pdk4
			-0.158836	Q9D6D0	Slc25a27
			-0.161528	P56380	Nudt2
			-0.162379	Q9DCB8	Isca2
			-0.162869	Q91V92	Acly
			-0.163033	Q9DCX2	Atp5pd
			-0.164545	Q99JT1	Gatb
			-0.16554	P97807	Fh
			-0.169383	Q8CG76	Akr7a2
			-0.171118	Q8VEM8	Slc25a3
			-0.171222	P56480	Atp5f1b
			-0.171418	Q8VCE1	Dnajc28
			-0.172036	Q8R2R6	Mtg1
			-0.172215	Q80VP5	Mtrfr
			-0.173772	P29758	Oat
			-0.174007	P08228	Sod1
			-0.177454	Q8CCM6	Timm21
			-0.177801	Q99KK9	Hars2
			-0.179187	Q9D6J5	Ndufb8
			-0.179383	Q3KNM2	Marchf5
			-0.179891	P85094	Isoc2a
			-0.183159	Q9D7J9	Echdc3
			-0.183601	P03911	Mtnd4
			-0.184044	P48410	Abcd1
			-0.187035	Q3V460	Smim26
			-0.187389	O88986	Gcat
			-0.188842	P38060	Hmgcl
			-0.192783	Q921G7	Etfdh
			-0.194205	P61922	Abat
			-0.196189	Q9D5T0	Atad1
			-0.199436	Q9D172	Gatd3
			-0.201377	Q80ZM8	Crls1
			-0.203274	Q8K215	Lyrm4
			-0.206144	Q9CY16	Mrps28
			-0.206546	Q9CXJ4	Abcb8
			-0.206772	Q8BXN7	Ppm1k
			-0.207409	P59041	Dnajc30
			-0.208071	Q78J03	Msrb2
			-0.208839	Q9CQR4	Acot13
			-0.209136	Q8BGB8	Coq4
			-0.209719	P97742	Cpt1a
			-0.210474	Q9Z210	Pex11b
			-0.21417	Q9CXV1	Sdhd
			-0.217003	Q60932	Vdac1
			-0.218209	P34914	Ephx2
			-0.2256	Q9CQ40	Mrpl49
			-0.225608	Q9D8B6	Fam210b
			-0.228972	Q80XN0	Bdh1
			-0.231134	Q8BU85	Msrb3
			-0.232026	O35435	Dhodh
			-0.240374	Q07417	Acads
			-0.240473	Q9D7N6	Mrpl30
			-0.241986	Q8K3J1	Ndufs8
			-0.246251	Q924X2	Cpt1b
			-0.24747	Q91WM2	Hdhd5
			-0.248982	Q9CQH3	Ndufb5
			-0.249769	B1ART2	Vps13d
			-0.251095	Q9CZ83	Mrpl55
			-0.252593	O88425	Nme6
			-0.253796	P09528	Fth1
			-0.254985	P99028	Uqcrh
			-0.258179	Q8JZU0	Nudt13
			-0.261146	Q9DCL9	Paics
			-0.26188	O35459	Ech1
			-0.263243	Q8R033	Lyrm2
			-0.263523	P56384;Q9CR84	Atp5mc3;Atp5mc1
			-0.271413	O35945	Aldh1a7
			-0.274044	Q99LX0	Park7
			-0.276746	Q8R0F8	Fahd1
			-0.27844	Q64433;Q9JI95	Hspe1;Hspe1-rs1
			-0.279512	Q66JT7	Coq2
			-0.281368	Q9CQJ8	Ndufb9
			-0.282616	Q9D3D9	Atp5f1d
			-0.282766	Q9DCM2	Gstk1
			-0.285823	Q91WK1	Spryd4
			-0.287326	Q9CQ75	Ndufa2
			-0.288512	Q9CTY5	Micu3
			-0.291252	Q8VDT9	Mrpl50
			-0.29268	Q811U4	Mfn1
			-0.294099	Q60759	Gcdh
			-0.295834	P09925	Surf1
			-0.297186	Q3TL26	Tfb2m
			-0.298305	Q9CPU2	Ndufb2
			-0.300029	P03893	mt-Nd2
			-0.301887	Q9QZD8	Slc25a10
			-0.302216	Q9D8W7	Ociad2
			-0.302413	Q9DBM2	Ehhadh
			-0.306409	Q9DCJ7	Aurkaip1
			-0.313403	Q8JZS9	Mrpl48
			-0.317648	Q3UIU2	Ndufb6
			-0.318753	Q6P8J7	Ckmt2
			-0.321951	Q8R0N6	Adhfe1
			-0.323413	Q8K1M6	Dnm1l
			-0.328084	Q9CPW3	Mrpl54
			-0.329966	Q9CY73	Mrpl44
			-0.333006	Q99L13	Hibadh
			-0.335804	P48771	Cox7a2
			-0.33757	Q8BKF1	Polrmt
			-0.337621	Q791V5	Mtch2
			-0.343754	P30275	Ckmt1
			-0.344139	Q8R0Y8	Slc25a42
			-0.347078	Q9QZA0	Ca5b
			-0.348907	Q8BWT1	Acaa2
			-0.365454	Q9CPU4	Mgst3
			-0.376806	Q8CI78	Rmnd1
			-0.381176	Q8BSF4	Pisd
			-0.385252	Q9CQX2	Cyb5b
			-0.390809	Q99MB2	Mtfr1
			-0.395112	Q8BTE0	Sdhaf4
			-0.39575	Q8R0Y6	Aldh1l1
			-0.40053	Q9CWV0	Malsu1
			-0.401634	O35972	Mrpl23
			-0.408339	P41216	Acsl1
			-0.42847	Q8CFY5	Cox10
			-0.429766	Q80XL6	Acad11
			-0.432275	Q8BTX9	Hsdl1
			-0.468679	P97493	Txn2
			-0.47419	Q9DB15	Mrpl12
			-0.478516	Q9DCL4	Mettl15
			-0.555626	Q3TLP5	Echdc2
			-0.555859	Q8VC19	Alas1
			-0.557058	P56382	Atp5f1e
			-0.563426	P56392	Cox7a1
			-0.570321	Q9D6K8	Fundc2
			-0.571142	Q9CZW5	Tomm70
			-0.571337	Q8BL03	Slc25a29
			-0.592345	O88587	Comt
			-0.603497	Q9DB70	Fundc1
			-0.605892	Q91WK5	Gcsh
			-0.606207	Q8C025	Chpt1
			-0.606891	O08709	Prdx6
			-0.611177	Q9D273	Mmab
			-0.617665	E9Q4Z2	Acacb
			-0.633868	Q61171	Prdx2
			-0.653073	P00848	Mtatp6
			-0.656981	P97450	Atp5pf
			-0.681012	P59017	Bcl2l13
			-0.689993	D3YTP3	Mtx3
			-0.697123	D3Z7Q2	Smim20
			-0.729061	Q91XD8	Slc25a38
			-0.729636	Q91XL9	Osbpl1a
			-0.758143	Q33DR2	Pdss1
			-0.770468	P35487	Pdha2
			-0.784936	Q91WC3	Acsl6
			-0.791512	Q9D1R1	Tmem126b
			-0.820439	P16125	Ldhb
			-0.82257	Q9D844	Dnajc4
			-0.847738	P17665	Cox7c
			-0.869614	Q8BK08	Tmem11
			-0.88349	Q5NCS9	Mief2
			-0.93592	P42925	Pxmp2
			-0.981238	P03921	Mtnd5
			-0.982429	Q9DCC8	Tomm20
			-1.10783	Q8VEA4	Chchd4
			-1.17665	Q9CQW7	Coa8
			-1.42323	P12242	Ucp1
