# Supplementary material for: Mutant CHCHD10 disrupts cytochrome c oxidation and activates mitochondrial retrograde signaling
Source: EMBO Mol Med. 2025 Dec 19;18(2):542–74. doi: 10.1038/s44321-025-00358-5 (PMC12905356; doi:10.1038/s44321-025-00358-5)
Supplement: Supplementary file 16 — Figure EV3 Source Data [file 44321_2025_358_MOESM16_ESM.zip › Figure EV3/Figure EV3H.xlsx]

## Sheet: Fig EV3H
Integrated stress response (mRNA)
Female
Atf4					Atf5
WT	Chchd10	Oma1	Chchd10/Oma1		WT	Chchd10	Oma1	Chchd10/Oma1
1.11146	5.97767	1.01329	0.568283		1.17335	6.41409	0.764515	0.0620026
1.15672	5.94099	0.645263	0.477475		1.04843	6.52524	0.329011	0.0711612
0.73182	5.4151	0.823972	2.02728		0.778221	7.90298	0.293679	1.54406
Phgdh					Trib3
WT	Chchd10	Oma1	Chchd10/Oma1		WT	Chchd10	Oma1	Chchd10/Oma1
1.3526	61.8961	0.521977	2.44211		1.00649	52.4997	2.35694	3.91996
0.79017	68.379	0.57022	13.2159		0.903617	43.6845	1.16145	4.01045
0.857235	74.0729	0.464577			1.08989	35.5104	2.16414
Mthfd2					Asns
WT	Chchd10	Oma1	Chchd10/Oma1		WT	Chchd10	Oma1	Chchd10/Oma1
0.786177	84.1458	0.958494	6.80828		1.15861	54.5299	1.1351	14.2885
1.29933	99.8741	0.525103	4.96994		1.01255	72.65	0.750387	9.92692
0.914489	80.9495	0.439892	36.4965		0.82884	40.8608	0.767161	19.6733
