# Supplementary material for: Mutant CHCHD10 disrupts cytochrome c oxidation and activates mitochondrial retrograde signaling
Source: EMBO Mol Med. 2025 Dec 19;18(2):542–74. doi: 10.1038/s44321-025-00358-5 (PMC12905356; doi:10.1038/s44321-025-00358-5)
Supplement: Supplementary file 16 — Figure EV3 Source Data [file 44321_2025_358_MOESM16_ESM.zip › Figure EV3/Figure EV3F.xlsx]

## Sheet: Figure EV3f
WT	Chchd10	Oma1	Chchd10/Oma1
0.0884607	0.0464145	0.296026	0.403903
0.162157	0.0770957	0.357118	0.397958
0.135613	0.0623944	0.313278	0.422743

## Sheet: Quantification
ED-25-002 abTW001 OPA1 mb2 161025_1
Lane	Band No.	Band Label	Mol. Wt. (KDa)	Relative Front	Adj. Volume (Int)	Volume (Int)	Abs. Quant.	Rel. Quant.	Band %	Lane %
1	1		N/A	0.508642	598224	1196976	N/A	N/A	1.79061	1.41685	0.0884607
1	2		N/A	0.538272	2357157	3180144	N/A	N/A	7.05546	5.58275
1	3		N/A	0.580247	3017553	3840408	N/A	N/A	9.03216	7.14685
1	4		N/A	0.61482	3002703	3600927	N/A	N/A	8.98771	7.11168
1	5		N/A	0.639506	19764690	21334665	N/A	N/A	59.1598	46.8112
1	6		N/A	0.708642	4668642	5864100	N/A	N/A	13.9742	11.0573
2	1		N/A	0.501235	1013661	1772067	N/A	N/A	2.9872	1.8605	0.162157
2	2		N/A	0.530864	4488891	5579838	N/A	N/A	13.2285	8.23902
2	3		N/A	0.572839	5118630	6205056	N/A	N/A	15.0843	9.39486
2	4		N/A	0.601478	2679633	3179583	N/A	N/A	7.89673	4.91826
2	5		N/A	0.62716	11693517	12607947	N/A	N/A	34.4602	21.4626
2	6		N/A	0.681481	8939106	11081400	N/A	N/A	26.3431	16.4071
3	1		N/A	0.488889	801867	1341450	N/A	N/A	2.1188	1.7378	0.135613
3	2		N/A	0.518519	4330458	5250168	N/A	N/A	11.4425	9.38492
3	3		N/A	0.560494	4849515	5763681	N/A	N/A	12.814	10.5098
3	4		N/A	0.5942	4821102	5503014	N/A	N/A	12.739	10.4482
3	5		N/A	0.617284	18745221	20251638	N/A	N/A	49.5311	40.6244
3	6		N/A	0.683951	4297194	5414904	N/A	N/A	11.3546	9.31283
4	1		N/A	0.488669	400356	1068177	N/A	N/A	1.31507	1.10809	0.0464145
4	2		N/A	0.508642	1012671	1688478	N/A	N/A	3.32638	2.80283
4	3		N/A	0.548148	3138993	4032105	N/A	N/A	10.3108	8.68798
4	4		N/A	0.588135	3606339	4303134	N/A	N/A	11.8459	9.98149
4	5		N/A	0.609877	18420534	19907283	N/A	N/A	60.507	50.9836
4	6		N/A	0.669136	3864762	4951683	N/A	N/A	12.6948	10.6967
5	1		N/A	0.469136	629574	1232055	N/A	N/A	2.03502	1.70369	0.0770957
5	2		N/A	0.498765	1755534	2498661	N/A	N/A	5.67455	4.75066
5	3		N/A	0.538272	3843972	4733883	N/A	N/A	12.4252	10.4022
5	4		N/A	0.577778	3998907	4622013	N/A	N/A	12.926	10.8215
5	5		N/A	0.6	17442414	18914016	N/A	N/A	56.3805	47.201
5	6		N/A	0.661728	3266571	4265283	N/A	N/A	10.5588	8.83969
6	1		N/A	0.461728	481305	1123320	N/A	N/A	1.75257	1.51553	0.0623944
6	2		N/A	0.488889	1232220	1813284	N/A	N/A	4.48687	3.88002
6	3		N/A	0.528395	3103650	3949605	N/A	N/A	11.3013	9.77278
6	4		N/A	0.56994	4097478	4818033	N/A	N/A	14.9201	12.9021
6	5		N/A	0.587654	16089711	17608734	N/A	N/A	58.5873	50.6633
6	6		N/A	0.649383	2458434	3325575	N/A	N/A	8.95187	7.74112
7	1		N/A	0.45679	2058111	3501927	N/A	N/A	6.47782	5.75687	0.296026
7	2		N/A	0.488889	7347120	10312005	N/A	N/A	23.1248	20.5511
7	3		N/A	0.525926	650991	2545488	N/A	N/A	2.04897	1.82093
7	4		N/A	0.577778	3233604	5871492	N/A	N/A	10.1776	9.04491
7	5		N/A	0.597531	14439645	18104724	N/A	N/A	45.4482	40.39
7	6		N/A	0.654321	4042170	5793282	N/A	N/A	12.7226	11.3066
8	1		N/A	0.461728	2789061	4369299	N/A	N/A	9.03645	8.05772	0.357118
8	2		N/A	0.493827	8233236	11212344	N/A	N/A	26.6754	23.7862
8	3		N/A	0.530864	632874	2297856	N/A	N/A	2.05049	1.8284
8	4		N/A	0.58207	3612279	6443283	N/A	N/A	11.7036	10.436
8	5		N/A	0.602469	12272007	15744762	N/A	N/A	39.7608	35.4544
8	6		N/A	0.659259	3325113	5173938	N/A	N/A	10.7732	9.60639
9	1		N/A	0.464198	1920303	3189846	N/A	N/A	6.8159	6.05739	0.313278
9	2		N/A	0.496296	6905943	9566271	N/A	N/A	24.5119	21.7841
9	3		N/A	0.535802	406131	1800051	N/A	N/A	1.44152	1.2811
9	4		N/A	0.586922	3258420	5419689	N/A	N/A	11.5654	10.2783
9	5		N/A	0.604938	12412455	15359256	N/A	N/A	44.0566	39.1538
9	6		N/A	0.664198	3270630	4818825	N/A	N/A	11.6087	10.3169
10	1		N/A	0.479012	3583470	5404245	N/A	N/A	14.2225	12.3083	0.403903
10	2		N/A	0.511111	6593169	9489777	N/A	N/A	26.1678	22.6458
10	3		N/A	0.553086	559680	2482260	N/A	N/A	2.22133	1.92235
10	4		N/A	0.592593	5113185	8269998	N/A	N/A	20.2939	17.5624
10	5		N/A	0.619753	7742988	10799547	N/A	N/A	30.7313	26.5951
10	6		N/A	0.679012	1603239	3253833	N/A	N/A	6.36314	5.5067
11	1		N/A	0.493827	3571095	5380914	N/A	N/A	13.6277	12.029	0.397958
11	2		N/A	0.528395	6857301	9978573	N/A	N/A	26.1681	23.0984
11	3		N/A	0.567901	413919	2162919	N/A	N/A	1.57956	1.39426
11	4		N/A	0.607407	5255019	8261187	N/A	N/A	20.0537	17.7012
11	5		N/A	0.637037	8546142	11807697	N/A	N/A	32.6129	28.7872
11	6		N/A	0.693827	1561296	3157341	N/A	N/A	5.95806	5.25913
12	1		N/A	0.508642	3760251	5451996	N/A	N/A	15.6869	13.6691	0.422743
12	2		N/A	0.54321	6373158	9075165	N/A	N/A	26.5874	23.1675
12	3		N/A	0.582716	461703	2283171	N/A	N/A	1.92612	1.67837
12	4		N/A	0.619753	5650788	8391603	N/A	N/A	23.5738	20.5416
12	5		N/A	0.649383	6456186	9172680	N/A	N/A	26.9337	23.4693
12	6		N/A	0.708642	1268553	2680326	N/A	N/A	5.29211	4.6114
