# Supplementary material for: Mutant CHCHD10 disrupts cytochrome c oxidation and activates mitochondrial retrograde signaling
Source: EMBO Mol Med. 2025 Dec 19;18(2):542–74. doi: 10.1038/s44321-025-00358-5 (PMC12905356; doi:10.1038/s44321-025-00358-5)
Supplement: Supplementary file 16 — Figure EV3 Source Data [file 44321_2025_358_MOESM16_ESM.zip › Figure EV3/Figure EV3K_CROPPED.xlsx]

## Sheet: Fig EV3K
Cardiac fibrosis		QuPath
																		Male
Male																		WT	Chchd10	Oma1	Chchd10/Oma1
																		2.9	6	2.7	8
																		2.5	10.4	4	6.9
																		2.9	8.7	3.6	11.7
																		3	7.6	4	14.7
																		2.8	8.4	3.6	11.3
																		5	12.4	3.9	9.5
																		Female
																		WT	Chchd10	Oma1	Chchd10/Oma1
																		1.6	7.8	2.1	8.3
																		3	10.4	2.5	10.5
																		2.9	10.5	2.8	9.1
																		2.9	7.8	4.8	5.2
Female
