# Supplementary material for: Mutant CHCHD10 disrupts cytochrome c oxidation and activates mitochondrial retrograde signaling
Source: EMBO Mol Med. 2025 Dec 19;18(2):542–74. doi: 10.1038/s44321-025-00358-5 (PMC12905356; doi:10.1038/s44321-025-00358-5)
Supplement: Supplementary file 16 — Figure EV3 Source Data [file 44321_2025_358_MOESM16_ESM.zip › Figure EV3/Figure EV3M.xlsx]

## Sheet: Fig EV3M
Body mass
	WT																		Chchd10																		Oma1
1
2
3
4	20	15																	19	21																	18
5	21																		20	23																	23	23
6		25	20		22	22	21	20		26	25	26	20		23	25	23	22	24	22			21	20	22		21	22		24	17	23		23	22		21
7			27	28		23		25													16	24	27	28	26		23		25	24	26	23					24	22	24	24	20	20
8	28	24																	27	27																	24	23	24	25
9	26	29	28	28															26	28	28																33	29	25	26
10	27																																				27	28	29	25	28	26
11	29	26	26	28	29	30													28	24	27	27	25	28	26	29	28	27	29	28							30	29	28	33	25
12	32	27	35	36															30	31	15	27	30	32	32												24	26	29
13																																					28	28	30
14	32	32	31	30															29	31	31																39	34	32	30
15	31	32	32	34	30														30	31	26																34	34	34	35	30
16	40	40																	14	28	32	33	34														28	27
17	35	35	36																29	29																	31
18																																					35.4	33.5	35.6	30.6
19	33	33	34	40.5	39.5														31	31	27.4																35
20	44	42	36	40															16	30	32	34	35	26	26	28.2	29.2										38	39	38	40	33	29	31	26.6	35.4	29.5	31.3
21	38	38	40																31	28																	31.6	39.8	35.2
22																																					34	35	30.8	33	36.9
23																																					38
24	45	46	36	38															33	30	15	30	33	34	35												38	42	40	43	36	38.4	33.1	35.7
25	38	37	35	43	41	44	36	36	36										31	27	30	30	32	28													32
26																			30	26																	40.6	35.2	42.4	37.2
27	42	48	46	49	39.9	39.2													34	31	32																34	37	40.4	33.4	41	36
28	37	37	39	39	47	45													32	27	31	30	32														41.7	35.3	38.8
29	38	39	38	46	45	37	41												33	30	15	29	32	34	34												33
30	45	43	45																31	28		33	29														36.2	43.6	39.8
31	46	50	47	50															36	31	32																37	38.4	35	36.6	39.8	39.4
32	41	48	47																32																		36	42.4	36.6	43.3	38.5
33	41	43	39	48	45														33	30	15	30	32	34	35												35
34	46	44	47																34	29																	39
35	41	39	39	48	50	50	51												31	27	31	30	37	31	34	31	28										40.9
36	41	48	48	41	45	39													33	33	30																38.1	39	33.9	37.6	35.9	43.8	39.6	44	39.5
37	49	47	43.9	44															16	30	33	35	36
38	45	46	46																33	29																	38	33.8
39
40	42	44	40																33	30																	39.6	41.2	37.3	39	40.2
41
42	45	47	46	50	48	46.7	46.2												33	29	15	29	33	34	35												36.1
43																																					37
44
45	42	44	38																31	28																	42.4
46	50.7	48.4	47.3	46.8															15.6	30.1	34	35.1	35.3
47	45	46	46																32	28																	39
48																																					40
49																																					40.2
50	42	44	40	51.4	48.6														32	29	14.5	30.2	33.8	33.8	34.5
51	46	47	48																31	27																	37.9
52																																					41
53
54	44	45	41																31	28																	42.1
55	46	47	50	52.4	46.4														31	28	15	30.9	33.4	33	33.6												39.8
56																																					39
57
58	44	46	41																28																		42.3
59	53.1	43.5																	15.7	29.8	32.6	30.5															39.7
60	47	47	50																30	26																	39.9
61
62	44.8	47	42.1
63
64	46.5	48.8	50.8																29.2	27.3
65																																					41.3
66
67	45.9	46.7	42.6
68	47.6	49.4	50.4																26.5
69
70																																					42.5
71
72	48.7	48.3	44.8
73	49.1	49.4	52.8
74																																					41.6
75
76	48.6	48	46.5
77	45.4	45.2	52.5
78																																					41.9
79
80
81
82																																					43.8
