# Supplementary material for: Mutant CHCHD10 disrupts cytochrome c oxidation and activates mitochondrial retrograde signaling
Source: EMBO Mol Med. 2025 Dec 19;18(2):542–74. doi: 10.1038/s44321-025-00358-5 (PMC12905356; doi:10.1038/s44321-025-00358-5)
Supplement: Supplementary file 16 — Figure EV3 Source Data [file 44321_2025_358_MOESM16_ESM.zip › Figure EV3/Figure EV3G_corrected.xlsx]

## Sheet: Fig EV3G
Integrated stress response (mRNA)
Male
Atf4					Atf5
WT	Chchd10	Oma1	Chchd10/Oma1		WT	Chchd10	Oma1	Chchd10/Oma1
1.76187	6.12313	1.55034	2.72304		2.11867	7.51042	1.82658	3.21179
1.26646	6.40972	1.26096	2.99839		1.29777	7.49975	1.64155	3.07854
0.448163	7.3348	1.42257	3.9481		0.363695	9.09519	1.48584	3.74564
Phgdh					Trib3
WT	Chchd10	Oma1	Chchd10/Oma1		WT	Chchd10	Oma1	Chchd10/Oma1
1.04314	51.6319	1.19134	15.621		1.3991	19.1951	1.22704	6.07869
1.39178	58.9867	1.26594	7.78218		0.698904	18.1153	1.41689	6.16879
0.688785	65.121	1.37821	9.7734		1.02267	14.8711	2.36553	8.75801
Mthfd2					Asns
WT	Chchd10	Oma1	Chchd10/Oma1		WT	Chchd10	Oma1	Chchd10/Oma1
1.36012	63.295	0.769345	21.6669		1.2542	43.0989	0.966651	21.7867
0.907001	72.9394	1.24287	13.2247		1.13906	53.9296	1.0026	11.0725
0.810614	69.8327	0.829692	11.7159		0.699984	50.6661	1.04785	11.8398
