# Supplementary material for: Mutant CHCHD10 disrupts cytochrome c oxidation and activates mitochondrial retrograde signaling
Source: EMBO Mol Med. 2025 Dec 19;18(2):542–74. doi: 10.1038/s44321-025-00358-5 (PMC12905356; doi:10.1038/s44321-025-00358-5)
Supplement: Supplementary file 16 — Figure EV3 Source Data [file 44321_2025_358_MOESM16_ESM.zip › Figure EV3/Figure EV3L.xlsx]

## Sheet: Fig EV3L
Lifespan
	Male				Female
Weeks elapsed	Oma1ki/ki	Chchd10S55LOma1ki/ki		Days elapsed	Oma1ki/ki	Chchd10S55LOma1ki/ki
87	0			87	0
64	0			64	0
62	0			60	1
40	0			64	0
40	0			61	0
40	0			61	0
40	0			58	0
44	0			58	0
44	0			58	0
44	0			53	0
41	1			44	0
39	0			44	0
34	0			44	0
34	0			15		1
34	0			38		1
51		1		61		1
46		1		51		1
44		1		61		1
56		1		60		1
62		0		53		1
58		1		56		1
58		1		58		0
62		0		58		0
39		0		54		1
39		0		55		0
36		0		55		0
36		0		53		0
34		0		53		0
34		0		53		0
34		0		48		0
				48		0
				47		0
				10		1
				26		1
